# Supplementary material for: Structural adaptability and hy­dro­gen bonding in a dissymmetric pyrimidine thio­ether ligand
Source: Acta Crystallogr C Struct Chem. 2025 Oct 6;81(Pt 11):598–606. doi: 10.1107/S205322962500823X (PMC12587320; doi:10.1107/S205322962500823X)
Supplement: Supplementary file 1 [file c-81-00598-sup1.cif]

##############################################################################
#                                                                            #
# This CIF contains the data in a paper accepted for publication in          #
# Acta Crystallographica Section C. It conforms to the requirements of       #
# Notes for Authors for Acta Crystallographica Section C, and has been       #
# peer reviewed under the auspices of the IUCr Commission on Journals.       #
#                                                                            #
# Full details of the Crystallographic Information File format               #
# are given in the paper "The Crystallographic Information File (CIF):       #
# a New Standard Archive File for Crystallography" by S. R. Hall, F. H.      #
# Allen and I. D. Brown [Acta Cryst. (1991), A47, 655-685].                  #
#                                                                            #
# The current version of the core CIF dictionary is obtainable from          #
# ftp://ftp.iucr.org/pub/cif_core.dic.                                       #
#                                                                            #
# Software is freely available for graphical display of the structure(s)     #
# in this CIF. For information consult the CIF software page                 #
# http://www.iucr.org/resources/cif/software.                                #
#                                                                            #
# This file may be used for bona fide research purposes within the           #
# scientific community so long as proper attribution is given to the journal # 
# article from which it was obtained.                                        #
#                                                                            #
##############################################################################
data_l1
_audit_creation_method
;
Olex2 1.5-alpha
(compiled 2024.02.16 svn.r378c4104 for OlexSys, GUI svn.r6928)
;
_chemical_name_systematic
;
2-[(6-Chloropyrimidin-4-yl)sulfanyl]pyrimidine-4,6-diamine
;
_chemical_name_common     ?
_chemical_formula_moiety     'C8 H7 Cl N6 S'
_chemical_formula_sum     'C8 H7 Cl N6 S'
_chemical_formula_iupac     'C8 H7 Cl N6 S'
_chemical_formula_weight     254.71
_chemical_melting_point     ?
_chemical_absolute_configuration     ?
_space_group_crystal_system     orthorhombic
_space_group_name_H-M_alt     'P n a 21'
_space_group_name_Hall     'P 2c -2n'
loop_
    _space_group_symop_operation_xyz
    'x, y, z'
    '-x, -y, z+1/2'
    'x+1/2, -y+1/2, z'
    '-x+1/2, y+1/2, z+1/2'
_cell_length_a     13.5864(6)
_cell_length_b     6.8262(3)
_cell_length_c     11.6234(5)
_cell_angle_alpha     90
_cell_angle_beta     90
_cell_angle_gamma     90
_cell_volume     1077.99(8)
_cell_formula_units_Z     4
_cell_measurement_reflns_used     9962
_cell_measurement_theta_min     3.00
_cell_measurement_theta_max     31.78
_cell_measurement_temperature     110
_exptl_crystal_description     prism
_exptl_crystal_colour     brown
_exptl_crystal_size_max     0.192
_exptl_crystal_size_mid     0.169
_exptl_crystal_size_min     0.084
_exptl_crystal_density_diffrn     1.569
_exptl_crystal_density_meas     ?
_exptl_crystal_density_method     ?
_exptl_crystal_F_000     520
_exptl_absorpt_coefficient_mu     0.528
_exptl_absorpt_correction_type     multi-scan
_exptl_absorpt_process_details
;
(SADABS2016; Bruker, 2016)
;
_exptl_absorpt_correction_T_min     0.6883
_exptl_absorpt_correction_T_max     0.7474
_diffrn_ambient_temperature     110
_diffrn_source     ?
_diffrn_source_power     1.5
_diffrn_source_voltage     50.0
_diffrn_source_current     30.0
_diffrn_radiation_type     MoK\a
_diffrn_radiation_wavelength     0.71073
_diffrn_measurement_device_type     'Bruker APEXII CCD'
_diffrn_measurement_method     '\f and \w scans'
_diffrn_detector_area_resol_mean     ?
_diffrn_reflns_number     87768
_diffrn_reflns_av_R_equivalents     0.0565
_diffrn_reflns_av_unetI/netI     0.0255
_diffrn_reflns_theta_min     2.999
_diffrn_reflns_theta_max     37.838
_diffrn_reflns_theta_full     25.242
_diffrn_measured_fraction_theta_max     1.000
_diffrn_measured_fraction_theta_full     1.001
_diffrn_reflns_limit_h_min     -23
_diffrn_reflns_limit_h_max     23
_diffrn_reflns_limit_k_min     -11
_diffrn_reflns_limit_k_max     11
_diffrn_reflns_limit_l_min     -20
_diffrn_reflns_limit_l_max     20
_diffrn_standards_number     0
_refine_special_details     ?
_reflns_number_total     5788
_reflns_number_gt     5131
_reflns_threshold_expression     'I > 2\s(I)'
_refine_ls_structure_factor_coef     Fsqd
_refine_ls_matrix_type     full
_refine_ls_R_factor_all     0.0395
_refine_ls_R_factor_gt     0.0307
_refine_ls_wR_factor_gt     0.0707
_refine_ls_wR_factor_ref     0.0751
_refine_ls_goodness_of_fit_ref     1.037
_refine_ls_restrained_S_all     1.037
_refine_ls_number_reflns     5788
_refine_ls_number_parameters     161
_refine_ls_number_restraints     7
_refine_ls_hydrogen_treatment     mixed
_refine_ls_weighting_scheme     calc
_refine_ls_weighting_details
              'w=1/[\s^2^(Fo^2^)+(0.0400P)^2^+0.1181P] where P=(Fo^2^+2Fc^2^)/3'
_atom_sites_solution_hydrogens     mixed
_atom_sites_solution_primary     dual
_atom_sites_solution_secondary     ?
_refine_ls_shift/su_max     0.000
_refine_ls_shift/su_mean     0.000
_refine_diff_density_max     0.411
_refine_diff_density_min     -0.256
_refine_ls_extinction_method     none
_refine_ls_extinction_coef     .
_refine_ls_abs_structure_details
;
Flack <i>x</i> determined using 2256 quotients [(I+)-(I-)]/[(I+)+(I-)]
(Parsons <i>et al.</i>,  2013)
;
_refine_ls_abs_structure_Flack     0.02(2)
loop_
    _atom_type_symbol
    _atom_type_description
    _atom_type_scat_dispersion_real
    _atom_type_scat_dispersion_imag
    _atom_type_scat_source
    'C' 'C' 0.0033 0.0016
                         'International Tables Vol C Tables 4.2.6.8 and 6.1.1.4'
    'H' 'H' 0.0000 0.0000
                         'International Tables Vol C Tables 4.2.6.8 and 6.1.1.4'
    'Cl' 'Cl' 0.1484 0.1585
                         'International Tables Vol C Tables 4.2.6.8 and 6.1.1.4'
    'N' 'N' 0.0061 0.0033
                         'International Tables Vol C Tables 4.2.6.8 and 6.1.1.4'
    'S' 'S' 0.1246 0.1234
                         'International Tables Vol C Tables 4.2.6.8 and 6.1.1.4'
_computing_data_collection
;
APEX2 (Bruker, 2018)
;
_computing_cell_refinement
;
SAINT (Bruker, 2018)
;
_computing_data_reduction
;
SAINT (Bruker, 2018)
;
_computing_structure_solution
;
SHELXT2018 (Sheldrick, 2015<i>a</i>)
;
_computing_structure_refinement
;
SHELXL2019 (Sheldrick, 2015<i>b</i>)
;
_computing_molecular_graphics
;
OLEX2 (Dolomanov <i>et al.</i>, 2009)
;
_computing_publication_material
;
OLEX2 (Dolomanov <i>et al.</i>, 2009)
;
loop_
    _atom_site_type_symbol
    _atom_site_label
    _atom_site_fract_x
    _atom_site_fract_y
    _atom_site_fract_z
    _atom_site_U_iso_or_equiv
    _atom_site_adp_type
    _atom_site_calc_flag
    _atom_site_occupancy
    _atom_site_disorder_assembly
    _atom_site_disorder_group
    Cl Cl1 0.40939(3) -0.07853(6) 0.31715(4) 0.02268(9) Uani d 1 . .
    S S1 0.12251(3) 0.41689(5) 0.48412(3) 0.01736(8) Uani d 1 . .
    N N1 0.17526(9) 0.72089(18) 0.59177(11) 0.0151(2) Uani d 1 . .
    N N2 0.31136(9) 0.52365(19) 0.53045(11) 0.0144(2) Uani d 1 . .
    N N3 0.10009(10) 0.08596(18) 0.38675(12) 0.0168(2) Uani d 1 . .
    N N4 0.21963(10) -0.13337(19) 0.30868(13) 0.0177(2) Uani d 1 . .
    N N5 0.19705(11) 1.0090(2) 0.69007(13) 0.0210(3) Uani d 1 . .
    H H5A 0.1370(14) 1.006(4) 0.703(2) 0.016(5) Uiso d 1 . .
    H H5B 0.2322(19) 1.095(4) 0.721(2) 0.029(7) Uiso d 1 . .
    N N6 0.47095(10) 0.6070(2) 0.57357(13) 0.0194(2) Uani d 1 . .
    H H6A 0.5131(17) 0.688(4) 0.587(2) 0.032(7) Uiso d 1 . .
    H H6B 0.4875(18) 0.520(3) 0.5244(19) 0.021(6) Uiso d 1 . .
    C C1 0.21766(11) 0.5673(2) 0.54075(12) 0.0133(2) Uani d 1 . .
    C C2 0.23859(12) 0.8519(2) 0.63878(12) 0.0149(2) Uani d 1 . .
    C C3 0.34030(12) 0.8237(2) 0.63408(13) 0.0160(2) Uani d 1 . .
    H H3 0.384593 0.915665 0.667005 0.019 Uiso calc 1 . .
    C C4 0.37414(10) 0.6558(2) 0.57935(12) 0.0141(2) Uani d 1 . .
    C C5 0.17314(10) 0.2069(2) 0.42015(12) 0.0141(2) Uani d 1 . .
    C C6 0.12778(12) -0.0766(2) 0.33240(15) 0.0188(3) Uani d 1 . .
    H H6 0.076566 -0.161581 0.307786 0.023 Uiso calc 1 . .
    C C7 0.28922(11) -0.0108(2) 0.34474(12) 0.0155(2) Uani d 1 . .
    C C8 0.27204(11) 0.1646(2) 0.40109(13) 0.0155(2) Uani d 1 . .
    H H8 0.323640 0.249329 0.424871 0.019 Uiso calc 1 . .
loop_
    _atom_site_aniso_label
    _atom_site_aniso_U_11
    _atom_site_aniso_U_22
    _atom_site_aniso_U_33
    _atom_site_aniso_U_12
    _atom_site_aniso_U_13
    _atom_site_aniso_U_23
    Cl1 0.01660(15) 0.02296(18) 0.02847(18) 0.00580(12) -0.00100(14)
                                                                    -0.00802(15)
    S1 0.01064(13) 0.01534(15) 0.02609(17) 0.00126(11) -0.00245(13) -0.00715(13)
    N1 0.0132(5) 0.0128(5) 0.0192(5) 0.0026(4) -0.0021(4) -0.0030(4)
    N2 0.0113(5) 0.0132(5) 0.0187(5) 0.0003(4) -0.0006(4) -0.0033(4)
    N3 0.0159(5) 0.0137(5) 0.0207(6) -0.0029(4) 0.0011(4) -0.0021(4)
    N4 0.0190(5) 0.0132(4) 0.0210(6) -0.0006(4) 0.0006(5) -0.0032(4)
    N5 0.0191(6) 0.0153(6) 0.0286(7) 0.0032(5) -0.0015(5) -0.0091(5)
    N6 0.0106(5) 0.0199(6) 0.0277(6) -0.0017(4) 0.0008(5) -0.0044(5)
    C1 0.0117(5) 0.0117(5) 0.0165(5) 0.0007(4) -0.0014(4) -0.0019(4)
    C2 0.0160(6) 0.0128(5) 0.0160(6) 0.0014(5) -0.0010(4) -0.0018(4)
    C3 0.0150(6) 0.0140(5) 0.0191(6) -0.0011(5) -0.0021(5) -0.0027(5)
    C4 0.0111(5) 0.0145(6) 0.0166(5) -0.0008(4) 0.0001(4) -0.0002(4)
    C5 0.0148(5) 0.0118(5) 0.0158(5) 0.0001(4) -0.0002(5) -0.0008(4)
    C6 0.0175(6) 0.0147(6) 0.0242(7) -0.0037(5) 0.0016(5) -0.0031(5)
    C7 0.0157(6) 0.0140(5) 0.0168(6) 0.0015(5) -0.0008(4) -0.0019(4)
    C8 0.0137(5) 0.0142(5) 0.0185(6) 0.0009(4) -0.0010(5) -0.0035(4)
_geom_special_details
;
 All esds (except the esd in the dihedral angle between two l.s. planes)
 are estimated using the full covariance matrix.  The cell esds are taken
 into account individually in the estimation of esds in distances, angles
 and torsion angles; correlations between esds in cell parameters are only
 used when they are defined by crystal symmetry.  An approximate (isotropic)
 treatment of cell esds is used for estimating esds involving l.s. planes.
;
loop_
    _geom_bond_atom_site_label_1
    _geom_bond_atom_site_label_2
    _geom_bond_site_symmetry_1
    _geom_bond_site_symmetry_2
    _geom_bond_distance
    _geom_bond_publ_flag
    Cl1 C7 . . 1.7270(15) ?
    S1 C1 . . 1.7773(15) ?
    S1 C5 . . 1.7551(14) ?
    N1 C1 . . 1.3351(18) ?
    N1 C2 . . 1.3563(19) ?
    N2 C1 . . 1.3130(19) ?
    N2 C4 . . 1.3657(19) ?
    N3 C5 . . 1.3482(19) ?
    N3 C6 . . 1.331(2) ?
    N4 C6 . . 1.335(2) ?
    N4 C7 . . 1.331(2) ?
    N5 H5A . . 0.830(18) ?
    N5 H5B . . 0.84(2) ?
    N5 C2 . . 1.350(2) ?
    N6 H6A . . 0.81(2) ?
    N6 H6B . . 0.853(19) ?
    N6 C4 . . 1.359(2) ?
    C2 C3 . . 1.396(2) ?
    C3 H3 . . 0.9500 ?
    C3 C4 . . 1.389(2) ?
    C5 C8 . . 1.392(2) ?
    C6 H6 . . 0.9500 ?
    C7 C8 . . 1.384(2) ?
    C8 H8 . . 0.9500 ?
    ? ? ? ? ? ?
loop_
    _geom_angle_atom_site_label_1
    _geom_angle_atom_site_label_2
    _geom_angle_atom_site_label_3
    _geom_angle_site_symmetry_1
    _geom_angle_site_symmetry_2
    _geom_angle_site_symmetry_3
    _geom_angle
    _geom_angle_publ_flag
    C5 S1 C1 . . . 110.10(7) ?
    C1 N1 C2 . . . 115.03(13) ?
    C1 N2 C4 . . . 114.68(12) ?
    C6 N3 C5 . . . 116.05(14) ?
    C7 N4 C6 . . . 114.61(13) ?
    H5A N5 H5B . . . 120(3) ?
    C2 N5 H5A . . . 117.9(18) ?
    C2 N5 H5B . . . 121(2) ?
    H6A N6 H6B . . . 115(3) ?
    C4 N6 H6A . . . 120.3(19) ?
    C4 N6 H6B . . . 117.3(17) ?
    N1 C1 S1 . . . 107.72(11) ?
    N2 C1 S1 . . . 122.70(11) ?
    N2 C1 N1 . . . 129.58(14) ?
    N1 C2 C3 . . . 121.41(13) ?
    N5 C2 N1 . . . 115.88(14) ?
    N5 C2 C3 . . . 122.72(14) ?
    C2 C3 H3 . . . 121.3 ?
    C4 C3 C2 . . . 117.35(13) ?
    C4 C3 H3 . . . 121.3 ?
    N2 C4 C3 . . . 121.95(13) ?
    N6 C4 N2 . . . 114.96(13) ?
    N6 C4 C3 . . . 123.06(14) ?
    N3 C5 S1 . . . 109.49(11) ?
    N3 C5 C8 . . . 122.52(13) ?
    C8 C5 S1 . . . 127.97(11) ?
    N3 C6 N4 . . . 127.15(14) ?
    N3 C6 H6 . . . 116.4 ?
    N4 C6 H6 . . . 116.4 ?
    N4 C7 Cl1 . . . 116.41(11) ?
    N4 C7 C8 . . . 124.97(14) ?
    C8 C7 Cl1 . . . 118.62(11) ?
    C5 C8 H8 . . . 122.7 ?
    C7 C8 C5 . . . 114.68(13) ?
    C7 C8 H8 . . . 122.7 ?
    ? ? ? ? ? ? ? ?
loop_
    _geom_torsion_atom_site_label_1
    _geom_torsion_atom_site_label_2
    _geom_torsion_atom_site_label_3
    _geom_torsion_atom_site_label_4
    _geom_torsion_site_symmetry_1
    _geom_torsion_site_symmetry_2
    _geom_torsion_site_symmetry_3
    _geom_torsion_site_symmetry_4
    _geom_torsion
    _geom_torsion_publ_flag
    Cl1 C7 C8 C5 . . . . -179.72(11) ?
    S1 C5 C8 C7 . . . . -177.78(12) ?
    N1 C2 C3 C4 . . . . 0.0(2) ?
    N3 C5 C8 C7 . . . . 0.3(2) ?
    N4 C7 C8 C5 . . . . 0.7(2) ?
    N5 C2 C3 C4 . . . . 179.73(15) ?
    C1 S1 C5 N3 . . . . 174.57(10) ?
    C1 S1 C5 C8 . . . . -7.15(16) ?
    C1 N1 C2 N5 . . . . 179.54(14) ?
    C1 N1 C2 C3 . . . . -0.7(2) ?
    C1 N2 C4 N6 . . . . 177.14(14) ?
    C1 N2 C4 C3 . . . . -0.8(2) ?
    C2 N1 C1 S1 . . . . -179.36(11) ?
    C2 N1 C1 N2 . . . . 0.8(2) ?
    C2 C3 C4 N2 . . . . 0.8(2) ?
    C2 C3 C4 N6 . . . . -176.92(14) ?
    C4 N2 C1 S1 . . . . -179.91(11) ?
    C4 N2 C1 N1 . . . . -0.1(2) ?
    C5 S1 C1 N1 . . . . -177.86(10) ?
    C5 S1 C1 N2 . . . . 2.01(15) ?
    C5 N3 C6 N4 . . . . 0.8(3) ?
    C6 N3 C5 S1 . . . . 177.41(12) ?
    C6 N3 C5 C8 . . . . -1.0(2) ?
    C6 N4 C7 Cl1 . . . . 179.50(12) ?
    C6 N4 C7 C8 . . . . -0.9(2) ?
    C7 N4 C6 N3 . . . . 0.1(3) ?
    ? ? ? ? ? ? ? ? ? ?
loop_
    _geom_hbond_atom_site_label_D
    _geom_hbond_atom_site_label_H
    _geom_hbond_atom_site_label_A
    _geom_hbond_site_symmetry_D
    _geom_hbond_site_symmetry_H
    _geom_hbond_site_symmetry_A
    _geom_hbond_distance_DH
    _geom_hbond_distance_HA
    _geom_hbond_distance_DA
    _geom_hbond_angle_DHA
    _geom_hbond_publ_flag
    N5 H5B N4 . . 4_565 0.84(2) 2.21(2) 3.023(2) 162(3) ?
    N6 H6A N1 . . 3_565 0.81(2) 2.29(2) 3.0215(19) 150(2) ?
    N6 H6B N3 . . 3 0.853(19) 2.33(2) 3.087(2) 148(2) ?
    ? ? ? ? ? ? ? ? ? ? ?
_shelx_space_group_comment
;
The symmetry employed for this shelxl refinement is uniquely defined
by the following loop, which should always be used as a source of
symmetry information in preference to the above space-group names.
They are only intended as comments.
;
_shelx_estimated_absorpt_T_min     0.905
_shelx_estimated_absorpt_T_max     0.957
_shelx_hkl_file
;
  -1   0   0   -0.35    0.21
   1   0   0    0.10    0.21
   1   0   0   -0.17    0.11
  -2   0   0 4678.63  114.56
  -2   0   0 4656.65  112.82
  -2   0   0 4796.58  112.42
  -2   0   0 4665.19  114.92
   2   0   0 4773.10  115.22
  -2   0   0 4808.85  115.76
  -2   0   0 4665.06  115.27
   2   0   0 4713.38  113.94
   3   0   0    0.13    1.29
   3   0   0   -0.67    0.55
  -3   0   0    0.82    1.15
  -3   0   0    1.15    0.72
  -3   0   0    2.09    1.23
  -3   0   0   -0.37    1.11
  -3   0   0   -0.69    0.99
  -3   0   0    1.40    1.11
  -3   0   0    0.93    1.07
  -3   0   0   -1.25    1.18
  -3   0   0    0.48    0.61
   3   0   0    0.21    1.04
   3   0   0    1.62    0.78
   3   0   0    0.07    1.03
  -3   0   0    0.48    1.11
   4   0   0 1747.87   41.80
   4   0   0 1766.90   42.56
  -4   0   0 1710.97   42.98
  -4   0   0 1765.45   42.95
  -4   0   0 1726.40   42.48
  -4   0   0 1722.34   43.10
  -4   0   0 1755.83   42.75
  -4   0   0 1708.64   42.72
  -4   0   0 1719.92   41.34
   4   0   0 1789.00   42.74
  -4   0   0 1726.29   41.78
   4   0   0 1723.55   43.11
  -4   0   0 1723.89   43.04
   5   0   0   -1.71    1.39
   5   0   0    0.72    1.25
  -5   0   0    5.41    1.93
   5   0   0   -0.06    1.33
  -5   0   0   -0.68    1.28
  -5   0   0   -1.07    1.32
  -5   0   0    0.11    1.53
  -5   0   0   -0.49    1.39
  -5   0   0    1.45    0.77
  -5   0   0   -1.33    0.86
  -5   0   0   -1.52    1.26
  -5   0   0    1.41    1.49
   5   0   0    1.95    1.05
   5   0   0    3.45    1.69
  -6   0   0  167.17    7.10
  -6   0   0  165.95    6.65
  -6   0   0  152.94    6.48
  -6   0   0  158.82    5.38
  -6   0   0  159.66    6.75
  -6   0   0  160.05    6.35
   6   0   0  148.06    6.81
   6   0   0  167.80    5.56
   6   0   0  164.48    6.41
  -6   0   0  145.91    6.77
   6   0   0  153.64    6.91
  -6   0   0  161.76    7.09
   6   0   0  149.23    6.45
  -7   0   0    2.65    1.11
   7   0   0    0.18    1.71
  -7   0   0    2.04    1.84
   7   0   0    0.70    1.14
  -7   0   0   -1.27    1.49
   7   0   0   -0.37    1.71
  -7   0   0   -0.23    1.66
  -7   0   0   -0.60    1.52
  -7   0   0    1.76    1.61
  -7   0   0    0.13    1.59
  -7   0   0   -1.43    1.57
   7   0   0   -0.66    1.52
   7   0   0    0.66    1.62
  -8   0   0  150.02    6.81
  -8   0   0  143.67    7.39
  -8   0   0  163.42    7.25
  -8   0   0  146.83    7.55
  -8   0   0  151.70    7.55
   8   0   0  158.39    7.93
  -8   0   0  155.84    5.61
  -8   0   0  157.75    7.15
   8   0   0  152.85    7.13
   8   0   0  138.48    6.71
   8   0   0  153.71    5.73
  -8   0   0  158.61    7.60
   8   0   0  160.89    7.76
  -9   0   0    0.18    1.65
  -9   0   0    0.99    1.92
  -9   0   0    0.61    1.03
   9   0   0   -1.07    1.96
  -9   0   0   -1.21    1.90
   9   0   0   -0.11    1.59
  -9   0   0   -0.58    1.81
   9   0   0    0.25    1.17
   9   0   0    1.98    2.16
   9   0   0    0.07    1.72
  -9   0   0   -0.42    1.88
  -9   0   0   -0.40    1.64
  -9   0   0    0.78    1.55
 -10   0   0  745.43   23.02
  10   0   0  747.89   22.38
 -10   0   0  739.38   22.48
 -10   0   0  689.21   23.00
 -10   0   0  726.31   23.42
 -10   0   0  734.29   19.59
  10   0   0  735.93   22.05
 -10   0   0  737.11   22.02
 -10   0   0  731.56   22.49
  10   0   0  749.18   23.52
 -10   0   0  723.36   23.31
  10   0   0  733.40   23.50
  10   0   0  745.60   19.75
  11   0   0    0.65    2.70
 -11   0   0   -1.82    1.83
 -11   0   0    4.11    3.06
 -11   0   0   -0.01    2.73
 -11   0   0    0.64    2.06
 -11   0   0   -0.31    0.98
 -11   0   0    1.85    2.08
 -11   0   0    2.45    2.88
  11   0   0    0.08    1.26
  11   0   0   -2.02    1.79
  11   0   0    1.01    2.34
 -11   0   0   -0.49    2.63
  12   0   0   97.90    6.73
 -12   0   0  105.55    7.76
 -12   0   0  117.19    7.01
 -12   0   0   97.01    8.34
 -12   0   0  113.76    7.49
  12   0   0  121.94    8.32
  12   0   0  107.16    9.28
 -12   0   0   94.30    8.58
 -12   0   0   90.65    8.53
  13   0   0   -1.78    2.49
 -13   0   0    1.09    2.77
  13   0   0   -3.41    2.37
 -13   0   0    0.60    3.15
 -13   0   0    0.29    2.61
 -13   0   0    1.57    2.58
  13   0   0   -0.35    2.93
 -13   0   0   -0.01    3.00
 -13   0   0    0.33    2.46
  14   0   0   77.38    7.50
 -14   0   0   60.76    6.56
 -14   0   0   39.69    6.60
  14   0   0   51.56    7.45
 -14   0   0   60.06    6.70
 -14   0   0   56.32    7.25
  14   0   0   54.90    7.36
 -14   0   0   56.81    7.62
 -15   0   0   -1.89    3.05
  15   0   0   -3.17    3.29
 -15   0   0    2.63    2.80
  15   0   0   -4.20    2.81
 -15   0   0    0.87    3.08
 -15   0   0    2.85    3.88
 -15   0   0   -0.39    3.42
  15   0   0    4.61    4.06
 -16   0   0    3.30    3.63
 -16   0   0   11.58    4.78
 -16   0   0   13.70    5.36
 -16   0   0    9.48    4.14
  16   0   0    5.18    3.83
 -16   0   0   14.45    4.16
  16   0   0    7.01    4.66
  16   0   0    9.12    4.41
 -17   0   0   -2.46    3.30
  17   0   0    3.33    4.25
 -17   0   0   -1.25    4.07
  17   0   0   -1.38    4.17
 -17   0   0    0.47    3.96
 -17   0   0    5.20    4.91
 -18   0   0   -0.53    3.41
 -18   0   0    0.35    4.06
  18   0   0   -5.03    3.12
  18   0   0   -0.83    4.38
 -18   0   0    3.51    4.45
  18   0   0    2.55    4.68
 -19   0   0   -4.52    3.48
 -19   0   0   -3.80    3.47
  19   0   0   -2.61    4.26
  19   0   0    1.05    4.53
  19   0   0    2.64    4.45
 -19   0   0   -1.13    3.89
  20   0   0  157.36   15.24
 -20   0   0  188.02   16.88
  20   0   0  191.27   17.39
 -20   0   0  179.19   12.28
  20   0   0  170.22   16.36
 -20   0   0  200.27   14.20
  21   0   0   -5.33    4.41
 -21   0   0   -2.97    5.69
  21   0   0   -1.62    5.64
 -21   0   0    1.49    5.01
 -21   0   0   -2.31    4.79
  21   0   0   10.60    5.85
  22   0   0   22.93    7.97
 -22   0   0   31.78    8.23
  22   0   0   36.42    9.27
  22   0   0   31.34    8.28
 -22   0   0   40.22    9.38
  22   0   0   26.24    8.50
  23   0   0   -3.73    5.62
  23   0   0    1.43    6.08
 -23   0   0    0.19    4.92
  23   0   0    0.27    6.24
 -23   0   0   -0.87    5.19
   0  -1   0   -0.27    0.57
   0   1   0   -0.09    0.54
   0  -1   0    1.49    1.08
   0   1   0    0.83    0.87
   0  -1   0    1.23    0.94
   0  -1   0    0.12    0.84
   0   1   0    1.64    0.86
   0   1   0    2.04    0.86
   0  -1   0    1.38    0.85
   0   1   0    0.07    0.75
   0   1   0   -0.71    0.85
   0   1   0   -0.62    0.57
  -1  -1   0   41.00    2.17
  -1  -1   0   38.41    2.09
  -1   1   0   35.82    2.30
   1  -1   0   37.54    2.09
   1  -1   0   37.25    2.26
   1   1   0   42.25    2.27
   1   1   0   38.68    2.07
   1   1   0   36.33    2.37
  -1   1   0   43.45    2.34
  -1   1   0   40.70    2.44
  -1   1   0   35.98    2.06
   1   1   0   44.72    2.46
  -1   1   0   41.75    2.25
   1   1   0   39.03    2.25
   1  -1   0   39.93    2.28
  -1  -1   0   37.33    2.11
   1  -1   0   41.48    2.04
   1  -1   0   44.05    2.45
  -1  -1   0   40.62    2.16
   1  -1   0   38.02    2.59
  -1  -1   0   38.77    2.29
  -2   1   0 1918.54   47.09
  -2   1   0 1874.27   47.23
   2   1   0 1948.83   46.92
   2  -1   0 1887.50   47.03
   2  -1   0 1886.57   47.12
  -2   1   0 1881.33   46.66
   2  -1   0 1940.83   47.14
   2  -1   0 1990.19   46.85
  -2  -1   0 1914.74   46.70
  -2  -1   0 1866.39   46.92
  -2  -1   0 1982.09   46.21
  -2  -1   0 1919.55   46.95
  -2  -1   0 2006.02   47.33
  -2  -1   0 1903.37   46.82
  -2   1   0 1922.79   46.39
   2   1   0 1954.91   46.65
  -2   1   0 1875.79   46.61
  -2  -1   0 1885.13   46.57
  -2  -1   0 1934.44   46.56
   2   1   0 1972.79   47.19
   2   1   0 1977.74   47.12
   2   1   0 1953.14   47.26
   2  -1   0 1984.00   47.36
   2  -1   0 1952.29   47.14
  -2   1   0 1929.33   47.21
  -2  -1   0 1954.21   46.96
  -2   1   0 1907.28   46.33
  -2   1   0 1985.22   47.10
  -2   1   0 1930.67   46.83
   2  -1   0 1975.83   46.79
  -3  -1   0   53.81    2.95
  -3   1   0   53.71    2.37
  -3   1   0   54.14    3.10
   3   1   0   56.97    3.32
   3   1   0   51.74    2.17
   3   1   0   52.95    2.72
   3   1   0   51.21    3.48
   3   1   0   49.78    3.24
  -3   1   0   50.38    2.97
  -3  -1   0   50.61    2.77
  -3   1   0   53.84    3.40
  -3  -1   0   46.68    3.14
  -3   1   0   53.80    3.29
  -3   1   0   50.68    2.74
  -3   1   0   53.31    1.98
  -3  -1   0   51.91    3.29
  -3  -1   0   55.05    2.95
  -3  -1   0   63.80    3.20
   3  -1   0   55.03    3.05
  -3  -1   0   52.46    3.19
  -3   1   0   52.54    3.28
  -3   1   0   52.24    2.99
   3  -1   0   54.81    3.45
   3  -1   0   56.46    3.27
   3  -1   0   52.02    3.34
  -3  -1   0   46.13    3.22
   3   1   0   56.12    2.92
   3  -1   0   49.76    3.35
   3  -1   0   58.63    3.55
  -4  -1   0  801.94   21.34
   4  -1   0  838.38   22.01
   4   1   0  808.08   22.03
  -4   1   0  809.51   22.09
   4  -1   0  848.31   22.21
   4   1   0  850.18   21.98
   4   1   0  805.66   21.25
  -4   1   0  827.43   21.79
  -4   1   0  824.49   22.08
  -4   1   0  801.57   21.71
  -4  -1   0  820.73   21.93
   4  -1   0  808.95   21.97
   4   1   0  790.09   22.28
  -4  -1   0  824.47   22.21
  -4   1   0  819.73   21.67
  -4  -1   0  792.80   22.08
  -4   1   0  836.93   21.58
  -4  -1   0  804.29   21.27
  -4  -1   0  812.11   20.96
   4  -1   0  810.37   21.09
  -4  -1   0  848.82   20.54
   4  -1   0  841.19   22.18
  -4   1   0  817.64   21.87
   4   1   0  835.28   21.35
  -4  -1   0  818.84   21.36
  -4  -1   0  843.16   21.97
  -4   1   0  823.63   20.65
  -5  -1   0 1510.00   40.25
   5   1   0 1597.68   39.29
   5  -1   0 1579.17   40.08
   5   1   0 1519.70   40.54
  -5  -1   0 1544.61   39.34
   5  -1   0 1570.14   38.77
  -5  -1   0 1590.22   40.45
   5   1   0 1577.98   38.18
  -5  -1   0 1603.94   38.63
  -5  -1   0 1557.19   37.94
  -5   1   0 1604.03   39.96
  -5  -1   0 1544.73   39.40
  -5  -1   0 1603.61   40.02
  -5  -1   0 1556.53   39.07
  -5  -1   0 1559.88   39.96
   5   1   0 1577.39   40.11
  -5   1   0 1559.99   38.58
   5  -1   0 1570.03   39.76
   5  -1   0 1530.09   40.24
   5   1   0 1595.71   39.52
  -5   1   0 1509.52   39.73
  -5   1   0 1567.99   39.83
  -5   1   0 1612.79   39.80
  -5   1   0 1609.56   40.22
   5   1   0 1591.00   37.30
   5  -1   0 1553.54   40.18
  -5   1   0 1586.18   40.33
  -5   1   0 1623.10   39.76
   6  -1   0 1066.88   28.61
   6  -1   0 1059.90   29.23
  -6  -1   0 1074.53   27.36
   6   1   0 1104.87   27.33
  -6  -1   0 1050.54   29.50
  -6  -1   0 1087.67   28.53
  -6   1   0 1110.53   28.58
  -6  -1   0 1077.34   29.08
   6   1   0 1063.66   28.66
   6  -1   0 1097.99   29.57
  -6   1   0 1131.11   29.46
  -6   1   0 1074.37   29.03
  -6   1   0 1101.85   29.10
  -6   1   0 1105.53   28.99
   6   1   0 1108.22   25.92
   6   1   0 1075.26   28.34
  -6   1   0 1101.60   27.70
  -6  -1   0 1081.07   29.58
  -6  -1   0 1056.62   28.37
   6  -1   0 1062.78   29.02
  -6  -1   0 1049.73   29.05
  -6   1   0 1066.88   29.46
  -6  -1   0 1069.89   27.86
   6   1   0 1104.28   29.39
   6  -1   0 1125.04   27.61
  -7   1   0   23.83    3.66
  -7   1   0   22.88    2.91
  -7  -1   0   23.71    3.60
  -7   1   0   28.18    2.83
   7   1   0   20.48    3.03
  -7   1   0   21.79    3.13
   7  -1   0   25.97    2.55
  -7  -1   0   24.68    2.32
  -7  -1   0   18.87    3.13
   7  -1   0   19.54    3.16
  -7   1   0   28.82    3.60
   7   1   0   26.64    1.20
  -7  -1   0   21.20    2.91
  -7  -1   0   24.75    2.69
   7   1   0   25.58    2.64
  -7  -1   0   24.32    3.68
   7  -1   0   31.79    3.77
   7  -1   0   27.39    3.12
  -7   1   0   23.95    3.33
  -7   1   0   22.23    3.18
   7   1   0   19.21    2.72
  -7   1   0   22.91    3.26
  -7  -1   0   28.84    3.27
   7  -1   0   21.53    3.46
   7   1   0   27.20    3.68
  -7  -1   0   19.63    3.08
  -8   1   0   50.35    3.83
   8  -1   0   40.26    4.25
  -8   1   0   65.08    5.63
  -8  -1   0   50.13    3.00
   8   1   0   45.66    4.58
   8   1   0   57.62    4.15
  -8  -1   0   54.25    4.16
  -8   1   0   51.04    3.62
   8  -1   0   46.60    4.15
  -8  -1   0   46.66    4.72
  -8  -1   0   48.19    5.21
  -8   1   0   45.13    4.70
  -8   1   0   48.26    5.25
   8   1   0   50.33    5.11
   8  -1   0   47.14    3.14
  -8  -1   0   45.57    4.29
   8  -1   0   49.36    4.89
   8  -1   0   61.27    5.73
  -8   1   0   51.84    4.95
  -8  -1   0   57.52    5.73
  -8  -1   0   44.89    4.62
   8   1   0   60.07    3.62
  -8   1   0   48.18    4.89
  -8   1   0   47.78    4.82
   9  -1   0  210.99    9.93
  -9  -1   0  204.74    8.80
   9  -1   0  211.09    9.47
   9  -1   0  206.08    9.17
  -9  -1   0  204.70    9.34
  -9   1   0  212.89    8.26
  -9   1   0  218.57   10.38
  -9  -1   0  205.59    6.83
  -9  -1   0  181.73    8.38
   9  -1   0  206.16    8.39
  -9  -1   0  206.19    9.85
  -9   1   0  198.72    9.13
   9   1   0  198.44    8.50
  -9   1   0  196.93    9.34
   9   1   0  198.20    9.48
  -9   1   0  203.59    9.19
   9  -1   0  195.58    9.40
  -9   1   0  188.57    9.06
   9   1   0  211.18    9.42
  -9  -1   0  196.92    8.98
   9   1   0  200.98    7.73
   9  -1   0  206.96    7.09
  -9   1   0  193.07    9.12
  -9  -1   0  198.07    9.68
  -9   1   0  201.33    7.99
  10  -1   0    0.64    2.08
  10  -1   0    1.29    1.80
 -10   1   0    1.20    2.21
  10   1   0    1.93    1.71
  10  -1   0    1.85    1.38
  10   1   0   -2.86    2.07
 -10   1   0    3.21    1.64
  10   1   0    1.03    1.92
 -10   1   0    2.00    2.08
  10  -1   0    6.01    2.74
 -10  -1   0    1.17    1.15
 -10  -1   0    0.06    2.30
 -10  -1   0    1.98    2.29
 -10  -1   0    2.36    2.18
  10  -1   0    4.03    2.42
 -10   1   0    1.54    1.89
  10   1   0    1.33    2.26
 -10  -1   0    3.88    2.81
 -10  -1   0    1.35    2.12
 -10   1   0    2.65    2.54
 -10   1   0    5.58    2.57
 -10   1   0    1.19    1.97
 -10  -1   0    2.39    1.92
 -10   1   0    2.00    2.38
  10  -1   0    0.74    2.73
 -11  -1   0   -0.95    2.42
  11   1   0    2.60    2.06
 -11  -1   0   -0.56    2.21
  11  -1   0    0.86    1.34
 -11  -1   0   -0.24    2.06
 -11  -1   0   -0.37    2.15
 -11   1   0   -0.97    1.30
  11  -1   0    5.86    2.87
 -11  -1   0    0.57    1.22
  11  -1   0   -1.13    1.74
 -11   1   0   -0.88    1.64
 -11   1   0    2.19    2.41
 -11  -1   0    2.72    1.95
  11   1   0    2.72    2.89
  11  -1   0    0.32    2.67
 -11   1   0    0.68    2.66
  11   1   0    1.33    2.55
 -11   1   0    3.21    2.62
 -11   1   0    1.83    2.61
 -11   1   0   -0.24    2.00
  11  -1   0    0.93    2.37
 -11  -1   0    2.37    2.98
  12  -1   0  222.01   11.67
  12   1   0  198.49    8.82
 -12   1   0  196.57   10.60
 -12   1   0  201.92   10.78
  12  -1   0  190.09   10.72
 -12   1   0  185.75   10.20
 -12   1   0  191.77   10.35
 -12   1   0  196.85   10.57
  12   1   0  197.44   10.51
 -12  -1   0  206.93   11.31
  12  -1   0  215.57   10.53
 -12  -1   0  216.50   11.57
 -12  -1   0  197.52    9.88
  12   1   0  196.90   10.92
 -12   1   0  202.11    8.51
  12  -1   0  203.89    8.73
 -12  -1   0  213.76   10.84
 -12   1   0  202.38    9.09
 -12  -1   0  204.13   10.20
  13  -1   0   56.67    6.92
 -13   1   0   68.43    6.28
 -13  -1   0   56.65    6.40
 -13   1   0   66.58    6.94
  13  -1   0   69.85    5.05
 -13   1   0   51.88    7.06
 -13  -1   0   63.38    7.24
  13   1   0   76.83    6.40
  13  -1   0   75.26    8.41
  13   1   0   72.76    7.89
  13   1   0   54.77    7.12
 -13   1   0   72.28    7.89
 -13  -1   0   68.67    7.19
 -13   1   0   60.28    7.33
  13  -1   0   57.13    6.72
  13   1   0   60.95    7.56
  13   1   0   71.25    8.02
 -13  -1   0   61.21    7.89
 -13  -1   0   71.60    8.38
 -13   1   0   75.02    7.97
  14   1   0   12.19    4.56
 -14   1   0    9.02    4.14
 -14   1   0   10.13    3.80
  14  -1   0    5.21    3.52
  14   1   0    8.17    4.10
  14   1   0    6.05    4.20
 -14   1   0    4.29    3.30
 -14   1   0    7.93    3.01
 -14  -1   0   12.49    4.12
 -14   1   0   11.63    4.13
 -14  -1   0   10.32    3.63
  14   1   0   11.10    4.24
 -14  -1   0    7.13    4.12
 -14  -1   0    8.39    4.22
  14  -1   0    7.72    4.25
 -14  -1   0    4.28    3.46
  14  -1   0    9.50    4.00
  14   1   0   10.31    4.13
 -14   1   0    9.71    3.73
  15   1   0    2.69    4.06
  15  -1   0    5.78    4.12
 -15  -1   0    1.90    3.71
 -15   1   0    1.02    3.71
 -15  -1   0   10.86    4.17
 -15  -1   0    0.10    3.59
 -15  -1   0    5.50    3.24
 -15   1   0    3.17    2.77
  15  -1   0    1.78    4.27
  15   1   0    2.05    3.31
 -15   1   0    2.02    3.29
  15   1   0    1.00    4.05
  15   1   0    5.17    3.94
 -15   1   0   10.40    4.16
 -15   1   0   -2.16    3.12
 -15   1   0   -0.71    3.77
  15  -1   0    2.55    3.46
 -16  -1   0    5.15    3.85
  16   1   0    4.88    4.31
  16  -1   0    1.40    3.73
  16  -1   0    3.23    4.25
  16   1   0   12.71    5.10
 -16  -1   0    0.85    3.22
 -16   1   0   11.77    4.64
 -16   1   0    7.56    4.64
 -16   1   0    2.92    4.03
 -16   1   0   13.79    5.17
  16   1   0    0.11    3.51
  16  -1   0    2.97    4.24
 -16  -1   0    4.63    4.56
 -16   1   0   -0.95    3.94
  17  -1   0   -1.75    4.46
 -17  -1   0    6.05    4.41
 -17  -1   0    2.83    4.62
 -17   1   0    5.38    4.17
  17  -1   0    2.26    3.93
 -17  -1   0    1.57    3.22
 -17   1   0    2.30    3.97
  17   1   0    1.99    4.82
 -17   1   0    5.15    3.99
  17   1   0    2.50    4.30
 -17   1   0    4.12    4.53
  17  -1   0    1.90    4.04
  17   1   0    5.25    4.19
 -18   1   0    7.75    5.22
  18   1   0   11.55    5.25
  18  -1   0    6.86    5.19
 -18   1   0    6.18    4.53
  18   1   0    8.27    4.82
 -18   1   0    2.99    4.05
  18  -1   0    9.30    4.77
 -18  -1   0    3.21    3.95
  18  -1   0    7.05    5.08
  18   1   0    9.28    5.01
 -18   1   0   -1.31    4.26
 -18  -1   0    2.48    4.68
 -18  -1   0    4.23    4.96
  19   1   0   20.79    6.50
 -19  -1   0   13.77    5.01
  19  -1   0   15.70    6.55
  19  -1   0    8.93    6.07
 -19   1   0   10.20    5.71
 -19  -1   0   11.64    6.03
 -19  -1   0   14.70    6.19
 -19   1   0    4.60    4.46
  19   1   0   20.67    7.14
  19   1   0   23.12    7.14
  19   1   0    6.40    4.85
 -19   1   0   18.12    5.89
 -20  -1   0   -6.12    3.75
  20  -1   0    4.73    5.99
 -20   1   0   15.60    6.18
 -20   1   0   -3.73    4.12
  20   1   0   -5.67    4.57
  20   1   0   -4.73    4.56
 -20  -1   0   14.00    6.05
  20  -1   0   -6.50    4.15
 -20  -1   0   -0.87    3.66
  20   1   0    4.99    5.10
  20   1   0   -8.54    4.08
 -20   1   0   -2.82    3.98
 -21  -1   0   39.39    8.37
 -21  -1   0   41.80    9.27
  21   1   0   27.98    7.60
  21   1   0   42.54    9.62
 -21   1   0   35.83    8.04
  21   1   0   25.83    8.41
 -21   1   0   42.81    8.65
  21  -1   0   32.81    8.47
  21  -1   0   31.84    9.22
  21  -1   0   35.90    8.21
  21   1   0   39.87    9.13
  22   1   0   -4.25    5.49
 -22  -1   0   26.38    8.04
  22   1   0    5.33    6.28
  22   1   0   16.25    7.24
 -22  -1   0   11.07    6.36
 -22   1   0   10.61    6.47
  22   1   0   14.68    6.68
 -22   1   0   10.42    6.34
  22  -1   0   10.48    7.09
  22  -1   0   32.03    8.21
  22  -1   0    2.10    6.69
 -23   1   0  105.79   13.43
 -23  -1   0   85.15   12.28
 -23   1   0   72.76   11.34
  23   1   0   87.67   13.33
  23   1   0   90.18   13.19
  23  -1   0   73.27   12.40
  23   1   0   92.81   13.49
  23  -1   0   83.82   12.42
 -23  -1   0   99.75   14.62
   0  -2   0 2391.75   57.54
   0   2   0 2316.13   56.97
   0   2   0 2276.12   57.78
   0   2   0 2332.45   57.48
   0  -2   0 2298.47   57.86
   0  -2   0 2327.96   57.50
   0   2   0 2383.62   57.15
   0  -2   0 2389.88   56.78
   0   2   0 2298.65   57.28
   0   2   0 2405.57   57.93
   0  -2   0 2367.63   56.61
   0   2   0 2360.93   56.02
   0   2   0 2399.31   57.57
   0  -2   0 2346.96   57.39
   0  -2   0 2361.78   57.36
   0  -2   0 2230.08   57.63
  -1  -2   0  525.46   13.63
   1  -2   0  506.68   14.95
  -1   2   0  511.04   13.43
  -1  -2   0  508.12   14.85
  -1  -2   0  510.88   14.54
   1   2   0  510.42   15.16
   1   2   0  515.94   14.60
   1  -2   0  512.82   14.45
  -1   2   0  524.18   15.01
   1  -2   0  517.82   14.56
   1  -2   0  519.74   13.52
  -1   2   0  510.73   14.31
  -1   2   0  510.16   15.07
  -1  -2   0  513.46   14.27
  -1  -2   0  506.95   14.83
   1  -2   0  519.29   15.22
  -1   2   0  525.66   15.41
  -1   2   0  522.52   14.48
   1  -2   0  508.82   15.01
   1   2   0  513.12   13.65
   1   2   0  550.80   14.91
   1   2   0  521.77   14.93
  -1   2   0  523.84   14.59
  -1   2   0  507.81   14.78
   1  -2   0  502.58   15.41
  -1  -2   0  524.16   14.79
   1  -2   0  530.31   13.87
   1   2   0  522.91   14.75
   1  -2   0  519.13   14.82
   1   2   0  503.74   14.80
  -1  -2   0  511.97   15.05
  -2   2   0    6.68    1.91
  -2   2   0    4.37    1.49
  -2   2   0   21.02    2.47
  -2  -2   0    7.52    1.90
  -2  -2   0    7.37    1.82
  -2  -2   0    4.91    1.66
  -2  -2   0    6.27    1.97
   2  -2   0    4.13    1.86
   2  -2   0    6.86    1.65
   2   2   0    5.48    1.62
  -2   2   0   20.30    2.37
   2  -2   0    5.92    1.93
  -2  -2   0    6.62    1.59
   2   2   0    6.50    1.52
   2   2   0    8.92    1.95
  -2  -2   0    4.46    1.78
  -2  -2   0    4.06    1.60
   2  -2   0    6.64    2.13
  -2   2   0    5.59    1.21
  -2   2   0    5.88    1.90
  -2   2   0    5.76    2.02
  -2  -2   0    6.58    1.90
   2  -2   0    7.03    2.17
   2   2   0    5.31    1.92
   2   2   0    6.07    1.83
   2   2   0    5.88    2.15
   2  -2   0    7.01    2.33
   2   2   0    6.05    1.91
  -2   2   0    6.46    1.47
   2  -2   0    5.44    1.60
  -2   2   0    9.05    2.18
  -3   2   0  672.15   18.79
   3  -2   0  665.45   18.83
  -3  -2   0  641.26   18.18
   3   2   0  655.87   18.58
  -3   2   0  645.32   17.32
   3  -2   0  674.99   18.90
  -3   2   0  653.36   16.81
  -3   2   0  617.10   18.64
   3  -2   0  665.40   18.29
   3   2   0  634.00   18.71
  -3  -2   0  641.45   18.29
  -3   2   0  636.50   18.50
  -3  -2   0  668.69   17.97
  -3   2   0  620.85   18.49
  -3  -2   0  635.14   18.64
  -3   2   0  653.14   17.88
  -3  -2   0  661.30   18.03
   3  -2   0  660.30   19.20
   3  -2   0  652.53   18.70
  -3   2   0  635.79   17.93
  -3   2   0  664.07   18.17
  -3   2   0  632.84   16.96
   3  -2   0  652.53   17.83
   3   2   0  656.06   16.27
  -3  -2   0  645.77   17.42
  -3  -2   0  640.49   16.90
  -3  -2   0  652.59   18.40
  -3  -2   0  658.68   18.38
   3   2   0  654.42   18.40
   3   2   0  653.96   17.65
   3   2   0  644.62   17.51
   3   2   0  648.27   17.84
  -3   2   0  659.95   19.01
  -4  -2   0  156.47    6.86
  -4   2   0  158.58    7.21
  -4   2   0  166.68    6.84
  -4   2   0  166.56    7.27
  -4  -2   0  164.07    6.52
  -4   2   0  146.75    6.81
   4   2   0  179.33    7.28
  -4  -2   0  170.12    5.79
   4  -2   0  165.39    6.65
   4   2   0  159.89    6.50
   4   2   0  150.08    7.10
  -4  -2   0  155.29    6.89
  -4  -2   0  159.74    6.57
  -4  -2   0  162.73    6.98
   4   2   0  157.62    5.68
  -4  -2   0  172.19    7.34
   4  -2   0  164.96    7.25
   4  -2   0  155.64    7.33
  -4   2   0  164.34    6.77
   4  -2   0  154.61    7.09
  -4   2   0  155.99    5.36
  -4   2   0  164.98    7.28
   4   2   0  161.61    5.42
   4  -2   0  152.25    6.56
  -4  -2   0  158.16    6.34
   4   2   0  158.32    6.33
  -4  -2   0  169.07    5.41
  -4  -2   0  164.65    6.84
  -4   2   0  163.89    6.14
  -4   2   0  155.12    7.17
  -4   2   0  157.44    6.55
   4  -2   0  167.41    7.24
   4   2   0  168.15    6.95
  -4   2   0  163.00    6.04
   5  -2   0  112.16    6.09
  -5   2   0  106.13    4.17
  -5  -2   0  106.58    5.96
  -5   2   0   94.77    5.61
   5  -2   0   96.15    5.84
  -5  -2   0   96.11    4.91
   5   2   0  103.94    5.80
  -5   2   0  112.91    5.97
  -5   2   0  106.93    5.32
  -5   2   0  106.35    5.88
   5   2   0  105.82    6.23
  -5  -2   0  102.51    5.67
   5  -2   0  100.77    5.68
  -5  -2   0  100.75    5.61
  -5  -2   0  100.55    4.99
  -5  -2   0  106.99    5.24
   5  -2   0  100.42    5.25
  -5   2   0  111.21    5.24
   5   2   0  104.60    5.67
   5  -2   0  105.04    6.09
   5   2   0   92.35    5.17
   5   2   0  105.31    4.51
  -5  -2   0  113.81    4.36
  -5  -2   0   96.90    3.84
   5  -2   0  110.48    6.12
  -5  -2   0  103.47    5.80
  -5   2   0   99.27    5.64
   5   2   0   97.38    4.93
  -5   2   0   95.46    5.34
  -5  -2   0   96.03    5.24
  -5   2   0  107.74    5.04
   5   2   0  105.64    4.12
  -6  -2   0  425.74   13.50
  -6   2   0  420.99   13.75
   6   2   0  400.17   14.23
  -6   2   0  436.69   13.31
   6   2   0  435.17   13.13
  -6  -2   0  415.43   11.29
  -6  -2   0  419.83   14.02
   6   2   0  420.42   14.53
  -6  -2   0  406.40   13.00
  -6  -2   0  401.97   12.86
   6  -2   0  382.22   14.08
   6  -2   0  394.47   12.93
   6  -2   0  414.38   13.99
   6  -2   0  402.44   14.28
  -6  -2   0  397.68   13.83
   6  -2   0  409.42   14.27
   6   2   0  423.32   12.55
   6   2   0  427.45   14.16
  -6   2   0  418.75   14.14
  -6   2   0  421.66   13.61
   6   2   0  409.70   11.17
   6   2   0  435.84   13.85
  -6   2   0  434.40   14.38
  -6   2   0  400.03   14.12
  -6  -2   0  429.03   14.40
  -6   2   0  440.80   11.93
  -6   2   0  413.89   14.16
   6  -2   0  428.57   14.23
  -6  -2   0  400.54   13.03
  -7   2   0 1062.33   30.03
  -7   2   0 1096.83   28.00
  -7  -2   0 1127.02   30.84
  -7   2   0 1065.38   30.16
   7  -2   0 1083.77   30.60
   7  -2   0 1063.98   29.09
  -7   2   0 1094.98   30.85
  -7   2   0 1121.72   25.90
   7   2   0 1111.34   30.41
   7   2   0 1099.34   29.33
   7   2   0 1072.18   30.71
   7  -2   0 1061.92   30.57
   7   2   0 1079.30   26.51
  -7  -2   0 1124.80   29.65
  -7  -2   0 1077.23   28.93
  -7   2   0 1119.32   29.78
  -7  -2   0 1110.66   29.72
  -7   2   0 1105.89   30.56
   7   2   0 1056.70   31.03
  -7  -2   0 1080.60   30.55
  -7  -2   0 1085.67   27.15
   7  -2   0 1078.44   31.07
   7   2   0 1068.62   29.00
   7   2   0 1129.76   26.78
   7   2   0 1076.28   31.30
  -7   2   0 1141.59   31.10
   7   2   0 1101.99   26.47
   7  -2   0 1044.50   30.58
  -7   2   0 1110.75   30.84
  -7  -2   0 1095.13   29.43
  -7  -2   0 1079.47   31.02
   7  -2   0 1083.94   30.95
   8   2   0   15.59    2.71
   8  -2   0   15.33    3.41
  -8   2   0    9.47    2.88
  -8   2   0    9.86    2.71
  -8   2   0   11.53    2.65
   8   2   0    9.41    3.11
  -8  -2   0   10.63    2.54
  -8  -2   0    5.02    2.44
  -8  -2   0    8.92    2.10
  -8  -2   0   14.68    3.48
  -8   2   0   10.52    2.88
   8   2   0   11.53    3.20
   8   2   0    7.64    2.62
  -8   2   0   14.63    2.99
   8  -2   0   11.65    2.98
   8  -2   0    8.33    2.31
  -8   2   0   12.42    2.11
   8  -2   0   10.68    3.35
   8   2   0    8.42    2.18
  -8  -2   0    8.77    2.46
  -8  -2   0    6.07    2.55
  -8   2   0    9.24    2.62
   8   2   0   12.03    1.59
   8   2   0    7.04    2.66
  -8  -2   0   11.90    2.52
   8  -2   0   12.53    3.21
  -8   2   0   11.15    3.07
  -8  -2   0   12.56    1.61
   9  -2   0    1.97    2.24
   9  -2   0   -0.15    2.48
  -9   2   0    0.69    1.58
  -9   2   0    1.73    2.18
   9  -2   0   -4.20    1.92
   9   2   0    0.52    2.25
  -9  -2   0    1.32    1.82
  -9   2   0   -0.16    1.27
  -9   2   0    2.02    1.99
  -9   2   0    1.56    2.34
  -9   2   0    0.60    2.32
   9   2   0    0.99    2.16
  -9  -2   0    1.37    2.07
  -9  -2   0   -0.51    1.33
  -9   2   0    1.56    2.25
  -9  -2   0   -0.37    1.53
   9   2   0   -2.42    1.90
   9   2   0   -0.93    2.23
  -9  -2   0    1.28    2.69
   9  -2   0    0.43    1.71
   9   2   0   -0.57    1.04
   9  -2   0   -1.02    1.96
  -9   2   0   -0.50    1.88
  -9  -2   0   -1.06    1.94
   9   2   0   -1.44    1.71
 -10  -2   0  575.79   16.90
  10   2   0  591.41   20.94
 -10   2   0  568.77   19.37
  10  -2   0  538.56   19.62
 -10   2   0  577.55   19.00
 -10  -2   0  554.36   19.48
  10   2   0  573.93   15.81
 -10  -2   0  546.04   18.30
 -10  -2   0  559.09   19.44
  10   2   0  566.94   18.51
 -10   2   0  578.42   19.86
 -10   2   0  558.04   20.11
 -10  -2   0  581.11   18.43
 -10  -2   0  548.99   20.17
 -10   2   0  575.49   19.05
  10  -2   0  561.00   18.92
  10  -2   0  555.56   20.05
  10   2   0  569.03   19.73
  10   2   0  566.37   19.91
 -10   2   0  598.27   18.90
  10  -2   0  570.09   19.50
  10  -2   0  586.98   17.27
 -10   2   0  557.32   19.27
 -10   2   0  579.25   16.96
 -11   2   0    1.71    2.69
  11  -2   0   -0.43    1.89
  11  -2   0    0.40    2.62
 -11  -2   0    3.94    2.84
 -11   2   0    1.34    2.79
 -11  -2   0   -0.75    1.77
  11   2   0    2.15    2.45
  11  -2   0   -3.98    2.50
 -11   2   0   -1.60    1.69
 -11  -2   0   -0.35    2.56
  11  -2   0   -3.12    2.06
  11   2   0   -1.82    2.18
  11  -2   0    3.91    2.88
 -11   2   0    0.95    2.51
 -11   2   0    1.76    2.26
 -11  -2   0    3.48    2.47
  11   2   0    0.58    3.01
  11   2   0    1.93    2.78
 -11   2   0    1.76    2.65
 -11   2   0    0.94    2.99
 -11  -2   0    2.34    1.71
 -11  -2   0    3.55    2.66
 -11   2   0    2.18    1.85
  11   2   0   -0.24    1.55
 -12   2   0  203.08   11.22
  12  -2   0  222.50   10.39
 -12   2   0  209.96   10.74
 -12  -2   0  213.13   10.41
  12  -2   0  205.60   11.65
  12   2   0  217.36   11.74
 -12   2   0  192.93   10.79
 -12  -2   0  251.04   11.96
  12   2   0  223.56   12.38
  12   2   0  208.74   11.52
  12  -2   0  212.03   11.42
 -12   2   0  225.38    9.22
 -12   2   0  232.95   10.47
 -12   2   0  235.77   11.87
  12  -2   0  228.03   12.44
 -12   2   0  226.36   11.47
 -12  -2   0  235.71   12.53
 -12  -2   0  219.95   11.74
  12  -2   0  244.49    9.01
  12   2   0  222.48   10.98
  13  -2   0    4.19    3.57
  13  -2   0    6.05    2.93
 -13   2   0    2.66    2.83
 -13   2   0    3.43    3.06
 -13  -2   0    4.26    4.32
 -13   2   0    2.62    2.98
 -13  -2   0    6.87    3.72
  13   2   0    0.99    3.40
 -13   2   0    5.83    3.31
 -13   2   0    7.64    2.53
  13   2   0    1.71    2.92
  13  -2   0   -1.97    2.68
  13  -2   0    0.18    3.21
  13   2   0    4.41    3.29
 -13  -2   0    5.69    2.90
  13   2   0    2.47    3.26
  13   2   0    7.74    3.92
 -13   2   0    2.54    2.80
 -14   2   0   19.56    5.02
  14   2   0   18.18    4.99
  14   2   0   15.97    5.23
  14  -2   0   14.17    4.49
 -14   2   0   11.46    3.95
  14  -2   0   14.28    5.11
 -14  -2   0   16.38    3.93
 -14  -2   0   13.80    4.79
 -14  -2   0   12.17    4.44
  14  -2   0   21.19    5.33
  14   2   0   26.34    5.33
 -14   2   0   15.92    4.48
  14   2   0    9.49    4.35
 -14   2   0   18.03    4.89
 -14   2   0   13.91    4.73
  14   2   0   12.83    4.56
  15  -2   0   -5.05    3.55
 -15   2   0   -1.82    3.05
 -15  -2   0    0.33    3.04
 -15  -2   0    6.54    4.54
 -15   2   0    1.69    3.38
  15   2   0   -4.90    3.26
  15   2   0    0.97    3.61
  15  -2   0    1.11    3.71
 -15   2   0    3.19    3.77
  15   2   0    0.05    3.72
 -15  -2   0    1.56    2.95
  15   2   0    2.60    3.92
  15   2   0    2.11    3.76
 -15   2   0    2.06    3.26
 -15   2   0    1.14    3.31
  15  -2   0    1.64    3.67
 -16   2   0    8.03    4.32
  16  -2   0    0.51    4.02
  16  -2   0    7.61    4.59
  16  -2   0   -0.06    4.13
 -16   2   0   -1.89    2.88
  16   2   0   -3.53    3.54
  16   2   0   -1.31    3.78
 -16  -2   0   -4.98    3.84
 -16   2   0   -0.62    3.83
 -16   2   0    3.60    3.55
 -16  -2   0    5.27    4.11
  16   2   0    1.99    4.41
  16   2   0    4.08    4.09
 -16   2   0    3.31    3.74
 -16  -2   0    1.58    3.18
  17   2   0   14.51    6.02
 -17   2   0   11.75    5.33
  17  -2   0   11.24    5.20
 -17  -2   0    6.69    5.02
  17   2   0    3.55    4.32
 -17   2   0    3.87    4.15
  17   2   0    6.75    5.10
  17   2   0    9.59    5.40
 -17   2   0   14.13    4.99
 -17   2   0    9.30    5.06
 -17   2   0   16.15    4.87
 -17  -2   0   11.48    4.35
  17  -2   0   10.98    5.41
  17  -2   0   14.19    5.90
 -17  -2   0   16.26    5.57
  18  -2   0   56.95    9.32
 -18  -2   0   79.30   11.13
  18  -2   0   79.67    9.90
 -18  -2   0   87.21    8.94
 -18   2   0   69.48    9.46
  18  -2   0   72.95   10.06
 -18   2   0   66.56    8.99
  18   2   0   62.56    9.86
 -18   2   0   69.83    9.93
 -18   2   0   65.65    9.29
  18   2   0   73.78   10.10
  18   2   0   59.55    9.46
  18   2   0   68.18    9.40
 -18  -2   0   64.23    9.34
 -18   2   0   59.12    9.29
 -19  -2   0    1.73    3.53
 -19   2   0    2.70    4.62
 -19  -2   0   -4.12    4.41
  19  -2   0    1.13    5.40
  19  -2   0    2.67    4.90
 -19   2   0   -2.00    3.83
  19   2   0    5.98    5.30
  19   2   0    2.55    4.34
  19  -2   0    1.87    4.46
 -19  -2   0    0.27    5.35
  19   2   0    3.01    4.98
 -19   2   0    6.24    4.53
 -19   2   0    7.28    4.49
  19   2   0   -4.58    4.20
  20   2   0   -1.71    5.20
  20  -2   0    0.90    5.46
 -20   2   0    6.78    5.33
 -20   2   0    7.39    4.85
 -20   2   0    5.03    5.30
 -20  -2   0    3.92    4.06
  20   2   0   16.26    7.28
  20  -2   0    5.50    5.70
 -20  -2   0    5.82    5.35
 -20  -2   0    0.60    5.86
 -20   2   0   18.15    6.44
  20   2   0    7.67    6.00
  20   2   0    3.56    5.56
  21   2   0   -1.48    4.46
  21   2   0   -9.60    4.60
 -21   2   0   17.60    6.55
  21   2   0    7.37    6.70
  21  -2   0   -5.83    4.85
  21   2   0    5.97    6.61
  21  -2   0    4.55    5.38
 -21   2   0   -0.20    4.48
 -21  -2   0    2.04    5.42
 -21  -2   0    2.73    5.90
  22   2   0   -3.32    5.15
 -22  -2   0    6.25    6.42
  22   2   0   -3.85    5.66
  22  -2   0    5.88    5.70
  22   2   0   -4.14    5.95
  22  -2   0   -1.03    4.17
 -22   2   0   -3.51    4.01
 -22  -2   0    0.44    5.37
  22  -2   0   -3.54    5.21
  23   2   0    5.11    6.89
  23   2   0    4.59    7.40
 -23   2   0    4.56    6.50
 -23  -2   0   13.07    7.72
 -23  -2   0   24.14    8.17
  23  -2   0   12.29    7.93
  23  -2   0   14.03    7.18
   0  -3   0   -1.25    1.89
   0   3   0   -1.27    1.71
   0   3   0    2.06    1.81
   0   3   0   -0.47    1.01
   0   3   0    1.26    1.82
   0  -3   0   -1.07    1.79
   0  -3   0    0.83    1.86
   0  -3   0   -0.39    1.89
   0   3   0    1.84    1.68
   0   3   0   -1.10    1.69
   0  -3   0   -0.94    0.77
   0   3   0    1.00    1.98
   0   3   0   -0.55    1.81
   0  -3   0   -2.41    1.52
   0  -3   0    0.58    1.76
   0  -3   0    2.09    2.09
  -1   3   0   17.01    3.08
   1  -3   0   25.00    3.89
   1  -3   0   23.21    3.40
   1   3   0   17.13    2.89
   1  -3   0   19.94    3.23
   1   3   0   19.96    3.16
  -1  -3   0   22.91    2.94
   1   3   0   20.05    3.13
  -1  -3   0   16.86    2.34
   1   3   0   20.28    2.23
   1  -3   0   17.44    2.71
   1  -3   0   19.71    2.54
  -1  -3   0   17.89    3.18
   1  -3   0   19.15    3.02
   1  -3   0   18.68    2.02
  -1   3   0   21.94    3.33
  -1   3   0   18.04    2.85
  -1  -3   0   14.07    2.84
  -1  -3   0   21.08    3.23
   1   3   0   17.39    2.80
   1  -3   0   17.55    3.35
  -1  -3   0   23.97    3.44
   1   3   0   21.88    3.48
  -1   3   0   16.90    3.11
   1   3   0   19.82    3.19
   1  -3   0   21.13    3.56
  -1   3   0   17.31    2.55
  -1  -3   0   20.60    3.13
  -1   3   0   23.34    2.17
  -1   3   0   17.45    2.94
  -1  -3   0   12.50    2.79
  -1  -3   0   20.44    2.90
  -1   3   0   19.12    2.88
  -2   3   0 2745.41   70.23
   2  -3   0 2881.45   68.03
  -2   3   0 2841.88   70.84
   2   3   0 2804.94   69.85
   2   3   0 2809.88   69.65
  -2  -3   0 2821.61   69.14
   2   3   0 2719.77   69.38
  -2   3   0 2930.15   68.33
   2  -3   0 2756.24   69.50
  -2  -3   0 2791.49   69.91
  -2   3   0 2762.45   69.95
   2  -3   0 2743.69   69.79
  -2  -3   0 2816.18   67.46
  -2  -3   0 2769.91   69.88
   2   3   0 2883.83   69.61
  -2   3   0 2736.69   70.02
   2  -3   0 2829.18   71.01
   2  -3   0 2755.98   70.23
   2  -3   0 2850.03   69.05
   2   3   0 2725.97   69.84
  -2   3   0 2806.67   66.63
   2   3   0 2878.59   68.04
  -2   3   0 2771.22   69.01
   2  -3   0 2827.95   70.36
  -2   3   0 2759.60   69.37
  -2  -3   0 2808.10   69.60
  -2  -3   0 2779.79   69.29
  -2  -3   0 2932.32   70.45
  -2  -3   0 2810.63   69.77
  -2   3   0 2827.45   69.18
   2   3   0 2736.12   70.28
  -3  -3   0  151.66    7.18
  -3  -3   0  162.72    7.54
   3  -3   0  164.51    7.58
   3   3   0  162.91    7.12
  -3  -3   0  161.64    6.96
   3   3   0  151.85    7.37
  -3   3   0  170.46    7.76
  -3  -3   0  147.32    7.38
  -3   3   0  170.83    6.42
  -3  -3   0  173.71    7.98
   3   3   0  154.06    7.90
   3   3   0  168.92    7.48
  -3  -3   0  156.18    7.28
  -3  -3   0  161.99    5.27
   3   3   0  170.80    7.24
   3  -3   0  167.42    6.65
  -3  -3   0  157.01    6.40
  -3  -3   0  169.35    8.08
  -3   3   0  166.13    5.57
  -3   3   0  167.99    7.21
   3   3   0  163.54    6.46
  -3   3   0  161.28    8.03
  -3   3   0  166.78    6.97
   3  -3   0  164.68    7.89
   3  -3   0  161.94    8.32
   3  -3   0  167.89    7.86
  -3   3   0  153.56    7.72
  -3   3   0  165.54    7.89
   3  -3   0  168.83    7.67
  -3   3   0  163.77    7.24
   3   3   0  167.48    7.77
  -4  -3   0  761.57   20.53
  -4  -3   0  752.19   21.92
   4  -3   0  752.59   22.29
   4   3   0  758.23   22.33
  -4   3   0  769.88   22.13
   4  -3   0  777.76   23.66
  -4  -3   0  750.77   22.24
   4  -3   0  745.82   21.53
  -4   3   0  779.22   20.29
   4  -3   0  764.35   22.84
  -4   3   0  765.85   21.75
   4  -3   0  814.30   23.29
   4  -3   0  782.84   23.17
   4   3   0  766.47   21.73
  -4  -3   0  717.82   22.06
  -4   3   0  770.64   23.35
  -4  -3   0  843.81   23.42
   4   3   0  784.94   19.06
  -4   3   0  751.31   22.70
  -4  -3   0  790.14   22.70
  -4   3   0  758.67   23.03
  -4   3   0  772.13   21.88
   4   3   0  721.83   22.48
   4   3   0  744.03   21.29
  -4   3   0  772.23   20.31
  -4   3   0  744.45   22.76
   4   3   0  740.42   22.91
  -4  -3   0  746.33   21.22
   4   3   0  795.68   22.78
   4   3   0  740.11   21.19
  -4   3   0  797.25   21.03
  -4  -3   0  738.35   21.70
  -5   3   0   64.97    5.02
   5  -3   0   78.86    5.74
  -5  -3   0   79.66    5.12
   5  -3   0   81.77    5.75
  -5  -3   0   79.76    4.41
   5  -3   0   82.32    5.23
  -5   3   0   83.71    3.94
  -5  -3   0   79.34    5.42
   5  -3   0   86.90    5.61
   5   3   0   70.84    3.40
  -5  -3   0   78.63    3.98
  -5  -3   0   83.74    5.77
  -5   3   0   80.96    4.58
  -5   3   0   81.86    6.76
   5   3   0   72.03    5.56
   5  -3   0   72.56    5.58
   5   3   0   83.76    5.01
  -5   3   0   90.74    6.13
   5   3   0   62.88    5.54
  -5   3   0   75.24    5.86
  -5  -3   0   68.99    4.74
   5   3   0   80.72    4.97
   5  -3   0   84.65    6.21
  -5   3   0   77.38    5.53
  -5   3   0   76.81    4.99
  -5  -3   0   78.25    5.29
   5   3   0   80.11    5.64
  -5  -3   0   74.23    5.81
  -5   3   0   80.56    4.93
   5   3   0   81.38    4.52
   6   3   0  483.38   16.85
   6  -3   0  554.83   19.36
   6  -3   0  503.73   16.15
  -6   3   0  515.51   17.28
   6   3   0  500.74   13.95
   6   3   0  497.96   17.29
  -6   3   0  477.94   16.26
  -6  -3   0  501.29   15.69
   6   3   0  499.41   15.61
   6   3   0  491.01   15.81
  -6  -3   0  475.05   16.33
   6  -3   0  461.60   16.01
  -6   3   0  499.31   15.29
   6  -3   0  493.18   17.23
   6   3   0  483.62   16.73
  -6  -3   0  501.55   13.86
   6  -3   0  466.25   17.18
  -6   3   0  463.01   16.66
  -6  -3   0  499.48   14.64
   6  -3   0  495.22   17.09
  -6   3   0  508.67   14.04
  -6   3   0  486.12   16.33
   6   3   0  490.81   14.37
  -6   3   0  490.50   17.30
  -6  -3   0  483.98   16.84
  -6   3   0  492.13   16.05
  -6  -3   0  504.99   16.86
  -6  -3   0  492.58   15.86
  -6  -3   0  494.57   16.00
   7   3   0   16.61    3.49
   7  -3   0   20.54    3.87
  -7   3   0   18.38    3.89
   7  -3   0   29.84    4.73
   7   3   0   23.16    3.33
   7  -3   0   25.30    3.86
   7  -3   0   24.41    3.91
   7   3   0   23.84    2.80
  -7  -3   0   20.38    3.99
  -7   3   0   25.34    4.14
   7   3   0   21.87    4.00
   7   3   0   21.34    3.46
  -7   3   0   28.33    4.51
  -7  -3   0   24.22    3.46
  -7  -3   0   22.39    3.87
   7  -3   0   18.50    3.84
   7   3   0   19.03    3.71
  -7  -3   0   24.51    2.42
  -7   3   0   24.54    3.86
  -7   3   0   24.66    3.44
  -7   3   0   21.27    3.44
  -7  -3   0   20.73    3.29
  -7  -3   0   23.56    3.75
   7   3   0   19.83    2.31
  -7  -3   0   21.00    2.65
  -7  -3   0   20.50    3.16
  -7   3   0   27.75    2.72
  -8  -3   0  163.56    8.99
   8  -3   0  152.58    8.93
  -8   3   0  174.50    9.18
   8  -3   0  148.40    8.85
  -8   3   0  150.55    6.03
  -8   3   0  157.32    8.98
  -8  -3   0  160.29    8.27
   8   3   0  146.90    6.76
   8  -3   0  158.03    7.86
  -8  -3   0  160.44    7.61
  -8   3   0  151.00    7.52
   8   3   0  150.03    5.45
   8   3   0  146.78    8.12
  -8  -3   0  162.29    5.59
   8   3   0  151.66    8.90
  -8  -3   0  156.10    7.58
   8  -3   0  149.09    8.61
  -8   3   0  143.01    7.98
   8  -3   0  153.95    8.75
  -8  -3   0  164.08    7.90
   8   3   0  179.50    8.84
  -8   3   0  140.08    8.00
  -8  -3   0  135.52    8.26
   8   3   0  164.33    9.09
   8   3   0  158.54    8.64
   9   3   0  119.85    7.50
  -9   3   0  120.67    8.05
   9   3   0  120.65    8.18
   9   3   0  119.30    3.84
   9   3   0  109.90    6.12
  -9  -3   0  124.00    4.63
  -9   3   0  130.28    7.99
  -9   3   0  121.11    8.32
   9  -3   0  108.75    7.64
   9   3   0  100.86    7.38
  -9   3   0  118.57    5.35
   9  -3   0  116.70    8.06
  -9  -3   0  120.77    8.01
  -9  -3   0  116.78    6.60
   9  -3   0  119.36    8.21
   9   3   0  114.17    8.30
  -9  -3   0  105.37    7.84
   9   3   0  121.03    3.86
   9  -3   0  110.61    7.63
   9  -3   0  121.90    6.94
   9  -3   0  126.85    5.62
  -9   3   0  108.17    7.15
  -9  -3   0  126.73    6.94
  -9  -3   0  121.82    7.04
  -9   3   0  116.62    6.88
 -10   3   0    2.20    2.68
  10  -3   0    0.03    1.62
 -10   3   0    2.33    2.36
  10  -3   0   -0.91    2.43
 -10  -3   0   -2.96    2.38
  10  -3   0    1.70    3.11
 -10  -3   0    4.64    2.21
  10  -3   0    2.47    3.04
  10   3   0    4.25    2.78
 -10   3   0   -0.01    1.39
  10   3   0    1.04    2.74
 -10   3   0    4.99    2.96
  10   3   0   -1.47    2.73
 -10   3   0    1.78    2.69
  10  -3   0   -0.60    2.60
  10   3   0   -0.50    2.32
 -10  -3   0    2.35    2.40
  10  -3   0    0.17    2.30
 -10   3   0    2.10    2.36
  10   3   0    0.50    1.93
 -10  -3   0    1.99    2.19
 -10  -3   0    2.42    3.22
 -11  -3   0   83.15    6.45
  11   3   0   85.96    8.77
 -11   3   0   91.84    7.71
  11   3   0  109.07    9.43
 -11   3   0  112.65   10.01
  11  -3   0   92.65    8.42
  11  -3   0  115.57   10.40
  11  -3   0   90.88    8.90
  11   3   0  106.35    6.92
 -11   3   0   86.23    8.59
  11  -3   0   83.69    6.22
 -11  -3   0   91.09    8.65
  11   3   0  123.13   10.76
 -11   3   0   98.00    7.01
 -11  -3   0   96.34    6.21
 -11  -3   0  103.49    9.72
 -11   3   0   92.93    8.65
 -11   3   0  113.76    7.98
 -11   3   0   92.77    5.10
  11   3   0  106.80    8.95
  12  -3   0  532.00   17.17
 -12   3   0  532.91   19.27
 -12   3   0  486.75   19.66
 -12  -3   0  491.04   17.79
 -12   3   0  465.32   17.95
  12  -3   0  506.60   18.95
  12   3   0  505.60   19.49
  12  -3   0  473.17   19.93
  12   3   0  502.69   20.40
  12  -3   0  463.30   18.80
  12   3   0  466.57   17.29
 -12   3   0  497.62   19.14
 -12   3   0  471.62   19.76
  12   3   0  458.81   19.94
 -12   3   0  499.41   18.18
 -12  -3   0  492.05   19.61
 -12  -3   0  513.00   16.53
 -12  -3   0  472.08   20.03
  12  -3   0  502.67   20.11
  12   3   0  479.39   19.58
 -13  -3   0   14.24    5.19
 -13   3   0   16.60    4.64
  13   3   0   25.33    5.74
 -13   3   0   11.57    4.69
  13   3   0   10.05    4.31
  13  -3   0   15.95    4.30
 -13   3   0   14.96    4.53
  13  -3   0   10.75    4.60
 -13  -3   0   11.05    4.22
 -13   3   0   16.07    4.43
 -13   3   0    8.45    4.29
  13  -3   0   19.19    5.23
  13  -3   0   19.74    4.90
 -13   3   0    8.29    3.49
  13   3   0    9.73    3.98
  13   3   0   14.12    3.95
 -13  -3   0   14.10    3.75
  13   3   0   12.61    4.54
  14   3   0    1.36    3.14
  14  -3   0   -0.14    2.87
 -14  -3   0    4.76    4.04
 -14   3   0   -0.36    2.92
  14   3   0    1.76    3.58
 -14   3   0    5.25    3.59
 -14   3   0    0.17    3.40
 -14   3   0   -0.90    2.69
 -14  -3   0   -3.08    2.40
  14   3   0    3.31    3.54
 -14  -3   0    2.73    4.07
  14   3   0   -0.69    3.40
  14  -3   0    5.31    4.51
  14  -3   0    3.05    3.44
  14  -3   0    0.75    3.85
 -14   3   0    1.46    3.18
  14   3   0   -3.79    2.68
  15   3   0   -0.24    3.66
 -15   3   0   -5.49    2.52
 -15   3   0   -1.32    3.05
 -15   3   0    2.54    3.46
  15  -3   0    5.80    4.21
 -15  -3   0    6.20    4.63
 -15  -3   0   -0.56    3.82
 -15   3   0   -0.73    3.50
  15  -3   0   -0.23    3.78
  15  -3   0   -0.29    3.71
  15   3   0   -4.02    3.52
  15   3   0    0.27    3.91
  15   3   0    0.90    3.34
 -15  -3   0    2.69    2.98
 -15   3   0    0.09    3.23
 -16   3   0    0.97    3.76
 -16  -3   0   -1.64    2.87
  16  -3   0   -5.09    4.23
  16   3   0   -2.74    3.83
 -16  -3   0    0.50    4.12
  16  -3   0   -3.33    4.13
  16   3   0   -1.10    3.74
 -16   3   0    0.44    3.51
  16  -3   0    3.27    3.72
 -16   3   0    1.69    3.88
 -16   3   0    0.19    3.76
 -16  -3   0   -1.39    3.38
 -16   3   0    0.06    3.58
  16   3   0    2.44    3.66
  16   3   0   -1.24    3.84
 -17   3   0    3.49    3.98
  17  -3   0    4.61    4.69
 -17  -3   0    5.64    5.28
  17  -3   0    0.56    4.02
  17   3   0    4.40    4.80
 -17  -3   0    1.30    3.33
 -17   3   0    6.01    4.59
 -17  -3   0   -1.29    3.95
 -17   3   0    1.73    4.38
 -17   3   0    3.48    4.42
 -17   3   0   10.82    4.89
  17   3   0    2.99    4.04
  17  -3   0    6.06    4.82
  17   3   0    2.67    4.53
  17   3   0   -1.43    3.87
  18  -3   0   -1.01    4.39
  18  -3   0   -7.86    3.87
 -18   3   0    3.97    4.43
  18   3   0    4.76    5.55
 -18   3   0   -0.35    3.97
 -18   3   0    2.07    3.94
  18  -3   0    6.16    5.35
  18   3   0   -2.05    4.06
 -18   3   0    5.96    4.85
 -18  -3   0    4.17    5.07
 -18   3   0   -6.08    3.61
  18   3   0   -2.32    3.86
 -18  -3   0   -4.65    4.44
 -18  -3   0   -0.29    3.40
  18   3   0   -3.42    4.06
  19   3   0    5.14    5.94
 -19  -3   0    3.28    3.81
 -19   3   0   -0.15    4.31
  19  -3   0    1.52    4.76
  19   3   0    2.20    4.61
 -19   3   0    5.18    6.57
 -19   3   0   -0.01    4.36
  19   3   0    5.05    5.88
 -19   3   0    1.15    3.92
  19  -3   0   -1.65    3.74
 -19   3   0   -2.21    4.12
  19  -3   0   -2.53    4.45
 -19  -3   0   -4.35    4.67
  19   3   0    3.08    4.83
 -19  -3   0    0.76    5.50
  20  -3   0   33.64    8.02
 -20  -3   0   54.15    7.54
  20  -3   0   27.91    7.63
  20  -3   0   49.43   10.33
  20   3   0   48.24    9.25
 -20  -3   0   55.24   10.68
 -20  -3   0   32.24    8.45
  20   3   0   43.44    9.84
  20   3   0   39.42    9.27
 -20   3   0   47.96    8.80
 -20   3   0   29.75    7.34
 -20   3   0   44.47    8.56
 -20   3   0   54.34   10.12
  21  -3   0   23.58    7.57
  21   3   0   27.89    8.59
 -21   3   0   21.86    7.02
  21   3   0   26.34    8.98
  21  -3   0   39.29    9.69
 -21  -3   0   27.77    9.29
  21  -3   0   13.21    6.38
 -21  -3   0   24.05    8.10
  21   3   0   29.52    8.14
 -22  -3   0   31.89    9.82
  22  -3   0    2.87    7.08
 -22   3   0    7.91    5.63
 -22  -3   0    6.93    6.44
  22  -3   0    3.03    4.95
  22   3   0   15.58    7.22
  22   3   0    6.81    6.40
   0  -4   0  519.90   17.16
   0   4   0  504.23   16.97
   0   4   0  530.45   17.74
   0   4   0  511.20   16.88
   0  -4   0  505.48   17.42
   0  -4   0  512.38   13.34
   0   4   0  517.49   14.52
   0   4   0  503.35   16.38
   0  -4   0  492.09   16.89
   0   4   0  501.15   17.20
   0  -4   0  507.48   15.85
   0   4   0  528.67   17.79
   0  -4   0  520.53   17.78
   0   4   0  504.48   16.49
   0  -4   0  532.27   17.50
   0  -4   0  509.66   15.65
   0  -4   0  530.15   17.08
   0  -4   0  528.82   17.44
   1  -4   0  324.56   12.81
   1   4   0  323.17   10.18
   1  -4   0  317.32   12.34
   1  -4   0  310.98   11.62
  -1  -4   0  319.27   12.28
  -1  -4   0  328.33   12.59
   1  -4   0  315.52   12.45
  -1  -4   0  303.36   10.66
  -1  -4   0  318.42   12.20
  -1   4   0  336.54   13.14
   1   4   0  322.01   12.49
   1   4   0  327.43   12.38
  -1   4   0  319.42   11.73
  -1   4   0  314.24   12.35
   1   4   0  340.41   12.85
   1  -4   0  323.89   13.17
  -1  -4   0  335.49   12.93
  -1   4   0  320.63   12.09
  -1   4   0  320.49    9.94
  -1   4   0  312.80   12.38
  -1  -4   0  326.28   12.91
   1  -4   0  331.15    9.64
   1   4   0  321.13   12.94
   1   4   0  335.10   12.40
   1  -4   0  324.61   12.69
  -1  -4   0  333.27   11.43
  -1  -4   0  344.33   12.69
   1  -4   0  315.49   11.94
   1   4   0  327.94   11.84
   1   4   0  322.98   12.13
  -1   4   0  291.47   11.31
   1  -4   0  311.35   10.79
  -1  -4   0  319.44   12.39
  -1   4   0  315.97   12.86
   2   4   0  160.66    8.60
   2  -4   0  155.25    7.90
   2   4   0  157.12    6.40
  -2  -4   0  157.76    8.12
   2   4   0  165.36    8.19
  -2   4   0  158.75    8.78
  -2   4   0  162.16    7.85
  -2  -4   0  164.64    6.35
   2   4   0  149.54    7.80
  -2   4   0  166.72    8.35
   2   4   0  171.02    8.31
  -2  -4   0  158.66    7.45
  -2   4   0  162.23    8.30
   2  -4   0  139.79    7.88
  -2   4   0  163.41    7.56
  -2  -4   0  163.26    8.62
  -2  -4   0  131.87    8.91
   2  -4   0  164.19    6.34
  -2  -4   0  154.95    8.16
  -2   4   0  174.05    7.74
  -2  -4   0  146.28    7.97
   2   4   0  160.10    8.02
   2  -4   0  139.18    8.44
   2  -4   0  165.46    8.61
  -2  -4   0  156.50    7.90
   2   4   0  163.60    8.31
   2  -4   0  160.17    8.49
  -2  -4   0  152.13    8.19
  -2   4   0  157.06    8.52
  -3   4   0  931.86   28.84
  -3  -4   0  986.73   25.30
   3   4   0  973.42   28.09
  -3   4   0 1007.43   27.68
   3  -4   0  992.12   26.45
  -3   4   0  932.02   28.56
  -3  -4   0  987.68   26.95
  -3   4   0  994.59   27.75
   3  -4   0 1008.54   29.51
   3   4   0  992.65   28.75
  -3  -4   0  987.89   27.89
  -3   4   0 1006.29   28.29
  -3  -4   0  956.05   27.81
   3  -4   0 1000.67   28.81
  -3  -4   0  981.99   28.84
   3   4   0  953.44   28.14
   3   4   0 1025.75   28.28
  -3   4   0 1012.40   29.12
   3  -4   0  980.43   29.90
   3  -4   0  930.21   28.23
  -3   4   0 1004.58   26.57
   3   4   0  923.74   28.48
   3   4   0  966.98   29.13
  -3  -4   0 1017.73   29.00
   3   4   0  948.13   26.30
  -3  -4   0  977.72   28.27
   4   4   0   93.30    5.21
  -4   4   0   72.79    6.64
  -4   4   0   73.59    6.91
   4   4   0   75.19    6.61
   4   4   0   57.82    5.84
   4  -4   0   63.26    6.82
   4   4   0   81.99    7.16
   4  -4   0   83.98    7.12
  -4   4   0   82.64    5.69
   4   4   0   83.84    5.49
  -4  -4   0   78.64    5.76
   4   4   0   80.20    5.57
  -4  -4   0   91.30    5.65
  -4  -4   0   83.99    7.15
  -4   4   0   77.39    6.91
  -4  -4   0   78.80    5.90
  -4   4   0   78.87    4.63
   4  -4   0   81.63    7.04
  -4   4   0   77.40    5.49
  -4  -4   0   83.24    3.48
  -4   4   0   85.23    5.38
   4  -4   0   74.36    4.92
   4   4   0   72.05    6.49
   4  -4   0   73.83    6.70
  -4  -4   0   83.33    5.65
  -4  -4   0   77.82    5.42
  -4  -4   0   77.52    4.83
   5   4   0  260.64    9.94
   5  -4   0  237.50   11.04
  -5   4   0  254.96    9.30
   5  -4   0  248.44   11.43
  -5  -4   0  232.61   10.32
  -5   4   0  269.24   11.87
  -5  -4   0  227.43    8.79
   5  -4   0  225.74   11.50
  -5  -4   0  232.28    9.63
  -5  -4   0  250.36   11.11
  -5   4   0  222.58   10.71
   5   4   0  223.30   10.83
  -5  -4   0  237.13   10.08
  -5  -4   0  238.57   10.60
  -5   4   0  244.19   11.39
   5   4   0  256.38   11.23
   5  -4   0  249.97   10.02
   5   4   0  251.25   10.20
  -5   4   0  233.81   10.36
   5   4   0  212.18   10.80
  -5   4   0  233.16    9.94
   5  -4   0  264.48   11.23
  -5   4   0  254.25    8.65
  -5  -4   0  242.97   10.82
   5   4   0  238.59    9.48
   5   4   0  242.40   10.83
  -5   4   0  242.84   10.17
  -6  -4   0  598.01   20.05
   6   4   0  607.58   20.77
  -6   4   0  601.67   18.39
   6   4   0  636.68   18.63
   6  -4   0  603.15   21.12
   6  -4   0  597.45   20.11
   6   4   0  610.29   19.33
  -6  -4   0  592.93   19.26
   6  -4   0  629.44   21.76
   6  -4   0  597.05   19.43
  -6   4   0  615.46   21.17
  -6   4   0  624.61   21.14
   6   4   0  622.57   21.23
   6   4   0  634.49   21.12
  -6   4   0  573.11   20.53
  -6   4   0  639.13   17.41
   6   4   0  615.11   20.34
  -6  -4   0  598.78   18.52
   6   4   0  589.86   18.90
  -6   4   0  613.20   19.62
  -6   4   0  601.05   20.00
   6  -4   0  609.79   20.92
  -6  -4   0  619.09   20.37
  -6   4   0  625.79   19.62
  -6  -4   0  572.53   19.48
  -6  -4   0  594.58   17.47
  -6  -4   0  589.83   20.41
   6   4   0  621.71   15.96
  -7  -4   0  442.43   14.53
  -7   4   0  418.72   16.79
  -7   4   0  441.50   14.90
  -7   4   0  455.25   13.48
  -7  -4   0  449.05   15.87
  -7  -4   0  451.56   13.52
  -7  -4   0  441.93   16.63
   7   4   0  430.12   15.30
  -7  -4   0  443.37   16.87
   7   4   0  449.61   12.80
  -7   4   0  437.79   15.84
   7  -4   0  456.94   16.21
   7  -4   0  443.77   17.31
   7  -4   0  482.66   17.73
   7   4   0  445.10   14.23
  -7  -4   0  447.59   15.59
  -7   4   0  431.02   17.21
   7   4   0  441.51   17.23
   7   4   0  415.94   17.05
   7   4   0  419.98   16.87
   7  -4   0  449.02   15.13
  -7  -4   0  472.02   16.47
   7   4   0  446.15   16.78
   7  -4   0  441.76   16.37
  -7   4   0  477.51   16.80
   7  -4   0  449.48   17.74
  -7   4   0  453.96   16.49
   8  -4   0  828.17   23.44
   8  -4   0  841.65   27.18
   8   4   0  815.96   26.67
  -8  -4   0  808.16   22.69
   8  -4   0  815.57   25.43
  -8   4   0  826.69   26.62
   8   4   0  835.44   22.25
  -8  -4   0  779.30   24.22
   8  -4   0  736.79   26.07
  -8   4   0  799.35   23.73
  -8   4   0  783.72   21.62
  -8   4   0  807.43   26.59
  -8  -4   0  763.53   21.40
   8   4   0  777.56   21.55
  -8  -4   0  783.25   24.78
  -8  -4   0  819.95   24.78
  -8   4   0  781.76   24.74
  -8  -4   0  762.39   25.92
   8  -4   0  785.73   25.00
   8   4   0  787.49   26.56
  -8   4   0  782.43   25.37
   8   4   0  757.59   25.54
   8  -4   0  794.20   26.52
   8   4   0  820.20   24.84
  -9  -4   0   -0.56    2.40
   9  -4   0   -2.25    3.27
   9   4   0    1.01    1.81
  -9   4   0   -1.29    2.60
   9   4   0   -1.62    2.05
  -9   4   0   -1.22    2.13
   9  -4   0   -1.28    2.39
   9   4   0   -2.23    2.44
   9  -4   0    2.21    3.02
   9   4   0   -0.45    2.89
   9  -4   0   -1.18    2.75
  -9   4   0   -2.33    2.52
   9  -4   0   -1.07    1.86
  -9   4   0    1.99    2.14
  -9  -4   0    0.28    2.86
   9   4   0   -1.21    2.66
  -9  -4   0    1.70    3.18
  -9   4   0   -0.73    1.25
  -9  -4   0    2.79    2.62
  -9   4   0   -5.38    1.99
   9  -4   0   -2.19    2.85
 -10   4   0    7.92    3.94
 -10   4   0   10.89    3.99
 -10  -4   0    8.56    3.18
  10   4   0    7.73    2.40
 -10  -4   0    3.45    3.48
  10   4   0    1.30    3.11
  10  -4   0    8.34    2.62
  10  -4   0    2.37    3.12
 -10  -4   0    6.17    2.99
 -10   4   0    8.80    2.95
 -10  -4   0    7.62    4.25
 -10   4   0    9.47    3.61
  10  -4   0    3.87    3.37
  10  -4   0   11.48    4.39
  10   4   0   12.26    4.02
  10   4   0    9.25    3.81
  10   4   0    7.94    3.88
  10  -4   0    9.03    3.54
 -10   4   0    9.76    3.94
 -11  -4   0   30.77    6.11
  11  -4   0   39.85    6.34
  11   4   0   44.87    6.81
  11  -4   0   51.06    7.61
 -11   4   0   27.29    5.21
  11  -4   0   44.31    6.01
 -11  -4   0   36.36    5.26
 -11   4   0   34.89    6.22
  11   4   0   41.35    6.51
 -11   4   0   30.11    4.79
 -11   4   0   44.11    6.81
 -11  -4   0   25.32    5.64
  11   4   0   33.86    6.21
  11   4   0   33.97    4.37
 -11   4   0   33.43    5.78
  11  -4   0   28.72    6.00
  11   4   0   28.76    5.44
 -11  -4   0   40.27    5.46
  12  -4   0   34.23    5.44
  12   4   0   25.35    4.22
 -12  -4   0   25.88    4.63
  12  -4   0   27.46    5.67
  12   4   0   17.45    5.05
 -12   4   0   26.27    4.89
 -12  -4   0   26.78    6.28
  12   4   0   27.01    6.22
 -12   4   0   14.46    4.72
  12  -4   0   24.62    5.97
  12   4   0   26.37    5.55
 -12   4   0   22.11    5.28
 -12  -4   0   18.53    4.15
 -12   4   0   26.38    5.39
 -12  -4   0   21.16    5.55
  12   4   0   26.10    5.62
  12  -4   0   15.54    5.61
 -12   4   0   31.62    5.12
 -12   4   0   30.50    5.66
 -13  -4   0    2.34    2.98
  13   4   0   -2.62    2.69
  13   4   0   -1.45    3.81
  13  -4   0    0.78    3.78
 -13   4   0   -5.56    2.60
  13   4   0    0.36    3.90
  13  -4   0    3.43    4.32
 -13  -4   0    5.37    4.17
  13   4   0    0.69    3.37
  13  -4   0   -0.09    3.22
 -13   4   0   -1.05    2.85
 -13   4   0   -0.06    2.74
  13  -4   0    1.54    2.91
  13   4   0    3.00    3.93
 -13   4   0   -1.01    3.57
  13  -4   0   -0.28    3.05
 -13  -4   0   -1.07    3.32
 -13   4   0    2.90    3.66
 -13   4   0   -1.21    2.57
 -13  -4   0    0.82    4.14
  14   4   0    7.20    4.45
  14  -4   0    1.21    3.43
 -14   4   0    5.42    3.39
  14  -4   0    3.23    4.23
 -14   4   0    2.42    3.32
  14   4   0    0.48    3.64
  14  -4   0    8.36    4.27
 -14  -4   0    7.83    5.18
  14  -4   0   -0.26    3.79
 -14   4   0   -2.49    2.67
 -14  -4   0    2.15    3.12
 -14   4   0    9.89    4.70
 -14   4   0    3.91    3.92
 -14  -4   0    1.01    3.92
 -14   4   0    4.27    3.80
  14   4   0   -0.73    4.11
  15   4   0   53.09    8.34
 -15   4   0   42.22    7.74
 -15  -4   0   38.27    7.57
 -15   4   0   51.98    7.96
 -15  -4   0   37.89    7.73
  15  -4   0   34.84    6.62
 -15   4   0   63.28    8.05
 -15  -4   0   39.30    5.99
 -15   4   0   45.82    6.88
 -15   4   0   29.00    6.76
  15  -4   0   59.46    9.20
 -15   4   0   41.89    8.36
  15   4   0   39.49    7.84
  15   4   0   46.41    7.84
  15  -4   0   36.52    7.30
  16  -4   0   22.35    6.98
 -16   4   0   20.74    6.45
 -16  -4   0   33.50    8.27
 -16  -4   0   27.51    7.12
 -16   4   0   33.30    6.42
 -16   4   0   39.12    7.42
  16   4   0   31.24    7.24
  16   4   0   34.02    8.02
  16   4   0   29.95    7.33
 -16  -4   0   32.81    5.78
  16  -4   0   47.67    8.78
  16  -4   0   27.70    6.37
 -17   4   0   60.94    8.62
 -17   4   0   41.91    8.36
  17   4   0   34.97    8.42
 -17   4   0   44.73    8.20
 -17  -4   0   45.05    8.88
  17  -4   0   50.53    9.17
  17  -4   0   52.62    8.53
 -17  -4   0   50.46    9.40
  17  -4   0   37.60    8.29
 -17   4   0   39.85    7.98
 -17  -4   0   50.75    6.90
  17   4   0   46.33    8.98
  17   4   0   49.57    8.78
  18   4   0    1.18    4.93
  18  -4   0    6.64    4.87
 -18   4   0    0.11    4.39
  18   4   0    0.22    4.77
 -18  -4   0   -3.74    4.62
  18   4   0    2.61    5.59
 -18  -4   0    2.37    3.74
  18  -4   0    4.82    4.94
 -18   4   0   -5.66    3.59
 -18   4   0    6.91    4.61
  18  -4   0   -6.80    4.03
 -18  -4   0   10.58    6.41
 -19   4   0   30.63    7.32
 -19  -4   0   18.17    6.99
 -19   4   0   14.00    6.11
 -19  -4   0   43.05   10.13
  19   4   0   27.00    7.72
  19  -4   0   17.88    7.22
 -19  -4   0   36.93    6.48
  19   4   0   26.47    8.54
  19   4   0   33.15    8.49
  19  -4   0   24.86    6.97
 -19   4   0   23.12    7.05
  19  -4   0   31.05    8.34
  20  -4   0   24.23    8.13
  20  -4   0   30.85    8.15
  20   4   0   26.57    8.00
 -20  -4   0   20.48    8.24
 -20   4   0   29.23    7.40
 -20  -4   0   19.37    7.89
  20   4   0    9.34    6.25
  20   4   0   34.30    9.47
 -20   4   0   16.12    6.30
  20  -4   0   21.85    7.07
 -21   4   0   96.10   12.64
  21  -4   0  119.98   15.32
  21  -4   0  117.28   13.61
 -21  -4   0  115.59   14.94
 -21  -4   0  134.90   15.67
  21   4   0  122.32   15.25
 -21   4   0  129.88   14.15
  21   4   0  122.29   14.84
  21  -4   0  133.60   14.75
  22  -4   0    8.19    7.13
  22  -4   0   -3.93    4.78
 -22  -4   0    2.93    6.63
 -22  -4   0    2.98    6.69
  22  -4   0    6.55    6.21
  22   4   0  -12.03    5.54
  22   4   0   -2.12    6.29
 -22   4   0   -2.50    5.05
   0  -5   0   -1.98    2.26
   0  -5   0   -0.83    2.56
   0   5   0    2.92    2.26
   0   5   0   -3.35    1.78
   0  -5   0   -0.74    1.94
   0   5   0    2.11    2.34
   0  -5   0    0.15    0.90
   0   5   0   -2.11    2.00
   0  -5   0   -1.12    2.26
   0  -5   0    1.28    2.42
   0   5   0    1.25    2.34
   0   5   0   -2.34    1.82
   0   5   0    0.83    1.33
   0  -5   0   -1.63    1.76
   1  -5   0  118.44    4.90
  -1   5   0  131.05    7.23
   1   5   0  126.19    8.37
  -1   5   0  122.63    8.05
   1   5   0  121.20    7.93
  -1  -5   0  128.93    4.86
  -1  -5   0  143.86    7.29
   1  -5   0  115.40    7.75
   1   5   0  112.46    7.56
  -1  -5   0  120.78    7.71
  -1  -5   0  118.74    7.93
  -1   5   0  120.85    7.85
  -1   5   0  136.06    7.99
   1   5   0  133.02    5.81
   1   5   0  133.95    8.19
   1  -5   0  119.07    6.45
   1  -5   0  134.76    8.36
  -1   5   0  124.96    8.20
   1  -5   0  118.84    7.87
   1   5   0  140.88    8.04
  -1  -5   0  128.94    8.08
  -1  -5   0  111.30    7.87
   1   5   0  130.64    7.46
  -1  -5   0  130.10    6.66
  -1   5   0  119.69    7.29
  -1  -5   0  127.89    8.52
   1  -5   0  113.71    7.06
   1  -5   0  123.63    8.46
   2  -5   0  168.29    9.38
  -2   5   0  171.20    9.97
  -2  -5   0  176.15    9.10
  -2   5   0  163.05    8.33
   2   5   0  174.48    5.03
   2  -5   0  175.38    6.76
  -2   5   0  159.79    9.36
  -2  -5   0  168.09    5.08
   2   5   0  170.33    7.10
   2  -5   0  165.14   10.07
  -2  -5   0  170.75    9.56
   2   5   0  171.72    9.16
  -2  -5   0  159.41    8.98
   2   5   0  171.37   10.06
   2   5   0  153.94    9.28
  -2  -5   0  179.22    9.57
   2   5   0  170.78    9.33
  -2   5   0  171.30    9.08
  -2  -5   0  170.90    8.48
  -2  -5   0  154.57    7.10
  -2   5   0  159.47    9.26
   2  -5   0  161.00    9.44
  -2  -5   0  160.52    9.32
   2  -5   0  155.23    8.63
   2  -5   0  170.52    9.77
  -2   5   0  181.28    8.94
   2   5   0  173.70    9.14
  -3  -5   0  148.97    8.23
  -3  -5   0  142.90    8.19
   3  -5   0  156.97    6.87
  -3  -5   0  146.11    8.87
  -3  -5   0  144.30    7.61
   3   5   0  150.08    9.55
  -3   5   0  141.97    9.08
  -3  -5   0  158.13    6.39
   3   5   0  144.86    9.10
   3  -5   0  149.63    9.12
  -3  -5   0  150.29    9.02
   3   5   0  160.35    8.72
   3   5   0  165.22    8.79
   3  -5   0  135.11    8.98
  -3   5   0  148.83    8.91
  -3   5   0  143.07    7.01
  -3   5   0  162.80    9.36
   3   5   0  128.74    8.63
  -3   5   0  165.91    8.86
   3  -5   0  145.42    8.47
   3  -5   0  148.05    8.69
  -3   5   0  135.25    7.69
   3   5   0  144.62    6.79
   3  -5   0  147.40    9.58
  -3  -5   0  151.44    8.64
  -3   5   0  155.53    8.21
   4  -5   0   18.25    4.23
  -4   5   0   21.74    4.72
  -4   5   0   24.73    4.74
  -4  -5   0   17.86    2.30
   4   5   0   23.04    4.54
   4   5   0   13.84    3.72
   4  -5   0   14.73    4.28
  -4   5   0   27.82    4.37
  -4  -5   0   23.83    4.23
  -4   5   0   23.27    4.31
  -4  -5   0   14.74    3.60
   4   5   0   17.86    3.10
  -4   5   0   16.24    4.07
   4   5   0   21.65    3.95
   4   5   0   24.29    4.58
  -4  -5   0   26.89    4.58
   4  -5   0   20.21    4.19
  -4  -5   0   13.16    3.05
   4   5   0   26.40    5.02
  -4   5   0   18.87    3.19
  -4  -5   0   24.34    4.55
   4  -5   0   14.94    3.94
   4  -5   0   15.95    3.90
   4  -5   0   20.33    3.24
   4   5   0   18.56    3.81
  -4   5   0   16.24    3.56
  -5  -5   0  252.28   10.13
  -5   5   0  260.26    9.57
  -5  -5   0  256.84   11.68
   5   5   0  262.44   12.06
   5   5   0  248.81   12.23
  -5  -5   0  263.52   11.91
  -5  -5   0  252.53   11.11
  -5   5   0  252.62   12.45
   5  -5   0  260.63   11.47
   5  -5   0  261.27   13.50
  -5   5   0  261.04   11.65
   5   5   0  240.73   10.93
  -5   5   0  227.38   11.93
  -5   5   0  261.65   10.16
  -5   5   0  263.79   11.47
   5  -5   0  258.49   10.57
   5   5   0  255.62   10.26
   5  -5   0  258.16   12.62
  -5   5   0  261.89   11.39
  -5   5   0  253.02   12.60
   5   5   0  231.39   12.22
  -5  -5   0  239.42   11.91
   5  -5   0  250.38   12.66
   5   5   0  246.08   12.24
   5  -5   0  268.49   12.59
   6  -5   0    9.48    4.02
  -6   5   0    4.96    2.88
  -6   5   0    7.80    3.04
   6   5   0    9.98    3.58
  -6   5   0   10.65    2.71
   6  -5   0    7.48    3.64
   6   5   0    7.68    3.26
  -6   5   0    7.74    2.11
  -6   5   0    6.08    3.43
  -6  -5   0    4.37    3.00
   6  -5   0    6.86    3.77
  -6  -5   0    3.98    2.54
   6   5   0    7.80    3.00
  -6  -5   0   11.59    3.43
  -6  -5   0    5.98    2.44
   6   5   0    6.92    3.55
  -6   5   0    6.24    3.50
   6   5   0    5.22    3.27
  -6   5   0    4.39    2.55
  -6  -5   0   11.68    3.62
   6  -5   0    2.92    2.90
  -6   5   0    6.53    3.25
   6  -5   0    5.86    2.79
   6   5   0    9.26    2.89
   6  -5   0    6.66    3.41
   7   5   0   -1.23    2.64
  -7   5   0   -2.02    2.41
   7  -5   0    1.90    3.36
   7  -5   0   -0.07    3.11
   7   5   0   -3.18    2.46
  -7  -5   0   -0.91    1.71
  -7   5   0    1.89    3.13
   7   5   0    1.62    2.19
   7  -5   0    1.00    2.57
  -7   5   0    1.71    2.71
  -7  -5   0    0.24    3.00
  -7  -5   0    3.99    2.78
  -7   5   0    2.64    3.16
   7  -5   0   -2.89    1.98
   7  -5   0    3.01    3.55
   7  -5   0    0.61    3.05
  -7   5   0    1.87    2.06
   7   5   0   -1.97    2.16
   7   5   0    3.70    3.14
  -7   5   0   -0.72    2.47
  -7  -5   0    2.60    2.51
  -7  -5   0    2.41    2.95
   7   5   0    3.13    3.05
  -7   5   0    2.87    1.67
  -8   5   0  371.54   13.75
   8  -5   0  369.38   16.81
  -8  -5   0  353.72   16.18
  -8   5   0  375.54   16.84
   8   5   0  374.57   16.93
  -8  -5   0  372.43   15.22
   8  -5   0  374.44   17.19
   8  -5   0  361.71   14.23
  -8  -5   0  386.96   13.96
  -8  -5   0  345.95   15.45
   8   5   0  360.56   16.36
  -8   5   0  360.47   15.02
   8  -5   0  372.97   15.35
   8   5   0  384.56   14.77
   8   5   0  367.13   16.54
   8   5   0  364.76   16.00
   8  -5   0  375.31   15.98
  -8   5   0  386.85   15.91
  -8   5   0  372.33   15.87
  -8   5   0  371.47   16.89
   8  -5   0  398.49   17.30
   9   5   0   70.31    8.37
  -9   5   0   71.77    8.48
  -9   5   0   96.54    9.25
   9   5   0   81.43    8.40
  -9   5   0   94.23    9.72
  -9   5   0   84.78    6.09
  -9  -5   0   71.45    8.30
   9  -5   0   70.86    8.56
   9  -5   0   76.19    8.93
  -9  -5   0   81.25    8.11
  -9   5   0   82.89    8.09
  -9  -5   0   81.95    7.67
   9  -5   0   79.08    8.12
   9  -5   0   91.09    7.36
   9   5   0   79.71    8.88
   9  -5   0   80.03    8.27
   9   5   0   76.43    8.67
   9   5   0   74.29    7.40
  10  -5   0    6.54    3.91
 -10  -5   0    7.67    3.37
  10  -5   0   11.57    4.37
 -10   5   0    6.70    3.16
  10   5   0    9.35    4.37
  10   5   0    4.99    3.96
  10   5   0    3.77    3.98
 -10   5   0    7.32    4.32
  10  -5   0    6.40    4.19
 -10   5   0   10.82    4.22
  10  -5   0    4.25    2.78
 -10   5   0   11.09    3.95
 -10  -5   0    9.30    3.80
 -10  -5   0   12.40    4.40
  10   5   0   10.43    4.56
  10   5   0    7.97    3.77
 -10   5   0   11.71    4.41
  10  -5   0    5.70    4.14
 -11  -5   0   62.69    8.61
  11   5   0   84.38    9.31
  11  -5   0   68.91    8.37
 -11  -5   0   73.07    7.56
 -11   5   0   76.25    7.37
 -11   5   0   79.15    9.48
  11   5   0   49.68    7.85
  11   5   0   67.09    8.94
  11   5   0   59.82    8.32
 -11   5   0   53.88    7.68
 -11   5   0   72.77    8.13
 -11  -5   0   76.48    7.98
 -11   5   0   66.69    8.18
  11  -5   0   68.53    8.83
  11   5   0   75.11    8.02
  11  -5   0   57.18    8.62
  11  -5   0   58.82    7.33
  12   5   0    0.29    3.43
  12   5   0   -1.49    3.39
  12   5   0    3.41    4.04
  12  -5   0    0.07    3.53
 -12   5   0    1.17    3.36
 -12  -5   0    4.23    3.45
  12   5   0    7.94    4.04
 -12   5   0    2.37    3.87
  12  -5   0    6.49    4.31
 -12   5   0    3.46    2.98
 -12   5   0   11.66    4.76
  12  -5   0    6.56    3.78
 -12   5   0    1.71    3.56
 -12  -5   0    9.40    3.74
 -12  -5   0    2.59    4.24
  12  -5   0    7.91    5.14
  13   5   0   87.78   10.06
 -13   5   0   71.20    9.36
  13  -5   0   74.72    9.45
  13  -5   0   62.17    7.76
  13  -5   0  106.36    9.73
  13  -5   0   96.07   11.33
 -13  -5   0   72.12    7.92
 -13   5   0   75.64    7.93
  13  -5   0   68.15    9.18
 -13   5   0   71.13    8.64
  13   5   0   59.78    8.82
 -13   5   0   87.92   10.50
 -13   5   0   75.19    9.83
  13   5   0   65.57    8.44
 -13  -5   0   74.78    9.69
 -13  -5   0   73.65    8.06
  14  -5   0   38.31    9.13
 -14   5   0   25.20    6.76
  14   5   0   21.58    6.58
 -14   5   0   33.54    6.72
 -14  -5   0   25.08    6.82
 -14   5   0   31.56    6.67
  14   5   0   29.55    7.06
  14   5   0   41.95    7.45
  14  -5   0   22.28    6.65
 -14   5   0   31.87    7.04
 -14  -5   0   29.95    5.54
  14  -5   0   38.03    7.08
  14  -5   0   24.08    6.17
  14  -5   0   26.17    5.76
  15   5   0   31.39    7.76
  15  -5   0   37.68    8.26
  15   5   0   36.85    7.42
  15  -5   0   46.35    8.33
 -15  -5   0   35.70    8.16
 -15   5   0   25.82    6.57
  15   5   0   42.95    7.86
  15  -5   0   39.58    6.83
 -15   5   0   31.37    7.45
 -15   5   0   26.54    6.50
 -15   5   0   35.65    7.94
 -15  -5   0   33.20    5.79
 -16  -5   0    2.21    5.57
 -16   5   0    3.59    4.33
  16   5   0   -0.92    4.68
  16   5   0   -2.85    3.68
  16  -5   0    2.12    4.51
 -16  -5   0    1.14    3.39
  16   5   0    2.68    4.88
 -16   5   0   -0.58    4.27
  16  -5   0   -7.97    4.01
 -16   5   0    0.85    4.61
 -16   5   0   -0.69    3.98
  16  -5   0   -2.49    5.10
 -17   5   0   10.98    6.15
  17  -5   0   14.05    6.58
 -17  -5   0   18.24    5.20
 -17   5   0   12.83    5.65
 -17   5   0   15.78    5.90
 -17  -5   0   15.31    6.99
  17   5   0   17.98    6.35
  17  -5   0   10.55    5.34
  17   5   0   22.29    7.45
  17  -5   0   12.01    6.69
  17   5   0   16.67    6.49
 -18  -5   0    5.43    3.97
 -18  -5   0   -0.12    4.63
  18   5   0    2.77    4.68
 -18   5   0   -6.59    3.91
  18   5   0    5.05    6.33
 -18   5   0   -4.51    3.16
  18  -5   0    5.17    5.31
  18   5   0    1.46    5.76
  18  -5   0    1.96    4.66
 -18   5   0    6.36    5.26
  18  -5   0    4.70    5.41
 -19   5   0   20.01    6.44
  19  -5   0   15.54    7.02
  19   5   0   14.74    6.78
  19  -5   0   28.15    8.71
 -19  -5   0   10.53    6.89
 -19   5   0   41.77   12.82
  19   5   0   12.94    6.63
  19   5   0   19.56    8.25
  19  -5   0   22.87    6.97
 -19   5   0   19.53    7.21
  20   5   0   24.69    8.63
  20   5   0   17.71    8.31
  20  -5   0   24.97    7.72
  20  -5   0   14.43    7.00
  20  -5   0   24.28    8.78
 -20   5   0   42.87    8.74
 -20   5   0   30.86    7.66
 -20  -5   0   38.31    9.88
  21   5   0    5.27    6.43
 -21   5   0    8.96    5.75
  21   5   0    3.76    7.07
 -21  -5   0   -8.43    5.16
  21  -5   0    7.09    6.41
  21  -5   0    0.88    5.85
  21  -5   0    5.41    6.04
 -21   5   0    4.93    5.92
   0  -6   0  291.85   11.85
   0   6   0  281.39   12.52
   0   6   0  289.98   14.44
   0   6   0  291.35   13.60
   0  -6   0  289.84   14.30
   0  -6   0  282.90   12.05
   0   6   0  300.49   13.59
   0   6   0  283.46   10.03
   0   6   0  300.03   13.06
   0  -6   0  310.58   14.22
   0  -6   0  278.23   13.53
   0  -6   0  273.98   13.67
   0   6   0  264.11   13.37
  -1  -6   0  137.50    7.61
  -1  -6   0  140.99    9.60
   1  -6   0  157.53    8.03
   1   6   0  138.91    9.65
  -1  -6   0  164.71   10.38
  -1  -6   0  155.37   10.32
   1   6   0  152.56    9.41
   1  -6   0  142.13    9.54
   1  -6   0  150.95    8.81
   1  -6   0  164.82   10.68
   1  -6   0  174.87   10.64
   1   6   0  153.18   10.17
  -1   6   0  146.15    9.39
  -1   6   0  130.33    9.60
   1  -6   0  153.57   10.38
  -1   6   0  173.94    9.42
  -1  -6   0  144.45    9.67
   1   6   0  171.07   10.07
  -1   6   0  148.12    9.52
  -1  -6   0  150.78    8.33
  -1   6   0  147.81    8.88
   1   6   0  146.10    6.71
   1   6   0  160.38    9.08
  -1   6   0  148.86    9.91
  -2   6   0  384.64   15.95
   2  -6   0  401.85   17.10
  -2   6   0  407.08   16.90
   2  -6   0  380.27   15.37
   2  -6   0  414.47   16.95
  -2  -6   0  376.96   14.85
  -2   6   0  402.38   14.26
  -2   6   0  384.08   16.62
  -2  -6   0  361.51   15.06
  -2  -6   0  379.93   15.99
  -2   6   0  389.29   16.95
   2  -6   0  385.08   16.55
  -2  -6   0  358.37   16.02
  -2  -6   0  409.02   17.07
   2   6   0  381.31   17.00
   2   6   0  396.77   16.04
   2   6   0  375.01   12.83
   2  -6   0  398.95   17.73
  -2  -6   0  379.61   13.50
   2   6   0  384.24   16.78
  -2   6   0  369.10   15.34
   2   6   0  376.87   16.24
  -2   6   0  396.01   15.43
   2   6   0  383.21   15.60
  -3   6   0  200.43   10.45
  -3  -6   0  212.20   10.34
   3   6   0  191.63   11.36
  -3  -6   0  185.20   10.61
   3  -6   0  204.82    8.32
  -3  -6   0  216.70   12.13
  -3   6   0  219.01   11.88
  -3   6   0  197.34   10.83
   3  -6   0  173.51   11.33
   3  -6   0  196.80   10.95
   3   6   0  192.43   11.48
  -3  -6   0  210.80    8.52
   3  -6   0  211.93   11.44
  -3   6   0  215.26    9.41
   3   6   0  221.60   12.40
  -3   6   0  209.38   11.92
   3   6   0  208.39   11.36
  -3  -6   0  207.15   10.51
  -3  -6   0  198.83   11.23
   3  -6   0  198.68   11.71
  -3   6   0  209.65   11.70
  -3   6   0  204.97   10.74
   3  -6   0  217.24   12.77
   3   6   0  210.95   10.97
   3   6   0  198.97    8.72
   4  -6   0  810.38   27.34
   4   6   0  672.61   24.54
  -4   6   0  783.32   24.64
   4   6   0  706.44   25.76
  -4   6   0  736.12   26.22
  -4   6   0  740.83   24.41
   4  -6   0  740.36   25.31
   4  -6   0  760.98   22.17
  -4  -6   0  746.90   24.98
   4   6   0  707.99   25.77
  -4   6   0  751.33   25.16
  -4   6   0  733.30   25.98
   4   6   0  719.55   26.29
  -4  -6   0  745.71   23.49
  -4   6   0  732.43   22.59
  -4  -6   0  740.79   25.98
  -4  -6   0  776.96   24.76
  -4   6   0  757.10   26.64
  -4  -6   0  731.38   25.18
   4  -6   0  743.85   25.96
   4  -6   0  713.39   27.03
   4  -6   0  759.35   25.40
   4   6   0  742.98   22.20
   5   6   0    3.51    3.26
  -5   6   0    3.71    3.29
  -5  -6   0    4.99    3.35
  -5  -6   0    5.97    3.53
  -5   6   0    2.62    3.21
  -5   6   0    6.67    4.02
  -5   6   0    6.33    3.51
  -5  -6   0   12.27    4.38
   5   6   0    4.08    2.47
  -5   6   0    8.79    3.33
   5  -6   0    3.37    3.62
   5   6   0    1.85    3.23
  -5   6   0    7.73    2.51
   5  -6   0    1.11    3.24
  -5   6   0    2.35    2.96
   5  -6   0    7.10    3.89
  -5   6   0    8.95    2.84
  -5  -6   0   12.54    3.53
   5  -6   0    7.53    4.20
  -5  -6   0   11.95    3.62
   5  -6   0    6.16    2.74
   5   6   0    7.32    3.84
   5  -6   0    3.52    3.47
   5   6   0    3.07    3.61
  -6   6   0  187.14   11.75
  -6  -6   0  183.21   11.20
  -6  -6   0  190.24   10.75
   6   6   0  170.80   11.17
  -6  -6   0  198.46   11.17
   6   6   0  187.15   12.16
  -6   6   0  214.05   12.27
   6  -6   0  184.82    9.43
  -6   6   0  191.17   10.34
  -6   6   0  193.66    9.10
   6  -6   0  174.44   11.10
  -6   6   0  188.92    8.46
  -6  -6   0  191.08   10.37
   6   6   0  175.02   11.56
   6  -6   0  155.65   10.10
   6   6   0  183.83    9.39
  -6  -6   0  176.46    8.97
  -6   6   0  188.26   11.74
   6   6   0  197.50   11.34
   6  -6   0  172.59   11.14
  -6   6   0  173.80   10.52
   6  -6   0  179.55   12.21
  -6   6   0  189.19   10.32
   6  -6   0  198.76   12.22
  -7   6   0   38.18    4.83
   7  -6   0   45.05    5.74
   7   6   0   29.55    5.94
   7  -6   0   33.31    6.13
  -7   6   0   34.63    5.92
   7   6   0   20.91    5.25
   7  -6   0   25.18    5.14
  -7  -6   0   29.00    5.31
  -7  -6   0   37.72    6.63
  -7  -6   0   34.69    4.46
   7   6   0   35.67    6.70
  -7   6   0   31.35    6.20
   7  -6   0   28.35    6.25
  -7   6   0   33.73    5.71
  -7  -6   0   32.44    5.72
  -7   6   0   22.10    5.21
   7  -6   0   21.76    5.96
   7   6   0   33.85    4.98
   7   6   0   30.92    6.12
   7  -6   0   24.63    6.12
  -7   6   0   36.77    6.31
  -7  -6   0   20.62    4.60
  -7   6   0   16.37    4.18
  -8  -6   0  176.36   11.28
   8   6   0  126.89   11.81
   8  -6   0  169.04   12.23
  -8  -6   0  161.91    9.29
  -8  -6   0  171.36   11.08
   8  -6   0  177.75   11.49
   8   6   0  182.42   12.38
   8  -6   0  166.36    9.93
  -8  -6   0  167.38   10.64
  -8   6   0  168.14   10.78
   8   6   0  187.07   11.96
   8   6   0  162.79    9.50
   8  -6   0  185.86   12.39
   8  -6   0  175.47   10.08
  -8   6   0  170.97    8.96
  -8   6   0  169.72   11.98
   8   6   0  174.91   11.53
  -8   6   0  196.61   10.84
  -8   6   0  152.75   10.50
  -8   6   0  167.49   11.47
   9  -6   0   29.41    5.22
  -9   6   0   33.82    6.51
   9  -6   0   32.71    7.13
  -9   6   0   32.57    5.69
   9   6   0   42.70    6.04
  -9  -6   0   33.62    5.62
  -9  -6   0   42.35    5.54
  -9   6   0   23.50    5.36
  -9   6   0   38.87    7.15
   9   6   0   33.44    6.76
   9  -6   0   33.04    6.69
   9   6   0   42.02    7.20
   9   6   0   36.51    6.74
   9  -6   0   29.70    6.61
  -9  -6   0   38.83    6.39
   9  -6   0   34.61    5.77
   9   6   0   28.50    6.63
  -9   6   0   37.36    5.04
  -9  -6   0   35.96    6.51
 -10  -6   0  121.97    9.28
 -10   6   0  132.91   12.62
 -10   6   0  115.52   11.85
  10  -6   0   94.96    8.44
 -10  -6   0  107.19   11.20
  10   6   0  110.31   11.03
  10  -6   0  114.22   11.80
  10   6   0  118.64   12.03
  10   6   0  115.61   11.95
  10   6   0  132.75    9.19
  10  -6   0   98.69   10.08
  10   6   0  109.47   11.61
  10  -6   0  110.02   11.68
  10  -6   0  104.79   10.08
 -10   6   0  122.94   11.35
 -10  -6   0  138.20   11.82
 -10   6   0  123.39    9.00
  11   6   0   -1.30    3.58
 -11   6   0   -0.32    3.70
 -11  -6   0   -0.69    3.01
  11   6   0    1.36    4.12
  11  -6   0    7.55    4.98
  11   6   0   -2.15    4.03
  11  -6   0   -1.81    3.42
 -11  -6   0    3.51    3.80
  11  -6   0    0.54    3.68
 -11   6   0    0.94    3.97
 -11   6   0   -1.65    3.31
  11   6   0   -0.57    3.39
 -11   6   0    1.83    3.88
 -11  -6   0   -5.57    3.46
  11  -6   0    6.18    3.99
  12  -6   0   -0.14    5.24
  12   6   0   -0.40    3.73
 -12   6   0    5.74    4.42
  12   6   0    3.76    4.15
  12  -6   0    2.60    3.84
 -12   6   0   -1.56    2.79
 -12  -6   0    6.83    5.04
  12   6   0   -3.89    3.30
 -12  -6   0   -2.08    3.30
 -12   6   0    3.99    4.51
 -12  -6   0    6.59    3.68
  12  -6   0    1.96    3.90
  12   6   0   16.94    5.54
 -12   6   0   -1.20    3.82
  13  -6   0    2.33    3.39
 -13  -6   0   -1.23    3.35
  13  -6   0    0.88    4.66
  13   6   0    9.00    5.13
  13  -6   0    7.31    4.50
 -13   6   0    5.63    5.44
  13   6   0    7.68    4.58
 -13   6   0   11.92    4.96
  13   6   0    4.66    4.66
  13  -6   0    2.56    4.10
 -13  -6   0    0.41    3.74
  13   6   0   -0.18    4.74
 -13   6   0    5.41    4.16
 -13   6   0   14.67    6.00
 -13  -6   0   20.06    6.64
  14  -6   0   38.86    7.94
 -14  -6   0   40.20    8.43
 -14   6   0   38.54    8.39
 -14   6   0   30.45    7.10
 -14   6   0   41.97    7.23
  14   6   0   59.00    9.33
 -14   6   0   37.27    8.26
  14  -6   0   34.00    8.04
  14   6   0   43.44    7.66
 -14  -6   0   44.45    6.89
  14   6   0   25.48    6.89
  14   6   0   32.28    7.63
  14  -6   0   40.33    6.81
  14  -6   0   35.84    6.89
  15   6   0   20.20    6.93
  15   6   0   20.87    6.66
 -15  -6   0   18.61    5.40
  15  -6   0   21.05    7.63
 -15  -6   0   11.25    5.89
 -15   6   0   26.67    7.11
  15  -6   0   17.55    6.07
  15  -6   0   16.45    6.19
 -15   6   0   14.43    5.73
 -15   6   0   25.39    6.42
  15   6   0   14.65    6.90
  15   6   0   16.76    6.16
 -15   6   0   24.04    7.18
 -16   6   0    5.77    5.19
 -16  -6   0    5.06    5.94
  16   6   0    6.45    5.07
 -16  -6   0   -2.86    3.44
 -16   6   0   -0.34    4.36
  16  -6   0    3.03    5.39
  16   6   0    1.07    5.10
  16  -6   0   -2.13    5.22
  16   6   0    3.59    5.54
 -16   6   0    5.14    4.94
  16   6   0    1.99    5.09
 -16   6   0    6.60    5.63
 -17  -6   0   -1.65    3.76
 -17   6   0    5.26    5.43
 -17   6   0   17.16    7.14
  17   6   0    0.19    5.75
  17  -6   0    2.80    5.80
  17   6   0    6.31    5.87
 -17  -6   0   -2.58    5.09
 -17   6   0    3.65    5.02
 -17   6   0   -3.67    4.93
  17   6   0    7.74    5.94
  17   6   0   10.93    6.32
  17  -6   0    9.78    6.48
  18   6   0    9.63    6.41
  18  -6   0    2.94    6.66
 -18   6   0    5.02    5.27
 -18   6   0    7.28    5.29
 -18  -6   0   -7.33    5.32
  18   6   0    3.18    5.76
  18  -6   0    9.19    6.85
  18   6   0    0.43    5.74
 -18   6   0   -7.54    5.29
  18   6   0   -4.21    4.68
 -19   6   0   15.09    6.62
  19   6   0   16.11    7.72
  19  -6   0   19.86    7.52
  19   6   0   13.92    7.19
  19   6   0    3.74    6.83
 -19  -6   0   17.50    8.02
 -19   6   0   13.90    6.15
  19  -6   0   16.84    7.65
  20   6   0    7.45    7.52
 -20  -6   0   19.48    8.11
  20   6   0   13.82    8.39
 -20   6   0    7.88    6.16
  20   6   0   19.77    7.89
  20  -6   0   19.60    8.20
  20  -6   0    8.94    7.78
   0   7   0   -1.35    3.05
   0   7   0    0.96    3.55
   0  -7   0   -1.20    3.48
   0  -7   0   -0.12    2.60
   0  -7   0   -0.55    3.85
   0   7   0    3.54    3.31
   0  -7   0   -1.77    3.52
   0   7   0    0.50    3.09
   0  -7   0   -1.91    2.49
   0   7   0   -1.59    2.89
   1   7   0  245.21   12.45
  -1  -7   0  236.91   13.46
  -1  -7   0  265.16   14.11
   1  -7   0  240.25   13.83
  -1  -7   0  231.54   11.52
   1   7   0  237.03   13.75
   1   7   0  219.08   13.08
  -1   7   0  248.82   13.09
   1  -7   0  219.66   13.10
   1  -7   0  260.24   14.64
  -1   7   0  233.73   12.56
   1  -7   0  236.50   11.89
  -1  -7   0  238.25   12.76
  -1   7   0  252.46   14.12
   1  -7   0  261.02   14.20
  -1  -7   0  234.35   13.17
  -1  -7   0  237.54   11.07
   1   7   0  227.22   12.95
  -1   7   0  225.71   13.60
  -1   7   0  237.17   12.18
   1   7   0  252.56   12.81
  -2  -7   0    8.31    3.51
  -2   7   0    2.03    3.26
   2   7   0    5.73    3.80
  -2   7   0    4.09    3.30
  -2   7   0   13.02    4.38
  -2   7   0   10.25    4.65
   2  -7   0   13.26    4.79
   2   7   0    1.42    3.09
  -2   7   0    5.84    4.06
   2  -7   0   12.30    4.57
   2   7   0    8.95    4.64
  -2  -7   0    3.15    3.87
  -2  -7   0   12.07    3.33
  -2   7   0    8.26    3.23
   2  -7   0   12.20    4.35
  -2  -7   0    6.52    3.89
  -2  -7   0    4.75    3.76
   2   7   0    9.14    4.17
   2  -7   0    5.59    4.19
   2  -7   0    8.39    4.53
   2   7   0    7.50    4.06
   3  -7   0  141.93   11.27
  -3  -7   0  114.24   11.20
  -3   7   0  160.86   11.21
   3  -7   0  135.63   11.98
  -3  -7   0  155.73    9.69
   3   7   0  140.42   10.95
  -3  -7   0  140.04   10.36
   3   7   0  155.76   10.05
  -3  -7   0  145.69    9.44
  -3  -7   0  136.41   11.68
   3   7   0  145.61   10.80
  -3   7   0  135.23    9.96
   3  -7   0  158.49   10.72
  -3   7   0  136.84    8.03
  -3   7   0  150.52   13.19
   3  -7   0  152.66   11.60
   3   7   0  165.27   10.73
   3  -7   0  136.30   11.43
   3   7   0  127.75   11.83
  -3   7   0  141.02    9.48
  -3   7   0  169.91   10.25
  -4   7   0  172.24   12.27
  -4   7   0  181.25   10.61
   4   7   0  173.12   11.71
  -4  -7   0  199.02   11.31
  -4   7   0  188.81   11.17
   4   7   0  175.08   11.31
  -4   7   0  182.98   12.09
  -4  -7   0  209.41   10.91
  -4   7   0  196.45   11.76
  -4   7   0  200.72    9.65
   4  -7   0  185.41   12.20
  -4  -7   0  174.00   12.21
   4  -7   0  192.73   13.14
   4   7   0  179.84   12.39
   4  -7   0  188.83   11.96
   4   7   0  171.88   11.81
  -4  -7   0  171.95   11.65
   4  -7   0  204.23   13.47
   4  -7   0  192.63   11.96
  -4  -7   0  165.56   11.01
   4   7   0  198.04   11.77
   5   7   0   48.96    7.34
  -5   7   0   53.37    7.87
   5   7   0   73.48    9.48
  -5  -7   0   48.29    7.61
  -5   7   0   60.87    6.27
  -5   7   0   44.06    6.52
  -5  -7   0   66.50    8.11
  -5   7   0   57.09    8.01
   5  -7   0   58.66    8.15
  -5  -7   0   59.51    7.85
  -5   7   0   63.13    6.10
   5   7   0   65.42    9.34
   5  -7   0   54.53    7.49
   5  -7   0   62.14    8.78
   5  -7   0   50.16    8.19
  -5   7   0   54.89    7.46
  -5  -7   0   64.98    6.98
   5  -7   0   40.25    7.21
  -5  -7   0   50.14    7.21
   5   7   0   72.41    9.45
  -5   7   0   62.37    7.47
   6  -7   0   39.53    7.11
  -6   7   0   37.53    6.24
  -6   7   0   32.96    5.65
  -6  -7   0   50.41    8.04
   6  -7   0   46.28    7.78
   6  -7   0   57.07    9.07
   6   7   0   31.38    6.76
   6   7   0   36.70    6.62
  -6  -7   0   40.24    6.62
   6   7   0   39.49    7.00
  -6   7   0   44.16    7.54
  -6  -7   0   43.36    6.87
  -6  -7   0   39.68    5.55
  -6   7   0   45.27    7.61
  -6  -7   0   42.78    6.59
   6   7   0   32.27    6.88
   6   7   0   47.81    7.66
   6  -7   0   43.65    6.66
   6  -7   0   33.22    6.78
  -6   7   0   42.28    6.99
   7  -7   0   33.12    6.12
   7   7   0   20.36    5.61
  -7   7   0   31.89    6.04
   7  -7   0    9.71    4.88
  -7   7   0   37.76    7.45
  -7  -7   0   32.87    6.82
   7   7   0   21.95    6.37
   7   7   0   29.58    6.94
  -7  -7   0   21.93    5.22
  -7   7   0   16.96    4.63
  -7   7   0   34.50    6.04
   7   7   0   31.43    5.02
   7   7   0   22.99    5.82
  -7  -7   0   21.67    5.12
  -7   7   0   27.99    6.33
   7  -7   0   22.58    6.13
   7  -7   0   24.93    6.63
  -7  -7   0   33.93    6.56
   7  -7   0   30.15    5.29
  -8   7   0   35.93   11.79
   8  -7   0   38.72    6.37
   8   7   0   42.00    7.43
  -8  -7   0   26.83    6.22
   8   7   0   38.82    5.76
   8   7   0   36.53    7.92
   8  -7   0   34.09    5.69
  -8  -7   0   50.20    6.87
  -8   7   0   40.32    7.81
  -8  -7   0   39.08    7.00
   8  -7   0   35.87    7.48
   8  -7   0   38.04    7.19
  -8   7   0   44.90    7.04
  -8   7   0   34.01    6.37
   8   7   0   26.95    6.48
  -8  -7   0   35.86    6.38
  -8   7   0   49.20    7.83
   9  -7   0   84.91   10.38
  -9   7   0  126.90   11.18
  -9  -7   0  130.03   11.37
   9   7   0  109.81   12.09
   9  -7   0  125.46   10.74
  -9  -7   0  118.75   11.92
  -9   7   0  115.58   12.42
   9   7   0  112.47   11.42
   9   7   0  113.78    9.68
  -9  -7   0  109.26   11.31
   9   7   0  122.27   12.47
  -9  -7   0  125.87   11.21
  -9   7   0  120.09   13.72
  -9   7   0  137.81   12.63
   9  -7   0  117.17   12.72
   9  -7   0  118.47   10.37
  10   7   0  100.78   12.00
  10   7   0   95.74   11.29
 -10   7   0   80.41   10.65
 -10  -7   0   65.64    9.12
  10   7   0   78.23   10.35
  10  -7   0   86.79    9.45
 -10  -7   0   78.48    9.67
 -10   7   0   89.82    9.88
  10  -7   0   80.87   10.76
  10  -7   0   93.19   10.75
  10   7   0  105.62    9.82
 -10   7   0   97.80   11.87
 -10  -7   0   85.05    9.37
 -10   7   0   85.40   10.19
  11   7   0    2.31    4.46
  11  -7   0    2.70    5.22
 -11   7   0   -1.75    3.84
  11  -7   0   -1.26    3.92
 -11  -7   0   -3.48    3.46
  11  -7   0    0.78    3.72
 -11   7   0   -3.64    3.10
  11   7   0   -0.96    3.47
 -11  -7   0   -0.33    3.37
  11   7   0   -4.34    4.16
 -11   7   0   -0.41    3.49
  11   7   0    8.10    5.36
 -11   7   0   -0.83    4.42
 -11  -7   0    3.02    4.46
  12   7   0   11.26    5.36
  12  -7   0   16.06    5.37
 -12   7   0   10.76    5.60
  12   7   0    3.93    5.20
 -12  -7   0    0.13    4.74
  12  -7   0    8.85    5.73
  12   7   0    3.35    5.62
 -12   7   0    4.18    4.22
 -12  -7   0    5.09    4.29
  12  -7   0    4.26    4.72
 -12   7   0   12.00    4.96
  12   7   0    1.80    3.99
 -12  -7   0   10.11    4.72
 -12   7   0   13.90    6.45
  13   7   0   10.24    5.20
 -13   7   0   -2.35    4.72
  13   7   0    6.21    5.36
  13  -7   0    4.02    4.90
 -13  -7   0    4.96    4.31
 -13   7   0   15.29    6.33
 -13  -7   0    8.54    5.70
  13  -7   0    7.61    5.12
  13   7   0   12.34    6.33
  13   7   0    6.06    5.23
 -13  -7   0    5.72    4.81
 -13   7   0   14.46    5.33
  13  -7   0    1.08    5.25
 -13   7   0    6.65    5.02
  14  -7   0    4.19    4.75
  14  -7   0    6.28    5.35
  14   7   0   13.83    6.57
  14   7   0   12.81    5.66
 -14   7   0   10.95    5.49
  14   7   0    7.76    5.76
 -14   7   0    4.56    4.99
 -14   7   0   17.82    6.05
 -14  -7   0    5.07    4.44
  14   7   0   11.27    6.29
 -14   7   0   11.14    6.38
 -14  -7   0   14.14    6.95
  14  -7   0    3.08    5.39
  15   7   0   14.09    6.56
 -15   7   0    0.54    4.56
  15  -7   0    2.18    5.09
 -15  -7   0    5.14    4.59
  15   7   0    2.68    5.47
 -15  -7   0   -3.63    4.26
 -15   7   0    0.69    5.36
  15   7   0    6.71    5.53
 -15   7   0   -1.26    3.54
 -15   7   0   -1.47    4.71
  15  -7   0    1.99    5.77
  15   7   0   -0.77    4.31
 -16   7   0   14.62    6.32
 -16  -7   0    7.85    5.71
  16  -7   0    8.81    6.14
  16   7   0   14.48    6.49
 -16   7   0    7.06    4.94
 -16   7   0   17.39    8.05
  16   7   0    3.66    5.16
 -16   7   0    9.88    5.46
  16   7   0    0.28    4.70
  16  -7   0   10.32    6.68
  16   7   0   17.42    6.77
 -17   7   0    7.97    6.71
  17  -7   0    4.74    5.86
 -17   7   0    3.19    4.90
  17   7   0    6.05    6.35
  17   7   0   -1.39    5.52
  17   7   0    2.78    5.71
  17  -7   0   -1.35    6.15
  17   7   0   -6.53    4.74
 -17  -7   0    3.55    6.65
 -18   7   0   -2.02    5.40
  18  -7   0    3.78    5.70
  18   7   0   -0.31    4.72
  18   7   0    0.38    6.09
  18  -7   0    0.32    6.51
  18   7   0   -3.50    5.00
 -18   7   0   -2.07    4.76
 -18  -7   0    0.98    6.16
   0   8   0   93.06   10.29
   0  -8   0   93.13   10.60
   0   8   0   79.41    9.86
   0  -8   0  107.48    9.37
   0   8   0  112.72   10.43
   0   8   0   87.21    9.67
   0  -8   0   79.40   10.00
   0  -8   0   87.23   10.21
   0  -8   0   89.44    9.89
   1  -8   0   35.22    6.14
  -1  -8   0   20.63    6.09
   1   8   0   21.25    5.62
  -1  -8   0   28.41    7.20
   1  -8   0   16.80    5.58
   1   8   0   27.63    6.26
   1   8   0   25.15    6.00
  -1  -8   0   25.78    5.46
  -1   8   0   21.28    6.32
  -1   8   0   25.45    5.52
  -1   8   0   30.92    5.51
  -1  -8   0   29.90    6.73
  -1  -8   0   26.25    5.87
   1  -8   0   23.92    6.36
  -1   8   0   25.59    6.03
   1  -8   0   19.82    6.01
  -1   8   0   29.10    6.51
   1   8   0   30.03    6.60
   2   8   0   18.06    5.27
   2  -8   0   27.43    6.43
  -2   8   0   19.72    5.43
   2   8   0   12.22    4.93
  -2  -8   0   22.57    5.79
   2  -8   0   22.06    6.12
   2  -8   0   20.81    5.44
  -2   8   0   18.34    6.53
   2  -8   0   17.57    5.62
  -2   8   0   16.04    5.07
   2   8   0   20.74    5.47
  -2  -8   0   11.59    5.30
   2   8   0   14.10    5.17
  -2  -8   0   19.54    5.48
  -2   8   0   27.39    6.02
  -2  -8   0   16.35    5.53
  -2  -8   0   18.85    5.01
  -3   8   0  158.44   11.69
  -3  -8   0  191.66   12.93
   3   8   0  164.76   11.93
  -3  -8   0  152.31   13.90
   3   8   0  169.15   11.62
  -3   8   0  146.73   13.56
   3  -8   0  132.08   13.07
   3  -8   0  156.85   11.30
   3  -8   0  176.55   12.40
  -3   8   0  167.04   11.35
   3   8   0  178.60   12.25
  -3   8   0  145.59   10.61
   3   8   0  182.58   13.02
   3  -8   0  182.10   12.84
  -3  -8   0  187.42   11.39
  -3  -8   0  155.44   10.82
  -3  -8   0  167.04   11.74
  -4   8   0  206.95   13.27
  -4  -8   0  214.61   13.26
  -4   8   0  206.62   14.38
  -4  -8   0  201.33   13.93
   4  -8   0  215.98   13.25
   4  -8   0  229.91   15.08
   4  -8   0  232.83   14.48
   4   8   0  218.25   13.37
  -4   8   0  235.64   13.33
  -4  -8   0  228.86   12.86
  -4  -8   0  238.71   12.79
   4   8   0  247.81   14.23
   4   8   0  218.48   14.18
   4   8   0  202.35   13.73
  -4   8   0  203.67   12.17
   4  -8   0  207.41   13.88
  -4  -8   0  222.76   14.15
  -5  -8   0   49.58    8.60
  -5  -8   0   36.83    6.94
   5  -8   0   45.59    8.59
   5  -8   0   44.46    8.02
   5   8   0   36.34    6.83
  -5   8   0   47.99    7.01
   5   8   0   29.30    7.19
   5  -8   0   49.53    9.16
  -5   8   0   44.37    7.42
  -5   8   0   47.42    7.32
  -5   8   0   31.32    7.22
  -5  -8   0   33.75    6.63
   5   8   0   43.18    7.56
   5   8   0   44.47    7.91
   5  -8   0   42.39    7.26
  -5  -8   0   45.93    6.85
  -5  -8   0   39.16    7.08
   6  -8   0   24.07    6.37
   6   8   0    6.25    5.50
  -6   8   0   15.19    5.08
  -6   8   0   24.11    5.95
   6  -8   0   19.37    6.01
  -6  -8   0   22.54    5.82
   6  -8   0   19.28    5.89
  -6   8   0   25.91    6.92
   6   8   0   18.70    5.50
  -6   8   0   24.27    6.24
  -6  -8   0   24.00    6.16
   6   8   0   20.09    6.09
   6   8   0   27.61    6.61
  -6  -8   0   20.39    5.69
  -6  -8   0    4.16    4.49
  -7  -8   0  182.11   12.77
   7   8   0  143.14   13.27
   7  -8   0  168.65   15.20
   7   8   0  217.41   14.79
  -7  -8   0  183.31   13.63
  -7   8   0  207.03   12.43
   7  -8   0  187.66   12.65
   7   8   0  194.58   14.33
  -7   8   0  178.01   16.03
   7  -8   0  206.96   13.87
  -7  -8   0  183.72   12.90
  -7   8   0  178.15   11.95
  -7  -8   0  166.31   11.63
  -7   8   0  194.94   12.92
   8   8   0   37.54    7.64
   8   8   0   31.71    7.43
   8   8   0   43.73    8.30
  -8   8   0   27.68    7.27
   8  -8   0   42.71    7.25
  -8  -8   0   54.28    8.39
  -8   8   0   50.10    7.98
  -8  -8   0   40.79    8.05
  -8  -8   0   39.67    6.84
  -8  -8   0   41.70    7.56
   8  -8   0   34.83    7.77
  -8   8   0   38.04    7.50
   8  -8   0   41.43    8.67
  -8   8   0   42.62    7.19
  -9   8   0   -1.56    3.63
  -9  -8   0    2.56    4.53
  -9  -8   0    1.40    4.39
   9  -8   0    1.60    5.11
   9  -8   0    0.86    3.93
  -9  -8   0   -2.38    3.79
   9   8   0    6.36    5.02
   9  -8   0   -1.87    4.22
  -9   8   0   -0.38    3.59
  -9   8   0   -3.41    3.18
  -9   8   0    2.99    4.72
   9   8   0    3.17    4.90
   9   8   0   -3.86    3.72
  10   8   0    0.31    4.94
  10   8   0   -3.13    4.22
 -10   8   0    0.89    4.04
 -10   8   0   -3.53    3.65
  10  -8   0   -1.94    4.86
 -10  -8   0    0.96    4.63
  10  -8   0   -1.58    4.65
  10   8   0   -1.92    4.81
 -10  -8   0    1.63    4.08
 -10  -8   0   -1.68    3.92
 -10   8   0    2.00    4.51
  11  -8   0   92.90   12.48
 -11   8   0   94.66   10.61
  11   8   0   99.54   12.83
 -11  -8   0   85.27   11.08
 -11   8   0   93.30   11.98
  11   8   0   91.15   11.30
  11  -8   0   81.12   11.22
 -11  -8   0  105.80   10.87
 -11  -8   0   76.68   10.34
 -11   8   0  109.30   12.34
  11   8   0   83.17   11.57
  12  -8   0    5.23    5.67
  12  -8   0   16.16    6.36
 -12  -8   0   10.43    5.60
  12   8   0    9.61    6.39
  12   8   0   15.22    6.57
 -12   8   0    9.88    5.23
  12   8   0    7.14    6.15
 -12  -8   0    6.07    5.37
 -12   8   0   10.33    5.54
 -12  -8   0   20.57    5.83
 -12   8   0   12.63    5.54
 -13   8   0   60.17    9.69
  13  -8   0   34.66    7.98
 -13  -8   0   41.26    8.22
 -13   8   0   41.67    9.26
  13   8   0   54.70   10.35
  13   8   0   41.10    9.18
 -13  -8   0   34.24    9.01
 -13  -8   0   44.05    7.48
  13  -8   0   49.92   10.06
 -13   8   0   55.26    8.92
  13   8   0   41.01    9.25
 -14   8   0   -3.37    4.22
 -14  -8   0    4.11    6.07
  14   8   0   -3.63    4.37
  14  -8   0    4.11    5.22
  14  -8   0   -2.11    5.42
  14  -8   0    2.43    6.13
  14   8   0   -4.73    4.94
  14   8   0   -2.60    5.05
 -14   8   0    0.93    4.61
  15   8   0   11.56    6.81
  15   8   0   13.29    6.58
 -15   8   0   23.82    7.65
  15  -8   0   16.28    7.33
  15   8   0   16.09    7.31
 -15   8   0   19.05    6.82
 -15  -8   0   14.61    6.86
  15  -8   0    6.67    6.34
  16   8   0    4.99    6.10
 -16  -8   0    5.33    6.03
  16  -8   0    1.39    5.32
 -16   8   0   -3.71    5.33
 -16   8   0  -10.56    3.34
  16   8   0   -6.52    5.37
  16  -8   0   -9.39    5.16
 -17   8   0   38.94    8.66
  17  -8   0   34.95    9.81
 -17   8   0   54.21   11.36
 -17  -8   0   51.27   10.77
  17   8   0   59.29   11.87
  17   8   0   25.90    8.22
  17  -8   0   37.93    9.17
   0  -9   0    0.70    4.70
   0  -9   0    2.68    4.49
   0  -9   0   -5.00    4.21
   0   9   0    3.39    4.54
   0   9   0    2.17    5.08
   0   9   0    5.71    4.19
   0   9   0    1.96    4.50
   0  -9   0   -7.51    3.52
   1  -9   0    7.37    5.19
  -1  -9   0   14.74    6.07
  -1   9   0    9.07    5.46
   1   9   0   17.71    6.34
   1  -9   0   16.65    6.06
  -1  -9   0   16.52    6.10
   1  -9   0    7.04    5.33
   1   9   0   14.89    5.54
  -1   9   0   14.71    5.38
  -1   9   0   12.95    5.55
   1  -9   0   19.77    6.97
   1   9   0    9.79    5.30
  -1  -9   0    5.81    5.36
  -1   9   0   11.10    5.22
   1   9   0   19.52    5.55
  -1  -9   0    7.14    5.33
  -2   9   0  176.71   12.43
  -2  -9   0  185.95   16.56
   2  -9   0  162.08   15.25
   2   9   0  166.27   14.69
  -2   9   0  156.12   15.26
  -2  -9   0  183.36   13.50
   2  -9   0  174.24   11.83
   2  -9   0  139.24   14.22
  -2  -9   0  161.56   11.92
   2   9   0  166.46   12.18
   2  -9   0  156.55   14.96
   2   9   0  131.25   12.50
   2  -9   0  170.66   15.33
  -2   9   0  171.48   14.80
   2   9   0  129.10   13.65
  -2   9   0  161.57   13.58
  -2  -9   0  191.44   13.94
   3   9   0    7.47    5.01
   3   9   0    1.87    4.65
   3  -9   0   -2.19    4.83
  -3   9   0    4.08    4.45
  -3   9   0   -0.52    3.86
  -3  -9   0   -0.18    4.74
   3   9   0   -2.49    3.69
  -3  -9   0   -1.01    4.68
  -3   9   0   -0.50    3.45
   3  -9   0   -0.04    4.89
   3   9   0    0.09    4.36
  -3   9   0   -2.18    4.00
  -3  -9   0    5.80    4.66
   3  -9   0    0.90    3.88
   3  -9   0    6.94    5.10
  -3  -9   0    5.47    5.34
   4   9   0   33.82    7.79
  -4  -9   0   66.68    9.05
  -4   9   0   61.51   10.20
   4  -9   0   46.40    9.53
   4   9   0   42.63    8.06
  -4   9   0   50.72    8.32
  -4  -9   0   49.69    9.39
   4  -9   0   63.90   10.91
   4  -9   0   59.78    9.75
  -4   9   0   41.03    7.83
   4   9   0   43.28    8.70
   4   9   0   46.89    8.40
  -4   9   0   63.57    8.68
  -4  -9   0   55.47    9.07
  -4  -9   0   55.70    8.11
   4  -9   0   77.30   10.12
  -4  -9   0   58.47    9.16
   5   9   0   27.73    7.00
  -5   9   0   24.53    7.56
   5   9   0   26.30    6.90
   5  -9   0   20.30    6.39
  -5   9   0   31.81    6.69
  -5  -9   0   22.45    6.80
   5  -9   0   22.03    6.83
  -5   9   0   24.71    6.23
   5   9   0   25.44    6.91
  -5  -9   0    9.22    5.63
   5  -9   0   28.54    7.81
  -5  -9   0   29.43    7.07
  -5   9   0   16.38    5.74
  -5  -9   0   17.18    5.75
   5   9   0   24.89    7.00
  -6  -9   0  107.68   11.90
  -6  -9   0   75.87    9.65
   6   9   0   53.27    9.46
  -6   9   0   77.18   11.46
   6  -9   0   90.43   11.29
   6   9   0   75.89   10.38
  -6   9   0   85.83    9.94
  -6   9   0   75.48    9.32
   6  -9   0   68.01   10.81
  -6  -9   0   94.09   11.09
  -6  -9   0   77.31   10.64
   6  -9   0  107.96   12.21
   6   9   0   74.46   10.42
  -6   9   0   93.76   11.06
   6   9   0   76.89   10.56
  -7   9   0    9.55    5.89
  -7  -9   0   11.71    5.60
   7  -9   0   20.39    6.61
   7  -9   0   11.92    5.90
   7   9   0   16.64    6.84
  -7   9   0   27.73    6.50
   7   9   0   13.60    5.91
   7   9   0   15.79    5.93
  -7   9   0   20.87    6.23
   7   9   0   21.32    7.10
   7  -9   0    9.07    6.38
  -7  -9   0   13.29    5.87
  -7   9   0   20.68    6.39
  -7  -9   0   23.70    6.86
  -7  -9   0   24.63    6.97
  -8   9   0   60.67   10.10
  -8   9   0   33.22    7.83
  -8  -9   0   53.08    8.44
   8  -9   0   36.96    8.63
   8   9   0   40.90    8.81
  -8  -9   0   29.38    7.56
  -8   9   0   31.25    6.87
   8  -9   0   35.88    7.69
   8  -9   0   50.75    9.69
   8   9   0   27.91    7.14
   8   9   0   44.51    8.92
   8   9   0   38.08    8.27
  -8   9   0   46.99    8.42
  -8  -9   0   47.68    9.09
  -8  -9   0   39.01    8.87
  -9   9   0    4.07    4.58
   9  -9   0   -0.44    4.39
   9   9   0    7.09    6.31
  -9  -9   0    0.97    4.57
  -9  -9   0    6.49    5.47
   9  -9   0    3.75    5.77
  -9   9   0   -6.44    4.71
   9  -9   0    2.59    4.75
  -9   9   0    3.68    5.45
   9   9   0   -3.23    4.17
   9   9   0   -1.84    4.69
  -9  -9   0    2.93    5.37
   9   9   0   -2.74    4.77
  10   9   0    2.29    5.66
 -10  -9   0   11.72    5.61
 -10  -9   0    6.06    5.25
  10  -9   0    3.21    5.76
  10   9   0   10.92    6.56
 -10   9   0    5.89    4.99
  10  -9   0   14.50    6.84
 -10   9   0    2.14    5.77
  10   9   0    7.70    6.08
 -10   9   0    6.25    5.65
 -10  -9   0   11.81    5.98
  11   9   0   -2.49    5.41
 -11  -9   0   -6.66    4.27
  11  -9   0   -1.78    5.01
  11   9   0    6.99    6.34
 -11  -9   0    1.98    5.16
 -11   9   0   -3.09    4.45
 -11   9   0   -5.95    4.09
  11  -9   0   -0.93    5.53
  11   9   0   -5.84    5.02
  12  -9   0   23.39    8.34
  12   9   0    6.54    6.66
 -12   9   0   10.26    5.72
  12  -9   0    3.59    5.43
 -12  -9   0   15.15    6.90
  12   9   0    2.25    5.69
 -12  -9   0    9.42    6.03
  12   9   0   12.29    6.70
 -12   9   0    4.34    6.14
  13   9   0    7.43    6.11
 -13   9   0   13.38    7.71
  13   9   0   14.29    7.63
 -13  -9   0    1.37    5.28
  13  -9   0   18.27    7.23
 -13   9   0   16.83    6.86
  13   9   0   35.24    9.36
  13  -9   0    8.30    7.46
 -13  -9   0    9.05    7.14
 -14   9   0   41.05    8.70
  14  -9   0   45.80   10.23
  14  -9   0   36.13    8.45
 -14  -9   0   44.06    9.94
  14   9   0   39.19   10.10
 -14   9   0   49.14   10.55
  14   9   0   41.14   10.12
  15   9   0    6.33    6.96
  15  -9   0    5.76    6.62
 -15  -9   0    4.55    6.71
  15   9   0   13.26    7.31
 -15   9   0    3.42    5.84
 -15   9   0    4.82    5.55
   0  10   0   57.14    9.87
   0 -10   0   40.82    8.42
   0 -10   0   44.47    9.02
   0 -10   0   48.84   10.17
   0  10   0   15.03    6.86
   0  10   0   38.39    7.60
   0  10   0   35.44    7.58
   0 -10   0   38.24    8.77
  -1  10   0   31.59    7.14
   1  10   0   49.98    8.91
  -1  10   0   57.03   10.04
  -1 -10   0   36.34    8.37
  -1  10   0   50.90    9.41
   1  10   0   36.13    7.61
  -1 -10   0   48.55    8.68
   1 -10   0   51.51    9.83
   1 -10   0   60.95   10.53
   1  10   0   56.58    9.95
  -1 -10   0   50.29    9.90
   1  10   0   57.23   10.62
  -1  10   0   64.07    9.29
  -1 -10   0   67.55   11.39
   1 -10   0   58.42   10.65
   1 -10   0   46.36    8.82
  -2 -10   0    8.81    6.40
  -2  10   0   11.60    6.23
   2  10   0   13.84    5.72
   2 -10   0   18.08    7.54
  -2  10   0    9.67    5.53
  -2  10   0   10.02    5.20
   2  10   0    2.94    5.58
  -2 -10   0   14.20    6.25
   2 -10   0   22.79    8.04
   2 -10   0    7.88    5.97
   2 -10   0    9.97    6.39
   2  10   0   13.39    6.11
  -2  10   0    5.40    5.14
  -2 -10   0    5.69    5.54
  -2 -10   0    8.54    6.07
   2  10   0    4.92    5.92
  -3  10   0  197.44   16.79
   3  10   0  136.06   14.97
   3 -10   0  155.22   16.28
  -3 -10   0  161.45   16.53
  -3  10   0  151.14   13.81
  -3  10   0  182.84   13.08
   3  10   0  155.67   14.91
   3 -10   0  169.87   16.50
   3  10   0  168.82   16.20
  -3 -10   0  149.12   14.91
  -3  10   0  146.70   15.78
   3  10   0  129.51   13.12
  -3 -10   0  153.59   15.14
   3 -10   0  132.02   14.91
   4 -10   0   49.24    8.80
  -4 -10   0   43.66    9.18
   4 -10   0   52.03    9.79
   4 -10   0   30.90    8.26
   4  10   0   33.05    7.81
  -4 -10   0   46.98    9.54
  -4  10   0   46.22    8.40
   4  10   0   38.06    8.71
  -4  10   0   34.39    8.76
  -4  10   0   58.72    9.17
  -4  10   0   40.79    8.47
   4  10   0   44.55    8.78
   4  10   0   41.04    8.65
   4 -10   0   39.05    8.89
  -4 -10   0   31.86    8.11
  -5  10   0  121.50   13.27
   5 -10   0   89.72   13.32
   5 -10   0  123.43   13.92
  -5 -10   0   83.03   12.04
   5  10   0   86.10   11.31
  -5  10   0   98.30   11.02
   5  10   0   92.22   12.67
   5  10   0  104.55   12.27
  -5  10   0  106.74   13.81
   5  10   0   95.96   12.38
   5 -10   0   79.88   11.89
   5 -10   0   76.69   10.53
  -5  10   0   97.65   11.32
  -5 -10   0   86.47   11.34
  -5 -10   0   74.70   10.62
  -6 -10   0   15.90    7.37
  -6  10   0   21.90    7.18
  -6 -10   0    8.35    6.02
   6  10   0   24.26    7.26
   6 -10   0   21.59    7.30
   6  10   0   18.09    6.63
  -6  10   0   16.61    7.42
  -6 -10   0   15.27    6.27
   6  10   0   22.20    7.13
  -6  10   0   25.54    6.54
   6 -10   0   30.89    8.15
   6 -10   0   26.35    8.44
  -6  10   0   15.63    6.18
   6 -10   0   22.77    7.03
   6  10   0   13.65    6.37
   7 -10   0    0.84    5.72
   7  10   0    6.40    5.82
  -7 -10   0   -1.24    4.20
   7 -10   0    0.23    5.63
  -7  10   0   -2.74    4.61
  -7  10   0    1.56    4.79
   7  10   0    2.06    4.51
  -7 -10   0    9.19    6.50
   7  10   0    2.00    4.83
   7  10   0   -3.59    5.15
   7 -10   0   -2.37    4.94
  -7 -10   0   -2.33    4.97
   8  10   0   11.54    6.36
  -8  10   0   -2.08    5.39
   8 -10   0    2.67    5.52
  -8 -10   0   41.60    9.52
   8 -10   0   -5.52    4.88
  -8  10   0    3.77    5.24
   8  10   0   -3.59    5.47
   8 -10   0    9.32    6.05
   8  10   0    8.80    6.28
  -8  10   0    9.09    6.36
   8  10   0    6.52    5.62
   9  10   0    2.33    5.35
  -9 -10   0    9.56    6.35
   9  10   0    7.77    5.40
   9 -10   0   -2.89    5.35
   9 -10   0   -0.28    5.10
  -9  10   0   -2.66    5.57
  -9  10   0   -3.91    3.67
   9  10   0   -3.13    5.41
   9  10   0    3.06    5.74
  -9 -10   0    0.87    5.62
 -10  10   0   15.23    7.10
  10  10   0   25.17    7.43
 -10 -10   0   21.25    7.68
  10  10   0   29.01    8.95
  10  10   0   32.87    9.13
  10  10   0   17.56    7.30
  10 -10   0   26.84    8.26
 -10  10   0   27.41    8.80
 -10 -10   0   34.67    8.76
  10 -10   0   20.03    7.89
  11 -10   0    7.36    6.75
  11  10   0    4.97    5.43
  11  10   0    1.90    6.02
 -11  10   0    2.33    5.56
  11  10   0   -5.77    4.41
 -11 -10   0   -7.95    4.05
 -11  10   0   -3.42    4.90
 -11 -10   0   -8.46    5.34
  11 -10   0   -1.17    5.89
 -12 -10   0   -1.10    5.07
  12  10   0    3.24    6.78
  12  10   0    5.65    5.70
  12  10   0   -1.18    5.58
 -12  10   0    2.19    5.15
 -12  10   0   -1.76    5.10
  12 -10   0    1.41    5.78
 -12 -10   0    0.11    6.23
  12 -10   0    6.61    7.17
   0 -11   0    1.39    5.64
   0  11   0   -1.30    5.33
   0 -11   0    0.77    5.20
   0  11   0   -2.06    4.68
   0  11   0   -6.93    5.04
   0 -11   0    4.00    6.31
   0  11   0   -0.88    4.63
   1  11   0   16.51    7.30
  -1 -11   0   12.89    6.95
  -1  11   0   18.72    6.65
   1 -11   0   14.78    6.94
   1  11   0   22.64    7.69
  -1 -11   0   19.51    7.01
  -1 -11   0   16.30    8.01
  -1  11   0    6.33    6.20
   1  11   0   20.77    7.11
   1  11   0   16.56    6.29
   1 -11   0   10.87    7.55
  -1  11   0    3.02    6.19
   1 -11   0   11.64    6.96
  -1  11   0   18.60    7.18
  -2  11   0    1.13    5.25
   2 -11   0   -0.58    5.60
   2  11   0   -5.46    5.23
  -2  11   0    3.85    5.55
  -2 -11   0    0.92    5.69
  -2  11   0    7.08    5.85
  -2 -11   0   10.25    6.80
   2  11   0    0.54    4.83
   2  11   0    6.75    5.92
   2  11   0   -6.93    4.02
   2 -11   0   -2.37    5.17
   2 -11   0    7.39    6.82
  -3 -11   0   12.64    7.54
   3 -11   0   11.42    7.55
   3  11   0   26.94    8.45
  -3  11   0   18.31    7.01
  -3 -11   0   21.89    7.26
   3 -11   0    4.52    6.72
   3  11   0   15.78    6.91
   3  11   0   26.97    7.91
   3  11   0   14.35    6.31
  -3  11   0   15.78    7.34
   3 -11   0   16.62    7.79
   4 -11   0   47.21   10.73
   4  11   0   73.72   11.75
   4 -11   0   66.59   11.78
  -4 -11   0   62.32   10.56
   4  11   0   58.70    9.85
   4 -11   0   56.41   10.95
  -4  11   0   49.43   10.40
  -4 -11   0   45.93   10.40
   4  11   0   46.69    9.20
  -4  11   0   50.58    9.58
   4  11   0   63.86   11.44
   5  11   0    7.35    5.91
   5 -11   0   11.78    6.57
   5  11   0    8.04    6.09
   5  11   0   21.71    7.97
  -5  11   0   16.52    7.25
   5 -11   0   14.42    7.77
   5  11   0    8.99    6.09
  -5 -11   0   15.80    6.79
  -5 -11   0    7.67    7.07
   5 -11   0   21.16    8.41
  -6 -11   0   77.94   13.21
   6 -11   0   95.65   13.95
   6  11   0  115.51   14.72
   6 -11   0   83.25   12.52
  -6  11   0  112.18   15.25
   6  11   0  120.17   15.21
   6  11   0   97.26   12.96
   6 -11   0  105.70   14.51
  -6 -11   0  114.10   13.96
   7  11   0    5.13    6.58
  -7 -11   0   -8.87    5.35
   7 -11   0    1.25    6.78
   7 -11   0    6.72    6.03
   7 -11   0   -3.60    5.86
  -7  11   0    2.44    5.53
   7  11   0    3.65    5.79
   7 -11   0    9.42    6.55
  -7  11   0   -4.34    5.38
   7  11   0    2.27    5.24
   8  11   0   -1.97    4.97
   8 -11   0   -4.02    5.96
   8  11   0    3.47    5.53
   8 -11   0    1.13    5.86
  -8  11   0    8.60    7.09
   8 -11   0   -1.61    5.28
  -8 -11   0    3.39    6.06
   8  11   0    3.00    5.29
  -8  11   0    0.99    5.10
   0   0   1   -0.11    0.23
   0   0  -1   -0.10    0.28
   0   0  -1    0.01    0.18
   0   0   1   -0.11    0.35
   0   0   1    0.00    0.16
   0   0   1   -0.20    0.33
  -1   0   1    0.10    0.41
  -1   0  -1    0.00    0.31
  -1   0   1   -0.57    0.26
   1   0  -1    0.19    0.57
  -1   0  -1    0.74    0.59
  -1   0   1   -0.24    0.51
  -1   0   1    0.06    0.59
  -1   0  -1    0.20    0.25
   1   0   1   -0.08    0.18
   1   0   1   -0.09    0.53
   1   0   1    0.21    0.22
  -1   0  -1    0.55    0.29
   1   0  -1    0.89    0.56
   1   0  -1   -0.08    0.29
  -1   0  -1    0.79    0.62
  -1   0   1    0.12    0.52
   2   0  -1  750.31   18.50
  -2   0  -1  719.65   18.15
  -2   0  -1  703.19   18.32
  -2   0  -1  694.28   18.28
   2   0  -1  737.56   18.35
   2   0   1  709.71   17.79
  -2   0   1  693.33   18.04
  -2   0  -1  709.77   17.61
  -2   0  -1  699.38   18.29
  -2   0   1  720.48   17.90
  -2   0  -1  735.93   17.64
   2   0  -1  756.75   18.13
  -2   0  -1  706.80   18.16
  -2   0   1  719.49   17.44
  -2   0  -1  729.87   18.44
   2   0   1  690.44   17.13
  -2   0   1  695.92   17.83
   2   0  -1  761.28   18.64
  -2   0  -1  725.91   17.99
  -3   0  -1    2.61    0.97
  -3   0  -1    1.00    0.98
  -3   0  -1    1.29    0.88
   3   0   1    1.28    1.07
   3   0   1    0.00    1.21
  -3   0  -1   -0.84    1.12
  -3   0   1    1.34    0.95
  -3   0  -1    3.91    1.46
   3   0  -1    1.23    1.50
  -3   0   1    0.75    1.41
  -3   0  -1    0.77    1.21
  -3   0  -1    2.08    1.22
  -3   0   1    1.28    0.79
   3   0  -1    1.08    1.20
  -3   0  -1    0.66    0.87
  -3   0   1   -0.90    1.32
  -3   0  -1    3.95    1.32
   3   0   1    1.20    0.92
   3   0  -1   -0.79    1.22
  -3   0  -1    1.20    1.22
  -3   0   1    2.43    1.14
  -3   0   1    1.02    1.33
  -3   0   1    3.04    1.37
  -3   0  -1    1.25    1.29
   3   0   1    1.50    0.91
   3   0  -1    0.65    1.34
  -4   0   1  264.43    7.48
  -4   0   1  260.23    8.73
   4   0  -1  246.25    8.20
   4   0   1  266.52    7.90
  -4   0  -1  238.90    7.08
  -4   0  -1  248.96    8.16
  -4   0  -1  255.71    7.59
   4   0   1  266.25    7.99
  -4   0  -1  244.78    7.45
   4   0   1  266.12    7.49
  -4   0  -1  246.88    7.67
   4   0  -1  272.30    8.48
  -4   0  -1  245.10    8.02
  -4   0  -1  256.52    8.12
   4   0   1  264.68    8.34
  -4   0   1  267.89    7.40
   4   0  -1  233.50    8.18
   4   0  -1  249.41    7.74
   4   0   1  271.39    8.74
  -4   0  -1  244.36    7.47
  -4   0  -1  239.14    8.28
  -4   0   1  267.52    8.50
  -4   0   1  254.80    8.15
  -4   0  -1  246.23    7.47
  -4   0  -1  231.24    8.11
  -4   0  -1  252.26    8.31
  -4   0   1  265.61    8.70
  -4   0   1  268.17    8.49
   5   0  -1    2.26    1.61
  -5   0  -1    0.00    1.52
  -5   0  -1   -0.87    1.44
   5   0   1   -2.07    0.98
  -5   0  -1   -0.23    1.53
   5   0  -1    0.91    1.61
   5   0  -1    0.86    1.42
   5   0   1    1.10    1.59
  -5   0  -1   -0.89    1.01
  -5   0   1    0.07    1.51
  -5   0   1    7.49    2.04
   5   0   1   -0.80    0.92
  -5   0   1   -0.20    0.98
  -5   0  -1   -0.12    0.95
  -5   0   1    4.32    1.74
  -5   0   1   -0.21    1.51
   5   0   1    1.91    1.45
  -5   0  -1    1.00    1.21
  -5   0  -1   -1.40    1.13
  -5   0  -1   -0.06    1.49
   5   0  -1   -0.08    1.43
  -5   0  -1   -0.28    1.36
  -5   0  -1    0.13    1.15
   5   0   1   -2.12    0.88
  -5   0   1    4.99    1.65
  -5   0   1   -0.15    0.85
   6   0   1  997.35   26.27
  -6   0   1  967.52   26.27
  -6   0  -1 1026.42   27.61
  -6   0   1  988.94   24.58
   6   0  -1  997.39   27.51
   6   0   1  978.35   25.38
  -6   0   1  966.25   26.87
  -6   0  -1 1035.02   26.46
   6   0  -1 1023.99   26.70
  -6   0  -1 1022.89   27.38
  -6   0  -1 1017.95   26.09
   6   0  -1  968.64   27.41
  -6   0   1  987.85   27.07
  -6   0   1  984.12   26.70
  -6   0  -1 1011.06   26.51
   6   0   1 1034.12   27.11
  -6   0  -1 1020.99   26.51
  -6   0   1  960.15   26.74
   6   0   1 1023.37   24.66
  -6   0  -1 1008.74   27.49
  -6   0  -1 1024.60   27.77
  -6   0  -1 1000.03   27.24
  -6   0   1  964.62   26.29
   6   0   1  983.01   25.75
  -6   0   1  993.07   24.66
   6   0  -1 1004.55   27.37
  -6   0  -1 1043.85   25.37
  -7   0  -1    0.23    1.13
  -7   0  -1    1.15    1.81
   7   0   1   -0.97    0.84
  -7   0   1    0.82    1.80
  -7   0   1    1.24    0.97
  -7   0   1   -0.64    0.98
  -7   0  -1    1.37    1.48
   7   0   1   -0.16    1.62
  -7   0  -1   -1.63    1.61
  -7   0   1    0.81    1.73
  -7   0  -1    2.61    1.77
   7   0  -1    2.42    1.98
  -7   0  -1   -0.61    1.28
   7   0  -1    1.96    1.76
  -7   0   1    0.94    1.69
  -7   0   1   -0.54    1.49
   7   0  -1    2.14    1.91
  -7   0   1    2.26    2.20
   7   0   1    1.47    1.50
  -7   0   1   -0.23    1.77
   7   0   1   -1.32    1.11
  -7   0  -1   -0.41    1.66
  -7   0  -1   -0.14    0.95
   7   0   1    0.61    1.77
  -7   0  -1   -0.81    1.68
  -7   0  -1    0.62    1.35
   7   0  -1    1.11    1.87
  -8   0   1  765.66   23.58
  -8   0  -1  767.15   23.26
  -8   0  -1  817.44   22.31
  -8   0   1  793.08   22.87
  -8   0   1  815.98   20.55
   8   0  -1  775.19   23.56
  -8   0  -1  822.69   23.84
   8   0   1  791.94   23.77
  -8   0  -1  799.76   23.88
  -8   0   1  809.15   23.67
  -8   0  -1  810.14   21.34
  -8   0   1  793.58   23.11
   8   0  -1  797.21   22.45
   8   0   1  812.65   20.45
  -8   0  -1  768.66   22.33
  -8   0  -1  795.15   20.33
   8   0   1  786.29   21.52
  -8   0  -1  761.71   22.22
  -8   0   1  799.51   23.47
   8   0  -1  828.08   23.78
  -8   0  -1  763.93   23.16
   8   0   1  785.49   22.72
  -8   0  -1  799.08   23.54
   8   0  -1  817.33   23.33
  -8   0   1  821.71   20.60
  -8   0   1  813.55   24.09
   8   0   1  809.65   22.43
  -9   0  -1   -0.81    1.11
   9   0   1    0.27    1.97
  -9   0   1    0.36    0.99
  -9   0   1   -0.19    1.86
   9   0  -1    0.64    1.92
   9   0   1    0.13    1.25
  -9   0   1   -0.89    1.61
  -9   0  -1    1.14    2.08
  -9   0  -1    0.45    1.49
   9   0  -1   -1.49    1.73
   9   0   1    1.65    1.87
  -9   0  -1    1.48    0.97
   9   0   1    0.64    0.97
   9   0   1    4.30    2.54
  -9   0   1    1.67    2.03
  -9   0   1   -0.81    0.83
   9   0   1    0.19    1.62
  -9   0  -1    2.02    1.82
   9   0  -1    1.62    2.28
  -9   0  -1    0.06    1.58
  -9   0  -1   -0.18    1.90
  -9   0  -1    0.20    1.86
   9   0  -1   -0.46    1.63
  -9   0   1   -0.83    1.79
  -9   0   1   -0.70    1.91
  -9   0   1    0.47    1.87
  -9   0  -1    3.19    2.22
  10   0   1  355.24   11.39
  10   0  -1  318.35   12.28
  10   0   1  355.10   13.97
 -10   0   1  330.21   13.48
 -10   0   1  339.75   12.78
 -10   0  -1  327.28   12.36
  10   0  -1  353.88   13.25
  10   0  -1  354.82   13.91
 -10   0   1  344.43   13.87
 -10   0   1  340.96   13.43
 -10   0  -1  370.48   14.34
 -10   0  -1  348.56   11.04
 -10   0  -1  318.86   13.34
 -10   0   1  353.79   14.18
 -10   0   1  339.85   10.08
 -10   0  -1  351.50   13.75
 -10   0   1  348.23   13.37
 -10   0  -1  378.55   14.04
  10   0  -1  345.32   13.94
  10   0   1  357.57   14.06
  10   0   1  357.80   12.94
 -10   0  -1  348.96   12.39
 -10   0   1  370.48   14.51
  10   0   1  358.91    9.91
 -10   0  -1  353.29   12.66
 -11   0   1   -2.37    2.57
  11   0  -1    2.69    2.25
 -11   0   1   -1.15    2.11
 -11   0  -1   -0.11    1.60
  11   0   1   -0.60    2.51
 -11   0  -1   -0.28    1.94
 -11   0  -1   -0.21    2.35
 -11   0   1    0.22    2.13
 -11   0  -1   -1.54    2.20
 -11   0   1   -0.01    2.49
 -11   0  -1   -1.85    2.14
  11   0   1   -0.58    2.48
 -11   0   1   -2.21    2.14
  11   0   1    1.77    1.54
  11   0  -1   -0.69    2.39
 -11   0   1   -0.04    0.84
 -11   0  -1    0.01    1.89
 -11   0   1    3.04    2.60
  11   0  -1    0.26    2.66
  11   0   1   -0.90    2.10
 -11   0  -1   -1.14    2.07
 -11   0   1   -1.58    1.98
 -11   0  -1    1.23    1.16
  12   0   1   11.01    3.26
 -12   0  -1   17.94    3.64
 -12   0  -1   17.69    4.17
 -12   0  -1   21.33    3.75
 -12   0   1   18.66    4.42
  12   0  -1   21.58    4.76
 -12   0   1   14.84    4.26
  12   0  -1   13.91    3.98
 -12   0   1   16.06    4.11
 -12   0   1   22.92    4.58
 -12   0   1   14.14    3.68
 -12   0   1   18.99    3.91
 -12   0  -1   18.93    4.09
  12   0   1   10.80    3.87
 -12   0  -1   15.16    4.21
  12   0  -1   20.90    4.03
  12   0   1   14.72    2.52
  12   0   1   23.16    4.60
 -12   0  -1   15.93    4.37
 -13   0  -1    2.15    2.90
 -13   0   1   -0.21    2.62
  13   0   1   -3.34    3.30
  13   0  -1    3.16    3.11
 -13   0  -1    2.11    2.47
  13   0  -1    0.23    2.38
 -13   0   1    0.51    2.77
 -13   0   1   -0.86    2.53
 -13   0   1    0.97    2.82
  13   0   1   -1.34    2.52
  13   0   1    0.57    2.74
 -13   0   1   -1.81    2.62
 -13   0   1    0.11    2.59
  13   0  -1    3.65    3.64
 -13   0  -1    4.72    3.34
 -13   0  -1    1.05    2.34
 -13   0  -1    2.72    3.14
  14   0  -1  311.34   13.11
 -14   0   1  300.23   13.55
  14   0   1  312.19   13.49
  14   0   1  294.60   15.11
 -14   0   1  317.90   15.29
 -14   0  -1  312.73   15.16
  14   0  -1  300.98   14.88
 -14   0   1  305.95   14.34
 -14   0   1  306.83   15.03
 -14   0  -1  301.50   13.29
  14   0   1  315.70   15.27
  14   0  -1  293.54   14.85
 -14   0  -1  305.73   14.75
 -14   0   1  290.90   14.80
 -14   0  -1  300.28   14.67
 -14   0   1  331.72   14.81
 -15   0   1    1.51    3.27
 -15   0   1   -0.64    3.20
 -15   0   1    0.54    3.89
 -15   0   1   -1.17    2.81
  15   0  -1    2.41    3.63
  15   0   1   -0.38    3.11
 -15   0  -1   -0.23    2.96
 -15   0  -1   -3.05    2.99
 -15   0  -1   -5.14    2.65
  15   0  -1    1.00    2.77
  15   0   1   -2.08    3.63
  15   0   1   -3.72    2.54
 -15   0   1    0.36    3.26
  15   0  -1   -1.14    3.63
 -15   0  -1   -2.75    2.49
  16   0   1  116.64   10.01
  16   0   1   92.95   10.26
  16   0  -1   85.02   10.17
  16   0  -1   98.04   11.07
  16   0   1  113.94   11.57
 -16   0  -1  107.79   10.83
 -16   0   1   91.41    9.76
  16   0  -1  120.25   10.65
 -16   0  -1  117.01    8.73
  16   0  -1   92.43    9.95
 -16   0  -1  106.49   10.64
 -16   0   1   98.54   10.62
 -16   0   1   98.45    9.73
 -16   0  -1  101.81   11.04
 -16   0   1  102.88    9.55
 -17   0  -1   -1.75    3.99
 -17   0   1   -3.12    3.18
  17   0   1    3.43    4.23
 -17   0   1    0.94    3.62
  17   0   1    7.11    5.10
 -17   0  -1   -0.02    3.70
 -17   0   1   -4.34    2.79
 -17   0  -1    2.15    3.31
 -17   0  -1    0.56    4.61
 -17   0   1   -0.82    3.11
  17   0  -1    8.07    5.07
  17   0  -1    1.27    3.60
  17   0  -1    1.51    3.47
 -18   0  -1  155.06   13.74
 -18   0   1  157.60   13.47
 -18   0   1  143.62   12.09
 -18   0   1  158.95   11.78
  18   0   1  151.90   14.12
  18   0  -1  138.24   13.40
 -18   0  -1  169.24   10.95
 -18   0  -1  179.17   15.30
  18   0   1  126.85   13.18
 -18   0   1  150.62   14.03
  18   0  -1  165.53   14.93
  18   0  -1  148.91   13.68
 -18   0  -1  135.80   13.85
 -19   0  -1    0.64    4.59
 -19   0  -1   -0.79    3.51
 -19   0   1   -2.64    3.77
  19   0  -1   -1.42    4.68
  19   0  -1    0.36    4.49
 -19   0  -1    4.73    4.64
  19   0  -1   -2.17    3.73
  19   0   1    8.19    5.30
  19   0   1   -7.06    3.58
  19   0   1   10.87    6.33
 -19   0   1    1.17    4.34
 -19   0   1    2.28    4.78
 -20   0   1   96.53   11.86
  20   0  -1  106.83   13.19
  20   0  -1   89.92   12.16
  20   0  -1   95.97   11.97
 -20   0  -1  134.46   14.08
  20   0   1   97.51   12.45
 -20   0  -1  102.81   12.65
 -20   0   1  116.77   11.79
  20   0   1   90.31   12.22
  20   0   1  129.35   13.58
 -20   0   1  119.35   13.66
 -20   0  -1   98.89    9.79
  21   0  -1    4.33    4.67
  21   0  -1   -7.58    4.60
 -21   0  -1   -0.58    4.91
 -21   0  -1   -6.21    5.20
 -21   0   1    1.35    4.00
  21   0  -1   -6.39    4.85
  21   0  -1   -6.81    4.17
  21   0   1   -2.50    4.03
 -21   0   1    5.88    5.77
  21   0   1   -2.20    5.51
  21   0   1    2.69    5.27
  22   0  -1   60.58   10.60
  22   0   1   45.54   10.27
  22   0  -1   63.80   11.31
  22   0  -1   49.14   10.43
 -22   0   1   49.16    9.37
  22   0   1   53.47   10.66
 -22   0  -1   50.23   10.45
 -22   0  -1   43.67    9.44
  22   0   1   58.72   10.53
  22   0  -1   62.60   10.59
 -22   0   1   52.37   10.93
 -23   0  -1   -0.93    6.04
  23   0  -1   -6.62    4.75
 -23   0   1   -2.66    5.04
 -23   0   1   11.00    6.80
  23   0  -1    4.46    5.82
  23   0   1  -12.03    5.78
  23   0   1    0.93    6.23
  23   0  -1    3.43    6.74
  23   0   1   -6.69    4.73
 -23   0  -1    4.27    6.14
   0   1  -1 1028.93   24.10
   0  -1   1 1004.17   24.93
   0  -1  -1  969.41   24.08
   0   1  -1  962.00   24.30
   0  -1   1  987.53   24.58
   0  -1  -1  957.54   24.25
   0  -1   1 1030.57   24.99
   0   1   1  956.58   24.91
   0   1  -1  997.07   24.11
   0  -1  -1  974.41   24.25
   0  -1  -1  967.49   24.27
   0  -1  -1  989.63   24.27
   0   1  -1  977.72   24.45
   0  -1  -1  959.78   24.10
   0   1   1  998.17   24.72
   0   1  -1 1007.49   24.13
   0  -1   1 1048.27   24.81
   0   1   1 1023.32   24.34
   0  -1   1  983.67   25.17
   0   1   1 1004.70   24.95
   0  -1   1  987.86   25.14
   0   1  -1  937.13   24.40
   0   1  -1  948.84   24.35
   0   1   1 1021.40   24.93
  -1   1   1 1120.44   27.98
   1   1  -1 1104.33   27.56
   1  -1   1 1031.34   28.04
  -1   1   1 1115.45   27.99
  -1  -1  -1 1085.92   27.31
  -1  -1  -1 1099.33   26.94
  -1   1   1 1156.25   27.26
   1  -1   1 1150.47   28.21
  -1  -1  -1 1101.47   27.41
  -1   1   1 1089.97   27.91
   1   1  -1 1122.18   27.73
   1   1  -1 1126.54   27.71
   1   1  -1 1092.21   27.33
  -1  -1  -1 1107.85   26.96
   1  -1   1 1159.77   28.07
  -1   1   1 1137.09   28.09
  -1  -1  -1 1131.81   27.28
  -1  -1  -1 1112.25   27.02
  -1  -1  -1 1092.36   27.55
   1   1  -1 1122.46   27.34
   1   1  -1 1102.92   27.59
  -1  -1  -1 1081.25   27.51
   1  -1   1 1143.57   28.03
  -1  -1  -1 1113.75   27.12
   1  -1   1 1136.56   28.48
   1   1  -1 1143.72   27.46
  -1  -1  -1 1110.79   27.39
   1  -1   1 1175.12   27.70
  -1  -1   1 1149.39   27.89
   1   1   1 1132.27   27.59
   1   1   1 1163.83   27.74
  -1   1  -1 1105.73   27.01
   1  -1  -1 1092.20   27.61
  -1   1  -1 1123.80   27.71
  -1   1  -1 1099.61   27.68
  -1   1  -1 1115.80   27.30
  -1  -1   1 1118.18   27.67
  -1   1  -1 1093.81   27.40
  -1  -1   1 1099.40   27.57
   1   1   1 1096.97   28.05
  -1  -1   1 1131.76   28.10
  -1  -1   1 1135.93   27.85
  -1   1  -1 1098.42   27.68
  -1   1  -1 1131.13   27.51
   1   1   1 1175.75   28.10
  -1   1  -1 1125.53   27.59
   1  -1  -1 1137.11   27.30
  -1  -1   1 1138.40   28.21
   1  -1  -1 1147.66   27.17
   1  -1  -1 1115.29   27.69
  -1  -1   1 1110.07   28.00
  -1   1  -1 1099.46   27.13
   1  -1  -1 1084.96   27.44
   2   1  -1  200.15    6.71
  -2   1   1  208.25    6.87
  -2   1   1  203.13    6.85
  -2  -1  -1  194.05    6.13
  -2  -1  -1  193.83    6.43
  -2  -1  -1  199.15    6.02
   2   1  -1  203.32    5.83
   2  -1   1  202.12    6.59
   2   1  -1  208.92    6.03
  -2  -1  -1  198.00    5.68
  -2  -1  -1  199.63    5.72
   2   1  -1  200.31    6.61
  -2  -1  -1  210.79    6.78
  -2   1   1  201.54    6.62
   2  -1   1  202.85    7.05
   2  -1   1  207.59    6.79
   2  -1   1  197.14    6.85
  -2  -1  -1  206.21    6.52
   2  -1   1  196.49    6.58
   2   1  -1  206.16    6.73
  -2  -1  -1  198.47    6.54
  -2   1   1  213.66    6.34
  -2  -1  -1  193.51    5.91
  -2  -1  -1  196.86    6.76
   2   1  -1  198.69    6.56
  -2   1   1  208.61    6.76
  -2   1   1  202.30    6.08
  -2   1   1  198.44    6.82
   2  -1   1  204.98    5.89
  -2   1   1  210.36    6.66
   2   1   1  201.78    6.88
  -2  -1   1  205.31    6.51
  -2  -1   1  203.24    6.66
   2  -1  -1  208.02    6.55
  -2  -1   1  205.65    6.68
  -2  -1   1  210.86    5.95
   2   1   1  202.94    6.15
   2  -1  -1  213.09    6.89
  -2   1  -1  200.92    6.66
  -2   1  -1  207.73    6.50
  -2   1  -1  195.43    6.85
  -2  -1   1  202.81    6.73
   2   1   1  200.07    6.50
  -2   1  -1  196.90    6.50
  -2   1  -1  201.62    6.52
   2  -1  -1  207.44    5.94
   2  -1  -1  203.46    6.35
   2  -1  -1  201.77    6.86
  -2   1  -1  201.03    6.17
  -2   1  -1  197.23    5.89
   2  -1  -1  197.32    6.52
  -2  -1   1  195.57    5.85
   2  -1  -1  208.62    6.91
  -2  -1   1  201.35    6.64
  -2  -1   1  206.53    6.56
   2   1   1  200.14    5.72
  -2   1  -1  202.49    6.68
  -2   1  -1  200.78    6.90
   2  -1  -1  207.23    6.80
   3   1  -1 1010.28   27.34
  -3   1   1 1057.47   27.88
   3  -1   1 1124.30   26.32
  -3  -1  -1 1023.07   26.04
   3  -1   1 1101.63   27.73
  -3   1   1 1078.48   26.81
  -3   1   1 1086.02   27.82
   3  -1   1 1067.90   28.10
  -3  -1  -1 1060.09   26.87
  -3  -1  -1 1049.62   27.45
   3   1  -1 1069.21   27.26
   3   1  -1 1029.61   27.17
  -3  -1  -1 1056.15   26.48
   3   1  -1 1081.86   25.61
  -3   1   1 1104.52   27.29
  -3  -1  -1 1076.82   26.49
  -3   1   1 1073.08   27.16
   3   1  -1 1052.23   27.42
  -3  -1  -1 1062.93   26.87
  -3   1   1 1067.34   28.10
   3   1  -1 1085.54   26.71
   3  -1   1 1101.77   27.46
   3  -1   1 1135.24   28.13
  -3   1   1 1064.27   27.73
  -3  -1  -1 1062.20   26.04
  -3  -1  -1 1056.77   27.33
  -3  -1  -1 1057.06   27.29
   3  -1   1 1083.77   28.14
   3   1  -1 1079.02   27.28
  -3   1   1 1083.02   28.08
  -3   1  -1 1046.70   27.27
   3  -1  -1 1140.84   27.72
  -3   1  -1 1055.57   27.42
  -3  -1   1 1080.77   26.17
  -3   1  -1 1094.30   27.18
   3  -1  -1 1038.70   27.29
  -3   1  -1 1085.21   26.96
   3   1   1 1111.13   27.49
  -3  -1   1 1110.79   27.93
  -3   1  -1 1082.03   27.58
  -3  -1   1 1069.45   27.91
  -3   1  -1 1048.45   27.24
  -3   1  -1 1077.74   26.62
  -3  -1   1 1079.82   27.56
  -3  -1   1 1059.23   27.79
   3   1   1 1117.65   27.04
  -3   1  -1 1074.02   27.24
  -3  -1   1 1094.35   27.60
   3  -1  -1 1058.66   27.37
   3  -1  -1 1056.44   26.64
   3   1   1 1083.89   26.55
   3  -1  -1 1093.58   25.97
   3   1   1 1093.43   28.19
  -3  -1   1 1076.46   27.92
   3  -1  -1 1135.58   27.44
   3  -1  -1 1048.96   27.52
  -4   1   1  116.33    5.26
  -4   1   1  116.94    5.33
   4  -1   1  116.19    4.67
  -4   1   1  109.34    3.70
  -4  -1  -1  112.48    4.60
   4   1  -1  108.56    5.05
   4   1  -1  117.80    5.36
   4  -1   1  116.39    5.40
  -4  -1  -1  116.00    5.42
  -4  -1  -1  110.22    4.23
  -4   1   1  117.64    5.59
   4   1  -1  113.53    4.83
  -4  -1  -1  111.49    5.25
   4  -1   1  101.16    4.82
   4   1  -1  117.31    5.51
  -4  -1  -1  113.33    4.60
   4   1  -1  107.81    5.15
   4  -1   1  113.63    3.35
  -4  -1  -1  113.06    4.18
  -4   1   1  114.32    4.71
  -4   1   1  105.69    4.99
  -4  -1  -1  108.25    4.13
  -4   1   1  118.35    5.44
   4  -1   1  124.13    5.46
  -4  -1  -1  119.33    5.00
  -4   1   1  113.46    4.52
  -4  -1  -1  122.91    5.32
   4  -1   1  114.25    5.35
   4   1  -1  111.31    5.17
  -4   1   1  112.35    4.58
  -4  -1   1  104.21    5.04
  -4   1  -1  111.22    5.00
   4   1   1  109.00    4.58
  -4   1  -1  112.48    5.15
  -4  -1   1  118.31    5.28
   4  -1  -1  111.65    4.79
  -4  -1   1  118.90    4.93
   4  -1  -1  117.37    5.30
  -4  -1   1  117.77    5.39
  -4   1  -1  115.19    4.78
   4   1   1  111.65    5.09
  -4   1  -1  110.40    4.87
   4  -1  -1  112.45    4.43
  -4   1  -1  106.70    5.08
  -4   1  -1  118.57    5.16
  -4   1  -1  111.31    5.10
  -4  -1   1  106.27    5.11
   4   1   1  113.68    4.14
   4  -1  -1  121.25    5.54
  -4   1  -1  105.25    3.44
   4  -1  -1  110.51    5.07
  -4  -1   1  112.51    4.88
  -4   1  -1  117.98    5.05
  -4   1  -1  113.23    4.46
   4  -1  -1  118.33    5.45
   4   1   1  113.39    5.55
  -5   1   1  428.18   13.39
  -5  -1  -1  423.29   11.88
  -5  -1  -1  446.50   13.21
  -5  -1  -1  423.16   12.16
  -5   1   1  434.83   12.84
   5  -1   1  436.82   12.45
  -5  -1  -1  417.08   11.91
   5   1  -1  433.88   11.34
  -5  -1  -1  415.45   12.47
  -5   1   1  437.33   13.66
  -5  -1  -1  435.86   13.53
   5  -1   1  428.81   13.03
   5   1  -1  426.76   12.73
  -5  -1  -1  427.30   13.25
  -5   1   1  432.27   13.40
  -5   1   1  418.38   12.88
  -5   1   1  437.45   11.08
   5  -1   1  415.24   13.16
   5   1  -1  418.56   12.94
  -5   1   1  429.56   13.68
   5  -1   1  438.44   13.64
   5  -1   1  427.12   13.44
   5   1  -1  431.83   13.60
   5   1  -1  418.68   13.22
  -5  -1  -1  416.64   13.36
  -5  -1  -1  418.20   11.89
  -5   1   1  422.25   12.44
   5   1  -1  443.14   13.41
  -5   1   1  438.98   12.65
   5  -1  -1  442.87   13.00
   5  -1  -1  432.30   13.35
  -5   1  -1  428.41   13.11
  -5   1  -1  414.62   12.62
  -5   1  -1  422.63   13.35
   5   1   1  439.48   12.85
  -5  -1   1  439.08   13.31
  -5  -1   1  446.45   13.77
   5   1   1  423.03   11.99
  -5   1  -1  432.97   11.37
  -5  -1   1  446.41   13.44
  -5  -1   1  432.94   13.46
  -5   1  -1  421.29   12.47
   5   1   1  410.00   13.70
  -5   1  -1  422.88   13.18
  -5  -1   1  431.57   12.58
  -5  -1   1  429.95   13.07
   5  -1  -1  439.95   12.88
   5  -1  -1  439.53   11.92
   5   1   1  422.26   13.18
  -5   1  -1  420.82   13.05
   5   1   1  434.29   11.76
  -5   1  -1  421.80   13.04
  -5   1  -1  410.38   12.84
   5   1   1  438.72   12.00
   5  -1  -1  418.33   13.38
  -5   1  -1  422.17   12.95
  -5  -1   1  434.04   11.91
   5  -1  -1  403.48   13.27
  -6   1   1  406.49   13.16
   6  -1   1  383.43   13.00
   6   1  -1  391.80   12.57
  -6  -1  -1  387.31   11.48
  -6   1   1  394.55   12.81
   6  -1   1  385.40   12.45
  -6   1   1  392.10   12.18
  -6  -1  -1  385.61   12.51
  -6  -1  -1  378.72   12.76
  -6  -1  -1  397.69   11.61
  -6  -1  -1  393.15   11.37
  -6   1   1  387.78   12.08
   6   1  -1  409.40   13.17
  -6   1   1  360.88   12.65
   6   1  -1  409.00   11.02
  -6  -1  -1  390.66   13.12
  -6   1   1  379.46   11.76
  -6  -1  -1  380.80   12.85
   6  -1   1  385.64   12.33
   6   1  -1  405.08   13.47
   6  -1   1  384.09   11.48
  -6   1   1  393.86   13.10
   6   1  -1  375.96   12.82
  -6   1   1  397.60    9.91
  -6  -1  -1  382.47   11.58
   6   1  -1  391.90   12.51
  -6   1   1  397.23   12.35
  -6  -1  -1  378.00   13.11
   6  -1   1  401.66   13.02
  -6  -1   1  387.87   12.49
  -6   1  -1  384.13   12.16
   6  -1  -1  396.93   12.93
  -6  -1   1  408.60   11.87
   6  -1  -1  398.83   13.21
  -6  -1   1  375.09   13.05
  -6  -1   1  353.76   12.61
   6   1   1  363.57   12.56
   6  -1  -1  399.73   11.19
  -6  -1   1  396.82   10.90
   6   1   1  395.20   11.34
  -6   1  -1  385.95   12.58
  -6  -1   1  382.13   13.51
  -6   1  -1  386.56   10.97
  -6  -1   1  389.18   12.72
  -6   1  -1  373.99   12.62
  -6   1  -1  407.82   12.97
   6  -1  -1  390.44   12.20
  -6   1  -1  407.36   13.05
   6  -1  -1  390.94   13.08
   6   1   1  375.43   12.18
   6   1   1  384.75   10.75
  -6   1  -1  404.90   12.56
  -6  -1   1  381.33   12.60
  -6   1  -1  387.04   13.07
  -6   1  -1  399.16   12.51
  -6   1  -1  388.70   12.51
   6  -1  -1  373.85   12.54
  -7   1   1  418.85   12.83
   7   1  -1  389.36   13.59
   7  -1   1  410.66   13.29
   7  -1   1  402.33   13.75
   7   1  -1  386.72   12.94
  -7  -1  -1  407.31   13.58
   7   1  -1  396.27   11.41
  -7   1   1  413.42   13.83
  -7  -1  -1  391.67   11.62
  -7   1   1  406.94   13.26
   7  -1   1  407.68   14.17
  -7   1   1  410.02   13.19
   7  -1   1  390.77   13.07
  -7  -1  -1  391.60   13.62
  -7   1   1  413.55   14.02
  -7  -1  -1  388.30   12.95
   7   1  -1  386.69   13.48
   7   1  -1  398.80   13.08
  -7  -1  -1  370.70   13.62
  -7   1   1  424.99   14.13
  -7   1   1  377.60   12.50
  -7   1   1  404.13   13.96
  -7  -1  -1  388.62   12.07
   7   1  -1  377.99   13.65
  -7  -1  -1  388.24   11.61
  -7   1   1  400.92   10.20
   7  -1   1  412.71   12.15
  -7  -1  -1  385.53   12.02
  -7   1  -1  397.01   11.45
  -7   1  -1  393.11   13.71
  -7   1  -1  388.53   12.71
  -7  -1   1  393.80   13.52
  -7   1  -1  394.39   12.82
   7   1   1  401.99   13.33
  -7  -1   1  393.21   13.30
   7  -1  -1  405.80   11.30
  -7  -1   1  409.61   13.55
  -7  -1   1  418.08   13.97
   7  -1  -1  387.11   13.23
  -7   1  -1  381.68   12.84
  -7   1  -1  387.47   13.28
  -7  -1   1  409.40   12.37
  -7  -1   1  405.28   11.34
  -7  -1   1  436.42   14.38
   7  -1  -1  387.72   13.33
  -7   1  -1  396.45   13.05
  -7   1  -1  397.23   13.01
   7   1   1  389.35   12.10
  -7   1  -1  392.94   13.34
   7   1   1  421.90   11.40
   7   1   1  411.61   13.79
   7  -1  -1  428.28   14.01
   7  -1  -1  390.51   12.44
  -7   1  -1  386.14   13.31
   7  -1  -1  402.22   13.52
  -7  -1   1  407.84   13.42
  -8  -1  -1   43.77    3.81
   8   1  -1   43.95    4.99
   8  -1   1   50.57    4.57
  -8   1   1   48.38    1.51
  -8   1   1   48.92    4.83
  -8  -1  -1   45.37    3.09
  -8  -1  -1   44.72    4.92
  -8  -1  -1   48.35    3.69
   8   1  -1   50.23    4.96
   8  -1   1   51.62    4.64
  -8   1   1   51.74    5.03
  -8   1   1   64.03    5.89
  -8   1   1   54.61    5.46
   8  -1   1   46.92    3.36
  -8  -1  -1   42.96    4.34
   8   1  -1   44.06    3.13
   8  -1   1   53.74    5.26
  -8   1   1   63.82    5.67
  -8  -1  -1   53.40    5.20
   8  -1   1   51.51    5.32
  -8   1   1   51.14    3.76
  -8  -1  -1   47.54    5.24
   8   1  -1   56.53    4.95
   8   1  -1   45.11    4.79
  -8   1   1   44.81    4.55
  -8   1   1   53.38    4.43
  -8   1  -1   45.98    4.47
  -8  -1   1   47.38    2.73
  -8   1  -1   49.74    4.98
  -8   1  -1   55.97    5.57
  -8  -1   1   48.69    4.84
  -8  -1   1   46.14    3.28
  -8  -1   1   51.69    5.16
   8  -1  -1   44.70    4.96
  -8   1  -1   54.58    5.05
  -8   1  -1   48.15    3.85
   8   1   1   50.37    4.74
  -8   1  -1   56.33    5.24
  -8  -1   1   47.40    5.06
  -8   1  -1   51.13    4.66
   8  -1  -1   49.90    4.98
  -8   1  -1   47.99    3.25
   8  -1  -1   47.19    4.89
  -8   1  -1   47.47    4.68
  -8  -1   1   56.59    5.08
   8   1   1   49.28    2.78
   8   1   1   49.79    3.50
  -8   1  -1   56.85    5.53
   8  -1  -1   41.51    4.85
   8   1   1   48.31    2.36
   8  -1  -1   49.38    3.80
   8   1   1   53.18    5.27
  -8  -1   1   42.37    4.42
  -8  -1   1   38.13    4.39
   8  -1  -1   45.98    2.86
   9  -1   1  393.03   13.84
  -9   1   1  422.27   13.07
  -9  -1  -1  388.81   13.93
   9   1  -1  405.32   14.09
  -9  -1  -1  396.42   14.60
  -9   1   1  385.00   13.91
   9  -1   1  398.14   14.52
  -9   1   1  396.39   13.28
   9   1  -1  402.40   14.86
  -9   1   1  373.23   14.40
  -9  -1  -1  412.06   15.02
  -9  -1  -1  403.66   13.22
  -9  -1  -1  392.55   13.14
   9  -1   1  406.27   13.59
  -9   1   1  421.00   14.34
   9   1  -1  382.42   14.06
   9   1  -1  387.52   12.27
   9  -1   1  411.39   12.25
  -9  -1  -1  405.13   12.03
  -9  -1  -1  402.61   15.17
  -9   1   1  382.50   14.37
   9   1  -1  409.97   15.02
  -9   1   1  418.78   14.94
   9  -1   1  367.66   14.69
   9   1   1  416.82   10.54
   9  -1  -1  413.65   14.68
  -9   1  -1  393.71   14.58
  -9   1  -1  415.00   12.59
   9  -1  -1  391.93   14.33
   9   1   1  409.83   11.37
   9  -1  -1  400.38   14.93
  -9   1  -1  399.54   14.04
  -9  -1   1  408.93   12.56
  -9   1  -1  406.24   14.16
  -9   1  -1  377.77   14.37
  -9  -1   1  401.77   15.18
  -9  -1   1  410.37   14.36
  -9   1  -1  405.07   14.03
   9   1   1  393.95   14.64
  -9   1  -1  393.88   13.32
  -9   1  -1  416.08   14.44
   9  -1  -1  409.44   11.51
   9  -1  -1  384.72   12.87
  -9  -1   1  390.95   14.17
  -9  -1   1  415.54   14.41
   9  -1  -1  397.62   14.59
   9   1   1  392.95   12.79
  -9  -1   1  388.65   14.68
  -9  -1   1  407.30   11.16
  -9  -1   1  379.37   13.93
   9   1   1  387.77   14.19
  10  -1   1   92.16    6.07
 -10   1   1  108.47    7.06
 -10  -1  -1   99.08    4.66
 -10   1   1   92.19    6.79
 -10   1   1   81.62    5.99
 -10   1   1   87.86    6.43
  10   1  -1   83.99    7.32
  10   1  -1   96.95    6.60
 -10   1   1   92.63    5.72
 -10  -1  -1   94.04    5.78
 -10  -1  -1  103.58    7.24
 -10   1   1   90.87    6.73
 -10  -1  -1  101.82    5.81
 -10  -1  -1   96.58    6.39
  10   1  -1   99.69    5.19
  10  -1   1   99.61    6.84
 -10   1   1  101.26    5.39
  10  -1   1   93.60    4.77
 -10  -1  -1  101.05    8.37
 -10  -1  -1  101.50    6.89
  10   1  -1  102.38    6.48
  10  -1   1   94.97    8.04
  10  -1   1   91.05    5.85
  10   1  -1   85.85    7.45
 -10   1  -1   94.06    6.60
  10  -1  -1   94.89    6.49
  10  -1  -1   89.66    7.59
  10   1   1   96.84    6.53
  10   1   1   94.42    3.95
 -10   1  -1   94.82    6.30
  10  -1  -1  110.06    6.98
  10   1   1   92.54    5.41
 -10  -1   1   95.09    3.77
 -10  -1   1   93.77    6.29
 -10   1  -1  110.47    5.93
 -10  -1   1   99.65    6.61
 -10   1  -1   83.64    5.87
 -10  -1   1  104.82    7.22
 -10  -1   1   95.31    6.62
 -10   1  -1   92.50    6.82
 -10   1  -1  104.10    6.90
 -10  -1   1  104.90    6.58
  10  -1  -1  101.48    5.54
  10  -1  -1   96.28    7.00
 -10  -1   1   97.46    5.07
  10  -1  -1  100.36    4.24
 -10   1  -1   91.16    6.24
 -10   1  -1   94.75    5.27
  10   1   1  101.86    7.01
 -11   1   1  249.06   12.00
 -11  -1  -1  267.60    8.70
  11   1  -1  259.92   12.44
  11  -1   1  269.87    9.05
 -11   1   1  270.07   11.82
  11   1  -1  260.21   12.26
 -11   1   1  250.38   11.87
  11  -1   1  270.86   12.09
 -11   1   1  286.91   12.05
 -11  -1  -1  255.30   11.90
 -11   1   1  268.27   12.23
  11  -1   1  255.09   10.62
  11   1  -1  252.67    9.67
  11  -1   1  285.37   12.92
  11   1  -1  267.94   11.98
 -11  -1  -1  248.66   12.27
  11   1  -1  249.43   12.08
  11  -1   1  260.85   12.36
 -11  -1  -1  261.36   12.43
 -11  -1  -1  270.53   10.60
 -11   1   1  255.25   10.64
 -11   1   1  266.63    9.86
 -11  -1  -1  260.01   10.53
  11   1   1  274.31    8.00
  11   1   1  272.04   12.40
 -11   1  -1  238.76   11.33
 -11   1  -1  260.86   11.24
 -11  -1   1  275.54   11.72
 -11   1  -1  267.59   12.14
  11   1   1  257.72   11.90
 -11   1  -1  262.22    9.94
 -11   1  -1  252.69   10.09
  11   1   1  269.70   10.42
 -11  -1   1  252.77   11.57
 -11  -1   1  276.02   11.83
  11  -1  -1  260.17   11.65
 -11   1  -1  252.38   11.79
  11  -1  -1  240.87   12.06
 -11  -1   1  249.08   12.36
 -11   1  -1  249.76   11.17
 -11   1  -1  267.65   11.72
 -11  -1   1  256.27   11.58
  11  -1  -1  237.71   11.78
  12  -1   1   30.54    5.46
  12   1  -1   35.91    4.14
 -12  -1  -1   35.80    5.97
 -12   1   1   36.13    4.63
 -12  -1  -1   27.10    5.20
 -12  -1  -1   33.63    5.47
  12   1  -1   37.89    5.83
 -12   1   1   24.18    4.62
 -12   1   1   27.81    5.05
  12   1  -1   30.92    5.26
  12  -1   1   33.58    6.14
  12   1  -1   34.18    5.30
  12   1  -1   34.52    5.49
  12  -1   1   42.34    4.66
 -12   1   1   37.55    5.60
 -12   1   1   36.25    5.65
  12  -1   1   32.58    5.14
 -12  -1  -1   37.18    4.59
 -12  -1  -1   29.87    4.18
 -12   1   1   39.14    5.59
 -12   1  -1   34.58    5.19
 -12   1  -1   37.50    5.79
 -12   1  -1   25.50    4.92
 -12  -1   1   36.97    5.26
 -12  -1   1   25.23    4.54
  12   1   1   38.01    4.47
  12  -1  -1   23.08    5.07
  12   1   1   19.27    4.50
  12  -1  -1   23.49    5.06
 -12   1  -1   30.12    3.77
 -12   1  -1   23.76    4.29
 -12  -1   1   36.16    5.69
  12  -1  -1   40.68    5.44
 -12  -1   1   31.27    5.02
 -12   1  -1   34.61    5.33
  12   1   1   38.41    5.73
 -12   1  -1   29.51    3.98
 -13   1   1  143.47    9.33
  13  -1   1  143.09    9.32
 -13  -1  -1  128.48    7.84
 -13   1   1  129.63    9.07
  13   1  -1  137.15    9.34
  13  -1   1  142.67    9.65
 -13   1   1  146.96    8.19
  13   1  -1  129.13   10.59
  13   1  -1  138.31    9.63
 -13  -1  -1  141.10    9.39
  13  -1   1  134.79    9.73
  13   1  -1  127.07    9.47
 -13   1   1  140.44    9.24
 -13  -1  -1  125.89    9.30
  13   1  -1  153.11    7.60
  13  -1   1  144.26    7.67
 -13   1   1  127.37    9.17
 -13   1   1  124.48    8.92
 -13  -1  -1  140.76   11.67
 -13  -1   1  143.84    9.20
 -13   1  -1  146.45    9.77
  13   1   1  138.64    7.71
 -13   1  -1  129.45    8.52
 -13   1  -1  138.82    9.30
  13  -1  -1  142.96    9.88
  13   1   1  127.30    9.18
 -13  -1   1  154.40   10.12
 -13   1  -1  134.62    8.84
 -13  -1   1  150.91    9.13
  13   1   1  150.95   10.15
 -13   1  -1  140.96    9.14
  13  -1  -1  116.23    8.41
  13   1   1  127.07    9.30
 -13   1  -1  140.33    7.46
 -13  -1   1  145.73    9.14
  13  -1  -1  153.56    9.94
 -14   1   1   16.20    4.59
 -14   1   1   19.21    4.21
  14  -1   1   26.29    5.76
 -14  -1  -1   18.30    5.18
  14   1  -1   23.67    5.30
 -14   1   1   30.66    5.60
 -14   1   1   22.93    5.73
  14  -1   1   27.21    6.14
 -14   1   1   22.72    5.05
 -14   1   1   40.08    6.54
 -14  -1  -1   39.07    6.22
  14   1  -1   22.75    5.34
 -14  -1  -1   31.68    6.45
  14   1  -1   31.32    5.89
  14  -1   1   30.89    5.68
  14   1  -1   27.65    5.76
 -14  -1  -1   34.91    5.03
 -14   1  -1   34.83    4.73
 -14   1  -1   24.28    5.25
 -14   1  -1   28.66    5.57
  14  -1  -1   26.30    5.99
  14   1   1   29.84    5.88
  14   1   1   22.01    4.11
 -14  -1   1   28.69    5.22
  14  -1  -1   26.48    5.26
 -14  -1   1   31.38    6.12
  14   1   1   34.22    6.24
 -14   1  -1   34.28    6.14
 -14   1  -1   18.14    4.31
  14  -1  -1   27.76    5.60
 -14  -1   1   25.45    5.17
 -14   1  -1   26.08    5.32
 -14  -1   1   40.91    6.09
  14   1   1   23.89    5.27
  15   1  -1  281.26   14.83
 -15   1   1  271.52   14.60
  15  -1   1  273.99   13.99
 -15   1   1  304.26   15.26
  15  -1   1  287.63   15.07
 -15  -1  -1  247.73   14.64
  15   1  -1  274.29   14.85
 -15   1   1  296.12   12.94
  15   1  -1  274.56   14.43
  15   1  -1  278.05   15.28
 -15   1   1  255.94   13.75
 -15  -1  -1  276.88   14.96
 -15  -1  -1  300.37   12.98
 -15   1   1  269.15   14.44
  15  -1   1  289.29   15.32
 -15   1   1  285.28   14.14
 -15  -1  -1  264.29   14.48
 -15  -1   1  292.03   14.00
  15   1   1  247.68   14.23
 -15   1  -1  286.00   13.64
 -15  -1   1  269.63   14.07
  15  -1  -1  273.00   14.65
 -15   1  -1  282.25   14.63
  15   1   1  312.81   16.33
 -15  -1   1  271.44   15.33
  15  -1  -1  264.53   15.13
  15  -1  -1  284.44   13.86
 -15   1  -1  273.85   14.38
 -15   1  -1  288.25   14.54
 -15  -1   1  282.97   13.96
  15   1   1  251.17   14.37
 -15   1  -1  274.09   14.89
  15   1   1  287.19   14.82
  16   1  -1   75.40    9.22
  16  -1   1   50.14    8.07
 -16   1   1   42.60    6.90
 -16   1   1   58.39    8.01
 -16  -1  -1   33.33    5.28
  16  -1   1   51.00    7.80
 -16  -1  -1   52.82    7.67
 -16  -1  -1   49.61    8.17
 -16   1   1   63.77    8.66
  16   1  -1   59.10    8.35
 -16   1   1   41.56    7.48
  16  -1   1   26.53    6.14
 -16   1   1   64.46    8.22
  16   1  -1   41.55    7.77
 -16  -1  -1   51.48    8.25
 -16   1   1   62.63    7.22
  16  -1  -1   60.70    9.23
 -16  -1   1   62.17    8.00
 -16   1  -1   56.70    7.26
  16   1   1   51.36    7.98
 -16  -1   1   50.67    7.00
 -16   1  -1   45.57    7.79
 -16   1  -1   35.65    6.89
 -16   1  -1   67.96    8.67
  16  -1  -1   43.37    7.13
  16   1   1   66.83    9.38
 -16  -1   1   46.52    7.98
 -16  -1   1   52.49    7.88
  16   1   1   49.62    7.78
  16  -1  -1   55.77    7.71
  17   1  -1  112.72   11.78
 -17  -1  -1  112.07   11.52
 -17   1   1  132.26   11.71
 -17  -1  -1  124.64   12.92
  17  -1   1  107.49   11.67
  17  -1   1  122.64   11.18
 -17  -1  -1  114.62    8.72
 -17   1   1   98.43   10.92
 -17   1   1  115.26   11.46
 -17   1   1  125.99   11.38
 -17   1   1   84.35   10.08
  17  -1   1  108.21   11.49
  17   1  -1   97.47   10.87
  17   1  -1  123.60   11.89
 -17  -1   1  115.50   10.87
 -17  -1   1  132.94   10.00
 -17   1  -1  122.52   11.76
 -17   1  -1  102.17   10.89
  17   1   1  103.37   11.16
 -17   1  -1  107.08   10.10
  17   1   1   87.57   10.26
 -17  -1   1  102.22   11.61
 -17  -1   1  114.08   11.33
  17  -1  -1  122.55   10.93
  17   1   1   90.59   10.34
 -17   1  -1  111.32   11.65
  17  -1  -1  102.30   11.55
  17  -1  -1  120.05   12.52
  18  -1   1   22.00    6.87
 -18   1   1   33.21    7.38
 -18  -1  -1   21.99    6.34
  18   1  -1   36.30    7.87
 -18  -1  -1   30.98    5.88
 -18  -1  -1   29.16    7.53
  18  -1   1   24.08    6.85
  18   1  -1   37.21    7.78
  18   1  -1   17.50    5.99
  18  -1   1   25.72    6.40
  18   1  -1   28.81    7.38
 -18   1   1   34.48    7.06
 -18   1   1   29.14    6.41
  18   1   1   34.08    7.26
 -18  -1   1   23.64    6.95
  18  -1  -1   40.27    7.72
  18  -1  -1   26.69    6.70
 -18  -1   1   30.01    6.72
 -18   1  -1   34.05    6.38
 -18   1  -1   29.33    7.36
  18   1   1   30.22    7.08
 -18   1  -1   50.30    8.61
  18   1   1   37.74    7.70
  18  -1  -1   42.00    8.30
 -18  -1   1   49.10    7.28
 -18   1  -1   23.34    6.34
  19   1  -1   90.77   11.47
 -19   1   1   82.42   10.33
 -19   1   1  100.44   11.06
 -19  -1  -1   72.93    8.27
  19   1  -1   74.78   10.16
  19  -1   1   74.26   10.89
  19   1  -1  101.09   12.26
 -19  -1  -1   73.99   10.62
 -19   1   1  114.45   12.59
  19   1  -1   98.34   12.28
 -19  -1  -1   64.00   10.40
  19  -1   1   81.53   11.14
 -19   1  -1   75.65   10.16
 -19   1  -1   87.50   10.74
  19   1   1   79.46   10.57
  19  -1  -1   76.72   11.19
 -19   1  -1  106.41   12.17
 -19  -1   1   89.03   11.49
 -19  -1   1   94.85   10.99
 -19  -1   1   95.66   10.45
  19  -1  -1   66.18    9.99
 -19   1  -1  102.60   10.54
  19  -1  -1   77.82   10.31
  19   1   1  101.26   12.13
  19   1   1   91.08   11.99
  20   1  -1   19.85    6.41
  20   1  -1   15.91    6.51
 -20  -1  -1   15.72    6.92
  20   1  -1   12.14    6.48
 -20   1   1   11.39    5.52
 -20  -1  -1   15.03    4.84
  20  -1   1   21.27    7.65
 -20  -1  -1    8.60    5.72
  20   1  -1   13.00    6.99
  20  -1   1    5.82    5.89
 -20   1   1   15.53    6.08
 -20   1   1    3.49    4.83
 -20  -1   1   19.09    6.29
  20   1   1   17.43    7.09
  20  -1  -1    5.84    6.08
 -20  -1   1   12.79    7.01
  20   1   1   10.76    5.67
 -20   1  -1    7.48    6.46
  20   1   1   15.05    6.50
 -20   1  -1   16.83    6.41
  20  -1  -1    7.87    5.53
 -20   1  -1   11.90    5.43
 -20   1  -1   16.75    5.77
  20  -1  -1    4.19    5.20
 -20  -1   1   10.70    5.11
  21   1  -1   55.36   10.20
  21  -1   1   56.77   10.55
  21  -1   1   58.00   10.00
  21   1  -1   49.79    9.58
  21   1  -1   55.05   10.58
 -21   1   1   64.56    9.87
 -21   1   1   64.09   10.80
  21   1  -1   38.89    8.48
 -21  -1  -1   55.56   10.15
  21  -1   1   68.69   11.02
 -21  -1  -1   81.59   12.30
  21   1   1   44.14    9.58
  21  -1  -1   46.97    9.98
  21   1   1   40.25    9.58
  21   1   1   63.42   10.85
 -21  -1   1   63.85   10.30
  21  -1  -1   38.77    9.13
 -21   1  -1   77.22   11.36
  21  -1  -1   51.48    9.46
  21   1   1   37.93    8.95
 -21   1  -1   54.17    9.66
 -22   1   1   -3.66    4.94
 -22  -1  -1    5.85    5.89
 -22   1   1    6.08    5.90
  22  -1   1    9.03    5.96
  22  -1   1   -4.05    4.90
  22  -1   1   11.57    7.07
  22   1  -1   -4.28    5.61
  22   1  -1    5.45    6.05
 -22  -1  -1    6.34    5.87
  22   1  -1    2.53    5.58
  22   1  -1    1.45    5.54
  22  -1  -1    0.82    5.08
  22   1   1   11.07    5.70
  22   1   1    1.48    6.01
  22   1   1    1.98    6.12
 -22  -1   1    4.23    6.16
  22   1   1    7.54    5.73
 -22   1  -1   12.31    6.81
 -22   1  -1    3.55    5.84
  22  -1  -1   -4.17    5.27
  22  -1  -1   13.38    6.45
 -22  -1   1    7.73    5.71
  23   1  -1   26.82    8.28
  23  -1   1   31.27    9.68
  23   1  -1   27.67    8.89
 -23   1   1   52.65   10.72
  23  -1   1   25.71    8.35
 -23  -1  -1   37.22    9.19
  23   1  -1   33.45    9.11
 -23   1   1   35.54    8.61
 -23  -1  -1   24.87    8.84
 -23  -1   1   45.33    9.72
  23  -1  -1   26.06    8.51
  23  -1  -1   24.50    7.73
 -23   1  -1   45.36   10.13
  23   1   1   39.52    9.93
  23   1   1   28.92    9.25
  23  -1  -1   29.51    8.87
 -23  -1   1   35.52    9.13
  23   1   1   72.96   12.41
   0   2  -1    0.52    1.10
   0  -2  -1    3.49    1.53
   0   2  -1    0.72    1.65
   0   2  -1    0.81    1.57
   0   2   1    1.63    1.85
   0  -2  -1   -1.09    1.61
   0  -2   1   -0.59    1.43
   0  -2   1   -0.53    1.48
   0  -2  -1   -1.20    1.32
   0   2  -1    0.49    1.50
   0  -2   1    0.46    1.67
   0  -2  -1    1.16    1.41
   0  -2   1    0.19    1.56
   0   2   1    0.46    1.36
   0   2  -1   -0.96    1.67
   0  -2   1    0.40    1.49
   0  -2  -1   -0.95    1.32
   0  -2   1    0.69    1.52
   0   2  -1    0.36    1.57
   0  -2  -1    2.52    1.60
   0  -2   1    1.98    1.10
   0  -2   1    0.44    1.34
   0   2  -1    1.85    0.95
   0   2   1    0.95    1.73
   0   2   1   -1.95    1.53
   0   2  -1    2.23    1.65
   0   2   1    0.02    1.24
   0   2   1   -0.69    1.30
   0   2   1    1.70    1.39
  -1  -2  -1  649.23   18.16
   1  -2   1  603.89   18.21
  -1   2   1  617.82   17.43
   1  -2   1  647.43   16.10
   1   2  -1  638.92   17.80
  -1  -2  -1  630.02   16.91
   1   2  -1  646.87   17.89
  -1  -2  -1  641.92   17.67
   1   2  -1  644.30   18.02
  -1  -2  -1  647.38   16.42
  -1  -2  -1  644.20   17.50
  -1  -2  -1  647.30   17.52
   1   2  -1  657.85   17.30
   1   2  -1  636.84   17.89
   1  -2   1  629.54   18.04
  -1  -2  -1  648.63   17.97
   1  -2   1  638.56   17.42
  -1  -2  -1  658.71   17.60
   1   2  -1  632.62   18.12
   1  -2   1  641.00   17.41
   1  -2   1  635.86   18.00
  -1   2   1  634.20   18.30
   1   2  -1  586.08   17.97
   1  -2   1  650.31   17.86
  -1   2   1  629.07   17.92
  -1   2   1  620.45   17.64
  -1   2   1  660.42   17.10
  -1   2   1  664.57   17.86
  -1  -2  -1  647.72   17.79
  -1   2   1  630.81   16.86
   1   2   1  607.39   17.86
  -1  -2   1  654.88   16.89
  -1   2  -1  657.06   17.88
  -1  -2   1  620.20   17.89
  -1   2  -1  637.32   17.04
  -1  -2   1  644.37   17.53
   1   2   1  664.92   17.94
  -1   2  -1  628.17   18.16
  -1  -2   1  619.13   17.74
   1  -2  -1  647.17   17.74
  -1   2  -1  659.10   16.97
   1  -2  -1  646.59   18.54
  -1  -2   1  643.13   17.27
  -1   2  -1  657.70   18.52
   1   2   1  626.19   17.79
   1   2   1  619.80   17.30
   1   2   1  644.52   15.98
   1  -2  -1  670.34   16.64
  -1   2  -1  619.68   18.18
  -1  -2   1  673.23   18.11
  -1  -2   1  641.51   17.88
  -1   2  -1  663.61   18.23
  -1  -2   1  639.15   16.44
   1  -2  -1  645.59   17.95
  -1   2  -1  677.86   18.12
   1  -2  -1  655.96   17.75
  -1   2  -1  658.85   17.86
  -1   2  -1  639.13   16.37
   1   2   1  657.41   17.22
   1  -2  -1  655.29   18.10
   1  -2  -1  647.04   17.90
   1  -2  -1  640.28   17.44
   1  -2  -1  643.88   18.14
  -1  -2   1  633.81   17.81
  -2   2   1  261.91    9.26
   2   2  -1  276.07    9.20
  -2   2   1  274.32    9.06
   2  -2   1  264.28    9.41
  -2   2   1  264.96    7.61
  -2   2   1  282.32    8.62
  -2   2   1  278.50    9.29
   2  -2   1  266.43    9.89
  -2  -2  -1  271.73    7.88
  -2  -2  -1  259.26    7.55
  -2  -2  -1  272.92    8.64
   2   2  -1  275.43    8.77
  -2   2   1  270.74    9.37
  -2  -2  -1  264.97    9.37
  -2  -2  -1  269.80    8.75
  -2  -2  -1  276.93    9.20
   2   2  -1  278.55    8.80
   2  -2   1  268.55    9.60
   2   2  -1  273.02    9.18
   2   2  -1  271.80    9.44
  -2   2   1  267.98    8.41
   2   2  -1  274.15    7.50
  -2  -2  -1  262.34    8.48
  -2  -2  -1  268.75    9.15
   2  -2   1  276.90    9.25
   2   2  -1  282.22    9.48
   2   2  -1  273.64    9.20
  -2  -2  -1  274.39    8.63
  -2   2   1  293.88    9.98
   2  -2   1  280.43    8.67
   2  -2   1  266.51    9.22
   2   2   1  277.05    8.92
  -2  -2   1  270.90    9.39
   2   2   1  272.88    9.28
  -2  -2   1  274.84    9.36
   2   2   1  274.83    8.59
  -2   2  -1  267.18    9.15
  -2   2  -1  283.09    8.84
   2  -2  -1  279.03    8.84
  -2   2  -1  268.92    9.07
  -2   2  -1  255.99    9.38
  -2  -2   1  269.12    9.03
  -2   2  -1  262.01    9.44
  -2   2  -1  269.72    9.77
   2  -2  -1  277.06    8.45
  -2  -2   1  257.96    8.66
  -2   2  -1  264.31    9.34
  -2  -2   1  293.22    8.84
   2  -2  -1  261.42    9.36
   2  -2  -1  272.42    9.15
   2  -2  -1  272.39    9.28
   2  -2  -1  278.76    9.89
  -2   2  -1  282.41    8.33
  -2  -2   1  243.07    8.95
   2  -2  -1  262.99    9.25
   2   2   1  266.46    9.00
  -2  -2   1  294.82    9.56
  -2  -2   1  275.65    8.91
  -2   2  -1  267.19    7.97
  -2   2  -1  278.38    9.43
   2   2   1  263.38    8.94
   2   2   1  281.36    8.01
   2   2   1  278.18    9.64
   3  -2   1  237.90    9.40
  -3   2   1  217.59    8.67
  -3  -2  -1  245.81    8.87
  -3  -2  -1  245.61    8.04
   3  -2   1  240.71    7.62
  -3   2   1  234.66    7.85
  -3  -2  -1  234.06    8.96
   3   2  -1  237.51    8.61
   3   2  -1  231.74    9.01
  -3  -2  -1  243.36    7.17
  -3  -2  -1  230.25    8.67
   3  -2   1  236.86    8.78
  -3  -2  -1  250.99    8.72
   3   2  -1  253.13    9.08
  -3   2   1  241.87    8.69
   3  -2   1  236.90    8.89
  -3   2   1  247.26    7.80
  -3  -2  -1  242.28    7.93
   3   2  -1  257.76    7.28
   3   2  -1  242.98    8.82
  -3   2   1  245.72    9.22
   3  -2   1  248.04    8.36
   3  -2   1  229.38    8.49
  -3   2   1  242.65    7.15
  -3   2   1  235.28    8.77
  -3  -2  -1  247.86    7.97
  -3  -2  -1  237.02    8.03
   3  -2   1  239.01    8.97
   3   2  -1  247.24    7.86
  -3   2   1  239.20    8.01
   3   2  -1  244.32    8.46
  -3   2   1  246.62    8.55
   3  -2  -1  245.15    8.29
   3   2   1  245.69    7.71
   3   2   1  247.98    6.75
  -3   2  -1  239.76    8.60
   3   2   1  224.88    7.90
  -3  -2   1  236.88    7.80
   3  -2  -1  250.01    9.37
  -3   2  -1  274.65    7.17
  -3  -2   1  228.95    7.76
   3   2   1  243.41    8.98
  -3  -2   1  242.95    8.67
  -3   2  -1  242.25    8.30
   3  -2  -1  258.52    9.17
  -3   2  -1  242.50    9.33
  -3   2  -1  246.40    8.98
  -3  -2   1  249.63    8.56
   3   2   1  236.62    8.41
   3  -2  -1  248.97    9.20
   3  -2  -1  253.38    8.76
   3  -2  -1  237.12    8.88
  -3   2  -1  263.41    9.00
  -3   2  -1  243.88    9.17
   3   2   1  232.94    8.49
  -3  -2   1  248.22    8.92
   3   2   1  231.95    7.66
  -3  -2   1  245.29    8.69
  -3  -2   1  232.90    8.67
  -3   2  -1  237.88    7.75
   3  -2  -1  252.01    8.12
  -3   2  -1  255.08    8.91
  -3   2  -1  235.91    8.89
  -3   2  -1  244.29    7.90
   4  -2   1  139.30    6.68
  -4   2   1  143.79    5.23
  -4  -2  -1  152.82    5.61
   4   2  -1  137.77    6.69
  -4   2   1  139.85    6.71
   4   2  -1  153.31    7.01
  -4  -2  -1  151.42    5.69
  -4   2   1  147.32    6.39
   4   2  -1  139.07    6.55
   4  -2   1  141.38    5.07
  -4   2   1  148.02    6.88
  -4  -2  -1  152.12    6.73
  -4  -2  -1  148.16    6.74
  -4  -2  -1  153.23    6.91
   4  -2   1  153.05    7.17
  -4  -2  -1  143.22    6.27
   4  -2   1  155.95    6.96
  -4   2   1  155.58    6.77
   4  -2   1  139.41    6.23
  -4   2   1  142.51    5.98
   4   2  -1  157.45    6.46
   4   2  -1  147.90    6.44
  -4   2   1  138.69    6.78
  -4  -2  -1  141.88    5.61
  -4  -2  -1  138.50    5.67
   4  -2   1  138.29    6.62
  -4  -2  -1  154.75    5.19
   4  -2   1  156.26    6.55
   4   2  -1  158.27    5.31
   4   2  -1  151.36    5.38
  -4   2   1  140.62    5.54
  -4  -2   1  144.25    6.44
  -4  -2   1  144.52    5.33
   4  -2  -1  136.15    6.78
  -4   2  -1  157.28    6.34
   4   2   1  138.73    5.42
  -4  -2   1  156.12    6.54
   4  -2  -1  152.54    6.93
  -4  -2   1  146.51    6.51
  -4  -2   1  145.27    4.49
   4   2   1  148.29    5.03
  -4   2  -1  134.13    6.33
   4  -2  -1  153.42    6.42
  -4   2  -1  152.69    6.73
  -4  -2   1  137.55    5.12
   4  -2  -1  147.47    6.91
  -4   2  -1  146.37    6.63
   4  -2  -1  140.86    5.53
   4  -2  -1  148.99    7.11
   4   2   1  151.77    5.96
  -4   2  -1  132.48    6.39
  -4   2  -1  139.93    6.65
  -4   2  -1  145.05    5.86
  -4   2  -1  151.16    5.92
  -4  -2   1  129.99    6.26
   4   2   1  130.48    6.15
   4   2   1  134.64    6.69
  -4  -2   1  141.22    6.87
  -4  -2   1  143.08    6.54
  -4   2  -1  142.25    6.90
   4   2   1  138.09    6.43
  -4   2  -1  156.25    6.85
   4  -2  -1  148.13    6.39
  -5  -2  -1  688.33   18.03
   5   2  -1  681.84   19.41
   5   2  -1  701.94   18.33
  -5   2   1  735.36   20.65
  -5  -2  -1  653.14   19.78
   5  -2   1  659.40   19.90
  -5   2   1  691.60   20.22
  -5   2   1  683.00   20.44
  -5  -2  -1  682.01   19.92
   5  -2   1  689.14   17.53
  -5  -2  -1  655.93   18.31
   5   2  -1  692.29   20.34
   5   2  -1  643.17   19.98
  -5  -2  -1  649.00   18.97
  -5  -2  -1  677.85   20.09
   5  -2   1  683.85   20.43
   5   2  -1  654.05   19.38
  -5   2   1  685.67   18.64
  -5   2   1  664.31   19.82
  -5  -2  -1  657.58   18.23
   5  -2   1  693.16   20.14
   5  -2   1  647.26   20.38
  -5  -2  -1  663.54   17.93
  -5   2   1  690.37   18.56
   5   2  -1  632.99   19.62
   5  -2   1  700.71   19.64
   5   2  -1  697.06   17.22
  -5   2   1  699.38   19.57
   5  -2   1  684.07   20.53
  -5   2  -1  673.87   19.73
  -5  -2   1  697.74   19.84
  -5  -2   1  689.98   19.90
  -5  -2   1  685.31   19.82
   5   2   1  699.92   18.38
  -5  -2   1  692.42   20.47
   5  -2  -1  692.41   17.90
  -5  -2   1  674.23   20.17
   5   2   1  682.27   20.37
  -5   2  -1  661.57   19.81
   5  -2  -1  663.97   20.04
   5  -2  -1  680.67   20.06
   5  -2  -1  671.94   20.12
  -5  -2   1  693.94   20.28
  -5   2  -1  677.21   16.85
  -5  -2   1  688.07   17.91
   5   2   1  671.50   20.52
  -5   2  -1  655.79   19.15
  -5   2  -1  683.00   19.00
  -5   2  -1  656.46   19.73
  -5   2  -1  693.44   19.95
  -5   2  -1  667.13   19.89
  -5   2  -1  682.89   20.22
   5  -2  -1  683.15   19.06
   5  -2  -1  672.46   19.68
  -5  -2   1  681.44   19.20
   5  -2  -1  674.94   20.19
   5   2   1  671.43   19.97
  -5  -2   1  704.09   20.91
  -5   2  -1  713.39   19.01
   5   2   1  652.05   19.26
   6   2  -1  578.23   18.52
  -6   2   1  602.49   18.36
   6  -2   1  610.53   18.34
  -6   2   1  576.19   18.58
  -6  -2  -1  547.25   18.22
   6   2  -1  586.97   14.51
   6   2  -1  577.75   17.92
   6   2  -1  596.49   16.83
   6  -2   1  610.90   18.79
   6  -2   1  559.86   17.27
  -6  -2  -1  568.97   18.25
  -6   2   1  594.34   18.41
  -6  -2  -1  594.26   16.42
  -6  -2  -1  587.99   16.06
  -6   2   1  565.14   17.85
   6   2  -1  601.99   18.22
   6  -2   1  562.42   18.11
  -6   2   1  581.02   16.75
   6  -2   1  568.74   18.39
   6   2  -1  583.00   18.55
  -6  -2  -1  595.81   16.69
  -6  -2  -1  561.89   18.01
   6  -2   1  585.50   18.64
  -6   2   1  582.76   17.50
  -6   2   1  572.93   16.46
  -6  -2  -1  586.09   17.21
  -6  -2  -1  579.09   16.47
   6   2  -1  602.31   17.70
   6   2   1  595.26   16.66
  -6   2  -1  584.22   18.05
  -6  -2   1  566.93   18.30
   6   2   1  585.32   17.68
  -6   2  -1  586.27   18.16
  -6   2  -1  601.38   18.47
   6  -2  -1  622.17   18.69
  -6   2  -1  574.07   17.26
   6  -2  -1  592.12   18.65
  -6  -2   1  599.07   17.71
   6   2   1  599.48   18.25
   6  -2  -1  560.06   18.03
  -6  -2   1  585.37   18.32
  -6  -2   1  575.43   15.30
   6   2   1  585.61   18.77
  -6  -2   1  574.70   17.77
   6   2   1  604.08   18.61
   6  -2  -1  604.23   15.66
  -6   2  -1  590.88   17.50
   6  -2  -1  597.23   18.58
   6  -2  -1  595.34   17.09
  -6  -2   1  606.48   17.05
   6  -2  -1  564.27   18.02
  -6   2  -1  595.20   17.64
  -6  -2   1  594.51   18.03
  -6   2  -1  580.69   15.11
  -6   2  -1  565.10   18.21
  -6  -2   1  588.24   17.69
   6   2   1  616.40   15.42
  -7  -2  -1  300.07    9.39
  -7   2   1  296.81   10.14
   7   2  -1  305.89   11.03
  -7   2   1  306.07   11.79
  -7  -2  -1  302.35   10.11
   7  -2   1  295.70   11.95
   7   2  -1  279.76   11.37
   7  -2   1  298.33   12.12
   7   2  -1  301.55   12.00
  -7  -2  -1  305.10   11.97
  -7  -2  -1  307.30   10.21
  -7   2   1  322.37   11.77
   7  -2   1  302.81   11.58
  -7  -2  -1  307.40   12.11
  -7   2   1  300.54   11.86
  -7   2   1  323.60    8.53
   7  -2   1  306.50   11.96
   7   2  -1  299.87   10.53
  -7  -2  -1  308.13   10.55
   7  -2   1  301.43   10.76
   7   2  -1  293.23   11.93
  -7  -2  -1  314.82   11.79
   7  -2   1  315.78   12.30
   7   2  -1  287.11   11.30
  -7   2   1  314.42    8.43
  -7   2   1  318.15   10.75
  -7   2   1  305.04   11.20
  -7   2   1  317.92   12.25
   7   2   1  296.99   10.47
  -7  -2   1  308.87   11.38
   7  -2  -1  285.39   11.60
   7  -2  -1  289.81   11.81
  -7   2  -1  291.29   10.34
  -7  -2   1  326.16   11.28
   7  -2  -1  303.52   10.37
  -7  -2   1  302.22   11.86
  -7   2  -1  305.28   10.91
  -7  -2   1  314.98   11.71
  -7  -2   1  325.54   12.34
   7  -2  -1  315.82   12.08
  -7  -2   1  320.28   10.47
   7   2   1  326.98    9.24
   7  -2  -1  302.27   11.50
  -7   2  -1  302.98   11.17
   7   2   1  298.39   11.92
  -7   2  -1  283.12   11.36
  -7   2  -1  314.25   11.67
  -7   2  -1  304.22   11.83
  -7   2  -1  321.46    8.91
   7   2   1  309.10   11.47
  -7  -2   1  300.36   11.22
  -7   2  -1  310.50   11.26
   7  -2  -1  311.74    8.79
   7  -2  -1  299.77   11.94
   7   2   1  302.04   12.31
   7   2   1  319.64    9.29
  -7   2  -1  296.24   11.56
  -8  -2  -1  161.85    7.28
  -8   2   1  176.77    7.79
   8  -2   1  168.54    8.78
  -8   2   1  175.22    8.47
   8  -2   1  186.01    8.54
  -8   2   1  161.66    8.73
   8   2  -1  186.09    5.52
  -8  -2  -1  181.18    6.64
   8   2  -1  166.76    8.73
  -8   2   1  181.43    8.20
  -8  -2  -1  170.74    8.71
  -8   2   1  180.91    4.80
   8   2  -1  182.41    8.78
  -8  -2  -1  175.30    9.04
  -8   2   1  180.01    9.83
   8   2  -1  180.81    7.95
   8   2  -1  173.30    9.08
  -8  -2  -1  192.00    7.59
   8   2  -1  173.98    8.12
  -8   2   1  185.73    8.47
   8  -2   1  176.40    7.56
  -8   2   1  167.75    8.87
   8  -2   1  176.12    8.58
  -8  -2  -1  177.59    9.07
   8  -2   1  184.05    9.17
  -8   2   1  180.86    7.20
  -8  -2  -1  179.89    7.45
   8   2  -1  176.95    9.08
   8   2   1  181.91    6.27
   8  -2  -1  174.37    8.98
   8   2   1  174.53    8.56
   8  -2  -1  187.94    8.61
  -8   2  -1  182.12    8.58
  -8  -2   1  176.54    8.34
  -8   2  -1  179.06    6.27
  -8   2  -1  183.65    9.05
  -8  -2   1  175.18    7.09
   8  -2  -1  181.21    8.35
  -8   2  -1  177.64    8.75
   8  -2  -1  188.50    9.33
   8  -2  -1  186.56    5.64
  -8   2  -1  196.05    8.00
  -8  -2   1  189.51    9.23
   8  -2  -1  176.92    7.32
  -8  -2   1  161.43    8.49
   8   2   1  170.63    7.61
  -8   2  -1  181.31    8.19
  -8  -2   1  172.04    7.81
   8   2   1  165.89    8.80
   8   2   1  177.64    5.93
  -8   2  -1  184.94    8.57
  -8   2  -1  179.96    8.61
  -8   2  -1  179.05    8.75
  -8  -2   1  161.19    7.95
   8   2   1  178.08    9.30
  -8  -2   1  182.54    8.53
  -9   2   1  282.54   10.00
  -9   2   1  277.80   11.13
  -9  -2  -1  262.21   10.11
   9   2  -1  254.13   10.56
   9   2  -1  283.40    8.17
  -9   2   1  262.74   11.06
  -9   2   1  275.89   11.70
   9   2  -1  295.84   11.23
   9   2  -1  278.63   12.46
  -9  -2  -1  286.20   10.04
  -9   2   1  280.04   12.02
   9   2  -1  264.87   12.26
   9  -2   1  267.28   11.35
  -9  -2  -1  291.86   12.42
   9  -2   1  278.64   10.23
  -9  -2  -1  237.52   11.67
  -9   2   1  293.41   12.22
   9  -2   1  287.22   11.68
  -9  -2  -1  275.28   10.19
   9  -2   1  283.56   12.17
   9   2  -1  286.21   12.02
   9  -2   1  278.72   12.17
  -9  -2  -1  270.69    9.06
  -9   2   1  283.76   12.11
  -9   2   1  263.17   10.53
  -9  -2  -1  270.22   11.90
   9   2  -1  289.03   12.03
   9   2   1  256.09   11.29
  -9  -2   1  283.41   11.38
   9  -2  -1  259.52   11.01
   9   2   1  257.68   10.55
  -9  -2   1  262.13    9.41
   9   2   1  271.57   11.93
  -9   2  -1  275.15   11.71
  -9   2  -1  271.12   11.33
   9   2   1  279.02    8.93
   9  -2  -1  280.47   12.02
  -9  -2   1  263.95   11.00
   9   2   1  270.33   12.50
   9  -2  -1  281.40   11.55
  -9   2  -1  281.03   11.76
   9  -2  -1  290.91    9.94
  -9   2  -1  250.43   11.16
  -9  -2   1  273.00   12.18
   9  -2  -1  266.25   11.88
  -9   2  -1  283.24    8.95
  -9   2  -1  270.66   10.68
  -9  -2   1  257.96   11.45
   9  -2  -1  264.99   11.87
  -9  -2   1  282.47   10.70
  -9   2  -1  280.73   12.24
   9   2   1  278.71    7.99
  -9  -2   1  256.63   11.56
  -9   2  -1  270.79   11.12
  -9   2  -1  292.05   11.54
   9   2   1  277.18    7.98
 -10  -2  -1  450.81   16.78
  10   2  -1  424.23   16.54
  10   2  -1  471.82   12.59
 -10   2   1  445.80   15.79
 -10  -2  -1  434.70   14.09
 -10   2   1  453.24   14.75
  10  -2   1  472.19   17.53
  10  -2   1  476.09   18.00
  10   2  -1  408.19   16.88
  10   2  -1  416.11   16.47
  10   2  -1  425.14   15.46
 -10   2   1  463.65   17.49
 -10  -2  -1  454.99   14.78
  10  -2   1  428.52   17.05
 -10  -2  -1  490.07   17.73
 -10  -2  -1  430.25   16.99
  10   2  -1  437.10   17.17
 -10  -2  -1  439.10   14.75
 -10   2   1  422.35   16.10
 -10   2   1  472.62   17.01
  10  -2   1  468.08   14.87
  10  -2   1  448.39   16.41
 -10   2   1  468.53   17.42
 -10   2   1  461.66   15.79
  10  -2  -1  436.76   16.75
  10   2   1  457.78   11.72
 -10   2  -1  444.68   16.07
  10   2   1  466.50   17.33
  10   2   1  433.12   17.54
 -10  -2   1  433.47   16.04
  10   2   1  465.42   13.70
 -10  -2   1  469.07   16.19
 -10  -2   1  452.80   16.97
 -10   2  -1  441.24   16.22
  10   2   1  486.00   17.23
 -10   2  -1  436.60   15.44
 -10   2  -1  439.83   15.83
 -10   2  -1  439.06   16.51
  10   2   1  469.32   11.76
 -10  -2   1  456.52   16.65
  10  -2  -1  437.50   16.13
  10  -2  -1  478.57   16.00
 -10  -2   1  462.93   14.04
  10  -2  -1  438.74   16.62
 -10   2  -1  419.72   16.97
 -10   2  -1  448.92   16.60
 -10  -2   1  438.68   15.10
 -10   2  -1  445.21   13.31
  10  -2  -1  463.32   14.07
  10  -2  -1  426.52   16.78
 -10  -2   1  425.27   17.18
  10   2   1  458.98   15.90
 -11   2   1  824.09   26.66
  11   2  -1  768.73   25.95
 -11   2   1  790.53   25.72
 -11   2   1  817.79   25.27
 -11   2   1  832.88   25.93
 -11  -2  -1  792.00   22.63
  11   2  -1  809.58   26.99
 -11   2   1  812.98   23.82
 -11  -2  -1  826.66   26.38
  11  -2   1  825.60   26.80
 -11  -2  -1  813.16   23.69
 -11   2   1  800.68   26.22
 -11   2   1  863.13   25.04
  11  -2   1  769.80   26.69
  11   2  -1  798.42   24.96
 -11  -2  -1  778.07   26.55
  11  -2   1  810.86   25.53
 -11  -2  -1  799.35   26.73
 -11   2   1  808.07   26.88
  11  -2   1  837.87   23.56
  11   2  -1  817.25   26.32
  11   2  -1  800.73   26.84
 -11  -2  -1  789.73   23.63
 -11   2  -1  781.30   24.69
 -11   2  -1  751.99   26.23
  11   2   1  760.62   26.41
 -11   2  -1  772.04   25.13
 -11   2  -1  785.93   25.44
  11  -2  -1  841.83   24.65
 -11   2  -1  814.87   22.15
  11  -2  -1  727.02   25.47
  11  -2  -1  781.13   26.31
 -11  -2   1  829.42   22.47
 -11   2  -1  791.78   25.84
 -11  -2   1  825.34   27.38
 -11  -2   1  792.23   25.90
  11   2   1  840.91   25.36
  11   2   1  819.57   27.52
  11  -2  -1  803.15   25.61
 -11  -2   1  849.53   25.79
  11   2   1  832.88   22.58
 -11  -2   1  823.04   26.57
 -11  -2   1  825.77   24.10
 -11   2  -1  820.12   24.72
 -11   2  -1  757.91   25.26
  11   2   1  791.66   26.22
  11  -2  -1  837.92   22.44
 -12  -2  -1   55.84    7.23
 -12   2   1   79.10    7.63
  12   2  -1   52.85    6.77
  12  -2   1   50.63    5.94
  12   2  -1   56.94    7.01
  12   2  -1   68.56    7.69
  12   2  -1   58.88    7.77
 -12  -2  -1   47.08    5.09
 -12   2   1   61.21    7.00
 -12   2   1   56.07    6.85
 -12  -2  -1   62.99    7.50
 -12   2   1   68.65    7.15
 -12   2   1   67.29    7.70
 -12   2   1   71.37    6.54
  12  -2   1   71.17    8.07
 -12  -2  -1   43.52    4.95
  12  -2   1   63.77    7.88
 -12  -2  -1   62.29    7.22
 -12  -2  -1   60.79    4.36
 -12   2   1   68.47    5.97
  12   2  -1   61.26    6.87
  12  -2   1   65.22    5.44
 -12   2  -1   65.85    7.19
 -12   2  -1   49.28    6.52
  12   2   1   56.52    6.81
 -12   2  -1   50.63    6.91
  12   2   1   60.36    7.52
 -12  -2   1   63.01    7.10
 -12   2  -1   64.06    6.58
 -12   2  -1   55.62    4.73
  12  -2  -1   58.08    6.65
 -12  -2   1   43.05    5.70
  12   2   1   61.00    6.52
  12   2   1   47.84    6.71
 -12  -2   1   58.81    7.03
  12  -2  -1   73.44    8.08
 -12   2  -1   54.92    6.60
  12  -2  -1   49.31    6.73
 -12  -2   1   68.94    8.25
  13   2  -1  175.60   11.31
  13  -2   1  192.59    9.92
  13  -2   1  192.56   11.41
 -13   2   1  168.81   10.32
 -13  -2  -1  175.31   11.32
  13   2  -1  150.54    9.59
 -13   2   1  169.66    8.68
 -13   2   1  183.26   10.39
  13   2  -1  171.29   11.26
 -13  -2  -1  187.64    9.28
  13  -2   1  182.59   11.49
 -13  -2  -1  189.26   11.40
  13  -2   1  175.31   11.11
 -13   2   1  188.55   11.05
  13   2  -1  170.35   11.08
  13   2  -1  169.68   11.24
 -13   2   1  173.23   10.38
 -13   2   1  165.49   10.73
 -13  -2   1  191.08   11.98
  13  -2  -1  185.69   11.34
 -13   2  -1  180.84   10.80
 -13  -2   1  188.22   10.83
 -13   2  -1  188.35   10.72
  13   2   1  169.15   10.80
 -13   2  -1  187.64   10.68
 -13   2  -1  181.14   10.34
  13   2   1  164.35   10.78
  13   2   1  171.94   10.16
  13  -2  -1  179.54   10.96
  13   2   1  167.72   11.26
 -13  -2   1  176.48   10.18
 -13   2  -1  178.06   10.06
  13  -2  -1  174.22   10.82
 -13  -2   1  180.32   10.59
 -14   2   1   92.56    9.40
  14  -2   1   77.54    8.93
 -14  -2  -1   80.38    9.04
 -14   2   1   86.58    9.06
  14  -2   1   80.31    8.89
  14   2  -1   75.44    8.70
 -14  -2  -1   90.19    7.74
  14  -2   1   83.65    9.89
 -14   2   1   93.53    6.45
 -14   2   1   97.51    9.60
  14   2  -1   69.76    8.31
  14   2  -1   65.51    8.60
 -14  -2  -1  100.74   10.55
  14   2  -1   75.13    7.89
 -14   2   1   98.46    9.85
  14   2  -1   68.75    8.64
 -14   2   1   87.36    8.64
 -14   2  -1   80.52    8.86
  14  -2  -1   55.28    7.45
 -14  -2   1   76.47    7.79
  14  -2  -1   96.56    9.97
  14   2   1   73.88    8.76
  14   2   1   74.43    8.02
 -14   2  -1   80.77    8.44
 -14  -2   1   82.12    8.65
 -14   2  -1   87.84    9.45
 -14   2  -1   81.23    8.39
 -14  -2   1   79.81    8.68
 -14  -2   1   82.43    9.47
  14   2   1  110.65   10.38
 -14   2  -1   94.52    9.03
  14  -2  -1   87.29    9.23
  14   2   1   87.32    9.65
 -15  -2  -1  151.44   13.22
  15   2  -1  134.87   12.29
 -15   2   1  144.31   10.44
  15   2  -1  137.99   12.67
 -15   2   1  140.22   12.05
 -15  -2  -1  119.92    8.39
  15  -2   1  154.06   11.03
 -15   2   1  148.99   10.19
 -15   2   1  128.33   11.29
 -15  -2  -1  144.57   12.37
 -15   2   1  146.79   10.83
  15   2  -1  140.04   10.91
  15  -2   1  127.64   12.30
  15   2  -1  140.89   12.19
  15   2  -1  133.38   11.22
  15  -2   1  128.76   11.80
 -15   2  -1  134.14    9.91
  15  -2  -1  133.58   12.00
 -15   2  -1  168.72   10.67
 -15   2  -1  154.44   10.67
 -15  -2   1  118.15   10.85
  15   2   1  126.42   12.02
 -15   2  -1  138.73   10.41
  15  -2  -1  126.04   11.37
 -15  -2   1  140.20   11.94
  15   2   1  135.95   11.76
  15  -2  -1  139.07   11.83
  15   2   1  149.33   10.25
  15   2   1  126.08   11.72
 -15  -2   1  143.92    9.89
 -15   2  -1  125.95    9.45
 -15  -2   1  147.08   13.00
 -16  -2  -1   38.73    5.60
  16   2  -1   36.57    6.94
 -16   2   1   36.72    6.63
 -16  -2  -1   37.03    7.46
 -16   2   1   40.38    7.10
  16   2  -1   55.60    7.84
 -16  -2  -1   34.44    7.01
  16  -2   1   42.25    7.19
  16  -2   1   33.04    6.96
 -16   2   1   38.68    6.83
  16   2  -1   40.41    7.31
 -16   2   1   38.73    7.28
  16  -2   1   35.33    7.32
 -16   2   1   43.60    7.07
  16   2  -1   28.58    7.26
 -16  -2   1   40.59    6.31
  16   2   1   43.00    7.81
  16  -2  -1   47.00    7.58
  16  -2  -1   44.60    7.93
 -16   2  -1   34.07    6.74
 -16   2  -1   52.33    8.17
 -16   2  -1   42.29    6.98
  16  -2  -1   40.82    7.39
  16   2   1   45.01    7.46
  16   2   1   41.03    7.12
 -16  -2   1   45.41    7.49
 -16  -2   1   34.19    7.30
 -16   2  -1   39.29    6.65
  16   2   1   37.24    7.48
 -16   2  -1   35.26    7.11
  17   2  -1  188.37   12.98
  17   2  -1  197.40   12.54
 -17   2   1  214.03   13.19
  17  -2   1  150.40   13.71
 -17   2   1  163.97   11.89
 -17  -2  -1  197.24   13.28
 -17  -2  -1  168.55   15.29
 -17   2   1  180.73   12.76
  17   2  -1  147.96   13.73
  17  -2   1  206.66   13.40
 -17  -2  -1  196.32   10.84
  17   2  -1  166.72   14.95
  17  -2   1  171.90   14.85
 -17   2   1  194.89   12.51
 -17   2   1  166.92   12.45
  17   2   1  168.66   14.52
 -17   2  -1  180.33   12.47
  17  -2  -1  176.61   12.43
 -17  -2   1  182.66   15.97
  17  -2  -1  168.95   15.00
 -17  -2   1  204.84   13.35
 -17   2  -1  180.77   13.04
  17  -2  -1  173.49   12.68
  17   2   1  186.75   14.15
 -17   2  -1  171.32   11.92
  17   2   1  176.97   15.23
 -17  -2   1  174.78   11.69
 -17   2  -1  170.81   12.43
 -17   2  -1  201.33   12.64
  17   2   1  188.20   12.52
 -18   2   1   48.33    8.31
 -18  -2  -1   64.92    7.36
 -18  -2  -1   62.77   10.10
  18   2  -1   57.83    9.38
  18   2  -1   71.48    9.96
 -18   2   1   40.12    7.68
  18   2  -1   53.73    8.81
  18  -2   1   52.72    8.61
 -18   2   1   37.61    7.75
 -18   2   1   39.71    7.66
 -18  -2  -1   44.13    8.29
  18  -2   1   40.39    7.76
  18  -2   1   42.91    8.49
  18   2  -1   55.11    8.84
 -18   2   1   46.74    8.10
  18  -2  -1   52.30    8.53
 -18  -2   1   57.94    8.12
 -18  -2   1   66.79   10.86
 -18   2  -1   62.12    8.39
 -18   2  -1   57.97    8.77
  18  -2  -1   39.84    8.50
  18  -2  -1   34.47    7.42
 -18   2  -1   51.93    8.43
  18   2   1   51.72    9.15
 -18   2  -1   66.79    9.46
  18   2   1   47.77    8.78
 -18  -2   1   53.06    8.90
  18   2   1   50.66    8.82
  18   2   1   34.59    7.20
  19   2  -1  158.51   15.26
 -19  -2  -1  146.30   14.86
 -19  -2  -1  155.01   15.71
 -19  -2  -1  149.02   10.11
 -19   2   1  135.86   13.41
  19  -2   1  135.37   12.96
  19   2  -1  139.64   14.15
 -19   2   1  140.70   13.31
 -19   2   1  143.36   13.65
  19   2  -1  134.15   14.67
 -19   2   1  134.84   13.72
  19  -2   1  136.92   13.88
  19   2  -1  156.08   14.07
  19  -2   1  146.59   14.89
 -19  -2   1  132.35   14.79
 -19  -2   1  165.77   11.73
  19   2   1  175.47   15.03
 -19   2  -1  156.86   14.06
  19  -2  -1  137.96   13.96
 -19   2  -1  133.05   13.45
  19  -2  -1  177.43   14.79
 -19   2  -1  142.84   13.82
  19   2   1  139.56   15.21
  19   2   1  126.89   13.52
  19  -2  -1  162.90   16.06
 -19  -2   1  140.49   13.77
  19   2   1  125.82   13.28
 -19   2  -1  148.84   13.12
  20   2  -1    5.93    5.71
  20  -2   1   34.19    8.78
  20   2  -1   21.77    6.98
  20   2  -1   20.48    7.40
 -20  -2  -1   25.68    7.87
  20  -2   1   31.23    8.10
 -20  -2  -1   16.86    4.69
 -20   2   1   19.21    6.09
  20   2  -1   28.28    7.78
 -20   2   1   17.92    6.46
 -20   2   1   30.67    7.62
 -20  -2  -1    9.13    6.28
 -20   2  -1   14.92    6.51
  20   2   1   17.47    6.71
 -20  -2   1    6.65    5.74
  20   2   1   15.37    7.31
 -20  -2   1   33.52    6.67
 -20   2  -1   31.39    7.61
  20   2   1   30.56    7.65
  20   2   1   13.58    6.55
  20  -2  -1    9.38    6.52
 -20  -2   1   22.21    7.04
  20  -2  -1   13.28    6.20
 -20   2  -1   13.01    5.81
 -20   2  -1   28.01    6.80
  21   2  -1  101.73   12.48
  21   2  -1   77.62   12.28
 -21  -2  -1   84.10   11.96
 -21  -2  -1   88.50   13.06
 -21   2   1  104.47   12.32
  21  -2   1   55.84   10.78
 -21   2   1  106.82   12.59
  21  -2   1   86.97   11.86
  21   2  -1   64.58   10.45
  21   2  -1   88.54   12.69
  21   2   1   64.30   11.11
  21   2   1   78.93   11.76
 -21  -2   1   77.96   11.34
 -21   2  -1   84.55   11.59
 -21   2  -1   89.98   11.88
  21  -2  -1   91.08   11.85
  21   2   1   80.59   12.32
 -21  -2   1   77.36   12.07
  21   2   1   88.48   12.48
  21  -2  -1   82.39   11.32
  21  -2  -1   64.58   11.50
  22   2  -1    5.16    6.80
  22   2  -1    9.58    6.36
 -22   2   1    5.76    5.51
  22  -2   1   17.25    7.52
  22   2  -1    9.76    6.73
 -22  -2  -1   23.26    7.95
 -22  -2  -1    2.86    6.50
  22  -2   1    1.08    6.00
 -22   2   1   15.09    6.62
  22   2   1   11.54    7.06
 -22  -2   1    4.43    6.44
  22  -2  -1   13.53    6.11
 -22  -2   1    9.91    6.95
 -22   2  -1   15.22    6.77
  22   2   1    6.74    6.58
  22  -2  -1    8.39    6.67
  22  -2  -1    8.14    5.90
  22   2   1    8.17    6.72
  23  -2   1   -1.59    5.82
  23   2  -1    1.87    6.00
  23  -2   1   -1.18    5.61
 -23   2   1    0.08    5.42
  23   2  -1    4.32    7.32
  23   2  -1    1.25    7.34
 -23  -2  -1    0.58    5.60
 -23  -2  -1   -1.04    6.18
  23   2   1    6.07    7.67
 -23   2  -1   13.80    6.94
 -23  -2   1    4.61    6.04
 -23  -2   1   -0.13    5.48
  23  -2  -1  -11.96    5.27
  23   2   1    1.31    5.90
  23  -2  -1    4.58    5.28
   0   3  -1  722.01   21.12
   0   3   1  779.55   20.78
   0   3   1  735.86   21.18
   0  -3   1  760.82   22.19
   0   3  -1  735.83   21.51
   0   3  -1  709.29   21.50
   0   3   1  763.77   18.69
   0  -3   1  748.70   21.36
   0  -3   1  737.95   21.41
   0   3   1  732.55   21.46
   0   3   1  713.61   21.73
   0  -3   1  722.23   19.76
   0  -3   1  740.50   21.87
   0  -3  -1  694.55   21.60
   0  -3  -1  729.10   21.19
   0  -3  -1  730.21   20.44
   0  -3  -1  731.21   20.34
   0   3  -1  738.05   19.78
   0   3   1  735.59   21.10
   0  -3  -1  744.41   18.40
   0  -3  -1  729.60   21.09
   0  -3   1  723.32   20.31
   0   3  -1  711.79   21.41
   0  -3   1  776.71   21.99
   0  -3  -1  752.49   21.24
   0   3  -1  738.50   21.03
   0   3  -1  753.29   20.27
   0   3   1  771.77   22.11
   0   3  -1  743.72   21.34
   0   3  -1  731.88   18.51
   0   3   1  733.01   20.85
   0  -3  -1  760.61   21.67
  -1  -3  -1  314.09   11.38
   1  -3   1  324.21   11.66
   1  -3   1  307.96   10.72
   1   3  -1  306.06   11.07
   1  -3   1  296.43    9.15
  -1   3   1  301.76   10.57
   1  -3   1  308.09   10.44
   1  -3   1  290.01   10.95
   1   3  -1  314.91   11.13
   1   3  -1  292.66   10.82
   1   3  -1  295.33   11.08
  -1   3   1  320.85   11.79
  -1  -3  -1  311.05   11.11
   1   3  -1  302.73   10.88
  -1   3   1  332.12   11.53
   1   3  -1  292.06    9.69
  -1   3   1  317.27   10.42
  -1  -3  -1  309.68    9.82
  -1   3   1  311.77   11.04
  -1   3   1  303.82   10.12
  -1  -3  -1  294.76   10.75
   1  -3   1  294.27   11.55
  -1  -3  -1  316.39    8.93
   1   3  -1  296.05    8.70
  -1   3   1  314.11   10.97
   1  -3   1  302.79   11.23
  -1  -3  -1  306.48   10.52
  -1  -3  -1  306.93   10.81
  -1  -3  -1  291.56   10.36
   1   3  -1  290.49   11.26
  -1   3  -1  303.67   11.30
   1   3   1  327.74   11.42
   1   3   1  301.54    8.74
  -1   3  -1  305.01   10.88
   1  -3  -1  302.49   11.75
  -1   3  -1  304.07    9.91
  -1  -3   1  316.03    9.65
  -1   3  -1  294.47   10.65
   1   3   1  301.88   10.55
   1  -3  -1  296.06   10.75
   1   3   1  312.98   11.16
   1  -3  -1  316.32   11.26
  -1  -3   1  293.99   10.69
   1   3   1  294.51   11.35
  -1   3  -1  328.53    8.68
  -1  -3   1  302.19   11.18
   1  -3  -1  310.43   11.12
   1  -3  -1  309.52   10.56
   1   3   1  305.02   10.40
  -1  -3   1  289.43   10.97
  -1   3  -1  303.56   11.25
  -1  -3   1  306.36   11.33
   1   3   1  310.46   10.62
  -1   3  -1  327.24    9.74
  -1  -3   1  296.44   10.94
   1  -3  -1  322.22   11.44
  -1   3  -1  317.10   11.58
   1  -3  -1  306.76    8.93
  -1  -3   1  305.54    9.83
  -1   3  -1  313.72   11.03
   1  -3  -1  292.83   10.08
  -1  -3   1  302.36   10.95
   1  -3  -1  290.75   10.87
  -2  -3  -1   34.81    3.95
  -2  -3  -1   35.19    3.80
  -2   3   1   29.00    3.16
   2  -3   1   29.52    3.25
  -2  -3  -1   36.87    2.17
  -2  -3  -1   36.67    3.93
  -2   3   1   31.00    4.05
  -2  -3  -1   31.70    2.86
   2  -3   1   28.72    3.79
   2   3  -1   30.72    3.66
   2  -3   1   32.34    3.03
   2  -3   1   34.88    4.33
  -2   3   1   29.72    3.75
  -2  -3  -1   35.07    3.60
   2   3  -1   27.57    3.49
  -2   3   1   22.18    3.37
  -2   3   1   37.79    3.89
  -2   3   1   24.62    3.48
   2  -3   1   25.20    3.75
   2   3  -1   35.54    3.72
   2   3  -1   26.47    3.61
  -2  -3  -1   29.83    3.25
  -2   3   1   36.95    3.61
   2  -3   1   35.50    3.92
  -2   3   1   34.95    2.83
   2   3  -1   28.31    2.97
  -2  -3  -1   32.66    3.32
   2  -3   1   26.63    3.82
   2   3  -1   26.20    3.71
   2   3  -1   27.73    3.58
  -2  -3  -1   28.84    3.60
  -2   3  -1   31.16    2.18
   2   3   1   38.26    3.89
  -2  -3   1   36.38    4.08
   2  -3  -1   32.29    4.44
  -2   3  -1   34.77    4.05
  -2  -3   1   28.65    3.67
  -2   3  -1   31.72    4.13
  -2  -3   1   36.16    2.52
  -2   3  -1   32.09    3.81
   2   3   1   30.19    3.68
   2  -3  -1   31.19    2.87
  -2   3  -1   27.80    3.84
  -2   3  -1   33.79    3.79
  -2  -3   1   30.20    3.61
  -2   3  -1   31.43    3.17
  -2   3  -1   31.82    3.46
  -2  -3   1   32.51    3.36
   2  -3  -1   40.51    4.34
   2   3   1   24.30    3.19
  -2  -3   1   35.40    4.16
   2  -3  -1   29.92    3.48
   2   3   1   28.37    3.61
  -2   3  -1   28.96    3.72
   2  -3  -1   24.40    3.49
  -2  -3   1   28.80    3.61
  -2  -3   1   28.71    3.81
   2  -3  -1   34.36    4.01
   2  -3  -1   35.22    4.18
   2   3   1   33.02    2.60
   2   3   1   31.04    3.99
  -3  -3  -1  295.05   10.24
   3  -3   1  279.33   11.12
  -3   3   1  283.67   10.41
   3  -3   1  285.07   10.81
  -3  -3  -1  295.29    9.87
   3   3  -1  294.13    8.01
  -3  -3  -1  289.22   10.19
   3   3  -1  279.75   11.04
  -3   3   1  288.63    8.92
  -3  -3  -1  288.51   10.76
  -3  -3  -1  292.84   11.26
  -3   3   1  296.47   11.23
  -3  -3  -1  299.15    8.72
  -3   3   1  284.73   11.58
  -3  -3  -1  286.14    8.15
   3  -3   1  301.44    9.98
   3   3  -1  296.12   10.86
   3   3  -1  279.12   10.91
  -3   3   1  295.26   11.09
   3  -3   1  280.27   11.61
  -3   3   1  282.39   11.05
   3   3  -1  282.20   10.79
  -3   3   1  285.72   10.13
   3   3  -1  288.05   10.10
   3   3  -1  300.47   10.81
  -3   3   1  295.05   10.03
   3  -3   1  294.57   10.98
   3  -3   1  303.15   11.36
  -3  -3  -1  280.66   10.57
   3  -3   1  293.81    9.95
   3   3  -1  285.57    9.94
  -3  -3  -1  286.42    9.97
  -3   3  -1  291.92   11.61
   3   3   1  306.25   10.67
  -3  -3   1  290.00   10.20
   3   3   1  307.60   10.91
   3  -3  -1  285.97   10.97
  -3   3  -1  297.27    8.92
   3   3   1  293.19   10.97
  -3   3  -1  286.29    9.85
   3   3   1  295.34    9.27
  -3  -3   1  288.54   10.89
   3  -3  -1  274.48   11.44
   3  -3  -1  271.60   10.05
  -3   3  -1  294.04   11.17
  -3   3  -1  299.80   10.96
  -3   3  -1  273.68   11.07
   3  -3  -1  292.67   11.21
   3   3   1  285.27   11.14
  -3  -3   1  300.58   10.46
  -3  -3   1  304.74    8.20
   3   3   1  290.43   10.11
  -3  -3   1  286.03   10.99
   3   3   1  304.18   10.62
   3  -3  -1  294.22    9.72
  -3   3  -1  303.30    9.89
  -3  -3   1  303.67   11.26
  -3   3  -1  289.91   10.63
   3  -3  -1  294.40   10.82
  -3  -3   1  284.22   10.24
   3  -3  -1  289.13   11.05
  -4  -3  -1  910.30   24.93
  -4  -3  -1  926.39   26.57
   4   3  -1  889.13   25.96
   4  -3   1  904.75   26.01
   4  -3   1  913.02   24.43
   4  -3   1  916.35   26.35
   4  -3   1  934.62   26.77
   4   3  -1  870.60   24.90
  -4   3   1  933.26   27.20
  -4   3   1  947.53   23.91
  -4   3   1  878.45   25.58
  -4   3   1  898.19   25.15
  -4   3   1  898.39   24.95
  -4  -3  -1  902.55   22.80
   4   3  -1  912.24   22.92
   4  -3   1  875.56   25.09
   4   3  -1  878.64   26.25
  -4   3   1  915.26   26.54
   4   3  -1  882.10   26.32
  -4  -3  -1  935.96   25.06
   4  -3   1  951.37   26.91
  -4  -3  -1  957.85   26.21
   4   3  -1  893.06   25.91
   4   3  -1  895.12   25.60
  -4   3   1  893.61   26.40
  -4  -3  -1  931.81   24.50
  -4  -3  -1  926.17   26.01
  -4   3   1  894.07   26.23
   4   3  -1  894.65   24.58
  -4   3   1  940.09   24.47
   4  -3   1  945.77   27.41
  -4  -3  -1  881.19   24.72
   4   3   1  905.76   26.26
   4  -3  -1  897.58   26.86
   4  -3  -1  925.33   25.06
  -4  -3   1  903.40   26.15
  -4   3  -1  907.68   25.60
  -4   3  -1  912.45   24.73
  -4  -3   1  909.65   26.08
  -4   3  -1  927.07   26.23
  -4  -3   1  918.11   26.51
  -4  -3   1  919.75   24.83
  -4   3  -1  898.51   25.94
   4  -3  -1  882.32   26.21
   4  -3  -1  881.67   25.68
  -4   3  -1  932.70   25.03
  -4   3  -1  951.37   26.88
   4   3   1  899.67   24.82
   4  -3  -1  921.32   24.99
   4   3   1  918.31   25.80
  -4   3  -1  923.96   26.45
   4   3   1  931.26   22.45
  -4  -3   1  885.67   25.59
   4   3   1  939.45   24.52
  -4  -3   1  921.22   24.86
  -4   3  -1  907.16   23.04
  -4  -3   1  929.01   23.72
  -4   3  -1  929.33   24.00
   4   3   1  921.63   26.11
   4  -3  -1  911.67   26.59
   4   3   1  899.44   25.09
  -4  -3   1  883.66   25.88
   4  -3  -1  908.44   26.27
   4   3   1  932.41   26.85
  -4   3  -1  942.10   27.13
  -5   3   1   18.22    3.73
   5   3  -1   14.71    2.02
  -5  -3  -1   17.78    3.14
   5  -3   1   14.79    3.55
  -5  -3  -1   17.06    2.52
   5  -3   1   25.03    3.59
  -5  -3  -1   19.88    2.08
   5  -3   1   22.44    3.80
   5   3  -1   14.53    2.28
   5   3  -1   11.89    2.60
  -5   3   1   16.97    3.42
  -5  -3  -1   11.76    2.91
  -5   3   1   15.60    3.33
  -5   3   1   11.02    2.68
   5   3  -1   18.88    3.43
   5  -3   1   14.92    3.41
   5  -3   1   13.44    2.19
   5   3  -1   14.76    3.32
  -5  -3  -1   11.57    2.40
   5  -3   1   20.50    3.38
  -5  -3  -1   17.76    3.52
   5   3  -1   14.71    3.11
  -5   3   1   17.23    2.32
  -5   3   1   15.19    3.14
   5   3  -1   21.88    3.12
  -5   3   1   17.91    2.90
   5  -3   1   17.03    3.28
  -5  -3  -1   17.03    3.28
  -5  -3  -1   21.85    2.79
  -5  -3  -1   21.71    2.94
  -5   3   1   16.57    2.44
  -5   3  -1   14.76    2.50
  -5   3  -1   17.08    2.87
   5  -3  -1   16.88    3.29
  -5  -3   1   19.60    2.73
  -5   3  -1   13.25    2.86
  -5   3  -1   18.66    3.43
   5   3   1   15.81    2.53
  -5   3  -1   17.42    1.76
   5  -3  -1   13.78    2.94
   5  -3  -1   16.68    2.77
   5  -3  -1   12.99    3.29
   5  -3  -1   14.96    3.30
  -5   3  -1   15.05    3.25
  -5  -3   1   14.73    3.18
   5   3   1   15.32    3.14
  -5  -3   1   14.71    3.04
  -5  -3   1   15.52    3.11
  -5   3  -1   16.36    2.58
   5  -3  -1   17.84    3.57
   5   3   1   18.24    3.48
   5   3   1   16.14    2.55
  -5   3  -1   18.85    3.72
  -5  -3   1   24.79    3.94
  -5   3  -1   22.76    3.71
   5  -3  -1   15.24    3.16
  -5  -3   1   17.24    3.15
  -5  -3   1   17.67    3.43
   5   3   1   18.04    3.23
   5   3   1   17.93    1.84
  -5  -3   1   21.09    2.12
   5   3   1   14.11    2.53
  -5   3  -1   18.44    3.35
  -6   3   1   71.16    5.84
   6   3  -1   65.92    6.12
  -6   3   1   59.11    5.55
   6   3  -1   66.54    5.54
   6   3  -1   60.10    3.51
  -6  -3  -1   61.61    5.78
   6  -3   1   64.47    5.79
   6   3  -1   65.71    5.77
  -6   3   1   72.35    5.63
   6  -3   1   61.67    6.13
  -6  -3  -1   60.30    4.40
  -6  -3  -1   62.70    3.81
   6   3  -1   74.46    6.68
   6  -3   1   65.16    6.27
  -6  -3  -1   71.27    5.09
   6  -3   1   60.11    5.48
  -6  -3  -1   62.66    5.93
  -6  -3  -1   67.86    4.41
   6   3  -1   68.60    4.83
  -6   3   1   63.81    3.97
  -6   3   1   52.67    5.45
  -6   3   1   61.78    3.90
  -6   3   1   68.56    6.36
   6   3  -1   70.84    3.79
   6  -3   1   62.02    5.91
  -6  -3  -1   62.77    3.42
   6   3   1   63.95    4.64
  -6  -3   1   60.29    5.95
  -6  -3   1   62.93    4.67
   6  -3  -1   60.39    6.11
   6   3   1   55.89    5.84
  -6   3  -1   61.39    4.61
  -6  -3   1   61.89    3.79
   6  -3  -1   75.64    4.36
  -6   3  -1   47.88    4.48
   6   3   1   73.76    6.36
   6  -3  -1   62.72    5.66
  -6   3  -1   61.93    5.93
  -6   3  -1   69.82    6.05
  -6   3  -1   62.77    6.44
  -6   3  -1   60.60    5.54
  -6   3  -1   57.12    4.85
  -6  -3   1   60.51    2.96
  -6   3  -1   58.00    5.89
  -6  -3   1   60.18    6.46
   6   3   1   56.93    3.32
   6   3   1   73.07    5.54
  -6  -3   1   65.45    5.92
  -6   3  -1   66.70    2.94
   6   3   1   63.42    4.00
  -6  -3   1   65.65    5.54
   6  -3  -1   75.10    6.19
  -6   3  -1   59.16    5.93
  -6  -3   1   69.41    6.07
  -6  -3   1   58.54    5.34
   6  -3  -1   56.55    5.74
   6  -3  -1   51.90    5.70
  -7   3   1   13.25    3.29
  -7   3   1   12.62    3.23
   7   3  -1   12.52    3.12
   7  -3   1   12.37    3.38
  -7   3   1   14.74    3.54
  -7  -3  -1   12.25    2.79
  -7   3   1   11.92    2.83
   7   3  -1   12.48    1.73
   7   3  -1   11.22    3.04
  -7  -3  -1   20.76    4.09
   7   3  -1   13.21    2.93
  -7  -3  -1   16.13    3.79
  -7  -3  -1   13.04    2.21
   7   3  -1   14.30    3.62
   7  -3   1   17.20    3.88
   7   3  -1   11.63    2.99
   7  -3   1   12.79    3.08
  -7  -3  -1   11.62    2.40
   7  -3   1   11.92    3.07
  -7  -3  -1   11.33    2.54
   7  -3   1   18.20    3.66
  -7   3   1   12.52    2.48
  -7   3   1    5.58    2.56
   7   3  -1   12.28    2.36
  -7   3   1   19.38    2.63
   7  -3  -1   10.45    2.24
   7   3   1    8.29    1.97
   7  -3  -1   11.83    3.41
   7  -3  -1   11.53    3.32
  -7  -3   1   13.46    3.56
  -7  -3   1   12.87    2.96
  -7   3  -1   10.88    3.51
  -7  -3   1   10.66    3.19
  -7  -3   1    8.38    2.74
   7   3   1   16.11    3.62
   7  -3  -1   14.71    3.13
  -7   3  -1   11.76    2.66
  -7   3  -1   15.00    3.10
  -7  -3   1   16.69    3.30
  -7  -3   1   13.33    2.78
   7  -3  -1   13.65    3.22
  -7  -3   1   11.91    3.20
  -7   3  -1   13.22    3.24
   7  -3  -1    6.57    3.17
   7   3   1    8.68    2.82
  -7  -3   1   13.43    1.46
   7   3   1    9.93    2.10
  -7   3  -1   13.73    2.91
  -7   3  -1   15.89    1.73
  -7  -3   1   12.81    2.08
   7   3   1   10.34    3.05
  -7   3  -1   12.56    3.29
   7   3   1   14.98    3.11
  -7   3  -1   11.31    3.00
   7   3   1   16.59    1.55
  -7   3  -1   11.70    3.12
  -8   3   1  302.37   12.26
  -8  -3  -1  322.69   11.93
   8   3  -1  306.98    8.27
  -8   3   1  304.25   13.17
  -8   3   1  295.58   10.92
  -8  -3  -1  299.58    9.83
   8  -3   1  306.62   12.83
   8   3  -1  311.16   13.01
   8   3  -1  317.78   12.01
   8   3  -1  291.30   12.27
  -8  -3  -1  288.85   10.79
   8  -3   1  295.68   11.66
   8   3  -1  299.81   10.58
  -8  -3  -1  283.82   12.82
   8  -3   1  306.50   13.22
  -8   3   1  278.38   11.72
  -8   3   1  296.30   10.31
   8   3  -1  285.15   12.89
  -8  -3  -1  302.89   11.14
   8  -3   1  281.43   12.56
   8   3  -1  287.58   12.90
   8  -3   1  303.54   13.14
  -8  -3  -1  302.10   12.87
  -8   3   1  287.77   12.63
  -8  -3   1  301.34   12.52
  -8   3  -1  308.66   13.15
  -8  -3   1  291.21   12.76
  -8   3  -1  288.16   11.57
  -8  -3   1  284.71   11.65
   8  -3  -1  312.01    9.95
  -8  -3   1  292.92   12.62
  -8   3  -1  316.93   11.92
   8  -3  -1  294.81   12.47
  -8  -3   1  291.97   12.10
  -8  -3   1  316.55   11.53
   8   3   1  312.29    8.28
   8  -3  -1  283.18   11.40
   8   3   1  307.86    9.82
  -8   3  -1  290.55   11.60
   8   3   1  281.38   10.25
   8   3   1  318.63   12.88
   8   3   1  296.07   11.98
   8   3   1  304.69   13.39
   8  -3  -1  302.57   12.84
  -8  -3   1  311.23    9.40
  -8   3  -1  301.91   12.72
  -8  -3   1  291.61   12.12
   8  -3  -1  288.34   13.12
  -8   3  -1  300.02   12.60
  -8   3  -1  341.10   13.44
  -8   3  -1  310.80    8.98
   8   3   1  315.98   13.21
   9   3  -1    9.76    3.63
   9   3  -1    4.11    2.95
   9   3  -1    7.73    2.50
  -9   3   1    6.24    3.05
  -9  -3  -1    8.41    2.68
   9  -3   1    6.20    3.08
  -9  -3  -1    6.40    2.27
  -9   3   1    8.05    2.82
  -9  -3  -1    3.16    3.03
   9  -3   1    8.30    3.00
  -9   3   1    7.39    2.01
  -9  -3  -1    8.30    3.32
  -9   3   1    4.58    3.24
  -9  -3  -1    8.34    1.93
   9  -3   1   10.17    3.48
  -9  -3  -1    5.75    2.22
  -9   3   1    3.84    2.37
  -9   3   1    6.65    1.17
   9   3  -1    0.49    2.45
   9  -3   1    3.94    2.45
  -9   3   1    1.78    2.60
   9  -3   1    8.52    3.85
   9   3  -1    2.28    2.58
  -9   3  -1    6.54    2.75
   9   3   1   10.09    3.44
   9   3   1    5.76    3.02
   9   3   1    7.77    1.60
  -9   3  -1    7.10    3.02
  -9  -3   1    3.69    2.24
  -9  -3   1    4.42    2.92
   9   3   1    6.36    3.13
   9  -3  -1   10.84    3.69
  -9  -3   1    6.15    3.13
   9   3   1    5.97    3.03
   9  -3  -1    8.31    1.88
  -9  -3   1    5.44    2.69
  -9  -3   1    7.31    3.15
   9  -3  -1   10.84    3.41
   9   3   1    7.06    1.69
  -9  -3   1    3.99    2.59
  -9   3  -1    9.01    2.54
   9  -3  -1    4.13    3.04
  -9   3  -1    6.57    2.81
  -9  -3   1    9.02    2.76
   9  -3  -1   11.22    3.42
  -9   3  -1    5.32    1.43
  -9   3  -1    2.12    2.68
   9   3   1    8.04    2.42
   9  -3  -1    5.98    2.60
  -9   3  -1   11.61    3.52
  10  -3   1   72.01    7.18
 -10   3   1   66.99    4.67
  10   3  -1   69.86    7.50
 -10  -3  -1   73.95    8.03
 -10   3   1   74.85    7.31
  10   3  -1   75.11    7.48
  10   3  -1   67.04    6.91
 -10   3   1   79.80    7.43
 -10  -3  -1   69.02    4.06
  10  -3   1   66.41    7.16
 -10  -3  -1   74.82    6.20
 -10   3   1   73.59    7.99
  10  -3   1   85.65    8.54
  10   3  -1   67.25    7.43
 -10  -3  -1   59.57    5.51
 -10   3   1   78.50    7.99
 -10  -3  -1   61.58    7.13
 -10  -3  -1   80.87    5.45
  10   3  -1   76.86    6.33
  10  -3   1   77.01    6.71
 -10   3   1   75.88    5.66
  10  -3  -1   64.14    7.44
 -10   3  -1   80.10    6.57
  10  -3  -1   71.20    6.93
 -10   3  -1   91.93    7.78
 -10  -3   1   69.02    7.37
  10   3   1   73.97    8.06
 -10  -3   1   77.55    7.74
  10   3   1   78.63    7.94
  10   3   1   76.85    6.20
  10  -3  -1   86.61    7.37
 -10  -3   1   76.10    6.88
  10   3   1   59.06    6.76
  10  -3  -1   78.09    5.64
  10  -3  -1   75.09    7.66
 -10   3  -1   77.76    7.58
 -10  -3   1   73.06    6.04
  10   3   1   72.00    3.35
  10   3   1   79.13    7.56
  10   3   1   73.21    3.29
 -10  -3   1   75.89    6.90
 -10   3  -1   68.95    7.12
 -10   3  -1   72.42    6.70
 -10   3  -1   57.86    6.90
 -10  -3   1   80.90    8.23
  10  -3  -1   75.34    7.39
 -11   3   1   82.19    8.02
 -11  -3  -1   79.66    8.37
 -11   3   1   79.91    8.31
  11   3  -1   79.88    8.37
 -11   3   1   88.17    8.62
 -11   3   1   74.30    5.12
  11  -3   1   77.34    6.77
  11   3  -1   77.95    8.15
  11   3  -1   74.45    7.81
 -11  -3  -1   84.61    5.88
 -11  -3  -1   84.48    8.74
  11  -3   1   85.85    8.85
 -11   3   1   79.52    6.84
  11   3  -1   68.59    7.51
 -11  -3  -1   80.96    6.57
  11   3  -1   76.32    6.61
 -11  -3  -1   79.50    5.97
 -11   3   1   72.83    7.43
  11  -3   1   89.17    8.15
  11  -3   1   80.52    8.75
 -11  -3   1   82.74    5.60
 -11  -3   1   76.22    8.29
 -11  -3   1   83.69    8.39
  11   3   1   81.80    6.75
 -11   3  -1   73.37    7.79
 -11   3  -1   82.17    8.14
  11  -3  -1   74.32    8.39
 -11   3  -1   79.08    6.84
  11  -3  -1   82.02    5.82
  11   3   1   67.26    7.54
 -11   3  -1   78.35    8.32
 -11  -3   1   70.52    6.98
 -11   3  -1   91.06    7.98
  11  -3  -1   80.25    7.68
 -11  -3   1   76.92    7.02
  11   3   1   85.80    8.81
 -11   3  -1   84.42    7.81
  11   3   1   82.36    7.94
  11  -3  -1   81.84    8.58
  11   3   1   76.18    8.38
  11  -3  -1   65.76    6.97
 -11  -3   1   84.41    8.39
 -12   3   1  200.55   11.04
 -12   3   1  187.02    8.57
  12   3  -1  186.30    9.82
  12   3  -1  192.36   11.85
  12   3  -1  190.28   11.36
 -12  -3  -1  204.36    9.32
  12  -3   1  197.19   11.18
  12  -3   1  209.01   12.04
  12  -3   1  179.11   11.71
  12   3  -1  195.67   12.09
 -12  -3  -1  188.40   11.78
 -12   3   1  176.57   10.92
 -12   3   1  185.28   11.41
 -12   3   1  187.57   11.76
  12   3  -1  191.03   11.26
 -12  -3  -1  207.27    9.75
  12  -3   1  203.45    9.68
 -12  -3  -1  192.80   11.57
 -12   3   1  202.02   10.21
 -12  -3   1  194.24    8.81
 -12  -3   1  194.04   11.91
  12  -3  -1  190.48   11.59
 -12  -3   1  210.68   11.67
  12   3   1  202.38   12.05
  12  -3  -1  192.82    9.08
  12   3   1  193.09    9.73
  12  -3  -1  215.00   12.04
 -12  -3   1  197.88   10.58
 -12   3  -1  206.48   11.59
 -12   3  -1  225.40   11.31
 -12   3  -1  186.16    9.93
  12  -3  -1  203.95   10.89
  12  -3  -1  212.38   11.06
 -12   3  -1  197.71   10.84
 -12  -3   1  180.34   11.15
  12   3   1  194.93   11.35
 -12   3  -1  200.86   11.99
  12   3   1  201.29   12.08
  12   3   1  206.71   11.60
 -12   3  -1  179.19   10.97
  13   3  -1   25.52    5.69
  13   3  -1   20.87    4.67
  13   3  -1   18.25    5.07
 -13   3   1   18.20    4.32
 -13  -3  -1   21.30    5.83
  13  -3   1   30.57    6.70
 -13  -3  -1   20.99    5.21
 -13   3   1   20.95    5.48
  13  -3   1   23.45    5.89
  13   3  -1   23.58    5.59
 -13   3   1   30.71    5.97
 -13  -3  -1   34.67    4.84
  13  -3   1   27.29    4.54
 -13   3   1   26.70    5.10
 -13   3   1   34.52    6.26
  13   3  -1   14.20    4.55
 -13   3   1   22.98    4.97
  13  -3   1   15.43    4.47
 -13   3  -1   21.79    5.11
 -13   3  -1   17.48    4.19
  13   3   1   11.09    4.27
  13   3   1   25.59    5.34
 -13   3  -1   26.94    5.47
 -13  -3   1   24.95    5.77
  13  -3  -1   27.89    5.86
  13   3   1   26.00    4.75
  13  -3  -1   24.33    5.86
 -13  -3   1   35.83    6.56
  13   3   1   12.08    4.75
 -13   3  -1   26.12    5.48
 -13   3  -1   24.81    4.83
 -13   3  -1   18.57    5.42
  13  -3  -1   21.65    4.84
 -13  -3   1   18.04    4.48
  13   3   1   14.48    4.88
 -14   3   1   17.25    4.80
 -14   3   1   24.66    5.00
 -14   3   1   24.46    5.59
  14   3  -1   20.81    5.84
  14   3  -1   15.75    5.38
  14  -3   1   17.78    5.17
 -14  -3  -1   18.06    5.43
  14   3  -1   19.15    4.68
  14  -3   1   27.84    6.32
  14   3  -1   19.67    5.60
 -14  -3  -1   20.97    5.47
 -14   3   1   20.44    5.15
  14  -3   1   15.09    5.29
  14  -3   1   21.03    4.93
 -14   3   1   24.51    6.02
  14   3  -1   23.20    5.88
 -14  -3  -1   17.30    3.97
  14  -3  -1   16.98    5.48
 -14  -3   1   21.39    6.05
  14  -3  -1   25.18    6.20
  14   3   1   14.25    5.15
  14  -3  -1   21.50    5.09
 -14  -3   1   18.59    4.62
 -14   3  -1   15.16    4.14
 -14   3  -1   24.68    5.38
 -14   3  -1   18.14    4.68
 -14   3  -1   20.13    5.29
 -14  -3   1   22.22    5.97
  14   3   1   19.47    5.54
  14   3   1   14.32    4.21
 -14   3  -1   24.74    5.90
  14   3   1   16.38    5.48
  14   3   1   20.86    5.61
 -15  -3  -1    3.19    3.21
  15   3  -1    3.13    4.41
 -15   3   1    5.71    3.80
  15   3  -1    4.53    3.94
  15  -3   1    0.71    3.93
 -15  -3  -1    4.63    4.22
 -15   3   1    7.38    4.20
  15  -3   1    6.13    5.02
  15   3  -1    9.11    5.21
 -15   3   1    5.22    3.98
  15  -3   1    8.08    4.46
 -15  -3  -1    0.18    3.96
 -15   3   1   16.21    5.01
  15   3  -1    8.28    4.39
 -15   3   1    6.53    4.69
  15  -3  -1    5.42    4.09
 -15  -3   1    4.81    3.97
  15   3   1    3.59    3.89
 -15   3  -1   12.78    4.66
  15  -3  -1    1.43    4.25
  15   3   1    7.55    4.86
 -15  -3   1    7.17    5.16
 -15  -3   1    6.48    3.81
  15  -3  -1    6.48    4.98
 -15   3  -1    2.71    3.67
 -15   3  -1    5.21    4.07
  15   3   1    5.29    4.17
 -15   3  -1   -0.41    3.32
  15   3   1    4.76    3.87
 -15   3  -1    5.19    4.01
  16   3  -1  226.41   14.86
 -16   3   1  239.65   13.35
  16   3  -1  192.51   13.38
 -16   3   1  235.51   14.03
  16   3  -1  231.76   14.77
 -16  -3  -1  230.80   14.52
 -16   3   1  233.25   14.12
 -16   3   1  241.70   13.84
  16  -3   1  221.26   14.35
  16  -3   1  201.55   14.20
 -16  -3  -1  227.10   11.58
  16  -3   1  226.24   14.35
 -16   3   1  245.48   14.77
  16   3  -1  223.82   12.57
 -16  -3  -1  227.68   15.33
 -16   3  -1  222.66   13.52
 -16  -3   1  233.72   13.20
 -16   3  -1  206.69   13.44
  16  -3  -1  208.54   14.68
  16  -3  -1  217.03   13.78
 -16  -3   1  241.20   15.65
  16  -3  -1  230.11   14.49
  16   3   1  233.16   14.41
 -16   3  -1  194.53   13.17
  16   3   1  296.72   14.17
 -16   3  -1  219.41   12.71
  16   3   1  233.23   14.87
 -16  -3   1  246.33   14.97
 -16   3  -1  229.76   13.59
  16   3   1  215.59   14.69
 -17  -3  -1    8.44    3.67
 -17   3   1    8.74    5.10
 -17  -3  -1    1.77    4.83
 -17   3   1    0.84    4.63
  17   3  -1   13.86    5.54
 -17   3   1   12.64    5.40
  17  -3   1    6.25    4.59
 -17   3   1   14.52    5.15
  17   3  -1   18.55    6.30
 -17  -3  -1    1.95    4.24
  17   3  -1    9.18    5.25
  17  -3   1    2.73    5.32
  17   3  -1    7.00    4.85
  17  -3   1    5.89    4.59
 -17   3   1    8.23    4.81
 -17  -3   1   11.69    4.80
  17   3   1    9.11    5.12
  17  -3  -1   16.42    5.56
  17  -3  -1   14.26    5.40
 -17  -3   1    5.09    5.20
 -17   3  -1   14.53    5.46
 -17   3  -1   10.68    4.68
  17  -3  -1    3.62    5.32
 -17   3  -1    9.68    5.11
 -17  -3   1   15.05    6.18
  17   3   1    7.46    4.92
 -17   3  -1   11.06    5.05
  17   3   1    8.84    5.55
  17   3   1    4.66    4.34
 -17   3  -1   15.65    5.57
  18   3  -1   43.10    8.43
 -18   3   1   31.59    7.13
  18   3  -1   33.80    6.82
 -18   3   1   36.99    7.58
 -18   3   1   48.09    8.33
  18  -3   1   32.53    7.08
  18  -3   1   43.49    9.08
 -18  -3  -1   32.53    8.08
 -18   3   1   46.38    7.96
 -18   3   1   45.24    7.94
 -18  -3  -1   30.50    8.07
  18   3  -1   33.42    7.81
  18   3  -1   34.49    8.39
 -18  -3  -1   40.72    6.13
  18  -3   1   40.08    8.38
  18  -3  -1   37.10    8.08
 -18   3  -1   40.95    8.24
  18   3   1   40.07    7.31
  18   3   1   39.54    8.49
 -18   3  -1   47.17    8.19
  18   3   1   57.45    9.75
  18  -3  -1   37.23    9.05
 -18  -3   1   40.93    8.93
 -18  -3   1   43.49    8.19
 -18  -3   1   44.58    7.25
  18  -3  -1   42.01    8.02
 -18   3  -1   45.16    7.95
 -18   3  -1   41.39    7.55
  18   3   1   41.49    8.85
  19   3  -1    6.58    5.84
 -19  -3  -1   13.70    6.94
 -19   3   1   10.42    5.66
 -19   3   1    8.79    5.07
 -19   3   1    7.08    5.34
  19  -3   1    8.87    5.88
  19   3  -1   -2.50    4.57
 -19  -3  -1   17.19    7.16
  19   3  -1   12.91    5.77
 -19   3   1    3.92    4.36
  19   3  -1    1.58    4.54
  19  -3   1    3.94    5.54
 -19  -3  -1    5.65    3.74
  19  -3   1    6.27    5.48
  19  -3  -1    4.04    6.41
  19  -3  -1   15.96    6.54
  19  -3  -1    5.89    5.26
 -19  -3   1    7.09    4.67
 -19   3  -1    3.22    4.85
 -19   3  -1    8.24    5.04
 -19  -3   1   15.31    6.31
  19   3   1    4.95    5.37
 -19   3  -1    5.81    5.23
  19   3   1    5.49    5.54
  19   3   1    4.11    5.43
 -19  -3   1    8.99    6.03
 -19   3  -1   10.13    4.75
  20   3  -1    6.55    5.69
  20  -3   1    7.85    5.92
  20   3  -1    5.07    5.37
 -20  -3  -1   23.82    7.69
  20   3  -1   12.91    6.61
 -20   3   1   14.29    6.14
 -20  -3  -1    5.60    3.72
 -20   3   1    9.34    5.88
  20  -3   1    9.07    6.37
 -20   3   1    6.31    5.06
  20  -3   1    3.78    4.46
 -20  -3  -1   10.23    6.58
 -20   3   1    5.47    5.33
  20   3   1   15.87    6.89
  20   3   1    4.94    5.61
  20  -3  -1   13.24    6.36
 -20  -3   1    5.12    5.94
 -20   3  -1   18.87    6.78
  20  -3  -1    5.54    5.35
 -20  -3   1    8.50    6.23
 -20   3  -1    7.17    5.21
 -20   3  -1   15.19    6.13
  20   3   1   25.75    8.04
  20  -3  -1    7.56    6.28
 -20  -3   1   20.10    5.87
 -21   3   1    7.11    5.35
  21   3  -1    2.43    5.53
 -21  -3  -1   11.20    6.72
  21  -3   1   14.04    6.26
  21   3  -1   21.90    8.55
  21  -3   1   14.23    6.71
  21   3  -1   18.39    8.04
 -21   3   1    6.20    5.50
 -21  -3  -1   21.33    7.73
  21  -3   1   10.27    7.07
  21  -3  -1   15.63    7.61
 -21  -3   1    8.69    6.91
  21  -3  -1    7.23    6.10
  21   3   1    6.09    5.93
 -21   3  -1    6.62    5.90
 -21   3  -1    4.53    5.05
 -21  -3   1    9.45    5.93
  21  -3  -1    1.69    5.89
  21   3   1   16.15    8.00
  21   3   1   -0.56    6.26
  22   3  -1   46.04   10.41
  22   3  -1   40.59   10.02
 -22  -3  -1   49.02   10.13
  22  -3   1   31.14    8.81
 -22  -3  -1   36.92    9.69
  22  -3   1   48.75   10.60
 -22   3   1   33.87    8.52
 -22   3  -1   24.72    8.11
 -22  -3   1   39.11    9.51
  22   3   1   42.53    9.77
  22  -3  -1   56.40   11.19
 -22  -3   1   26.11    8.53
  22   3   1   39.84   10.30
  22  -3  -1   34.53    8.71
   0  -4  -1    2.33    2.11
   0   4   1    0.02    2.07
   0   4  -1    1.01    2.06
   0  -4  -1    1.52    1.92
   0   4   1   -0.06    1.75
   0  -4   1    1.41    2.09
   0  -4   1   -1.25    1.92
   0   4  -1   -0.11    2.06
   0   4   1   -1.98    1.64
   0   4  -1   -0.84    1.14
   0  -4  -1   -0.55    1.91
   0  -4  -1   -0.16    0.78
   0  -4  -1    0.64    1.97
   0  -4   1   -0.13    2.23
   0  -4  -1   -0.33    2.21
   0  -4  -1   -0.83    1.98
   0  -4  -1    2.34    1.76
   0   4  -1   -1.08    1.75
   0  -4  -1   -1.85    1.97
   0  -4   1   -1.21    1.39
   0   4  -1    0.43    0.88
   0   4   1    0.20    1.96
   0   4   1   -1.73    0.81
   0   4   1   -1.00    1.49
   0  -4   1    0.60    0.98
   0  -4   1   -2.73    1.90
   0   4  -1   -1.88    1.65
   0  -4   1    0.61    2.13
   0   4  -1    0.56    1.81
   0  -4   1    0.68    1.79
   0   4   1   -2.84    1.64
   0   4  -1   -1.06    2.16
   0   4   1   -2.44    1.76
   0   4  -1   -0.86    1.60
   1   4  -1  270.84   11.20
   1  -4   1  252.23   11.63
   1   4  -1  286.36   11.48
   1  -4   1  255.94   11.23
  -1   4   1  276.59   10.18
  -1   4   1  283.24   10.57
  -1  -4  -1  265.33   10.41
  -1  -4  -1  264.60   10.89
   1  -4   1  253.63   10.21
   1  -4   1  266.18   10.82
  -1  -4  -1  270.51    9.72
   1   4  -1  286.13    9.66
   1   4  -1  273.12    8.01
  -1   4   1  275.22   10.99
  -1  -4  -1  280.29    8.54
  -1   4   1  267.40   11.63
  -1  -4  -1  273.63   11.08
  -1  -4  -1  271.43   11.43
  -1   4   1  255.90   10.92
   1  -4   1  275.05   11.54
  -1  -4  -1  268.25   11.15
   1   4  -1  276.54   11.34
   1  -4   1  253.47    9.01
  -1   4   1  267.79   11.48
   1   4  -1  272.60   10.97
   1   4  -1  259.17   10.99
   1  -4   1  266.51   11.18
   1  -4   1  274.03    8.65
  -1   4   1  254.63   10.47
   1   4  -1  271.13   11.81
   1  -4  -1  280.37   11.32
  -1   4  -1  262.87   11.00
  -1   4  -1  259.10    9.84
   1  -4  -1  285.40   10.29
   1   4   1  285.73   11.76
   1   4   1  273.41    8.32
  -1  -4   1  268.29   11.29
   1  -4  -1  273.75    8.33
   1  -4  -1  273.21   11.25
  -1  -4   1  282.07    9.64
  -1   4  -1  271.93    7.84
  -1   4  -1  281.03   11.03
  -1  -4   1  265.07    9.66
   1   4   1  276.54   10.77
   1  -4  -1  264.06   11.35
   1   4   1  258.73   10.53
   1   4   1  279.02   10.61
   1  -4  -1  276.50   10.66
   1  -4  -1  250.08   10.77
  -1   4  -1  273.91   11.10
   1   4   1  248.92   10.45
  -1   4  -1  287.83   11.53
  -1   4  -1  259.49   11.49
   1  -4  -1  271.01   11.96
  -1   4  -1  269.44    9.27
  -1  -4   1  267.48   10.84
  -1  -4   1  270.70   11.39
   1   4   1  280.52   11.34
  -1   4  -1  284.05   11.80
  -1  -4   1  264.31   11.00
   1   4   1  284.65   11.59
   1  -4  -1  295.98   11.83
  -1  -4   1  277.81   11.45
   2   4  -1  130.94    7.28
  -2  -4  -1  129.62    7.07
   2   4  -1  139.58    7.42
  -2   4   1  129.01    6.84
   2   4  -1  126.48    7.51
  -2  -4  -1  133.25    4.76
   2   4  -1  138.49    6.25
  -2   4   1  135.79    7.72
  -2   4   1  135.44    7.54
  -2  -4  -1  123.67    6.93
  -2  -4  -1  142.12    5.98
   2   4  -1  124.31    7.26
  -2   4   1  128.06    6.76
  -2  -4  -1  127.89    7.43
  -2   4   1  131.56    6.54
  -2   4   1  116.30    7.01
   2  -4   1  120.64    7.56
  -2   4   1  137.25    8.09
   2   4  -1  124.26    7.58
   2  -4   1  120.51    7.44
  -2  -4  -1  131.25    7.14
  -2  -4  -1  124.55    7.43
   2  -4   1  119.46    6.95
   2  -4   1  134.73    8.17
   2   4  -1  128.42    7.44
   2  -4   1  141.37    5.81
   2  -4   1  113.60    7.09
   2  -4   1  123.65    6.87
  -2  -4  -1  135.42    6.86
   2  -4  -1  133.86    5.56
   2  -4  -1  125.26    6.99
   2  -4  -1  137.14    7.56
  -2  -4   1  131.67    6.48
   2  -4  -1  135.67    7.71
   2   4   1  129.37    5.30
   2   4   1  126.78    6.77
  -2   4  -1  134.66    7.07
  -2  -4   1  122.11    7.10
  -2  -4   1  134.20    7.53
   2   4   1  126.75    7.21
  -2  -4   1  140.98    7.73
   2   4   1  136.52    7.16
  -2  -4   1  134.39    7.56
  -2   4  -1  131.30    7.89
  -2   4  -1  122.09    6.27
  -2   4  -1  142.10    7.52
  -2   4  -1  133.77    4.79
  -2   4  -1  126.67    7.79
  -2  -4   1  127.75    7.49
   2  -4  -1  148.24    7.48
   2   4   1  135.75    7.60
  -2  -4   1  134.15    7.24
   2  -4  -1  132.75    8.12
  -2   4  -1  135.11    7.49
   2   4   1  132.83    7.74
  -2  -4   1  137.23    5.66
  -2   4  -1  157.52    8.22
  -3  -4  -1  220.13    9.32
   3  -4   1  189.94   10.21
  -3  -4  -1  199.66    9.67
   3   4  -1  209.00    8.41
   3  -4   1  217.02   10.26
  -3  -4  -1  222.80    7.54
   3   4  -1  218.89   10.00
   3   4  -1  196.86    9.37
  -3  -4  -1  194.71    8.54
   3   4  -1  193.88    9.17
   3  -4   1  202.26    8.07
  -3   4   1  204.98    9.90
  -3   4   1  196.11    7.33
   3   4  -1  206.59    9.09
  -3   4   1  222.42   10.06
  -3  -4  -1  202.39    6.27
  -3   4   1  219.22    9.30
   3  -4   1  198.01    9.25
  -3   4   1  202.18    8.79
   3  -4   1  201.55    8.63
   3   4  -1  177.52    9.11
   3  -4   1  197.46    9.54
  -3  -4  -1  214.72    9.13
  -3   4   1  201.87    9.67
  -3  -4  -1  213.77    9.35
   3   4  -1  185.41    9.64
  -3  -4  -1  212.89    8.86
  -3   4   1  207.80    8.61
   3   4   1  210.39    7.54
   3   4   1  214.02   10.08
  -3   4  -1  206.25    9.94
   3   4   1  220.41    9.26
   3  -4  -1  223.63    8.06
  -3   4  -1  199.65    6.87
  -3  -4   1  208.87    9.28
  -3   4  -1  215.76    8.59
  -3  -4   1  198.06    9.66
  -3  -4   1  183.94    8.49
  -3  -4   1  197.78    6.82
   3  -4  -1  227.83   11.69
   3   4   1  199.44    9.27
   3  -4  -1  196.58    9.16
   3  -4  -1  198.46   10.31
  -3  -4   1  199.45    8.86
  -3   4  -1  214.17    9.95
  -3   4  -1  211.83    9.58
  -3   4  -1  205.40    9.62
   3   4   1  208.96    8.98
   3   4   1  212.04    9.40
   3  -4  -1  194.30    9.31
   3  -4  -1  211.18   10.03
  -3  -4   1  208.39    9.39
  -3   4  -1  216.24    9.36
  -3   4  -1  206.36    8.45
   3   4   1  227.34   10.01
  -3  -4   1  192.01    9.31
   3  -4  -1  215.96    9.89
   4   4  -1  183.31    9.53
   4  -4   1  175.38    8.93
  -4   4   1  176.57    9.03
  -4  -4  -1  175.90    8.68
   4  -4   1  182.03    9.09
  -4  -4  -1  171.92    8.27
   4   4  -1  164.57    8.64
  -4  -4  -1  167.31    8.74
  -4  -4  -1  180.76    5.47
  -4   4   1  170.13    9.05
   4  -4   1  178.48    9.87
   4   4  -1  164.55    8.81
  -4   4   1  157.37    7.92
  -4   4   1  180.01    6.91
  -4  -4  -1  182.61    6.33
  -4   4   1  186.81    8.11
   4   4  -1  180.18    8.15
   4  -4   1  170.87    7.72
   4  -4   1  185.03    7.97
  -4  -4  -1  180.19    8.14
   4  -4   1  192.76    9.84
   4   4  -1  181.35    8.68
   4   4  -1  174.95    7.83
  -4   4   1  155.29    8.72
  -4   4   1  170.36    7.32
  -4  -4  -1  184.45    7.88
  -4   4   1  186.94    8.57
   4   4  -1  186.73    9.30
  -4  -4  -1  169.98    8.16
  -4   4  -1  176.78    7.89
  -4   4  -1  155.94    8.66
  -4  -4   1  176.95    8.28
  -4  -4   1  166.90    8.10
   4   4   1  160.58    8.94
  -4  -4   1  183.51    9.12
  -4  -4   1  183.67    9.16
   4   4   1  182.18    8.21
  -4   4  -1  185.68    6.69
  -4  -4   1  189.10    7.35
   4   4   1  203.96    7.51
  -4   4  -1  161.97    7.64
  -4  -4   1  176.79    8.18
  -4   4  -1  171.00    8.80
   4  -4  -1  187.19    9.37
  -4  -4   1  163.07    8.60
   4  -4  -1  173.46    8.81
  -4   4  -1  173.43    9.07
   4  -4  -1  165.30    9.09
   4   4   1  166.59    8.40
   4  -4  -1  182.67    7.74
  -4  -4   1  179.55    5.57
   4  -4  -1  176.54    9.74
  -4   4  -1  184.71    9.40
   4  -4  -1  175.48    8.36
  -4   4  -1  175.54    8.49
   4   4   1  177.30    8.44
   4   4   1  183.39    9.04
   4   4   1  178.80    8.95
   5  -4   1   94.58    5.85
   5   4  -1   92.79    6.75
   5  -4   1   96.14    6.94
   5   4  -1   97.05    7.85
  -5   4   1   75.82    7.08
  -5   4   1   85.78    4.88
  -5   4   1   93.21    6.78
   5  -4   1  103.70    7.60
   5   4  -1   94.24    5.50
   5  -4   1   87.92    7.55
   5   4  -1   92.58    5.79
  -5   4   1   86.47    5.96
  -5   4   1   97.22    5.70
   5   4  -1  105.91    6.78
   5   4  -1   84.71    6.02
  -5  -4  -1   75.09    5.01
  -5   4   1   85.82    5.81
   5  -4   1   90.31    6.66
  -5  -4  -1   91.18    3.48
  -5  -4  -1   82.26    5.43
  -5   4   1   80.11    7.22
  -5   4   1   89.12    4.68
  -5  -4  -1   77.94    6.92
   5   4  -1   93.50    6.80
  -5  -4  -1   78.46    5.30
  -5  -4  -1   85.93    5.71
   5   4  -1   83.92    3.50
  -5  -4  -1   83.74    6.21
  -5  -4   1   90.45    6.08
  -5   4  -1   90.44    6.28
  -5  -4   1   75.15    6.97
   5   4   1   89.44    5.63
  -5   4  -1   87.93    4.71
   5  -4  -1   97.95    8.16
   5   4   1   85.30    6.30
   5  -4  -1   75.01    7.35
   5   4   1   83.67    5.20
  -5  -4   1   73.93    6.60
   5   4   1   86.44    6.11
   5  -4  -1   93.65    5.88
  -5  -4   1   89.52    6.48
  -5  -4   1   84.06    5.38
  -5   4  -1   90.43    6.77
   5  -4  -1   82.83    6.20
   5   4   1   72.95    6.93
   5   4   1   80.48    5.69
   5  -4  -1   97.40    5.89
  -5   4  -1   88.16    4.14
  -5   4  -1   95.51    8.10
  -5   4  -1   93.93    5.65
  -5   4  -1   87.83    6.47
  -5   4  -1   97.21    6.44
  -5  -4   1   93.04    4.74
   5  -4  -1   91.35    8.06
   5   4   1   88.18    6.46
  -5   4  -1   82.54    5.37
  -6   4   1   93.09    6.35
   6   4  -1  101.81    7.04
   6   4  -1  100.10    7.23
   6  -4   1  104.27    6.67
  -6  -4  -1  109.35    5.70
  -6  -4  -1   95.05    5.80
   6   4  -1  101.71    5.60
  -6   4   1   92.40    6.42
  -6   4   1   97.75    7.27
   6   4  -1  110.29    7.77
  -6  -4  -1  100.22    6.28
   6   4  -1   97.24    4.25
   6   4  -1   85.25    6.23
   6  -4   1  103.25    7.36
  -6   4   1  101.45    7.29
  -6  -4  -1   97.79    6.87
   6  -4   1  112.17    8.09
   6   4  -1   94.08    6.84
   6  -4   1  101.46    6.96
   6  -4   1   98.71    7.52
  -6   4   1  108.01    5.53
  -6   4   1   94.15    7.08
   6   4  -1   94.57    6.32
  -6   4   1  106.05    5.40
  -6  -4  -1  100.48    6.98
  -6  -4  -1  105.26    6.14
  -6   4  -1  102.91    4.35
  -6  -4   1  107.45    5.85
  -6   4  -1  105.79    7.39
   6  -4  -1   97.49    6.23
   6   4   1  111.52    6.27
  -6  -4   1   91.90    7.87
  -6   4  -1   96.42    6.95
   6   4   1   95.85    5.83
  -6   4  -1   98.84    5.37
  -6  -4   1  111.68    4.99
   6   4   1   92.67    6.92
  -6   4  -1   90.12    5.83
  -6  -4   1  104.76    7.00
  -6   4  -1  106.28    6.10
   6   4   1  102.88    7.15
   6  -4  -1  104.73    6.07
   6   4   1  106.46    3.84
   6  -4  -1   93.15    7.47
  -6  -4   1  103.13    7.41
  -6   4  -1   86.15    7.87
  -6   4  -1   97.18    7.20
  -6   4  -1   91.75    6.43
   6  -4  -1   94.05    8.39
   6   4   1   95.40    6.97
   6  -4  -1   99.73    6.70
   6   4   1   99.21    7.32
  -6  -4   1   99.88    6.85
   6  -4  -1  103.22    7.74
  -6  -4   1   98.10    6.82
   7   4  -1  658.85   18.96
  -7   4   1  688.57   23.05
  -7   4   1  630.73   21.50
   7  -4   1  656.99   21.71
   7   4  -1  643.53   21.03
   7   4  -1  642.95   22.48
  -7   4   1  668.58   19.36
   7  -4   1  662.27   22.87
  -7   4   1  661.85   19.46
   7  -4   1  632.48   23.09
   7   4  -1  658.14   18.09
   7   4  -1  655.05   22.00
   7  -4   1  655.19   22.76
  -7  -4  -1  663.03   21.66
   7  -4   1  656.43   21.53
  -7  -4  -1  686.45   19.24
  -7  -4  -1  636.31   20.12
  -7  -4  -1  661.34   22.40
  -7   4   1  679.84   21.77
   7   4  -1  664.87   22.37
  -7   4   1  707.14   23.01
   7   4  -1  637.85   22.60
  -7  -4  -1  650.85   19.75
  -7  -4  -1  672.86   20.70
   7   4  -1  667.76   21.73
  -7   4  -1  638.00   20.46
   7   4   1  643.11   21.88
  -7   4  -1  655.91   19.82
   7   4   1  685.20   22.72
   7   4   1  674.58   23.02
   7   4   1  668.00   20.60
   7  -4  -1  645.61   19.80
  -7  -4   1  657.75   21.34
   7  -4  -1  682.30   21.73
  -7  -4   1  647.73   22.04
  -7   4  -1  635.82   22.26
   7   4   1  663.90   17.73
   7  -4  -1  637.72   21.09
  -7   4  -1  664.01   22.02
  -7  -4   1  670.81   18.05
  -7   4  -1  641.65   22.39
  -7   4  -1  635.58   21.81
  -7  -4   1  666.69   22.26
  -7  -4   1  677.51   19.65
  -7  -4   1  643.50   21.57
  -7   4  -1  648.47   20.58
   7   4   1  675.59   19.92
  -7  -4   1  652.86   21.42
   7  -4  -1  657.82   23.17
  -7   4  -1  669.67   17.52
   7  -4  -1  726.29   23.44
   7  -4  -1  651.28   22.62
  -8  -4  -1   82.62    6.00
  -8   4   1   91.21    5.50
  -8  -4  -1   95.91    6.62
  -8   4   1   78.76    8.32
   8   4  -1   87.28    8.14
   8  -4   1   98.49    7.56
   8   4  -1   90.20    4.96
  -8  -4  -1   98.95    8.53
  -8   4   1   90.69    5.16
   8   4  -1   99.43    4.88
   8  -4   1  101.28    8.38
   8   4  -1   76.71    7.73
  -8   4   1   64.90    7.25
  -8  -4  -1   91.72    5.14
   8   4  -1   91.94    8.26
   8  -4   1   94.46    9.01
  -8  -4  -1   97.31    8.67
   8  -4   1   89.87    7.93
   8  -4   1   82.21    8.37
  -8  -4  -1   88.35    5.82
   8   4  -1   97.86    7.06
  -8   4   1   90.42    7.84
  -8   4   1   95.21    8.09
  -8  -4   1   97.04    8.42
   8  -4  -1   95.20    5.71
   8  -4  -1   90.94    7.98
   8   4   1   85.25    4.51
  -8  -4   1   87.61    8.38
   8  -4  -1   98.44    8.17
  -8   4  -1  101.61    6.47
   8   4   1   82.96    7.72
  -8  -4   1   91.82    6.64
   8   4   1   85.15    8.37
   8   4   1   99.73    9.16
   8   4   1   91.87    6.42
  -8   4  -1   80.85    5.96
   8   4   1   95.65    5.50
  -8  -4   1   90.25    5.24
   8  -4  -1  101.90    7.99
  -8  -4   1   77.19    7.06
  -8   4  -1   87.02    8.30
  -8   4  -1   86.59    8.01
  -8   4  -1   85.54    8.42
   8  -4  -1   84.95    8.46
   8  -4  -1   86.85    8.35
   9   4  -1   77.86    8.40
   9  -4   1   78.90    8.52
  -9  -4  -1   71.70    7.96
  -9  -4  -1   73.13    6.98
   9  -4   1   80.74    7.47
   9   4  -1   72.46    4.81
  -9  -4  -1   86.51    8.44
   9   4  -1   75.48    7.79
   9  -4   1   63.84    7.60
   9   4  -1   78.45    8.09
  -9   4   1   79.77    7.57
  -9  -4  -1   80.34    5.96
  -9  -4  -1   68.43    4.39
  -9   4   1   79.64    4.93
  -9  -4  -1   65.59    5.89
   9   4  -1   83.10    7.70
  -9   4   1   87.49    8.76
  -9   4   1   78.19    8.32
  -9   4   1   72.81    7.29
   9  -4   1   87.77    8.00
  -9   4   1   86.22    5.60
  -9   4  -1   66.34    7.05
  -9  -4   1   70.42    4.47
   9   4   1   69.52    7.52
   9  -4  -1   66.83    6.77
   9  -4  -1   72.54    4.87
  -9  -4   1   76.89    7.19
  -9   4  -1   68.85    6.56
   9  -4  -1   90.74    8.97
   9  -4  -1   80.00    8.26
   9  -4  -1   75.78    8.03
  -9  -4   1   68.05    6.71
  -9  -4   1   82.92    8.08
  -9   4  -1   77.25    8.02
   9   4   1   75.90    7.79
   9   4   1   93.49    9.00
  -9   4  -1   82.08    7.18
   9  -4  -1   72.53    7.38
   9   4   1   74.34    6.95
   9   4   1   75.87    4.70
  -9   4  -1   67.84    7.47
  -9  -4   1   78.27    8.11
 -10  -4  -1   87.96    7.64
 -10  -4  -1   76.01    6.68
  10   4  -1   87.57    9.26
 -10   4   1   91.43    8.29
  10   4  -1   80.94    8.51
 -10   4   1   82.08    5.11
  10  -4   1   76.58    8.13
 -10   4   1   82.37    8.76
  10   4  -1   72.18    7.41
  10  -4   1   95.66    8.37
  10   4  -1  102.76    5.87
 -10   4   1   89.78    8.54
  10  -4   1   82.81    8.76
 -10   4   1   96.17    9.64
  10  -4   1   74.66    8.24
 -10  -4  -1   84.01    8.78
  10   4  -1   85.08    8.66
 -10  -4  -1   89.15    9.21
 -10   4   1   80.74    6.03
  10   4   1   82.02    5.38
  10  -4  -1   90.88    7.65
 -10  -4   1   98.95    8.80
  10   4   1  107.35    8.77
  10  -4  -1   85.40    8.73
  10  -4  -1  104.42    8.26
 -10   4  -1   86.29    5.96
  10   4   1   65.61    7.83
  10  -4  -1   83.46    7.68
 -10  -4   1   89.47    9.02
 -10  -4   1   81.97    7.65
 -10   4  -1   99.09    8.26
 -10   4  -1  110.29    9.48
  10   4   1   90.76    8.77
 -10   4  -1   85.09    7.68
  10  -4  -1   70.64    8.55
 -10   4  -1   87.94    8.66
 -10  -4   1   90.95    6.67
 -10   4  -1   91.19    9.13
  10   4   1   94.05    9.25
 -11   4   1  206.57   12.26
  11   4  -1  171.36   11.52
 -11  -4  -1  177.43    9.96
  11  -4   1  192.15   10.41
 -11  -4  -1  210.40   12.38
 -11  -4  -1  184.75   11.83
 -11   4   1  206.06   11.15
  11   4  -1  191.79    8.99
 -11   4   1  201.44   11.06
 -11  -4  -1  214.85   10.13
  11   4  -1  200.06   12.00
 -11   4   1  187.93    9.50
  11  -4   1  188.74   11.82
  11  -4   1  197.32   11.62
  11   4  -1  194.09   11.08
  11  -4   1  182.05   12.10
 -11   4   1  203.36   12.12
  11   4  -1  208.13   12.22
 -11   4  -1  176.50   10.08
  11  -4  -1  184.65   11.18
 -11   4  -1  171.73   10.89
  11   4   1  196.07   12.20
  11  -4  -1  215.25   12.09
  11   4   1  200.82    8.97
 -11  -4   1  194.79    9.76
 -11  -4   1  184.64   10.57
 -11  -4   1  196.37   12.23
  11   4   1  184.97   12.06
  11  -4  -1  207.34   12.29
  11  -4  -1  202.27   10.55
 -11  -4   1  203.05   11.65
  11  -4  -1  184.74    9.94
 -11   4  -1  196.59   11.85
 -11   4  -1  202.85    9.57
 -11   4  -1  194.49   10.48
 -11   4  -1  201.57   12.07
  11   4   1  185.73   10.84
  11   4   1  177.31   11.22
 -12  -4  -1    5.57    2.89
 -12  -4  -1   14.69    5.01
  12   4  -1    5.11    3.78
 -12  -4  -1    0.46    3.50
  12   4  -1    9.29    4.18
  12  -4   1    5.53    3.42
 -12   4   1    5.39    3.23
 -12   4   1    8.84    4.44
 -12   4   1   -1.90    2.99
 -12   4   1    2.22    3.50
  12  -4   1    7.49    4.37
  12   4  -1    0.33    3.13
  12  -4   1    3.89    4.00
 -12   4   1    4.86    3.22
  12  -4   1    3.31    3.59
  12   4  -1    4.08    3.75
 -12  -4  -1    3.98    2.91
  12   4  -1    3.92    2.84
 -12  -4   1    8.99    3.17
 -12   4  -1    1.76    3.35
  12  -4  -1    3.51    3.09
 -12   4  -1    4.63    3.40
  12  -4  -1    6.79    3.26
 -12  -4   1   -1.36    3.63
  12  -4  -1    4.12    3.39
  12  -4  -1    0.32    3.80
  12   4   1    4.52    3.63
  12   4   1    2.96    3.62
 -12   4  -1    3.72    3.81
 -12   4  -1   -0.18    2.98
 -12  -4   1    1.39    3.49
  12   4   1    6.53    4.06
 -12   4  -1    3.82    2.72
  12  -4  -1    5.90    3.85
 -12   4  -1    1.93    3.09
  12   4   1    1.44    3.47
 -12  -4   1    5.34    3.32
  12   4   1    8.15    3.01
  13   4  -1  258.41   11.58
 -13  -4  -1  230.42   14.18
  13  -4   1  214.95   13.79
 -13   4   1  235.26   12.88
  13   4  -1  235.33   14.17
 -13  -4  -1  236.79   11.57
  13   4  -1  255.32   14.02
 -13  -4  -1  243.97   11.62
 -13  -4  -1  246.47   14.08
  13  -4   1  225.89   13.66
 -13   4   1  227.02   13.67
  13  -4   1  236.35   11.87
  13   4  -1  254.97   14.71
 -13   4   1  227.07   13.82
  13  -4   1  253.61   13.88
 -13   4   1  254.47   12.10
  13   4  -1  232.16   13.76
 -13   4   1  238.42   12.24
 -13   4   1  268.13   13.77
  13  -4  -1  234.14   11.53
  13   4   1  245.84   13.45
  13  -4  -1  229.59   12.57
 -13   4  -1  242.99   11.69
 -13  -4   1  220.56   13.60
  13   4   1  250.50   14.38
 -13   4  -1  221.33   12.18
  13   4   1  226.98   13.51
 -13   4  -1  264.92   13.10
 -13   4  -1  230.92   14.02
 -13  -4   1  213.88   13.74
 -13   4  -1  222.51   13.74
  13  -4  -1  260.87   14.66
  13   4   1  219.02   14.14
  13  -4  -1  232.61   13.98
 -13   4  -1  248.72   13.74
 -13  -4   1  245.06   12.58
 -14   4   1  103.09    9.24
 -14   4   1  107.64    9.85
 -14  -4  -1   93.93   11.23
 -14   4   1  115.11   11.83
  14  -4   1  117.20   10.74
 -14  -4  -1  133.60    8.45
  14  -4   1  102.01   10.25
 -14  -4  -1  112.69   11.87
  14  -4   1  101.58   10.94
 -14   4   1  116.90   10.96
  14   4  -1  101.61   11.77
 -14   4   1   99.80   10.94
  14   4  -1  112.52   10.90
 -14   4   1  107.67   10.55
  14  -4   1   87.82   10.74
  14   4  -1   97.77   10.39
 -14  -4   1  101.87   10.87
 -14  -4   1  116.66   12.08
  14   4   1  112.85   11.24
  14   4   1  118.47   12.06
  14  -4  -1  100.86    9.71
  14  -4  -1  110.86   11.12
 -14   4  -1  109.43   10.48
 -14   4  -1  115.17   11.24
 -14  -4   1   99.07    9.47
  14   4   1  121.43   11.05
  14  -4  -1  122.04   12.40
 -14   4  -1  108.23   11.24
 -14   4  -1  109.78   10.25
 -14   4  -1   88.33   10.73
 -15  -4  -1  145.47    9.12
  15  -4   1  119.82   11.51
 -15   4   1  120.69   11.39
  15  -4   1  141.50   14.05
 -15   4   1  141.35   13.02
 -15   4   1  132.50   12.32
 -15   4   1  132.29    9.54
  15   4  -1  147.09   13.19
 -15   4   1  133.91    9.80
 -15  -4  -1  136.06   13.42
  15   4  -1  154.44   14.52
 -15  -4  -1  154.02   14.28
 -15   4   1  133.84   13.02
  15  -4   1  140.79   13.61
  15   4  -1  157.38   14.04
 -15   4  -1  150.38   13.32
  15   4   1  138.91   13.86
 -15   4  -1  134.65   11.67
 -15   4  -1  143.52   10.38
  15  -4  -1  131.06   11.80
 -15  -4   1  142.67    9.98
 -15   4  -1  147.14   13.99
  15   4   1  140.32   13.18
  15  -4  -1  145.05   13.65
 -15  -4   1  106.80   12.51
 -15   4  -1  129.21   12.47
  15   4   1  134.81   12.06
 -15  -4   1  132.45   12.78
  15  -4  -1  133.70   13.22
 -16  -4  -1    6.93    5.05
 -16   4   1   10.15    4.74
 -16   4   1    5.70    4.69
  16   4  -1    7.62    5.16
 -16  -4  -1   16.05    4.33
  16  -4   1   20.96    6.36
 -16  -4  -1   11.74    6.28
 -16   4   1   20.28    6.27
  16  -4   1   13.33    5.15
  16   4  -1   -0.29    4.76
  16  -4   1   10.43    5.59
 -16   4   1   13.56    5.15
  16   4  -1   20.75    6.37
  16  -4  -1   16.31    5.31
 -16   4  -1    5.48    4.44
 -16   4  -1   10.28    5.00
 -16   4  -1   12.97    5.21
  16   4   1   25.89    7.14
 -16  -4   1   10.36    5.66
  16  -4  -1    3.37    4.89
 -16  -4   1   18.06    5.08
  16  -4  -1    9.80    5.40
  16   4   1   10.77    5.19
 -16   4  -1   18.00    5.96
 -16  -4   1   11.46    6.08
  16   4   1    8.16    5.13
  17   4  -1  173.31   15.02
 -17  -4  -1  169.58   15.55
 -17  -4  -1  161.77   15.86
 -17   4   1  160.60   14.72
 -17   4   1  169.86   11.90
  17  -4   1  146.99   14.84
  17  -4   1  158.23   15.08
 -17   4   1  162.69   14.30
  17   4  -1  208.26   17.69
  17  -4   1  168.60   14.53
 -17   4   1  180.87   13.04
  17   4  -1  196.27   14.23
 -17  -4  -1  185.64   10.61
 -17   4  -1  168.48   12.11
  17   4   1  183.51   15.94
 -17  -4   1  164.85   15.09
 -17   4  -1  178.51   13.36
  17  -4  -1  159.79   15.15
 -17   4  -1  177.53   15.41
  17   4   1  172.74   16.27
  17   4   1  163.89   14.46
 -17  -4   1  181.57   11.83
 -17   4  -1  148.34   13.24
  17  -4  -1  163.81   15.55
  17  -4  -1  153.04   13.58
 -17  -4   1  159.34   15.70
  18  -4   1    2.33    5.70
 -18   4   1    1.81    4.27
  18   4  -1    9.55    6.52
 -18  -4  -1   10.65    5.81
  18  -4   1    1.69    5.57
  18  -4   1    9.49    5.32
 -18  -4  -1   -4.42    4.80
 -18   4   1    5.13    4.58
  18   4  -1   11.01    5.70
 -18  -4  -1    0.15    3.08
 -18   4   1    5.80    5.19
  18   4  -1    3.52    5.01
  18   4   1    6.43    5.87
  18  -4  -1   13.05    6.23
 -18  -4   1    5.55    5.66
 -18   4  -1    9.81    5.17
 -18   4  -1    5.55    4.95
 -18  -4   1   -0.18    4.70
 -18   4  -1    2.01    4.80
  18   4   1    2.76    5.07
  18  -4  -1    0.52    5.37
 -18  -4   1    7.36    4.27
  18   4   1    1.79    4.77
  18  -4  -1    1.41    3.76
 -18   4  -1    7.61    4.78
  19   4  -1   28.11    7.81
 -19   4   1   15.59    6.70
 -19  -4  -1   28.40    5.37
 -19   4   1   25.18    7.41
 -19  -4  -1   33.94    8.61
 -19  -4  -1   30.49    7.70
  19  -4   1   34.73    8.65
  19   4  -1   40.20    8.85
 -19   4   1   23.15    6.75
  19   4  -1   46.20   10.17
  19  -4   1   37.26    8.86
  19  -4   1   33.33    7.75
 -19  -4   1   31.83    6.54
  19  -4  -1   18.86    7.32
 -19   4  -1   28.68    7.83
 -19  -4   1   24.70    8.47
 -19   4  -1   39.49    8.30
  19   4   1   19.83    7.48
  19  -4  -1   24.36    7.11
 -19   4  -1   46.12    8.86
 -19  -4   1   33.37    8.58
  19  -4  -1   39.68    8.93
  19   4   1   28.20    7.84
  19   4   1   31.97    8.10
 -20   4   1   25.96    7.03
  20  -4   1   11.74    6.22
  20  -4   1   31.16    8.29
 -20  -4  -1   13.84    7.59
 -20  -4  -1    4.90    6.03
  20   4  -1   20.15    7.39
  20   4  -1    9.20    6.55
  20  -4   1   13.86    7.54
  20   4  -1   26.87    8.31
 -20   4   1   18.70    7.25
  20  -4  -1   20.75    7.65
  20  -4  -1   19.45    6.97
 -20   4  -1   15.88    6.69
  20  -4  -1   19.82    7.29
 -20   4  -1   19.05    6.43
 -20  -4   1   29.60    9.04
  20   4   1   16.98    7.09
  20   4   1    7.92    6.16
 -20  -4   1   13.76    6.42
  21  -4   1   55.42   10.12
 -21  -4  -1   62.10   11.41
 -21   4   1   56.45    9.68
  21  -4   1   74.32   11.21
  21  -4   1   52.73   11.19
  21   4  -1   41.56   10.37
 -21  -4  -1   66.33   11.64
  21   4  -1   57.39   10.77
 -21  -4   1   63.04   11.72
  21  -4  -1   40.21    8.66
  21   4   1   44.32   10.41
  21  -4  -1   43.39   10.11
 -21   4  -1   34.86    8.49
  21   4   1   59.83   11.08
  21  -4  -1   51.00    9.50
  22   4  -1   14.25    8.12
 -22  -4  -1    9.28    7.81
 -22   4   1   12.07    6.69
  22   4  -1   16.39    7.93
  22  -4   1   21.06    8.16
  22  -4   1   26.66    8.19
  22  -4   1   13.09    7.92
 -22   4   1   10.75    6.36
 -22  -4  -1   17.93    7.78
  22  -4  -1    6.12    5.94
  22  -4  -1   12.54    6.87
  22  -4  -1   21.91    8.78
  22   4   1   25.68    8.90
 -22  -4   1   24.50    8.74
  22   4   1   20.24    8.46
 -22   4  -1   16.73    6.82
   0  -5   1  160.67    9.02
   0  -5  -1  196.53    9.68
   0   5   1  165.87    8.96
   0   5   1  175.73    8.93
   0   5  -1  191.90    9.42
   0   5   1  190.19    6.32
   0  -5   1  158.08    9.56
   0   5  -1  186.34    7.57
   0  -5   1  179.40    7.82
   0  -5   1  164.24    9.19
   0  -5  -1  157.69    9.14
   0   5  -1  168.74    9.52
   0  -5  -1  170.90    8.35
   0  -5  -1  176.13    9.69
   0   5  -1  175.09    9.46
   0   5   1  176.91    9.55
   0  -5   1  186.13    6.05
   0   5   1  170.17    8.74
   0  -5   1  170.88    9.61
   0   5   1  173.45    9.00
   0   5  -1  172.17    5.31
   0  -5  -1  182.24    8.46
   0   5  -1  187.32   10.04
   0  -5   1  182.46    8.39
   0  -5  -1  151.37    8.96
   0   5   1  161.88    9.77
   0   5  -1  168.75    8.43
   1  -5   1  145.24    5.94
   1  -5   1  127.12    8.89
   1   5  -1  149.08    9.29
   1   5  -1  139.35    4.92
  -1  -5  -1  150.45    9.03
   1  -5   1  158.62    8.20
  -1   5   1  154.35    8.13
  -1  -5  -1  154.04    8.43
   1  -5   1  155.62    8.91
   1  -5   1  136.61    8.84
  -1  -5  -1  160.52    5.98
  -1   5   1  143.35    8.62
   1   5  -1  153.56    9.02
   1   5  -1  162.45    9.01
   1  -5   1  174.31    8.92
   1   5  -1  138.93    8.48
   1   5  -1  154.25    6.98
  -1   5   1  158.52    8.84
  -1  -5  -1  160.24    8.21
   1   5  -1  150.13    8.70
   1  -5   1  148.53    6.89
  -1   5   1  149.75    8.10
   1   5  -1  149.56    7.87
  -1  -5  -1  163.83    8.91
  -1   5   1  149.20    9.02
  -1  -5  -1  143.61    7.21
  -1  -5  -1  155.62    8.53
  -1   5   1  142.22    8.10
  -1  -5  -1  147.69    8.58
  -1   5  -1  155.65    8.70
   1  -5  -1  138.01    8.42
  -1  -5   1  149.34    7.25
  -1   5  -1  136.16    8.74
   1   5   1  145.94    9.04
  -1   5  -1  153.45    4.80
  -1   5  -1  165.95    9.28
  -1   5  -1  157.69    6.81
  -1   5  -1  150.64    8.56
   1  -5  -1  145.48    5.41
   1  -5  -1  146.98    9.32
  -1  -5   1  141.62    9.05
  -1  -5   1  156.97    8.89
   1   5   1  154.23    5.91
   1  -5  -1  152.76    8.91
  -1  -5   1  136.60    8.36
   1  -5  -1  146.17    8.84
   1   5   1  167.14    8.68
   1   5   1  145.07    8.80
  -1  -5   1  155.10    7.43
  -1   5  -1  160.62    9.13
   1   5   1  147.65    8.01
   1  -5  -1  148.64    7.63
   1   5   1  179.23    9.05
   1  -5  -1  139.90    7.74
  -1  -5   1  151.13    8.86
   1   5   1  154.85    8.64
  -1   5  -1  148.17    7.73
  -1  -5   1  179.39    6.00
   2   5  -1   24.48    4.70
  -2  -5  -1   16.94    3.82
   2   5  -1   31.59    5.06
  -2   5   1   22.57    4.39
  -2  -5  -1   30.58    4.84
  -2  -5  -1   29.36    4.43
   2   5  -1   29.46    4.94
  -2   5   1   25.00    4.33
   2  -5   1   24.25    4.13
  -2   5   1   25.38    4.20
  -2  -5  -1   24.59    3.37
  -2   5   1   25.85    4.64
   2   5  -1   31.40    4.93
  -2   5   1   25.35    3.98
   2  -5   1   28.45    4.80
   2   5  -1   31.50    5.10
  -2  -5  -1   24.08    4.36
  -2  -5  -1   30.75    2.54
   2  -5   1   23.30    3.01
   2  -5   1   24.45    4.82
   2  -5   1   26.13    4.22
   2   5  -1   31.72    2.59
   2   5  -1   30.46    3.68
  -2   5   1   25.62    4.01
  -2  -5  -1   28.09    4.31
   2  -5   1   20.10    4.65
   2   5   1   22.80    4.70
   2   5   1   28.75    2.93
  -2   5  -1   23.03    3.80
   2  -5  -1   30.32    4.75
   2   5   1   27.17    4.37
  -2   5  -1   34.53    5.03
   2   5   1   20.45    3.87
   2   5   1   24.43    4.14
   2   5   1   23.74    4.74
  -2  -5   1   24.87    4.46
  -2  -5   1   24.54    4.28
  -2  -5   1   19.21    3.01
   2  -5  -1   21.29    4.64
  -2   5  -1   27.39    4.86
  -2   5  -1   24.81    4.54
   2   5   1   26.73    4.35
  -2  -5   1   29.03    3.93
   2  -5  -1   25.08    4.73
   2  -5  -1   22.73    4.44
  -2   5  -1   26.84    4.35
   2  -5  -1   26.65    2.95
  -2  -5   1   20.42    4.05
  -2  -5   1   18.36    4.25
   2  -5  -1   25.82    4.73
  -2   5  -1   25.11    2.10
  -2  -5   1   24.77    4.66
  -2   5  -1   27.34    4.73
  -3   5   1  207.56   10.86
  -3   5   1  219.72   10.30
   3  -5   1  218.63   10.59
   3   5  -1  209.70   10.66
  -3  -5  -1  203.96    9.98
  -3   5   1  206.16    9.61
   3   5  -1  217.38   11.19
   3  -5   1  203.37    9.71
  -3   5   1  215.04    8.34
   3   5  -1  199.98    8.76
   3  -5   1  225.43   11.08
  -3   5   1  232.09   11.20
   3   5  -1  203.74   10.57
  -3  -5  -1  203.93    8.01
  -3  -5  -1  210.32    6.32
  -3  -5  -1  208.85   10.82
  -3   5   1  221.56   11.04
   3  -5   1  230.91   12.30
  -3  -5  -1  210.17   10.57
  -3   5   1  203.95    9.89
   3   5  -1  189.05   10.49
  -3  -5  -1  214.79   10.28
  -3  -5  -1  199.77   10.05
   3  -5   1  213.02    8.59
   3  -5   1  221.50   11.40
   3   5  -1  215.92   10.46
  -3  -5  -1  218.30    9.63
   3  -5  -1  195.42    9.90
  -3  -5   1  196.85   10.20
   3   5   1  223.75   11.43
   3   5   1  216.67    8.12
  -3  -5   1  205.11   10.73
   3   5   1  212.20   10.46
   3  -5  -1  205.09   10.23
  -3   5  -1  206.85    9.33
   3   5   1  209.65   11.04
   3  -5  -1  199.41   10.73
  -3  -5   1  211.88   10.42
  -3   5  -1  216.32   10.94
  -3   5  -1  201.95    9.08
  -3   5  -1  203.84   10.35
  -3  -5   1  215.39   10.38
   3  -5  -1  198.41   10.96
  -3  -5   1  223.83   10.92
  -3   5  -1  211.62    6.85
   3  -5  -1  213.46   11.57
  -3   5  -1  217.08   10.98
   3  -5  -1  202.03    8.10
  -3  -5   1  209.52    9.54
  -3  -5   1  202.90   10.93
  -3  -5   1  207.94    7.75
  -3   5  -1  204.90   10.87
  -3   5  -1  201.60   10.07
   3   5   1  222.79   10.49
   4   5  -1  118.13    6.81
   4   5  -1  128.03    8.86
   4   5  -1  123.42    8.23
  -4   5   1  132.57    6.81
  -4  -5  -1  127.51    7.64
  -4  -5  -1  140.22    7.44
   4   5  -1  122.15    8.61
  -4  -5  -1  136.06    5.77
   4  -5   1  138.26    8.47
  -4   5   1  124.73    7.42
   4   5  -1  127.31    8.33
   4  -5   1  134.31    9.04
  -4  -5  -1  136.33    8.03
   4  -5   1  148.35    9.85
   4  -5   1  128.82    8.53
  -4   5   1  138.70    8.78
  -4   5   1  137.01    8.79
   4   5  -1  125.31    7.96
  -4  -5  -1  141.14    8.12
  -4   5   1  142.79    6.38
   4   5  -1  128.39    7.73
  -4  -5  -1  133.56    8.50
   4  -5   1  133.11    7.05
  -4  -5  -1  127.69    7.98
  -4   5   1  127.21    8.46
  -4   5   1  140.44    7.92
  -4   5   1  120.09    7.57
   4  -5  -1  131.35    9.23
  -4   5  -1  130.56    5.43
  -4  -5   1  127.94    7.64
   4  -5  -1  134.13    8.43
  -4   5  -1  131.87    7.95
   4  -5  -1  136.48    8.11
  -4  -5   1  120.08    6.64
  -4   5  -1  134.67    8.49
  -4  -5   1  136.67    8.36
  -4   5  -1  132.90    7.40
   4  -5  -1  132.41    8.85
   4   5   1  139.49    6.55
   4   5   1  129.00    8.94
  -4   5  -1  135.56    7.22
  -4  -5   1  140.98    7.95
  -4  -5   1  136.60    8.10
  -4  -5   1  128.37    5.20
   4  -5  -1  124.60    8.40
   4  -5  -1  140.44    6.92
   4   5   1  134.85    8.10
   4   5   1  138.78    8.82
  -4   5  -1  145.58    9.12
   4   5   1  153.50    8.94
  -4   5  -1  139.00    8.66
  -4   5  -1  145.18    9.17
  -4  -5   1  139.86    8.82
  -4  -5   1  131.77    8.55
  -5  -5  -1   24.24    4.06
  -5   5   1   27.22    4.69
  -5   5   1   21.57    4.51
   5  -5   1   13.19    4.15
   5  -5   1   20.98    4.77
  -5  -5  -1   18.03    3.78
   5   5  -1   13.59    3.84
  -5   5   1   26.86    4.78
   5   5  -1   19.87    3.65
  -5   5   1   16.33    2.96
  -5   5   1   23.17    4.67
   5   5  -1   17.16    4.44
   5  -5   1   20.98    4.89
   5   5  -1   19.46    3.61
  -5   5   1   24.19    4.11
   5  -5   1   15.58    4.70
  -5  -5  -1   22.04    4.80
  -5  -5  -1   30.03    4.13
  -5  -5  -1   20.83    3.76
   5   5  -1   15.92    4.26
  -5   5   1   21.08    3.01
  -5  -5  -1   26.10    4.83
  -5   5   1   21.60    3.85
   5  -5   1   22.82    3.82
   5   5  -1   21.34    4.70
  -5   5  -1   28.44    5.12
   5  -5  -1   16.78    3.42
  -5   5  -1   22.96    4.83
  -5   5  -1   24.53    4.67
   5   5   1   21.37    4.08
  -5  -5   1   23.52    4.73
  -5   5  -1   11.69    3.32
  -5   5  -1   21.49    2.90
  -5  -5   1   25.10    5.00
  -5  -5   1   15.15    2.93
   5  -5  -1   26.19    4.99
   5  -5  -1   13.72    4.21
   5   5   1   16.23    3.10
  -5  -5   1   24.17    4.28
  -5  -5   1   23.47    4.52
   5  -5  -1   18.65    4.51
   5   5   1   20.03    4.45
   5  -5  -1   18.37    3.87
   5   5   1   16.27    4.04
  -5  -5   1   24.78    4.53
   5   5   1   32.86    5.08
  -5   5  -1   13.51    4.11
   5   5   1   23.07    4.85
   5  -5  -1   17.96    4.28
  -5   5  -1   18.34    3.35
  -5   5  -1   19.66    2.76
  -5   5  -1   21.32    3.81
  -6   5   1   74.91    7.03
  -6   5   1   68.73    7.45
  -6  -5  -1   81.28    8.10
   6  -5   1   63.05    7.92
  -6   5   1   67.62    7.38
  -6  -5  -1   55.57    6.65
  -6   5   1   84.49    8.47
  -6   5   1   74.94    4.89
   6   5  -1   88.63    8.31
  -6  -5  -1   74.71    5.46
   6   5  -1   75.50    6.55
  -6   5   1   80.36    7.08
  -6  -5  -1   74.60    7.22
   6  -5   1   68.00    7.40
   6  -5   1   88.15    7.25
   6  -5   1   65.78    7.71
  -6  -5  -1   76.03    6.83
   6   5  -1   89.01    8.78
  -6   5   1   69.37    6.86
   6   5  -1   61.06    7.06
   6   5  -1   77.36    8.03
  -6   5   1   73.73    5.04
  -6  -5  -1   75.47    6.98
   6   5  -1   62.89    5.90
   6  -5   1   84.03    8.67
  -6   5  -1   82.94    8.33
   6  -5  -1   72.17    6.51
   6  -5  -1   78.17    8.37
   6  -5  -1   77.32    6.60
   6  -5  -1   62.84    7.49
  -6   5  -1   75.41    8.03
  -6   5  -1   77.15    7.72
   6  -5  -1   82.11    8.17
   6   5   1   69.32    7.48
   6   5   1   76.96    7.62
   6   5   1   82.14    6.17
  -6   5  -1   71.58    6.19
  -6  -5   1   76.31    7.79
   6   5   1   60.13    6.93
   6  -5  -1   79.32    8.60
  -6  -5   1   50.81    6.07
   6   5   1   75.36    6.08
  -6  -5   1   55.47    6.96
  -6   5  -1   70.49    7.65
  -6  -5   1   73.91    6.58
  -6   5  -1   85.86    7.77
  -6   5  -1   79.44    6.75
  -6  -5   1   75.62    4.94
  -6  -5   1   77.87    7.40
   6   5   1   70.59    7.88
  -6   5  -1   77.69    4.27
  -7  -5  -1   68.56    7.83
  -7   5   1   64.78    6.80
  -7   5   1   53.42    6.80
   7  -5   1   67.95    6.70
   7   5  -1   63.12    5.71
  -7  -5  -1   62.88    6.33
   7   5  -1   61.86    7.35
  -7   5   1   64.45    4.73
  -7   5   1   68.76    7.92
  -7  -5  -1   66.86    7.29
  -7   5   1   66.92    4.76
   7   5  -1   59.67    7.50
  -7  -5  -1   60.05    5.52
   7   5  -1   67.03    7.50
   7  -5   1   63.41    7.77
   7   5  -1   74.89    7.02
  -7   5   1   69.56    6.97
  -7   5   1   57.67    7.06
  -7  -5  -1   71.44    6.54
   7  -5   1   62.26    7.98
   7  -5   1   76.18    8.02
   7   5  -1   69.61    7.96
   7  -5   1   71.13    8.06
   7   5   1   56.61    7.01
  -7  -5   1   46.74    6.09
   7  -5  -1   62.49    7.70
   7   5   1   75.02    7.84
   7   5   1   66.60    6.11
   7   5   1   57.42    6.95
   7  -5  -1   60.13    7.44
  -7  -5   1   68.11    6.23
  -7   5  -1   56.79    7.11
  -7  -5   1   68.52    7.61
  -7  -5   1   69.79    7.45
   7  -5  -1   55.26    7.45
   7   5   1   64.59    7.48
  -7   5  -1   63.41    6.06
   7  -5  -1   72.08    6.68
  -7  -5   1   68.92    7.50
   7  -5  -1   58.57    6.36
  -7   5  -1   67.70    6.56
  -7   5  -1   76.62    7.87
  -7   5  -1   69.65    7.47
   7  -5  -1   56.91    6.81
  -7   5  -1   59.14    7.26
  -7  -5   1   55.55    4.12
   7   5   1   73.05    6.40
   8   5  -1  173.70   11.05
   8  -5   1  173.89   11.14
   8  -5   1  197.12   12.10
  -8   5   1  175.15   10.24
   8  -5   1  191.04   10.69
   8   5  -1  168.34   10.66
   8   5  -1  175.65   11.05
  -8  -5  -1  166.80   10.86
  -8   5   1  171.65    7.99
   8  -5   1  224.28   12.32
  -8   5   1  170.81   10.29
  -8   5   1  179.29   11.23
   8   5  -1  180.39    9.86
   8   5  -1  176.08   10.95
   8  -5   1  178.06    9.95
  -8   5   1  180.17    8.27
  -8  -5  -1  180.19    9.50
  -8  -5  -1  187.56    8.26
  -8  -5  -1  166.85   10.29
  -8   5   1  177.09   11.24
  -8  -5   1  173.57   10.73
   8  -5  -1  195.36    9.37
   8   5   1  177.71   11.17
  -8   5  -1  188.78    9.34
  -8  -5   1  196.26   10.64
   8  -5  -1  188.70   11.77
   8   5   1  192.08    9.57
   8  -5  -1  185.67   10.67
   8  -5  -1  163.37   11.23
  -8   5  -1  178.94    9.57
  -8  -5   1  173.68    8.65
  -8  -5   1  178.26   10.45
   8   5   1  189.89   11.23
   8   5   1  205.02   11.26
  -8   5  -1  189.29   10.87
  -8   5  -1  184.78   11.03
   8  -5  -1  185.40   10.10
  -8   5  -1  163.63   11.08
  -8   5  -1  192.89   11.26
   8   5   1  154.08   10.42
  -8  -5   1  178.24   10.54
   8  -5  -1  177.71   11.31
   9  -5   1  234.86   12.14
   9   5  -1  201.31   12.60
   9  -5   1  208.91   11.91
   9   5  -1  220.02   12.32
   9  -5   1  240.08   13.59
  -9  -5  -1  234.78   12.99
  -9   5   1  228.23    9.84
  -9  -5  -1  183.49   10.91
   9   5  -1  210.87   11.97
  -9  -5  -1  203.75   10.45
  -9   5   1  218.09   12.60
  -9   5   1  219.64   13.06
   9  -5   1  200.44   12.43
   9   5  -1  232.03   11.38
   9   5  -1  202.10   12.20
  -9   5   1  201.66   11.38
  -9   5   1  220.26   11.84
   9   5   1  241.16   13.02
   9  -5  -1  195.14   11.11
   9   5   1  233.92   13.47
  -9  -5   1  233.49   12.45
  -9   5  -1  207.08   11.97
   9  -5  -1  226.15   13.30
   9  -5  -1  210.94   12.64
   9  -5  -1  217.09   11.64
  -9  -5   1  237.29    9.79
   9  -5  -1  230.03   13.04
   9   5   1  219.56   11.08
  -9   5  -1  206.02   12.15
  -9   5  -1  204.40   12.27
  -9   5  -1  226.80   11.03
   9   5   1  226.92   12.77
  -9   5  -1  205.55   10.42
   9   5   1  215.39   12.33
  -9  -5   1  241.42   12.22
  -9  -5   1  221.34   12.68
   9  -5  -1  213.21    9.82
  -9  -5   1  224.31   11.61
 -10   5   1   31.93    5.81
  10  -5   1   29.80    5.81
  10  -5   1   19.62    5.60
  10   5  -1   30.81    6.14
 -10   5   1   30.07    6.07
 -10  -5  -1   36.10    5.91
  10   5  -1   20.59    4.92
  10   5  -1   28.26    6.02
 -10   5   1   23.30    5.85
  10  -5   1   21.05    4.16
 -10  -5  -1   20.40    4.06
  10  -5   1   27.48    5.98
 -10   5   1   29.55    5.61
  10   5  -1   23.16    5.64
  10  -5   1   18.34    5.06
  10   5  -1   14.10    4.64
 -10   5   1   22.34    4.08
 -10  -5  -1   26.82    5.97
  10   5   1   28.45    5.02
  10  -5  -1   27.19    5.60
  10  -5  -1   22.18    5.89
 -10   5  -1   26.18    5.66
 -10  -5   1   24.58    4.81
  10   5   1   22.39    5.53
 -10  -5   1   26.14    5.75
 -10   5  -1   22.69    4.55
  10   5   1   23.67    5.67
 -10   5  -1   13.35    4.31
  10   5   1   18.84    5.22
 -10   5  -1   17.39    5.12
  10  -5  -1   18.66    5.06
 -10   5  -1   20.79    4.55
  10   5   1   18.77    5.28
 -10  -5   1   24.47    5.04
  10  -5  -1   15.36    4.68
 -11   5   1  107.07    9.87
 -11   5   1   95.07   10.66
 -11   5   1   66.80    8.05
  11  -5   1   83.23    9.97
 -11   5   1   94.49   10.06
 -11  -5  -1   85.04    7.80
  11   5  -1   83.77    9.20
  11   5  -1   82.79    9.79
 -11  -5  -1   83.81    9.74
  11   5  -1  101.88    9.62
  11   5  -1  108.69   11.37
  11  -5   1   98.76   10.36
  11  -5   1   64.20    7.92
  11  -5   1  103.88   10.10
 -11  -5  -1   95.28    9.09
  11   5  -1  104.66   10.60
  11  -5  -1   77.98    8.89
  11   5   1   76.83    9.38
  11   5   1   85.87   10.08
  11  -5  -1   89.81    8.19
  11   5   1   68.79    8.83
 -11   5  -1   86.29    9.66
 -11  -5   1   89.24    9.77
  11  -5  -1   90.99    8.81
 -11  -5   1   92.30    8.66
  11  -5  -1   89.96    9.84
 -11   5  -1   89.24    9.91
 -11   5  -1   76.78    9.00
 -11   5  -1   83.54    8.10
  11  -5  -1   70.85    9.29
  11   5   1   74.42    8.09
 -11  -5   1   92.68    8.73
  11   5   1   80.73    8.98
 -11   5  -1   84.02    8.01
 -12  -5  -1   57.32    6.70
  12   5  -1   51.40    7.93
 -12   5   1   64.31    7.93
  12  -5   1   64.76    8.73
  12  -5   1   61.91    7.50
  12  -5   1   74.42   10.07
 -12   5   1   66.83    8.54
  12   5  -1   76.15    9.89
 -12   5   1   54.70    8.11
  12   5  -1   63.89    8.08
 -12  -5  -1   62.82    8.93
 -12  -5  -1   85.56    8.71
  12   5  -1   58.86    8.43
  12  -5   1   57.92    8.49
 -12   5   1   59.03    8.63
 -12   5  -1   71.47    8.83
  12   5   1   69.69    9.39
 -12   5  -1   73.36    9.26
 -12  -5   1   58.36    7.14
 -12   5  -1   55.55    8.37
 -12  -5   1   66.59    8.98
 -12   5  -1   69.62    7.54
 -12  -5   1   75.00    8.25
  12   5   1   63.35    7.77
  12  -5  -1   80.93    9.31
  12  -5  -1   66.37    7.74
  12   5   1   62.15    8.21
  12  -5  -1   63.47    8.91
 -12   5  -1   87.87    8.85
  12  -5  -1   72.16    7.61
  12   5   1   63.37    8.89
 -13   5   1  120.40   11.40
 -13   5   1  112.22   11.03
  13  -5   1  111.10   11.67
 -13   5   1  106.55   11.70
 -13  -5  -1  133.41   13.43
  13  -5   1  120.00   10.59
  13   5  -1  108.30   11.73
 -13  -5  -1  119.55   10.16
  13  -5   1  128.14   12.00
  13  -5   1  107.49   12.07
  13   5  -1   95.41   11.03
 -13  -5  -1  109.25    8.27
 -13   5   1  113.33   11.81
  13   5  -1  131.36   11.75
 -13  -5   1   98.60   11.31
  13  -5  -1  117.70   12.63
  13  -5  -1  113.83   10.11
 -13   5  -1  124.81   11.89
 -13   5  -1  115.94   12.43
 -13  -5   1  118.43   10.45
  13   5   1  112.80   11.94
 -13   5  -1  121.42   11.74
 -13  -5   1  118.46    8.62
 -13   5  -1  115.04   10.39
  13  -5  -1  106.51   11.13
  13   5   1  113.19   11.31
 -13   5  -1  108.14    9.92
  13  -5  -1  123.28   10.29
  13   5   1  110.15   10.32
 -14   5   1   11.94    4.64
  14  -5   1    6.20    4.82
 -14  -5  -1   11.27    3.98
 -14  -5  -1   11.37    5.85
  14  -5   1   16.26    4.98
  14  -5   1    9.13    5.63
 -14   5   1    2.64    3.75
 -14   5   1   11.42    5.41
  14  -5   1    4.45    4.47
  14  -5   1    9.50    4.54
  14   5  -1   -3.42    3.78
  14   5  -1   11.85    5.43
  14   5  -1    3.41    4.76
 -14   5   1    7.89    4.87
  14   5   1    9.23    4.47
 -14   5  -1   15.29    6.00
  14   5   1    3.05    4.86
 -14   5  -1    5.68    4.87
  14  -5  -1   11.65    5.66
 -14   5  -1   17.20    5.71
  14  -5  -1   10.06    5.60
 -14  -5   1   12.36    6.03
  14  -5  -1    8.63    4.30
 -14   5  -1   14.14    4.44
  14   5   1   16.51    5.39
 -14   5  -1    6.39    4.09
 -14  -5   1    7.66    4.20
  15   5  -1   43.51    8.30
  15  -5   1   39.55    7.89
 -15  -5  -1   54.28    6.73
 -15   5   1   38.04    7.38
 -15   5   1   46.37    8.62
 -15  -5  -1   32.31    8.04
  15   5  -1   48.36    8.55
  15  -5   1   56.16    8.13
 -15   5   1   37.30    7.13
  15  -5   1   36.09    8.24
 -15   5   1   38.19    7.95
  15   5  -1   39.99    8.13
  15   5   1   32.52    7.61
 -15   5  -1   52.41    9.14
 -15   5  -1   46.71    7.32
  15   5   1   43.04    8.02
 -15  -5   1   41.79    8.45
 -15   5  -1   37.87    7.89
 -15   5  -1   50.85    7.71
  15  -5  -1   35.14    6.49
  15  -5  -1   43.43    8.04
  15   5   1   41.51    7.82
 -15   5  -1   65.10    9.20
 -15  -5   1   34.57    6.40
  15  -5  -1   46.84    9.56
  16   5  -1   38.08    8.36
  16  -5   1   41.03    7.48
  16  -5   1   29.02    8.02
 -16   5   1   49.83    8.69
 -16  -5  -1   33.04    5.64
 -16   5   1   46.13    9.09
  16   5  -1   31.25    7.61
 -16   5   1   37.91    7.52
 -16  -5  -1   35.03    8.33
 -16   5   1   26.56    7.21
  16  -5   1   37.72    8.50
  16   5  -1   25.47    7.55
 -16  -5   1   43.79    9.10
 -16  -5   1   35.52    6.59
  16   5   1   27.73    7.70
 -16   5  -1   47.27    8.75
 -16   5  -1   36.94    7.16
  16   5   1   52.40    9.03
  16  -5  -1   37.98    7.12
 -16   5  -1   38.08    8.12
  16   5   1   57.00    8.83
 -16   5  -1   44.71    8.08
  16  -5  -1   47.80    9.02
  16  -5  -1   42.73    8.95
  17   5  -1    0.05    5.24
 -17   5   1    2.47    4.39
 -17  -5  -1    2.33    5.17
 -17   5   1   -1.17    4.32
  17  -5   1    1.54    4.74
 -17   5   1   -3.55    3.92
  17   5  -1    4.93    5.32
  17   5  -1    2.91    4.92
  17  -5   1    4.13    6.30
 -17  -5  -1    7.18    3.85
  17  -5   1    9.70    5.13
 -17   5  -1    9.76    5.50
  17  -5  -1    4.98    5.77
  17   5   1    3.39    5.01
  17  -5  -1   -6.31    4.27
 -17  -5   1    1.61    5.05
 -17   5  -1    3.05    4.16
 -17  -5   1    5.29    3.90
  17   5   1   11.84    5.57
  17   5   1    3.82    5.49
  17  -5  -1    5.38    4.45
 -17   5  -1    5.43    5.26
  18  -5   1   24.44    6.71
  18   5  -1   19.57    7.78
 -18  -5  -1   17.47    7.16
  18  -5   1   16.63    7.22
 -18   5   1   19.08    7.44
  18   5  -1   13.50    6.76
  18   5  -1   20.60    7.57
 -18   5   1   23.45    7.36
  18  -5   1   17.88    7.18
 -18  -5  -1   22.70    4.84
 -18   5   1   12.35    5.41
 -18  -5   1   26.42    7.74
 -18  -5   1   27.47    6.22
  18  -5  -1   19.29    6.27
  18   5   1    7.74    6.36
  18   5   1   15.95    6.67
 -18   5  -1   22.15    6.93
  18   5   1   12.24    6.27
  18  -5  -1   22.87    7.72
 -18   5  -1   16.60    5.63
 -18   5  -1   19.65    6.40
  18  -5  -1   13.91    6.94
 -19   5   1  134.39   14.35
  19  -5   1   89.50   12.68
  19  -5   1   86.20   11.29
 -19   5   1  114.92   12.75
 -19   5   1  103.55   14.40
  19   5  -1  138.01   15.07
 -19  -5  -1  107.64   14.40
  19   5  -1  111.12   13.43
  19  -5   1   75.60   12.12
  19   5  -1  127.23   15.52
  19  -5  -1  118.11   14.03
  19   5   1   93.93   13.23
  19  -5  -1  105.12   13.67
  19   5   1  126.53   13.82
 -19   5  -1  108.53   12.23
 -19  -5   1  115.60   14.84
  19   5   1  131.25   14.56
 -19   5  -1  101.33   12.74
  19  -5  -1  103.89   12.22
  20   5  -1    1.35    6.36
  20   5  -1   -9.63    5.87
 -20   5   1    4.23    4.61
  20  -5   1    5.85    6.73
  20  -5   1    0.90    4.76
  20  -5   1   -6.11    5.35
 -20   5   1    7.97    5.72
 -20  -5  -1    6.04    6.85
  20  -5  -1    0.49    6.14
  20  -5  -1    5.02    8.15
 -20  -5   1    0.74    5.87
  20   5   1    7.04    6.71
  20  -5  -1   -2.34    5.69
  20   5   1    8.46    6.69
 -20   5  -1   -1.84    5.14
  21  -5   1    4.08    6.37
 -21   5   1    4.59    5.57
 -21   5   1   -0.92    5.33
  21  -5   1    1.62    5.57
  21   5  -1   13.96    7.48
  21  -5   1   -9.49    4.91
  21   5  -1   -1.78    6.77
 -21  -5  -1    2.47    6.27
 -21   5  -1   -0.79    5.25
  21  -5  -1   -4.89    5.24
 -21  -5   1   10.65    7.65
  21   5   1   -8.67    4.45
  21  -5  -1   -1.14    6.03
  21   5   1    4.87    6.61
   0  -6  -1   -1.14    1.51
   0  -6   1    3.33    3.16
   0   6  -1   -1.07    2.54
   0   6   1   -1.06    2.66
   0   6  -1   -3.03    2.65
   0  -6   1    1.77    2.58
   0   6  -1   -0.26    1.69
   0  -6  -1    0.39    2.53
   0  -6  -1   -5.59    2.44
   0   6   1   -0.87    2.49
   0  -6   1   -3.48    2.57
   0  -6   1    2.95    3.06
   0   6  -1   -2.03    2.40
   0  -6   1    2.22    2.39
   0  -6   1    1.45    2.79
   0  -6   1   -4.27    2.40
   0  -6  -1   -2.61    3.04
   0  -6  -1    0.80    2.52
   0   6   1   -2.27    2.05
   0   6  -1    1.07    2.84
   0   6  -1   -0.17    2.30
   0   6   1    0.85    2.74
   0  -6  -1   -3.19    2.54
   0   6   1   -0.10    2.62
   0   6  -1   -0.97    2.87
  -1  -6  -1   45.67    6.43
   1  -6   1   42.36    6.55
   1  -6   1   30.32    5.30
   1   6  -1   34.69    5.80
   1  -6   1   43.86    5.61
   1   6  -1   47.06    6.59
  -1   6   1   36.66    5.27
   1  -6   1   32.76    5.62
   1   6  -1   41.38    6.02
   1  -6   1   39.77    6.22
  -1   6   1   32.71    5.11
   1  -6   1   44.79    6.47
  -1  -6  -1   42.65    5.06
  -1   6   1   37.29    6.36
   1   6  -1   33.85    5.85
  -1  -6  -1   37.02    5.60
   1   6  -1   41.90    4.40
  -1  -6  -1   38.98    6.13
   1   6  -1   33.22    5.06
  -1  -6  -1   46.98    5.88
  -1   6   1   40.60    6.17
  -1   6   1   29.54    5.09
   1   6  -1   35.30    5.74
  -1   6   1   36.36    5.75
  -1  -6  -1   36.02    5.89
   1  -6   1   40.01    4.56
  -1  -6   1   36.25    6.05
  -1   6  -1   49.48    6.75
   1   6   1   42.92    6.16
  -1  -6   1   34.74    5.88
  -1   6  -1   46.56    6.36
   1   6   1   34.51    5.45
  -1   6  -1   38.40    5.01
   1  -6  -1   49.20    6.64
   1   6   1   34.25    4.99
  -1  -6   1   46.00    6.34
   1  -6  -1   45.87    6.39
  -1  -6   1   41.39    6.39
  -1   6  -1   35.94    5.38
   1   6   1   40.77    5.89
   1  -6  -1   49.35    6.68
  -1  -6   1   45.90    6.46
  -1  -6   1   35.54    4.56
  -1   6  -1   33.48    5.76
   1  -6  -1   48.04    5.90
  -1  -6   1   49.66    5.36
   1   6   1   34.91    5.85
  -1   6  -1   42.20    6.61
   2   6  -1  422.26   17.87
  -2  -6  -1  435.78   18.26
   2   6  -1  468.16   17.86
  -2   6   1  412.24   14.59
  -2   6   1  422.66   17.90
  -2   6   1  464.12   18.21
   2  -6   1  435.95   16.79
   2  -6   1  456.26   13.71
  -2   6   1  428.94   18.15
   2   6  -1  437.58   16.93
   2  -6   1  425.54   17.75
  -2  -6  -1  453.25   17.92
  -2  -6  -1  453.24   17.92
   2  -6   1  449.41   19.05
   2  -6   1  454.59   18.65
  -2   6   1  459.47   17.01
  -2   6   1  410.91   16.66
  -2  -6  -1  457.38   17.05
  -2  -6  -1  438.86   15.16
   2   6  -1  451.72   18.88
   2  -6   1  411.16   17.52
  -2  -6  -1  474.67   17.14
   2   6  -1  452.46   15.09
  -2   6   1  429.92   16.37
   2   6  -1  465.69   18.64
  -2  -6   1  451.70   18.18
  -2   6  -1  453.18   16.66
   2   6   1  447.32   17.59
  -2   6  -1  444.01   16.11
  -2   6  -1  417.90   17.94
  -2   6  -1  456.68   18.71
   2   6   1  426.19   17.12
  -2  -6   1  468.95   16.18
   2  -6  -1  428.06   18.15
  -2  -6   1  401.50   17.62
  -2   6  -1  439.08   17.35
  -2  -6   1  412.31   17.61
   2   6   1  432.81   16.87
   2  -6  -1  467.53   18.08
   2   6   1  448.61   18.53
  -2   6  -1  418.45   17.84
   2   6   1  440.23   18.23
  -2   6  -1  449.55   17.82
  -2  -6   1  455.29   17.78
   2  -6  -1  456.47   17.34
   2  -6  -1  420.84   17.83
  -2  -6   1  438.49   14.67
   2   6   1  438.80   13.45
  -2  -6   1  432.89   17.98
   3   6  -1   31.67    5.67
  -3  -6  -1   32.32    3.94
   3   6  -1   24.27    5.31
   3  -6   1   28.29    3.61
  -3   6   1   26.61    4.84
   3  -6   1   25.80    5.26
  -3   6   1   23.17    5.26
  -3  -6  -1   29.69    5.28
  -3   6   1   26.06    5.23
   3  -6   1   27.61    5.45
   3   6  -1   28.86    5.48
   3  -6   1   19.33    4.83
  -3  -6  -1   21.61    4.22
  -3   6   1   27.35    3.80
  -3  -6  -1   21.08    5.05
  -3  -6  -1   26.39    5.00
   3  -6   1   26.58    5.52
  -3  -6  -1   23.15    4.97
   3   6  -1   22.74    3.72
  -3   6   1   31.39    5.42
  -3   6   1   28.54    5.35
   3   6  -1   20.69    5.03
   3  -6   1   28.81    5.90
  -3   6   1   39.29    5.39
   3   6   1   22.58    4.66
  -3  -6   1   23.52    4.44
   3   6   1   19.67    4.56
  -3   6  -1   26.98    5.23
  -3   6  -1   29.69    4.49
  -3   6  -1   29.81    5.55
   3  -6  -1   32.94    5.76
   3   6   1   32.78    5.44
   3  -6  -1   27.51    5.66
   3   6   1   30.37    5.85
  -3  -6   1   23.75    5.11
   3   6   1   20.98    5.04
   3  -6  -1   30.67    3.63
   3  -6  -1   26.69    5.71
  -3   6  -1   28.09    5.24
  -3  -6   1   17.73    4.80
  -3  -6   1   23.40    5.22
  -3   6  -1   21.46    4.15
  -3  -6   1   31.77    3.70
   3  -6  -1   25.13    4.90
  -3   6  -1   30.50    5.80
  -3  -6   1   18.30    4.62
   3   6   1   28.72    3.41
   3  -6  -1   24.52    4.80
  -3   6  -1   27.75    5.16
  -3  -6   1   33.48    5.67
   4   6  -1  180.16    8.63
   4  -6   1  172.07   11.63
   4  -6   1  181.24   10.91
  -4   6   1  165.54    9.68
  -4  -6  -1  182.36   10.19
  -4   6   1  166.15   10.97
  -4   6   1  164.55    9.37
   4  -6   1  199.13   11.65
   4   6  -1  188.00   11.31
   4  -6   1  174.51    8.35
  -4  -6  -1  167.56    9.96
  -4   6   1  176.61   10.09
   4  -6   1  170.82   10.61
  -4  -6  -1  174.49   10.32
   4   6  -1  161.48   10.90
   4   6  -1  189.18   11.12
  -4   6   1  159.72   10.55
   4   6  -1  161.58   10.98
  -4  -6  -1  188.84   11.17
  -4  -6  -1  179.67   10.79
  -4   6   1  179.95    8.00
  -4  -6  -1  178.28    9.41
  -4   6   1  192.79   11.45
   4  -6   1  176.36   11.30
  -4  -6   1  168.54   10.68
  -4   6  -1  173.75    8.92
   4   6   1  181.67    7.90
   4  -6  -1  177.69   10.86
  -4   6  -1  167.47   10.79
  -4  -6   1  178.58   10.20
   4  -6  -1  170.51   10.42
  -4   6  -1  166.48    9.84
   4  -6  -1  155.79    9.95
  -4   6  -1  174.56   11.06
   4   6   1  163.50   11.17
  -4  -6   1  173.64    9.70
   4   6   1  171.45   10.85
   4  -6  -1  167.92   11.04
   4   6   1  186.45   11.06
   4  -6  -1  173.30    8.12
  -4   6  -1  169.32   10.68
  -4   6  -1  182.78   10.75
  -4  -6   1  181.36    9.16
   4   6   1  173.44   10.23
  -4  -6   1  165.67   10.94
  -4  -6   1  158.85   10.82
   4  -6  -1  185.86   11.85
  -4   6  -1  165.18    9.24
   5  -6   1   40.59    5.03
  -5   6   1   34.79    6.13
   5  -6   1   30.99    6.15
  -5  -6  -1   32.71    5.57
  -5   6   1   32.28    5.11
  -5  -6  -1   34.96    5.35
  -5   6   1   42.02    6.18
  -5  -6  -1   30.86    5.43
  -5  -6  -1   31.68    4.72
  -5   6   1   32.83    6.19
   5  -6   1   34.62    6.18
   5  -6   1   29.41    5.77
  -5   6   1   33.82    4.42
  -5   6   1   34.43    4.15
  -5  -6  -1   25.12    5.39
   5  -6   1   30.09    5.43
   5   6  -1   20.10    5.07
   5   6  -1   38.70    6.47
  -5   6   1   23.92    4.47
   5   6  -1   32.21    5.63
   5   6  -1   24.10    4.10
   5   6  -1   41.93    7.01
   5  -6   1   27.29    5.71
  -5   6   1   35.22    5.95
  -5  -6   1   31.86    5.21
  -5   6  -1   32.34    5.82
  -5   6  -1   47.18    6.86
  -5   6  -1   38.76    5.34
  -5   6  -1   23.21    4.64
  -5   6  -1   39.44    4.09
  -5   6  -1   34.96    6.06
   5  -6  -1   30.30    5.16
   5  -6  -1   31.30    6.09
  -5  -6   1   34.56    5.92
   5   6   1   39.43    6.59
   5  -6  -1   38.48    4.81
  -5  -6   1   32.17    4.52
   5  -6  -1   36.13    6.37
   5  -6  -1   32.19    5.72
  -5  -6   1   37.30    6.51
   5   6   1   37.70    4.34
  -5   6  -1   28.71    5.27
   5   6   1   28.78    5.51
   5  -6  -1   40.94    6.51
   5   6   1   37.03    6.23
  -5   6  -1   32.39    4.54
   5   6   1   25.55    5.39
  -5  -6   1   40.21    6.62
  -5  -6   1   31.32    5.26
  -6   6   1  179.68    8.15
   6   6  -1  174.22   11.37
  -6  -6  -1  173.00   11.04
   6  -6   1  192.43   11.72
   6  -6   1  170.11   11.09
  -6   6   1  170.87   11.23
  -6  -6  -1  171.92   10.14
   6   6  -1  224.02   12.86
  -6  -6  -1  162.93    9.84
   6  -6   1  188.20   12.33
  -6   6   1  153.59   11.07
  -6   6   1  178.25   10.25
  -6  -6  -1  190.72    9.50
  -6   6   1  184.15    8.61
   6   6  -1  184.76    9.59
   6   6  -1  170.95   10.95
   6  -6   1  194.56    9.66
  -6  -6  -1  166.58   10.51
  -6   6   1  165.16   10.86
   6   6  -1  183.41   11.57
  -6   6   1  176.45    9.60
   6  -6   1  185.48   11.93
  -6   6   1  168.67   10.03
   6  -6   1  192.78   10.94
  -6  -6   1  176.63   10.98
  -6   6  -1  174.62    9.19
   6  -6  -1  196.63   11.76
   6  -6  -1  185.35    9.36
   6   6   1  186.73   11.54
  -6  -6   1  173.49   10.84
  -6   6  -1  168.66   10.65
  -6  -6   1  182.77    8.67
  -6  -6   1  148.36   10.59
   6  -6  -1  173.69   11.95
  -6   6  -1  181.47   11.56
  -6  -6   1  165.60   10.25
  -6   6  -1  187.02   10.52
  -6   6  -1  178.07   11.23
  -6   6  -1  164.72   11.52
   6   6   1  177.33   10.69
   6  -6  -1  178.45   12.21
   6  -6  -1  178.61   11.12
   6   6   1  156.34   11.01
   6   6   1  180.57    8.79
   6  -6  -1  178.14   10.32
   6   6   1  170.97   11.12
  -6   6  -1  210.20   10.27
  -6  -6   1  176.49    9.94
   7   6  -1   47.65    7.48
  -7   6   1   37.09    4.63
  -7  -6  -1   40.47    5.76
  -7  -6  -1   21.92    5.22
   7   6  -1   23.78    5.67
  -7   6   1   36.05    5.56
  -7   6   1   27.81    5.91
   7   6  -1   30.27    5.83
  -7   6   1   38.02    5.97
   7  -6   1   39.14    5.60
   7  -6   1   29.57    6.17
   7  -6   1   33.78    6.24
  -7  -6  -1   31.72    5.94
   7   6  -1   38.99    5.54
   7  -6   1   40.27    7.50
   7  -6   1   36.39    5.87
   7   6  -1   40.50    7.02
  -7   6   1   37.86    6.53
   7  -6   1   42.13    6.99
  -7   6   1   39.66    6.51
  -7  -6  -1   44.10    5.98
  -7  -6  -1   35.24    4.94
   7  -6  -1   32.47    5.25
   7   6   1   32.82    6.18
   7  -6  -1   34.55    6.46
   7   6   1   28.80    6.33
   7   6   1   34.62    4.72
   7  -6  -1   26.57    6.02
  -7   6  -1   35.14    5.38
  -7   6  -1   39.59    6.50
  -7  -6   1   39.14    6.57
  -7   6  -1   38.33    6.70
  -7   6  -1   37.04    5.04
  -7  -6   1   32.32    5.15
   7  -6  -1   40.46    6.46
   7   6   1   24.59    5.35
  -7  -6   1   28.44    5.76
  -7  -6   1   20.13    5.04
   7   6   1   28.44    5.99
  -7   6  -1   34.01    6.37
  -7   6  -1   36.04    6.33
   7  -6  -1   36.02    5.30
   7  -6  -1   38.23    6.78
  -7  -6   1   53.70    7.66
  -7   6  -1   37.60    5.83
   8   6  -1    7.87    4.96
  -8   6   1   13.20    4.74
   8  -6   1   14.52    4.33
   8  -6   1   14.00    4.93
  -8  -6  -1   14.51    4.79
   8   6  -1   10.00    4.83
  -8   6   1   14.95    4.21
   8  -6   1   18.49    5.50
  -8  -6  -1   11.85    3.94
   8  -6   1   10.14    4.96
  -8   6   1   17.56    4.97
  -8   6   1   14.94    4.23
  -8  -6  -1   15.87    4.14
   8  -6   1   13.42    4.07
   8   6  -1   13.06    3.96
  -8   6   1   20.80    5.22
  -8  -6  -1   15.46    4.76
   8   6  -1   10.36    4.70
   8   6  -1   17.18    4.98
   8   6   1    8.79    4.10
  -8   6  -1   23.52    4.35
  -8   6  -1   15.05    4.91
   8  -6  -1   22.35    5.69
  -8  -6   1   13.40    3.79
   8  -6  -1   19.20    5.57
  -8  -6   1   15.45    4.68
   8  -6  -1   15.13    5.03
   8   6   1   15.51    5.15
  -8  -6   1   18.28    5.23
   8  -6  -1   17.22    4.64
  -8   6  -1   21.27    5.80
   8   6   1    6.27    3.25
  -8  -6   1    7.20    3.85
   8  -6  -1   14.13    5.14
  -8   6  -1   10.79    4.50
   8   6   1   11.21    4.34
   8  -6  -1   20.61    4.59
  -8   6  -1   14.60    4.31
  -8   6  -1   20.09    4.57
   8   6   1    9.37    4.68
   9  -6   1    4.54    4.36
  -9   6   1   -3.56    2.85
  -9   6   1    2.47    3.43
   9  -6   1    1.89    3.07
   9  -6   1   -3.40    3.63
  -9  -6  -1   -0.95    2.82
   9   6  -1    1.60    3.45
  -9  -6  -1    3.05    3.37
   9  -6   1   -4.95    3.30
   9   6  -1   -2.22    3.60
   9  -6   1    4.71    3.52
  -9   6   1    3.83    3.98
   9   6  -1    3.35    3.46
   9   6  -1    2.34    4.28
  -9   6   1    5.91    4.49
  -9  -6  -1   -0.47    3.94
   9   6  -1    3.55    3.78
   9   6   1    4.07    4.41
   9  -6  -1   -0.75    3.36
  -9  -6   1    3.63    2.72
  -9  -6   1    0.20    3.51
   9   6   1    2.49    3.61
   9   6   1    1.28    3.31
  -9  -6   1    1.45    3.31
  -9   6  -1    1.15    2.80
   9  -6  -1    6.09    4.39
  -9   6  -1    0.06    3.82
   9  -6  -1    1.36    2.73
  -9   6  -1    6.57    3.66
   9   6   1    1.16    2.89
   9  -6  -1   -0.45    3.46
   9   6   1   -0.84    3.17
  -9   6  -1   -2.55    2.84
  -9   6  -1    2.98    3.09
  -9   6  -1   -0.68    3.32
  -9  -6   1   -1.48    3.15
   9  -6  -1   -4.03    3.23
  10  -6   1  329.45   15.69
  10   6  -1  328.96   16.98
 -10  -6  -1  342.33   17.30
  10   6  -1  358.49   18.27
  10  -6   1  346.62   14.85
  10   6  -1  313.78   17.08
  10  -6   1  287.06   15.48
  10  -6   1  336.12   18.05
 -10  -6  -1  355.43   15.39
  10  -6   1  371.00   18.53
  10   6  -1  343.60   17.23
 -10   6   1  338.39   17.73
  10   6  -1  354.24   15.82
 -10   6   1  337.59   16.19
 -10   6   1  330.10   17.15
 -10  -6  -1  336.07   16.39
 -10   6   1  354.15   16.36
 -10   6  -1  340.55   14.56
  10  -6  -1  333.82   17.65
  10   6   1  300.34   16.90
 -10  -6   1  348.31   16.22
  10   6   1  293.68   16.58
 -10   6  -1  331.72   16.62
 -10   6  -1  317.13   16.96
  10  -6  -1  342.88   16.27
  10   6   1  335.39   14.95
 -10   6  -1  351.76   17.75
 -10  -6   1  339.88   16.10
  10   6   1  342.80   17.38
  10  -6  -1  345.03   15.88
 -10   6  -1  338.91   15.24
  10   6   1  363.60   17.39
 -10  -6   1  351.74   17.38
  11  -6   1    4.36    4.67
 -11   6   1   -0.09    3.44
 -11  -6  -1    5.32    3.46
  11  -6   1    6.40    5.04
  11   6  -1    9.16    4.84
 -11   6   1    9.03    5.15
 -11   6   1    6.42    4.71
 -11   6   1    5.03    4.17
  11   6  -1    2.44    4.24
  11   6  -1    7.93    4.06
 -11  -6  -1   10.41    5.06
  11  -6   1    1.84    3.66
  11   6  -1    7.91    4.42
 -11  -6  -1    0.72    3.54
  11  -6   1    7.02    4.50
 -11   6  -1   10.45    5.17
 -11  -6   1    5.43    3.96
  11  -6  -1    1.60    3.70
  11   6   1    4.92    4.36
  11  -6  -1    0.89    3.48
 -11  -6   1    1.99    3.54
 -11   6  -1    8.85    3.78
 -11   6  -1   10.10    4.62
 -11   6  -1    1.96    3.40
  11  -6  -1   -0.42    4.24
 -11  -6   1    2.31    4.01
  11   6   1    2.40    4.07
 -11   6  -1    4.73    4.19
  11   6   1    5.49    4.42
  11   6   1   12.35    4.29
 -12  -6  -1    5.34    3.71
  12  -6   1    4.29    4.49
 -12  -6  -1    8.49    3.98
  12   6  -1    6.81    4.93
 -12   6   1    6.85    4.25
 -12   6   1    9.34    4.62
  12   6  -1   12.04    5.34
  12  -6   1    6.15    4.19
 -12   6   1    7.72    5.33
  12  -6   1   13.08    5.61
 -12  -6  -1    7.08    5.01
 -12   6   1    3.09    4.14
  12   6  -1    6.23    4.41
  12   6  -1   11.60    5.06
  12  -6  -1   10.21    5.47
  12  -6  -1   13.01    5.02
 -12   6  -1    5.73    4.83
 -12   6  -1   -0.36    3.40
  12   6   1    5.68    4.59
 -12   6  -1   17.90    5.73
  12   6   1   17.66    6.03
 -12  -6   1   11.31    4.55
  12   6   1    5.28    4.17
  12   6   1   -0.18    4.38
 -12  -6   1   16.12    4.96
  12  -6  -1    4.74    4.36
 -12   6  -1    7.13    4.92
 -12  -6   1    7.68    5.46
 -13  -6  -1   14.69    4.99
  13   6  -1   24.41    6.04
  13  -6   1   14.01    5.64
  13   6  -1    5.37    4.93
  13   6  -1   20.27    6.58
  13   6  -1   14.76    6.13
 -13   6   1   18.10    5.83
 -13   6   1   19.24    6.73
 -13  -6  -1   14.48    5.90
  13  -6   1   20.28    5.62
 -13   6   1   20.47    6.28
 -13  -6  -1   15.21    4.56
  13  -6   1   22.94    6.93
 -13   6   1   15.21    5.61
 -13   6  -1   21.06    5.46
 -13   6  -1   15.96    5.73
  13   6   1    9.51    6.01
 -13  -6   1   16.22    5.21
  13  -6  -1   12.77    5.32
 -13  -6   1   16.38    6.03
  13   6   1   24.85    6.45
 -13   6  -1   19.23    6.17
 -13   6  -1    9.38    4.77
  13  -6  -1   13.28    5.11
  13  -6  -1   13.55    6.17
  13   6   1    8.58    4.98
  13   6   1   19.08    5.61
 -13  -6   1   17.42    5.02
  14  -6   1  214.12   13.29
 -14  -6  -1  206.83   11.95
  14  -6   1  230.76   14.94
  14   6  -1  214.29   14.88
  14   6  -1  221.88   14.30
 -14   6   1  198.35   13.66
  14   6  -1  172.58   15.39
 -14  -6  -1  222.99   15.49
  14   6  -1  215.88   15.86
 -14   6   1  216.82   13.93
  14  -6   1  243.76   14.02
  14  -6   1  206.97   15.21
 -14   6   1  202.61   14.78
 -14   6   1  231.50   15.93
 -14   6  -1  230.39   15.72
 -14   6  -1  190.36   13.66
  14   6   1  194.41   14.82
 -14  -6   1  200.91   14.76
  14   6   1  208.06   15.34
  14   6   1  192.25   14.08
  14  -6  -1  206.48   12.94
 -14   6  -1  200.33   15.12
 -14  -6   1  211.66   13.43
  14  -6  -1  218.50   14.75
  14   6   1  228.36   14.29
  14  -6  -1  207.01   18.09
 -14   6  -1  213.11   13.18
  15   6  -1   16.06    6.60
  15   6  -1   18.34    6.82
 -15   6   1   31.72    7.01
  15  -6   1   29.43    8.25
 -15   6   1   27.92    7.11
 -15   6   1   15.70    6.69
 -15  -6  -1   16.56    7.30
 -15   6   1   40.62    8.67
  15  -6   1   38.19    7.31
  15   6  -1   15.10    6.74
  15   6  -1   25.14    6.81
  15  -6   1   25.11    7.21
 -15  -6  -1   29.55    5.58
  15   6   1   28.25    7.94
 -15   6  -1   23.36    6.10
 -15  -6   1   31.63    6.65
 -15   6  -1   19.38    6.12
  15   6   1   25.15    7.42
 -15  -6   1   34.15    8.43
  15  -6  -1   22.51    7.63
 -15   6  -1   29.04    7.52
  15   6   1   27.11    7.26
  15   6   1   22.85    6.78
 -15   6  -1   21.50    6.85
  15  -6  -1   23.12    7.15
  16   6  -1   31.84    7.87
 -16   6   1   15.96    6.70
  16  -6   1   14.36    6.46
  16  -6   1    5.40    6.35
  16   6  -1   14.22    6.17
 -16  -6  -1   22.42    4.92
 -16   6   1   15.46    6.20
 -16  -6  -1   11.67    6.41
  16   6  -1   11.79    6.26
 -16   6   1   20.27    7.14
  16   6  -1   13.94    6.53
 -16   6   1   14.05    5.95
  16  -6   1   10.37    5.32
  16  -6  -1   13.30    6.53
  16   6   1    2.84    5.50
 -16   6  -1   17.10    6.83
 -16  -6   1   15.88    7.44
  16   6   1   18.24    6.59
  16   6   1   17.24    6.74
  16   6   1   19.69    7.39
 -16   6  -1   17.86    6.27
 -16   6  -1    6.99    5.82
 -16  -6   1   22.75    5.87
 -16   6  -1    5.33    4.56
  16  -6  -1   17.16    6.59
  17  -6   1    2.27    5.99
  17   6  -1   -0.09    5.73
  17  -6   1   13.31    5.58
  17   6  -1   -3.18    5.02
 -17   6   1    2.87    4.64
 -17   6   1    3.82    4.77
  17  -6   1    7.43    6.48
 -17   6   1   10.01    6.05
 -17  -6  -1    2.87    6.13
 -17   6   1    3.81    5.05
 -17  -6  -1   -0.98    3.20
  17   6  -1   -2.71    4.72
  17   6  -1   -2.05    4.04
  17   6   1    2.14    5.22
 -17   6  -1    8.87    5.72
 -17  -6   1   11.81    4.90
 -17   6  -1   11.78    5.68
  17   6   1    5.57    5.93
 -17   6  -1   -2.48    5.20
  17   6   1    7.79    5.75
  17  -6  -1    3.30    5.97
 -17  -6   1   -4.91    4.98
  17   6   1    6.91    6.24
  17  -6  -1   -2.39    5.25
 -17   6  -1   -6.03    4.71
 -18   6   1   72.00   11.31
  18  -6   1   69.43   11.23
 -18   6   1   80.98   11.61
 -18   6   1   77.29   10.86
  18   6  -1   53.39   11.05
  18   6  -1   68.96   11.44
  18   6  -1   82.52   12.23
  18   6  -1   84.75   12.13
  18  -6   1   98.92   13.55
 -18  -6  -1   74.68   12.13
  18  -6  -1   69.56   11.60
 -18   6  -1   88.69   12.15
 -18  -6   1  118.79   15.15
  18   6   1   51.50   11.05
  18  -6  -1   90.84   12.35
  18   6   1   54.33   10.35
  18   6   1   97.72   12.22
  18   6   1   83.34   11.94
  19   6  -1  -11.80    5.53
 -19  -6  -1    3.93    6.55
 -19   6   1   -0.88    4.69
  19  -6   1   -2.47    5.65
 -19   6   1   -2.64    4.68
  19   6  -1   -2.81    5.62
  19  -6   1   -5.64    4.56
  19   6  -1    7.13    5.85
  19  -6  -1   -4.84    5.48
  19   6   1   -3.03    6.06
  19   6   1    0.76    5.47
  19   6   1   -0.54    5.53
 -19   6  -1    3.71    5.58
 -19  -6   1   -3.22    5.12
  19  -6  -1    0.26    5.93
  20   6  -1   18.22    7.53
 -20   6   1   42.77    8.73
  20  -6   1   20.91    8.45
 -20   6   1   32.58    8.17
  20  -6   1   14.81    8.00
 -20  -6  -1   27.50    9.94
  20   6  -1   27.40    9.81
  20   6  -1   33.70    9.74
 -20   6  -1   21.64    7.17
  20   6   1   26.04    8.41
  20  -6  -1    2.33    6.69
 -20  -6   1   32.08   10.04
  20   6   1   59.54   11.14
  20  -6  -1   25.24    8.98
  20   6   1   33.32    9.58
   0  -7   1   71.97    7.24
   0  -7   1   64.03    8.44
   0   7   1   67.15    7.63
   0  -7  -1   67.39    8.21
   0   7  -1   58.74    7.01
   0  -7  -1   54.64    6.57
   0  -7  -1   61.02    8.07
   0  -7  -1   69.12    7.35
   0  -7   1   56.91    7.84
   0   7  -1   55.07    7.88
   0  -7   1   59.29    8.22
   0  -7  -1   44.77    7.03
   0   7   1   56.84    7.77
   0   7  -1   66.59    8.17
   0   7   1   51.26    7.65
   0   7   1   56.17    7.21
   0   7   1   59.66    7.49
   0  -7  -1   57.82    7.80
   0  -7   1   55.03    7.69
   0   7  -1   66.02    8.67
   0  -7   1   58.23    6.21
   0   7  -1   62.00    7.72
  -1   7   1  148.82    9.68
   1   7  -1  157.20    8.32
   1   7  -1  156.48    9.55
  -1  -7  -1  143.44   10.02
   1   7  -1  164.48   10.85
   1  -7   1  145.21   11.04
  -1   7   1  151.37   11.15
   1   7  -1  166.79   10.79
  -1  -7  -1  149.83   10.79
   1  -7   1  149.41   10.94
  -1   7   1  157.47   10.18
  -1  -7  -1  160.06    9.00
  -1   7   1  135.40   10.66
  -1  -7  -1  139.81   10.53
   1   7  -1  161.19   10.98
  -1  -7  -1  171.13    9.94
   1  -7   1  163.93    9.78
   1  -7   1  147.83   10.71
   1   7  -1  143.74   12.62
  -1  -7  -1  164.63   11.08
   1  -7   1  157.69   11.90
  -1   7   1  154.06   10.21
  -1  -7   1  172.69    9.05
   1   7   1  161.25    9.97
   1   7   1  142.09   10.59
  -1  -7   1  178.55   12.06
  -1   7  -1  148.22    9.48
  -1  -7   1  175.62    9.48
  -1   7  -1  158.25   11.05
   1  -7  -1  153.43    9.55
  -1  -7   1  160.58   11.16
   1   7   1  173.98   10.73
   1   7   1  175.57   11.03
  -1   7  -1  156.03   11.00
   1  -7  -1  156.37   11.37
   1  -7  -1  152.80   10.64
  -1   7  -1  141.23   10.03
  -1   7  -1  163.51   11.55
  -1  -7   1  163.19   11.38
   1  -7  -1  149.06   10.73
   1   7   1  157.75   11.50
  -1  -7   1  166.44   11.30
  -2   7   1   16.78    5.23
  -2  -7  -1   22.17    4.93
   2   7  -1   17.69    5.26
   2  -7   1   17.80    4.86
  -2  -7  -1   20.59    3.88
  -2  -7  -1   17.13    4.62
   2   7  -1   22.67    3.68
   2  -7   1   13.56    4.93
   2  -7   1    9.86    5.07
   2  -7   1   20.47    5.33
  -2   7   1   20.82    5.01
  -2  -7  -1   18.78    5.48
   2   7  -1   14.93    4.98
   2   7  -1   18.59    5.10
  -2   7   1   18.73    3.79
  -2   7   1   19.75    4.39
  -2   7   1   16.84    5.08
   2   7  -1   24.99    5.35
   2  -7   1   17.06    5.50
  -2  -7  -1   14.49    5.29
  -2  -7  -1   20.66    4.88
  -2   7   1   21.08    4.98
   2   7  -1   19.43    5.34
  -2   7  -1   19.31    5.68
   2   7   1   18.07    5.38
  -2   7  -1   22.44    5.39
  -2  -7   1   19.81    4.36
  -2  -7   1   27.51    5.64
   2   7   1   18.55    4.76
  -2  -7   1   10.79    4.28
  -2   7  -1   19.37    4.46
   2   7   1   24.27    5.67
  -2  -7   1   13.50    4.87
  -2   7  -1   13.23    4.50
   2   7   1   19.58    5.08
   2  -7  -1   18.62    5.43
  -2   7  -1   22.11    4.49
  -2  -7   1   14.52    4.59
   2  -7  -1   16.26    5.57
  -2  -7   1   27.02    5.78
   2  -7  -1   19.64    4.62
  -2   7  -1   13.30    4.40
   2  -7  -1   12.72    4.83
  -3  -7  -1  166.61   11.03
   3   7  -1  154.17   11.35
  -3  -7  -1  161.10   10.12
   3  -7   1  164.09   11.43
   3  -7   1  170.13   12.33
   3   7  -1  150.27   11.26
  -3  -7  -1  158.78   10.22
  -3  -7  -1  140.06   12.38
  -3   7   1  144.39    9.84
  -3   7   1  181.21   12.07
  -3   7   1  165.66   11.41
   3   7  -1  170.92   10.34
   3   7  -1  156.07   11.01
   3  -7   1  169.29   10.73
  -3  -7  -1  161.72   10.75
   3  -7   1  158.41   11.33
   3  -7   1  171.82   12.50
   3   7  -1  155.18   10.90
  -3   7   1  178.09   10.70
  -3   7   1  152.83    9.74
   3   7  -1  159.90    8.38
   3   7   1  174.58   12.21
  -3   7  -1  153.01   11.08
  -3   7  -1  167.45    9.79
   3   7   1  168.95   10.80
   3   7   1  167.69   11.51
  -3   7  -1  177.47    9.49
  -3  -7   1  150.28    9.41
   3   7   1  155.71   10.69
  -3  -7   1  150.34   11.04
  -3   7  -1  158.06   11.55
   3   7   1  163.33   10.62
  -3   7  -1  166.61   10.41
   3  -7  -1  152.40   11.31
  -3  -7   1  154.66    9.59
   3  -7  -1  145.66   10.83
   3  -7  -1  170.51   10.55
  -3   7  -1  158.30   11.04
  -3  -7   1  168.25   11.53
   3  -7  -1  159.34   11.12
  -3  -7   1  156.99   10.78
   4  -7   1   71.82    8.95
  -4  -7  -1   97.28   10.52
  -4   7   1   97.76    7.01
  -4   7   1   94.28   10.35
   4   7  -1  105.20   10.75
   4  -7   1  103.76   10.86
  -4  -7  -1  116.74   10.39
   4   7  -1   97.23   10.01
   4   7  -1  101.50    9.38
   4   7  -1   76.82    9.27
  -4   7   1  110.57    9.89
   4  -7   1   97.01    9.57
  -4  -7  -1   95.30    9.74
   4  -7   1   91.78   10.59
   4   7  -1   75.08    9.14
   4  -7   1   86.97    9.56
  -4  -7  -1   85.42    9.07
  -4  -7  -1   85.01    8.26
   4   7  -1  101.44    6.89
  -4   7   1   85.66    9.70
  -4   7   1   87.07    8.41
  -4   7   1  114.90    9.99
  -4   7  -1   91.12   10.10
  -4   7  -1   86.81    9.34
   4  -7  -1  104.27   10.48
   4   7   1  102.05   10.74
  -4  -7   1  100.89    8.55
  -4  -7   1   99.93   10.05
   4   7   1   99.26   10.68
   4  -7  -1  101.41   10.40
  -4   7  -1   97.16   10.43
   4  -7  -1  105.52   10.94
  -4  -7   1   95.07    8.86
  -4   7  -1  106.88   10.05
  -4   7  -1   92.16    8.38
  -4   7  -1   99.03    8.40
  -4  -7   1   79.73    9.44
   4  -7  -1  107.79   10.25
  -4  -7   1   99.18    9.85
   4   7   1   94.81    9.73
   4   7   1  102.37   10.35
   4   7   1   84.93    8.87
  -5  -7  -1    3.08    3.05
   5   7  -1    2.34    3.57
  -5   7   1    1.89    3.05
   5  -7   1    4.96    4.25
   5  -7   1   -1.16    3.92
  -5  -7  -1    0.35    3.11
   5   7  -1    7.28    4.29
   5  -7   1    1.77    3.89
  -5   7   1    2.53    3.62
  -5   7   1    4.24    3.29
   5  -7   1    7.07    4.60
   5   7  -1    0.73    3.49
  -5   7   1    0.67    2.44
  -5  -7  -1    0.29    3.51
   5   7  -1   -0.34    2.38
   5   7  -1   -3.04    3.58
  -5  -7  -1    2.52    3.49
  -5   7   1   -2.41    2.97
  -5  -7  -1   -1.52    2.99
   5  -7   1    4.62    3.96
  -5   7   1    0.80    3.42
   5   7   1   -0.87    3.23
   5   7   1    3.62    4.16
   5   7   1    2.40    3.52
  -5   7  -1   -0.15    3.21
   5  -7  -1   -0.66    3.75
  -5   7  -1   -1.19    3.34
  -5   7  -1    1.86    2.66
  -5  -7   1    1.07    3.27
   5  -7  -1    5.14    4.05
  -5   7  -1    2.75    3.79
  -5  -7   1   -2.34    3.30
  -5   7  -1   -3.90    2.21
   5  -7  -1    4.96    3.95
   5   7   1    0.68    3.53
  -5  -7   1   -1.56    3.34
  -5  -7   1   -1.00    3.25
   5   7   1    2.06    4.02
   5  -7  -1    0.47    3.93
  -5  -7   1    2.33    2.78
  -5   7  -1   -0.11    3.05
  -5   7  -1   -2.99    2.36
  -6   7   1    3.75    3.94
   6   7  -1    0.83    3.52
  -6  -7  -1   -1.66    3.12
  -6   7   1    6.70    3.47
   6   7  -1    3.79    2.84
  -6   7   1    1.84    3.04
  -6  -7  -1    8.03    4.08
  -6  -7  -1    0.97    3.60
  -6   7   1    2.82    3.49
   6  -7   1    0.72    4.37
   6  -7   1    0.07    3.91
   6  -7   1    1.75    4.37
   6   7  -1    2.46    3.86
   6  -7   1    3.16    2.88
   6   7  -1    6.57    4.09
  -6  -7  -1    1.64    3.58
  -6   7   1   -0.38    2.50
  -6  -7  -1    3.31    3.25
  -6   7   1    2.62    3.57
   6  -7   1   -3.08    3.30
   6   7  -1    1.29    3.86
   6  -7  -1   11.01    5.11
  -6   7  -1    0.94    3.89
   6   7   1   -3.39    3.38
  -6  -7   1    5.02    3.68
   6  -7  -1    4.19    4.47
   6   7   1    2.01    3.53
  -6   7  -1   -4.37    2.56
  -6  -7   1    2.48    3.17
  -6   7  -1    1.18    3.34
  -6   7  -1    3.61    2.80
   6   7   1    0.99    3.50
   6  -7  -1    0.50    3.11
  -6   7  -1   -0.62    3.20
  -6  -7   1    2.71    3.60
  -6   7  -1   13.11    4.94
  -6   7  -1    7.93    4.09
   6  -7  -1   -0.56    3.81
  -6  -7   1   -2.35    3.06
   6   7   1    2.35    3.87
  -7   7   1   20.54    5.54
  -7  -7  -1   14.39    4.92
  -7   7   1   28.18    5.73
  -7   7   1   20.67    5.39
   7   7  -1   33.68    5.31
   7  -7   1   21.32    4.77
   7   7  -1   25.40    5.74
  -7  -7  -1   33.86    5.96
  -7  -7  -1   29.61    5.96
   7  -7   1   26.42    6.73
  -7  -7  -1   25.03    6.02
   7  -7   1   31.66    7.42
   7  -7   1   26.08    6.42
   7  -7   1   28.26    6.01
  -7   7   1   31.80    6.94
   7   7  -1   20.80    5.99
   7   7  -1   18.91    6.14
   7   7  -1   27.72    6.80
  -7   7  -1    5.88    4.73
   7  -7  -1   30.57    6.67
   7  -7  -1   17.62    5.39
  -7   7  -1   31.36    6.93
  -7  -7   1   16.14    4.79
  -7  -7   1   33.12    5.90
  -7   7  -1   29.80    6.01
   7  -7  -1   27.95    5.32
  -7   7  -1   31.98    6.81
   7  -7  -1   32.83    7.29
   7   7   1   26.09    6.69
  -7   7  -1   28.25    5.88
   7   7   1   27.08    6.56
  -7  -7   1   23.95    5.84
   7  -7  -1   17.31    4.88
  -7  -7   1   24.75    5.92
  -7   7  -1   36.66    5.46
  -7   7  -1   30.83    5.66
   7   7   1   30.36    6.22
   7   7   1   26.12    6.13
  -8  -7  -1   16.19    4.73
  -8   7   1   19.65    5.30
   8   7  -1   21.92    6.17
   8  -7   1   25.83    5.68
   8  -7   1   26.29    5.23
   8   7  -1   15.25    6.01
   8  -7   1   14.59    5.41
  -8   7   1    9.41    5.23
   8   7  -1   22.14    4.80
  -8  -7  -1   20.91    4.88
  -8   7   1   14.78    4.63
  -8   7   1   14.62    4.87
  -8  -7  -1   21.41    5.65
   8   7  -1   24.16    6.21
   8  -7   1   23.34    6.47
  -8  -7  -1   26.36    6.10
  -8  -7   1   20.99    5.94
  -8   7  -1   21.25    5.98
  -8   7  -1   20.44    5.16
   8  -7  -1   13.29    6.15
   8  -7  -1   22.16    5.41
   8   7   1   25.66    6.46
   8  -7  -1   29.11    6.86
  -8  -7   1   15.73    5.28
   8   7   1   15.25    5.54
   8  -7  -1   31.63    5.65
  -8   7  -1   14.20    5.05
  -8   7  -1   26.08    6.08
  -8   7  -1   15.10    5.45
  -8  -7   1   24.19    5.28
  -8  -7   1   14.61    5.16
   8   7   1   21.18    6.25
   9   7  -1  119.32   11.87
  -9  -7  -1  104.52   11.11
  -9  -7  -1  102.82   11.39
  -9   7   1  105.19   11.40
  -9   7   1  101.62   10.69
   9  -7   1  111.83   10.17
   9  -7   1  127.52   12.46
  -9  -7  -1   99.69    9.54
   9   7  -1  100.75   11.72
   9   7  -1  133.24   13.17
   9  -7   1  107.55   10.01
   9  -7   1  104.06   12.26
   9   7  -1  127.43   10.70
  -9   7   1  111.41   11.25
   9  -7  -1  107.13    9.86
   9   7   1  110.00   11.93
  -9   7  -1  113.99   10.15
   9   7   1  104.53   11.78
  -9   7  -1  121.72   12.00
  -9  -7   1  122.91   11.97
  -9   7  -1  146.98   13.48
  -9  -7   1  118.41   11.22
   9  -7  -1  104.84   12.12
  -9   7  -1  117.12   11.48
  -9  -7   1  108.63   11.31
   9  -7  -1  129.94   12.33
  -9   7  -1  109.83   11.85
   9  -7  -1  135.04   11.17
   9   7   1  117.92   11.67
 -10  -7  -1    2.86    3.53
  10   7  -1    6.92    4.98
 -10   7   1    5.86    4.50
  10  -7   1    7.45    4.34
  10   7  -1    3.87    4.99
 -10  -7  -1    1.86    4.04
 -10   7   1    3.73    4.12
  10  -7   1    6.41    4.68
  10   7  -1    9.40    5.27
  10   7  -1    8.65    4.34
  10  -7   1    0.36    3.72
 -10   7   1    3.77    4.26
  10  -7   1   14.07    5.86
 -10  -7  -1    8.55    5.33
 -10  -7   1    0.90    3.77
  10   7   1   10.43    5.34
 -10  -7   1    6.35    4.20
  10  -7  -1    5.15    4.39
  10   7   1    9.31    5.43
 -10   7  -1    4.01    3.82
 -10   7  -1    9.87    5.15
 -10   7  -1    3.62    4.31
 -10  -7   1    3.49    4.73
 -10   7  -1    1.45    4.03
  10   7   1    3.84    4.56
  10  -7  -1   -0.37    4.23
  10  -7  -1    7.62    5.68
  11   7  -1   37.35    8.17
 -11   7   1   24.81    6.26
 -11   7   1   25.99    6.68
 -11  -7  -1   31.87    6.67
 -11  -7  -1   29.50    5.64
 -11   7   1   32.08    7.01
  11   7  -1   37.11    6.70
 -11  -7  -1   38.00    7.55
  11   7  -1   33.39    7.47
  11  -7   1   22.10    7.35
  11  -7   1   32.66    7.28
  11   7  -1   39.18    8.35
  11  -7   1   45.97    7.56
  11  -7  -1   36.72    7.04
 -11   7  -1   29.61    6.73
  11   7   1   32.81    7.33
  11  -7  -1   40.03    7.80
 -11  -7   1   34.74    6.81
 -11  -7   1   35.88    7.23
  11   7   1   19.53    6.55
 -11   7  -1   37.71    7.85
 -11   7  -1   39.51    8.20
  11  -7  -1   21.48    6.95
  11   7   1   34.41    7.04
 -11  -7   1   32.43    7.39
 -11   7  -1   39.74    6.63
 -12   7   1   26.46    6.62
 -12  -7  -1   17.56    6.78
  12   7  -1   19.30    5.75
  12   7  -1   11.49    6.03
  12  -7   1   15.63    6.70
  12   7  -1   20.94    7.18
 -12   7   1   24.50    6.75
  12  -7   1   25.40    6.70
 -12   7   1   23.28    6.16
  12   7  -1   14.92    6.01
  12  -7   1   15.41    5.34
 -12  -7  -1   20.11    6.18
 -12  -7  -1   35.37    6.15
  12  -7  -1   25.54    6.46
 -12   7  -1   17.58    6.47
  12   7   1   21.31    6.66
  12   7   1    8.98    5.57
 -12   7  -1   30.81    7.24
 -12  -7   1   11.39    5.44
  12   7   1   14.10    6.09
  12  -7  -1   16.67    5.86
 -12   7  -1   14.60    5.98
 -12  -7   1   14.37    5.25
 -12   7  -1   23.25    5.66
  12  -7  -1   21.92    6.97
 -12  -7   1   24.06    6.10
  13   7  -1  172.05   16.52
 -13   7   1  173.66   12.87
 -13  -7  -1  172.25   11.38
  13  -7   1  177.39   13.11
 -13  -7  -1  185.64   13.03
  13   7  -1  182.70   16.33
  13   7  -1  179.19   15.78
 -13   7   1  201.51   13.46
 -13  -7  -1  203.95   14.95
  13  -7   1  181.09   16.98
  13   7  -1  175.24   12.77
 -13   7   1  166.81   15.66
  13  -7   1  161.31   14.21
  13   7   1  190.00   17.11
  13  -7  -1  158.09   15.86
  13  -7  -1  182.67   13.07
 -13  -7   1  196.83   13.16
 -13   7  -1  164.79   14.99
  13   7   1  202.93   16.95
  13   7   1  180.19   16.66
 -13  -7   1  191.25   12.84
 -13  -7   1  171.66   15.70
 -13   7  -1  197.87   12.74
  13  -7  -1  155.57   14.17
 -13   7  -1  189.95   16.83
 -13   7  -1  202.91   15.07
 -14  -7  -1   -4.12    3.58
 -14   7   1   -4.12    3.85
 -14   7   1    6.68    4.99
  14  -7   1    8.06    6.81
 -14  -7  -1    8.82    6.13
 -14   7   1    3.17    5.38
  14   7  -1    1.60    5.01
  14  -7   1   -2.23    4.52
  14   7  -1   -2.10    4.67
  14  -7   1   -1.28    4.41
  14   7  -1   -4.58    4.63
  14   7  -1   -2.04    4.66
 -14  -7  -1    1.86    3.69
  14   7   1   -0.69    5.20
  14  -7  -1    0.55    4.44
  14  -7  -1   -7.45    4.35
 -14   7  -1   -4.85    4.47
  14  -7  -1    6.11    5.57
 -14   7  -1   -1.11    3.89
 -14   7  -1    2.16    3.84
 -14  -7   1   -3.22    3.89
 -14   7  -1    1.17    4.08
  14   7   1   -1.07    4.33
  14   7   1    4.26    4.87
 -14  -7   1    1.47    5.35
  15   7  -1   -2.65    5.27
  15  -7   1   -2.60    4.74
  15  -7   1    6.31    6.50
  15   7  -1    0.65    5.27
 -15   7   1    9.96    5.00
 -15  -7  -1   10.40    6.19
  15   7  -1    1.25    4.56
 -15   7   1    7.39    5.10
 -15  -7  -1    9.19    4.28
 -15   7   1    2.32    4.87
  15   7  -1    0.55    5.25
  15   7   1    3.89    5.81
  15   7   1    2.55    5.81
  15  -7  -1    6.17    6.18
 -15   7  -1    4.28    5.25
  15   7   1    9.06    5.55
  15  -7  -1    4.65    5.19
 -15   7  -1    3.96    5.67
 -15  -7   1    3.62    5.93
 -15   7  -1   -1.34    4.48
 -15  -7   1    0.88    4.29
  16  -7   1   26.25    8.35
  16   7  -1   29.68    8.56
  16  -7   1   39.86    9.18
  16   7  -1   48.06    9.16
 -16  -7  -1   32.77    8.75
 -16   7   1   42.66    9.81
  16   7  -1   29.17    8.26
 -16   7   1   30.79    7.69
 -16   7   1   32.43    7.61
  16   7  -1   44.33    9.29
  16  -7  -1   35.01    8.11
  16   7   1   52.98    9.88
 -16   7  -1   45.02    9.48
 -16   7  -1   45.75    9.37
  16   7   1   35.55    9.44
  16   7   1   48.92   10.03
 -16  -7   1   67.27   11.78
  16  -7  -1   30.64    9.14
 -16   7  -1   25.82    7.68
  17   7  -1    3.63    5.62
 -17   7   1   -2.23    4.60
 -17   7   1   -1.91    5.71
  17   7  -1    2.63    6.68
 -17  -7  -1    2.24    5.80
 -17   7   1   -2.46    4.43
  17   7  -1    0.52    5.77
  17  -7   1   -0.23    5.91
  17  -7   1   -7.29    4.75
  17   7  -1    8.12    6.49
  17  -7  -1   -4.41    4.85
  17   7   1    2.66    5.19
  17  -7  -1   -0.80    5.18
 -17   7  -1    2.39    5.73
 -17  -7   1   -0.16    5.78
  17   7   1    5.59    6.76
  17   7   1    0.36    4.90
 -17   7  -1   -2.57    4.84
  18  -7   1    9.82    7.30
 -18   7   1   13.72    7.29
  18  -7   1   11.20    6.83
  18   7  -1   -3.65    4.60
 -18   7   1   12.99    6.17
 -18   7   1   10.82    6.45
  18   7  -1    4.07    6.79
  18   7  -1   -2.94    5.93
 -18  -7  -1   12.21    7.61
 -18  -7   1   13.73    7.21
  18   7   1    0.18    5.78
  18   7   1    3.64    6.45
  18  -7  -1    0.84    5.74
 -18   7  -1    5.49    6.22
 -18   7  -1    6.28    5.41
  18  -7  -1    9.38    7.04
   0  -8  -1    4.74    4.49
   0  -8   1   -8.34    2.66
   0  -8   1   -1.76    3.46
   0   8   1    2.75    3.53
   0  -8  -1   -1.93    2.99
   0  -8  -1    1.34    4.14
   0   8  -1    3.00    4.20
   0   8  -1   -1.76    3.05
   0   8  -1   -0.15    4.04
   0   8  -1    2.58    3.57
   0  -8   1   -0.27    3.43
   0  -8   1   -0.20    3.06
   0  -8  -1   -1.60    3.34
   0  -8   1   -1.07    4.43
   0  -8  -1   -0.68    4.07
   0   8   1    0.71    3.72
   0   8   1   -1.39    3.28
   0   8   1   -5.01    3.14
   1   8  -1   12.70    4.63
  -1  -8  -1   16.79    5.06
  -1  -8  -1   21.65    5.62
   1  -8   1   29.20    7.18
   1   8  -1   21.96    6.10
  -1  -8  -1   26.20    6.69
   1   8  -1   24.74    5.97
   1  -8   1   25.82    6.47
   1  -8   1   16.61    5.68
  -1  -8  -1   21.69    5.98
   1  -8   1   28.53    5.46
   1  -8   1   16.20    5.59
  -1   8   1   24.36    5.56
   1   8  -1   36.70    6.80
  -1  -8  -1   27.09    6.41
  -1   8   1   26.23    6.38
  -1   8   1   26.09    5.70
  -1   8   1   26.00    5.98
   1  -8  -1   21.72    6.45
  -1   8  -1   19.86    6.09
   1  -8  -1   18.84    5.42
  -1   8  -1   25.68    5.29
  -1  -8   1   23.57    6.22
  -1   8  -1   22.49    6.43
   1  -8  -1   24.34    5.68
   1   8   1   16.89    4.86
   1   8   1   10.86    5.00
  -1   8  -1   25.57    5.60
   1  -8  -1   26.63    6.75
   1   8   1   21.75    5.91
   1   8   1   17.69    5.51
   1  -8  -1   19.63    6.16
  -1  -8   1   22.34    6.22
  -1   8  -1   30.75    6.41
  -1  -8   1   11.21    4.95
  -2  -8  -1   34.08    6.26
   2   8  -1   25.77    6.80
   2   8  -1   38.99    6.76
   2  -8   1   21.69    6.75
  -2   8   1   28.46    6.09
  -2  -8  -1   39.07    7.66
  -2   8   1   29.33    6.14
   2  -8   1   22.32    6.08
  -2  -8  -1   36.69    6.40
  -2  -8  -1   38.01    7.34
  -2   8   1   21.75    5.23
   2  -8   1   27.45    6.70
   2   8  -1   31.28    6.00
  -2  -8  -1   29.40    7.05
  -2   8   1   47.64    8.27
   2  -8   1   23.78    5.70
   2   8  -1   29.61    6.46
   2   8   1   36.41    6.66
  -2  -8   1   33.31    5.85
  -2   8  -1   41.88    6.24
  -2  -8   1   21.88    6.27
  -2  -8   1   37.27    7.66
  -2   8  -1   31.65    6.82
   2  -8  -1   36.80    7.22
   2  -8  -1   46.41    7.99
  -2  -8   1   38.13    7.52
   2   8   1   31.94    6.80
   2   8   1   36.09    6.25
   2  -8  -1   20.47    6.31
  -2   8  -1   27.27    6.20
   2   8   1   33.79    6.73
   2  -8  -1   32.49    7.03
   2  -8  -1   35.06    6.56
  -2   8  -1   43.55    6.92
  -2  -8   1   24.58    5.69
  -2   8  -1   41.72    7.57
   3  -8   1   20.74    6.38
  -3   8   1   10.33    5.34
   3  -8   1    6.24    4.45
  -3   8   1   11.42    4.22
  -3  -8  -1    8.17    5.18
   3  -8   1   22.72    6.36
  -3  -8  -1   14.83    5.36
   3   8  -1   14.60    5.39
  -3  -8  -1   14.92    5.26
   3   8  -1   16.35    5.60
   3   8  -1   14.06    5.66
   3  -8   1    5.67    4.60
  -3  -8  -1   20.07    5.83
   3   8  -1   10.65    4.71
  -3   8   1    7.56    4.02
  -3   8   1   16.83    4.94
  -3  -8  -1   11.16    4.64
   3  -8  -1    8.44    4.40
  -3  -8   1   17.36    4.91
   3   8   1   19.30    5.49
  -3  -8   1    8.65    5.25
  -3   8  -1   14.56    5.54
  -3   8  -1    2.92    3.55
  -3  -8   1   18.09    5.48
  -3  -8   1    8.60    5.13
   3   8   1   16.63    5.22
   3  -8  -1   10.95    5.20
  -3   8  -1   15.95    4.78
   3   8   1   17.94    5.92
   3   8   1   19.12    5.46
  -3   8  -1   20.72    6.19
   3  -8  -1    8.10    4.66
  -3  -8   1   23.81    5.20
  -3   8  -1   15.52    4.39
   3  -8  -1    9.96    5.53
  -4  -8  -1   57.24    7.96
   4   8  -1   51.26    8.33
   4   8  -1   45.61    7.78
   4   8  -1   55.24    7.99
   4  -8   1   48.26    8.57
  -4   8   1   53.90    8.94
   4   8  -1   80.89    9.72
  -4   8   1   57.89    7.95
  -4  -8  -1   57.01    8.86
   4  -8   1   48.91    8.13
  -4   8   1   45.68    6.25
   4  -8   1   60.95    9.18
  -4   8   1   60.16    7.68
   4  -8   1   35.83    7.41
  -4   8   1   41.21    6.94
  -4  -8  -1   71.20    8.53
  -4  -8  -1   59.86    8.31
  -4  -8  -1   61.61    8.67
   4  -8  -1   63.00    8.96
   4   8   1   57.42    8.24
  -4  -8   1   68.15    8.02
  -4  -8   1   66.48    9.02
  -4   8  -1   48.63    8.62
  -4   8  -1   60.94    8.66
   4  -8  -1   61.04    9.31
  -4  -8   1   65.06    9.20
   4   8   1   56.34    8.36
  -4   8  -1   54.91    7.47
  -4  -8   1   54.20    7.08
   4  -8  -1   65.06    9.28
  -4   8  -1   45.01    7.45
  -4  -8   1   56.27    8.71
   4  -8  -1   49.28    8.10
   4   8   1   76.72   10.58
   4   8   1   65.66    8.50
  -4   8  -1   83.18    9.49
   5   8  -1   39.46    7.73
  -5   8   1   33.38    7.17
  -5   8   1   40.20    6.70
   5  -8   1   45.64    7.91
   5  -8   1   55.35    8.86
   5   8  -1   48.71    7.92
  -5   8   1   55.68    8.10
   5   8  -1   43.06    8.00
   5   8  -1   45.37    7.79
  -5  -8  -1   43.32    7.48
  -5  -8  -1   51.03    7.81
  -5  -8  -1   49.50    7.56
   5  -8   1   39.11    7.83
  -5  -8  -1   45.72    8.43
  -5  -8  -1   66.14    7.91
  -5   8   1   56.51    7.56
  -5   8  -1   52.90    7.47
  -5   8  -1   56.17    8.29
   5  -8  -1   54.80    8.50
   5   8   1   50.94    8.54
   5  -8  -1   40.12    7.79
  -5   8  -1   42.77    8.41
  -5   8  -1   47.67    7.05
  -5  -8   1   43.17    7.15
   5  -8  -1   55.44    9.18
   5  -8  -1   49.64    7.92
   5   8   1   52.94    7.94
   5   8   1   42.24    8.18
  -5  -8   1   57.01    8.59
  -5  -8   1   43.87    7.48
  -5  -8   1   46.61    8.07
   5   8   1   41.77    7.84
  -6  -8  -1   11.93    5.47
  -6   8   1   16.62    4.90
  -6  -8  -1    2.64    4.36
   6   8  -1    8.69    4.90
   6   8  -1    8.80    5.50
  -6  -8  -1   11.40    4.92
  -6   8   1    8.00    4.51
   6  -8   1   13.02    5.46
   6  -8   1    7.12    4.85
   6   8  -1    9.68    5.42
  -6   8   1    5.19    4.03
   6   8  -1   15.62    6.15
   6  -8   1    0.41    4.23
  -6   8   1    2.41    4.56
  -6  -8  -1   12.55    4.81
   6  -8  -1    6.57    5.02
  -6  -8   1    5.31    4.21
   6  -8  -1    4.73    4.61
  -6   8  -1   11.28    4.80
   6   8   1   11.59    5.72
   6   8   1   10.87    5.13
   6  -8  -1    7.41    4.76
  -6  -8   1    6.46    5.17
  -6  -8   1    3.40    4.11
   6  -8  -1    5.15    5.30
  -6   8  -1    3.36    3.75
  -6   8  -1    8.47    4.81
   6   8   1   10.77    5.20
  -6  -8   1    3.32    4.56
  -6   8  -1    7.37    4.17
   6   8   1    5.84    4.95
  -7   8   1   99.85   10.39
   7   8  -1   97.73   11.86
   7  -8   1   92.48   10.68
  -7  -8  -1  114.94   11.50
   7   8  -1  113.73   12.75
   7   8  -1  108.65   11.95
  -7   8   1   96.91   11.59
  -7  -8  -1   98.51   10.51
  -7  -8  -1   86.94   10.99
   7  -8   1   89.38   11.04
  -7   8   1  104.70   10.32
  -7  -8  -1  108.56   10.70
   7  -8   1  103.02   11.91
  -7  -8   1   98.09   10.34
  -7   8  -1  103.73   11.31
  -7   8  -1   92.09    9.68
  -7   8  -1   97.09   11.67
   7   8   1  109.21   11.74
  -7  -8   1   97.69   10.73
   7  -8  -1   99.06   11.67
   7   8   1   82.98   10.24
   7   8   1  100.60   12.60
   7   8   1   93.29   11.41
   7  -8  -1  112.22   11.43
  -7  -8   1   89.63   10.73
   7  -8  -1   92.04   11.42
  -7  -8   1  107.44   10.98
  -7   8  -1  107.72   10.71
   8   8  -1   33.18    7.49
   8  -8   1   40.38    7.34
   8   8  -1   28.57    7.82
   8  -8   1   26.43    7.05
  -8   8   1   34.00    6.75
  -8  -8  -1   35.15    7.49
   8  -8   1   20.18    6.50
  -8   8   1   26.91    6.72
  -8  -8  -1   29.11    6.46
   8   8  -1   31.21    7.22
  -8  -8  -1   34.11    6.77
  -8   8   1   24.86    6.13
  -8  -8  -1   32.78    7.46
  -8   8   1   38.91    7.71
  -8   8  -1   37.64    8.17
  -8  -8   1   21.00    6.25
   8  -8  -1   26.92    6.94
   8  -8  -1   39.74    7.02
  -8  -8   1   34.76    6.50
  -8   8  -1   38.34    8.05
   8   8   1   35.63    7.68
  -8   8  -1   30.08    7.07
   8   8   1   32.19    7.54
   8  -8  -1   30.55    7.35
  -8   8  -1   38.44    6.73
   8   8   1   38.09    8.03
  -8  -8   1   24.79    6.50
  -8  -8   1   22.53    5.90
   9  -8   1    9.45    5.19
   9   8  -1   14.48    6.79
  -9   8   1    5.58    4.44
  -9   8   1   15.75    5.42
   9  -8   1    6.31    4.65
   9   8  -1   12.58    5.77
  -9  -8  -1   15.98    5.41
  -9  -8  -1    7.80    5.04
   9   8  -1   17.84    5.99
   9  -8   1   18.29    6.52
  -9   8   1   13.73    6.04
  -9  -8  -1   15.17    6.14
  -9   8  -1   17.92    6.04
  -9  -8   1    7.43    5.14
  -9   8  -1   10.27    4.53
  -9   8  -1   15.66    6.63
   9   8   1    9.79    5.27
   9   8   1    7.49    5.42
   9   8   1    7.39    5.39
  -9   8  -1   11.76    5.62
  -9  -8   1    2.17    4.26
   9  -8  -1    9.94    4.74
   9  -8  -1   13.73    6.32
  -9  -8   1    9.35    5.08
   9  -8  -1    8.67    5.57
  10  -8   1   43.57    8.25
  10   8  -1   34.15    8.25
  10   8  -1   52.62    9.63
 -10  -8  -1   51.32    8.81
 -10   8   1   35.32    7.59
 -10   8   1   48.22    8.16
 -10  -8  -1   35.97    7.76
 -10   8   1   38.46    8.49
  10   8  -1   47.41    9.05
 -10  -8  -1   55.44    7.99
  10  -8   1   46.22    9.65
 -10  -8   1   64.92    9.40
  10  -8  -1   36.69    7.81
  10   8   1   30.38    7.81
  10   8   1   33.21    7.60
 -10  -8   1   39.37    7.94
  10   8   1   46.16    8.83
  10  -8  -1   48.08    9.78
 -10  -8   1   50.39    8.31
 -10   8  -1   49.24    9.28
 -10   8  -1   52.79    8.92
 -10   8  -1   60.70    8.19
 -11  -8  -1  131.44   13.95
  11  -8   1   86.76   12.29
 -11  -8  -1  100.66   11.57
  11   8  -1   80.95   11.51
 -11   8   1   95.97   12.35
 -11   8   1  125.40   12.57
  11  -8   1   97.24   11.78
  11   8  -1   75.01   11.33
 -11   8   1  103.88   12.13
  11   8  -1  119.30   13.56
 -11  -8  -1   97.21   10.34
  11   8   1  113.25   13.31
  11  -8  -1   86.40   12.01
 -11  -8   1   98.56   12.16
  11   8   1   98.44   12.77
  11   8   1   83.85   10.98
 -11   8  -1  122.44   13.90
  11  -8  -1  107.37   12.52
 -11  -8   1  113.18   11.73
 -11  -8   1  104.42   11.77
 -11   8  -1   98.79   11.49
 -12   8   1    2.78    4.21
 -12  -8  -1   10.52    4.85
  12  -8   1    6.62    6.37
 -12  -8  -1    1.22    4.86
  12   8  -1    4.14    5.82
  12   8  -1   17.04    6.84
 -12  -8  -1   11.46    6.66
  12   8  -1    5.69    6.42
  12  -8   1    7.51    4.97
 -12   8   1    5.03    4.83
 -12   8   1    4.18    4.68
  12  -8  -1   11.65    6.87
 -12  -8   1    1.54    4.17
 -12   8  -1   12.27    5.93
  12   8   1    7.45    6.30
 -12   8  -1   -1.83    4.24
  12  -8  -1    2.95    5.07
 -12  -8   1    3.46    5.70
  12   8   1   11.62    6.28
 -12  -8   1    4.74    4.75
  12   8   1    6.49    5.81
 -13  -8  -1   23.40    5.73
  13  -8   1   31.50    8.78
  13   8  -1   23.94    8.30
 -13  -8  -1   23.63    7.68
 -13   8   1   36.78    8.53
 -13   8   1   24.88    7.23
  13  -8   1   35.34    7.78
 -13  -8  -1   27.16    6.99
  13   8  -1   25.70    8.08
  13   8  -1   26.39    7.83
 -13   8   1   37.99    7.96
  13  -8   1   32.63   10.10
  13   8   1   28.76    8.57
 -13  -8   1   34.79    7.61
  13  -8  -1   26.73    8.60
 -13  -8   1   25.00    6.49
 -13   8  -1   42.56    8.73
 -13   8  -1   31.08    8.46
  13   8   1   25.21    8.24
 -13  -8   1   29.60    8.28
  13   8   1   23.20    7.88
  13  -8  -1   36.95    8.00
  14  -8   1   58.91   11.47
  14  -8   1   68.43    9.89
 -14   8   1   75.41   10.88
 -14  -8  -1   73.58   12.06
 -14   8   1   72.59   11.32
  14   8  -1   39.30    9.51
  14   8  -1   60.16   10.61
  14   8  -1   55.96   10.50
 -14   8   1   56.36    9.06
 -14  -8  -1   63.99   11.09
  14  -8   1   54.17    9.64
 -14  -8   1   63.37   10.97
  14   8   1   87.51   12.24
  14   8   1   57.89   10.75
 -14   8  -1   65.69   11.38
  14  -8  -1   68.50   10.40
  14  -8  -1   75.46   12.16
 -14   8  -1   66.87   10.43
  14   8   1   53.71   10.20
  15   8  -1   83.70   12.52
  15   8  -1   82.35   13.18
 -15   8   1  107.79   14.38
  15  -8   1   60.74   11.38
 -15   8   1   69.64   10.49
  15  -8   1   77.48   11.13
  15   8  -1   68.79   11.51
 -15  -8  -1   80.85   12.64
 -15   8   1   62.05   10.08
 -15  -8   1   51.04    9.93
  15  -8  -1   65.21   11.61
 -15   8  -1   67.47   10.63
 -15   8  -1   52.43   10.40
  15   8   1   83.32   12.53
  15  -8  -1  107.36   19.34
  15   8   1   90.04   13.06
  15   8   1   56.71   11.03
  16   8  -1    9.17    6.88
 -16   8   1    1.69    5.52
 -16   8   1   -0.94    4.77
 -16  -8  -1    3.01    6.31
  16  -8   1    3.33    5.96
  16  -8   1   -5.82    5.88
  16   8  -1   -0.51    6.16
  16  -8  -1    4.39    6.27
  16   8   1    0.25    5.87
  16  -8  -1    2.20    5.34
 -16   8  -1    2.37    5.45
  16   8   1    2.58    5.91
 -16  -8   1   10.23    6.39
 -16   8  -1    0.74    5.84
  17  -8   1   16.97    7.87
 -17   8   1   25.49    8.28
  17   8  -1   31.07   10.11
  17  -8   1   18.49    7.81
  17   8  -1   20.33    7.78
 -17   8   1    8.90    6.49
 -17  -8  -1   22.09    8.34
 -17   8  -1   37.28    8.76
 -17   8  -1   28.17    9.75
  17   8   1   29.76    9.12
  17  -8  -1   28.69    8.21
  17   8   1   22.12    8.74
  17  -8  -1   29.53    9.24
 -17  -8   1   27.31    8.65
   0  -9  -1  132.07   13.63
   0  -9   1   93.92   11.87
   0  -9   1  120.24   13.19
   0   9   1  103.60   12.72
   0   9  -1  140.37   10.31
   0   9  -1  103.97   12.29
   0  -9   1  116.52   11.70
   0   9  -1  144.11   13.15
   0   9  -1  111.42   12.42
   0   9   1  108.76   11.80
   0  -9  -1  106.51   11.76
   0  -9   1  120.91   13.13
   0  -9  -1   98.10   12.09
   0  -9  -1  116.86   12.67
   0   9  -1  103.57   10.79
   0   9   1   98.95   11.00
   0   9   1  114.62   11.40
   1   9  -1    2.16    4.49
  -1  -9  -1   -1.59    4.36
  -1  -9  -1    3.44    5.13
  -1   9   1    0.12    4.31
  -1   9   1   -1.04    3.81
   1  -9   1   -6.60    3.98
   1   9  -1   -0.67    4.80
   1   9  -1    7.52    5.17
   1   9  -1   -5.71    3.41
   1  -9   1   -1.41    4.67
  -1   9   1   -0.95    3.79
  -1  -9  -1    6.31    5.00
  -1  -9  -1   -2.76    4.86
   1  -9   1    1.78    5.60
  -1   9   1    4.05    4.98
   1  -9  -1    0.90    4.78
  -1   9  -1    4.66    5.24
   1   9   1    4.66    4.52
  -1   9  -1    0.88    4.22
   1   9   1   -0.21    4.59
  -1  -9   1    2.14    4.94
   1  -9  -1    2.70    4.49
   1  -9  -1    7.32    5.37
   1  -9  -1    2.42    5.02
  -1  -9   1    2.19    4.22
  -1   9  -1    8.72    4.73
   1   9   1    6.83    4.27
   1   9   1    4.47    4.22
  -1   9  -1   -2.13    3.78
  -1  -9   1   -0.63    5.09
   1  -9  -1   10.65    6.34
  -1  -9   1    2.00    5.00
   2  -9   1   34.67    7.76
  -2  -9  -1   26.00    6.88
   2  -9   1   33.94    7.89
   2  -9   1   19.76    5.73
  -2  -9  -1   26.10    6.24
  -2  -9  -1   21.67    6.58
   2   9  -1   31.11    7.40
   2  -9   1   27.10    7.16
   2   9  -1   24.53    7.23
  -2   9   1   26.89    6.51
   2   9  -1   25.67    6.21
   2   9  -1   28.05    6.92
  -2   9   1   45.83    8.94
  -2   9   1   39.18    7.35
  -2   9   1   22.06    6.01
  -2  -9  -1   35.80    7.79
  -2  -9  -1   37.37    7.51
  -2   9  -1   33.63    6.85
  -2   9  -1   25.66    6.01
   2   9   1   22.16    6.28
  -2  -9   1   39.19    7.63
  -2  -9   1   33.16    7.31
  -2   9  -1   24.88    7.18
   2   9   1   30.55    6.93
  -2  -9   1   43.77    8.65
   2  -9  -1   35.62    6.96
   2  -9  -1   23.97    7.18
  -2   9  -1   34.13    7.81
   2   9   1   28.09    7.12
   2  -9  -1   35.58    8.22
  -2  -9   1   40.31    8.64
   2  -9  -1   23.06    6.65
   2  -9  -1   32.49    7.84
   2   9   1   22.86    6.14
   3  -9   1    1.09    4.50
   3   9  -1   -0.13    4.17
   3   9  -1    4.93    5.44
  -3  -9  -1   10.04    5.78
  -3   9   1   10.22    5.50
  -3  -9  -1   -0.01    4.64
  -3   9   1    0.23    3.68
  -3  -9  -1    0.92    4.25
  -3   9   1    7.31    4.73
   3  -9   1    6.95    4.86
  -3  -9  -1   12.85    5.35
  -3   9   1    2.74    4.16
   3  -9   1    6.04    6.30
  -3  -9  -1    4.93    4.49
   3  -9   1   -0.99    4.73
   3   9  -1   -5.87    3.26
   3   9  -1   -1.04    3.97
   3  -9  -1    6.59    4.71
   3  -9  -1    8.10    5.86
  -3  -9   1    9.57    5.90
  -3  -9   1    2.94    4.27
   3  -9  -1    5.23    6.01
   3   9   1    2.12    4.59
  -3  -9   1    5.92    4.61
   3  -9  -1   -0.18    4.67
   3   9   1   -0.46    4.48
   3   9   1    4.03    5.11
   3  -9  -1   -6.45    4.15
   3   9   1    7.67    4.77
  -3   9  -1   11.39    6.12
  -3   9  -1   -0.02    3.89
  -3   9  -1    4.29    4.59
  -3  -9   1    8.18    5.15
  -3   9  -1   -1.84    4.28
  -4  -9  -1   73.59    9.90
  -4   9   1   50.00    8.00
  -4  -9  -1   56.78    9.56
   4   9  -1   57.12    9.24
   4  -9   1   56.44    8.53
  -4  -9  -1   51.85    8.40
  -4   9   1   51.16    7.80
   4   9  -1   79.80    9.99
  -4  -9  -1   63.15    8.64
  -4   9   1   79.92    9.76
  -4   9   1   68.96   10.66
   4   9  -1   55.48    9.31
   4  -9   1   71.63   10.20
  -4  -9  -1   59.10    9.42
   4  -9   1   45.65    9.39
   4   9  -1   67.00    9.57
   4  -9  -1   51.38    8.99
   4   9   1   57.89    9.55
   4  -9  -1   57.96   10.03
  -4  -9   1   54.49    9.84
  -4   9  -1   65.98    8.71
  -4  -9   1   69.15   10.09
   4   9   1   72.90    9.59
   4  -9  -1   66.08    9.71
   4  -9  -1   64.40    9.64
   4   9   1   71.42   10.03
  -4   9  -1   64.94   10.35
  -4   9  -1   53.56    8.79
  -4   9  -1   79.12   10.21
   4  -9  -1   61.72   10.00
  -4  -9   1   65.95    9.81
   4   9   1   53.47    8.87
  -5  -9  -1   10.41    5.56
   5  -9   1    6.94    5.50
  -5   9   1    4.65    4.40
  -5  -9  -1    3.30    4.65
   5   9  -1    4.88    5.33
  -5   9   1    4.76    4.88
  -5   9   1   -1.87    3.75
   5  -9   1   11.82    5.87
   5   9  -1    6.81    4.89
   5   9  -1    9.24    5.16
  -5  -9  -1    0.46    4.45
   5   9  -1    4.71    4.48
  -5  -9  -1   10.88    5.40
  -5   9   1    1.33    4.18
   5  -9   1   12.81    6.45
  -5   9  -1    4.33    4.28
   5   9   1    0.19    4.49
   5  -9  -1    6.36    5.33
  -5   9  -1    2.30    5.16
   5  -9  -1    4.11    5.36
  -5  -9   1    2.11    4.98
   5   9   1    3.38    4.55
  -5  -9   1    4.64    5.30
  -5   9  -1    8.41    5.43
   5  -9  -1   17.17    6.24
   5  -9  -1    3.22    5.04
  -5  -9   1    0.02    4.67
   5   9   1    8.29    5.00
   5   9   1   -1.10    4.50
  -5   9  -1    2.68    4.79
   6  -9   1   46.40    8.94
  -6   9   1   38.49    7.36
   6   9  -1   43.24    8.92
  -6  -9  -1   41.52    7.83
  -6  -9  -1   30.47    7.02
  -6  -9  -1   28.99    7.08
  -6   9   1   36.80    6.81
   6  -9   1   28.38    7.64
   6   9  -1   39.39    8.12
  -6  -9  -1   28.92    7.47
   6   9  -1   32.12    7.64
   6   9  -1   31.62    7.69
  -6   9   1   33.38    7.02
   6  -9   1   24.71    7.04
  -6   9   1   38.43    8.61
  -6  -9   1   29.43    6.83
   6  -9  -1   25.81    6.95
   6   9   1   39.52    8.14
  -6  -9   1   23.30    7.17
   6   9   1   21.71    6.84
  -6   9  -1   28.63    6.24
   6   9   1   32.41    7.52
  -6   9  -1   40.64    8.23
  -6   9  -1   37.84    7.31
   6  -9  -1   38.49    8.06
  -6  -9   1   23.23    7.05
  -6   9  -1   29.70    7.72
   6  -9  -1   16.50    6.31
   6   9   1   35.06    7.95
  -6  -9   1   33.21    7.08
  -7   9   1   22.73    6.24
  -7   9   1   17.45    7.01
   7  -9   1    9.94    6.44
   7   9  -1   25.23    7.18
  -7  -9  -1   19.76    5.78
   7  -9   1   17.78    6.51
  -7  -9  -1   29.25    6.99
  -7   9   1   25.59    6.39
   7   9  -1   10.54    5.93
  -7  -9  -1   15.59    5.58
   7   9  -1   11.46    5.35
   7   9  -1    5.14    5.85
   7  -9   1    7.07    5.36
  -7  -9  -1   28.85    7.35
  -7  -9   1   22.14    6.46
  -7  -9   1   10.95    5.97
  -7   9  -1   16.69    6.60
   7  -9  -1   25.48    7.01
   7  -9  -1   17.77    6.39
  -7   9  -1   22.30    8.38
   7   9   1   15.72    6.36
  -7  -9   1   22.14    6.42
  -7   9  -1   18.77    6.59
   7   9   1   15.64    6.78
  -7  -9   1   15.49    6.61
   7   9   1   15.24    6.12
  -7   9  -1   23.33    6.08
   7  -9  -1   28.95    7.38
   7   9   1   20.56    6.88
   8  -9   1   39.92    9.02
   8  -9   1   40.18    7.93
  -8  -9  -1   46.41    8.72
   8   9  -1   35.42    8.59
  -8  -9  -1   36.74    7.85
  -8  -9  -1   46.88    9.30
  -8   9   1   46.23    7.94
  -8   9   1   32.71    7.82
   8   9  -1   20.13    7.00
   8  -9   1   33.08    8.24
  -8   9   1   41.72    8.53
  -8   9   1   30.49    7.39
   8   9  -1   46.84    9.19
   8   9   1   34.17    7.86
   8   9   1   49.92    9.47
  -8   9  -1   37.93    8.27
   8  -9  -1   46.05    9.51
   8  -9  -1   33.34    7.39
  -8   9  -1   35.37    8.43
  -8  -9   1   21.78    6.80
   8  -9  -1   36.55    8.43
  -8   9  -1   40.26    9.11
  -8  -9   1   28.46    7.44
   8   9   1   41.86    8.01
   8   9   1   30.69    8.16
  -8  -9   1   50.96    8.63
  -9  -9  -1    4.26    4.94
   9  -9   1   10.43    5.74
   9  -9   1   13.00    6.39
   9   9  -1    0.70    4.66
   9   9  -1    0.89    4.69
  -9   9   1    1.02    4.50
  -9  -9  -1    9.65    5.38
  -9   9   1   17.54    6.13
   9   9  -1    9.92    5.98
   9   9  -1   16.21    6.84
  -9   9   1    5.91    4.67
  -9  -9  -1   11.49    5.79
   9  -9   1    3.00    5.11
   9   9   1    3.41    5.61
   9   9   1    6.98    5.88
   9   9   1    0.76    5.48
  -9  -9   1    3.37    5.45
  -9   9  -1   -0.09    4.52
  -9   9  -1   -1.70    4.38
  -9  -9   1   24.12    6.91
  -9  -9   1   15.46    6.43
   9   9   1    8.82    5.74
  -9   9  -1   -3.61    3.62
   9  -9  -1   36.29    8.52
   9  -9  -1   14.59    6.36
  10  -9   1    1.88    4.72
 -10   9   1    3.43    5.64
 -10   9   1    2.49    4.45
  10   9  -1    1.76    5.82
 -10  -9  -1   -6.83    4.11
  10   9  -1    5.46    6.06
  10   9  -1    3.60    6.13
  10  -9   1    2.59    5.50
 -10   9   1   -0.78    4.50
 -10  -9  -1    4.71    5.11
 -10  -9  -1    5.65    4.98
 -10   9  -1    3.06    5.61
 -10   9  -1    4.89    4.97
  10   9   1    3.91    5.12
  10   9   1    3.59    5.78
 -10  -9   1   -0.36    4.93
 -10  -9   1    4.32    5.52
  10   9   1   -0.93    5.35
  10  -9  -1    1.48    5.12
  10   9   1   -1.52    4.42
 -10  -9   1   -5.07    4.22
  10  -9  -1    3.63    5.40
  11  -9   1   11.17    6.83
  11   9  -1   13.80    7.35
 -11  -9  -1   11.69    6.21
  11   9  -1   13.53    6.78
 -11   9   1   12.44    6.12
  11  -9   1   10.66    5.66
 -11   9   1    9.92    5.99
  11   9  -1   22.37    8.17
 -11  -9  -1    3.56    6.40
 -11   9   1    7.92    5.45
 -11  -9   1    5.04    8.35
  11  -9  -1    6.42    6.37
  11   9   1   17.17    7.27
  11   9   1   12.77    7.48
 -11  -9   1    3.75    5.02
 -11   9  -1    2.36    4.66
 -11   9  -1   14.06    6.69
  11  -9  -1   14.09    6.10
  11   9   1   16.83    7.21
 -11  -9   1    3.97    5.52
 -12   9   1   43.62    8.66
  12   9  -1   60.65   10.82
  12  -9   1   45.27   10.55
 -12   9   1   63.69   11.34
 -12   9   1   73.85   10.74
  12  -9   1   44.15    9.14
  12   9  -1   36.48    8.92
 -12  -9  -1   59.30   10.79
  12   9  -1   60.66   11.51
 -12  -9  -1   47.56    9.49
  12   9   1   39.37    9.08
  12   9   1   37.36    9.41
  12  -9  -1   35.30    9.84
 -12  -9   1   56.61   10.28
  12  -9  -1   55.61   10.01
 -12  -9   1   33.30    7.81
 -12   9  -1   65.07   10.80
  12   9   1   32.90    8.40
 -12   9  -1   51.87   10.43
  13   9  -1   25.14    7.83
  13  -9   1   13.08    7.90
 -13   9   1   16.49    6.70
  13   9  -1    7.55    6.65
 -13   9   1   23.60    7.89
  13   9  -1   23.30    9.13
 -13  -9  -1   31.47    9.06
 -13  -9  -1   19.77    6.87
  13  -9   1   14.28    6.91
  13   9   1   16.91    7.03
  13   9   1   18.56    7.07
 -13   9  -1   20.95    7.62
 -13  -9   1   25.98    7.67
  13  -9  -1   28.93    8.37
  13   9   1   11.59    7.28
 -13  -9   1   20.76    7.26
 -13   9  -1   33.85    8.96
  13  -9  -1   38.56    9.72
 -14   9   1   27.84    8.29
  14   9  -1   22.57    8.85
  14  -9   1    7.86    6.77
 -14  -9  -1   21.34    8.26
 -14   9   1   20.54    7.60
  14   9  -1   22.87    8.43
  14  -9   1   12.56    6.47
  14  -9  -1   16.02    7.82
  14  -9  -1   33.18    8.45
 -14  -9   1   15.66    7.53
  14   9   1   16.86    7.94
 -14   9  -1   11.48    7.04
 -14   9  -1    9.22    5.93
  14   9   1   25.85    8.47
  15  -9   1   -3.67    5.84
 -15   9   1   -0.84    5.12
 -15  -9  -1   -6.20    5.83
 -15   9   1   -1.65    5.65
  15   9  -1    1.31    6.44
  15   9  -1   10.92    8.01
  15  -9  -1   -0.52    6.43
  15   9   1    0.84    6.44
 -15   9  -1    5.74    5.98
  15   9   1   -3.94    5.66
 -15   9  -1   10.79    6.87
 -15  -9   1   -1.35    5.08
   0 -10   1  -13.57    3.76
   0  10   1   -5.62    3.51
   0  10  -1    2.71    4.58
   0 -10  -1    1.47    4.86
   0  10  -1    6.38    5.83
   0 -10   1    2.89    5.55
   0 -10   1   -3.17    4.73
   0  10  -1   -7.48    4.20
   0  10   1   -4.94    4.26
   0  10   1   -0.70    5.25
   0 -10  -1    0.08    5.56
   0  10  -1    0.17    4.32
   0 -10  -1    3.67    5.41
   0  10   1   -5.58    3.19
   0 -10   1   -4.59    5.18
   0 -10  -1    5.13    5.31
   1 -10   1    7.45    5.77
   1  10  -1    7.99    6.06
   1  10  -1    2.33    5.17
  -1  10   1    7.38    6.16
   1 -10   1    5.31    5.59
  -1 -10  -1    6.47    6.03
  -1 -10  -1    4.72    5.63
   1 -10   1    9.77    6.96
   1 -10   1   -3.50    4.37
  -1 -10  -1   11.09    5.97
  -1  10   1    9.38    5.49
   1  10  -1    3.63    4.82
  -1 -10  -1    8.25    6.67
  -1  10   1   21.01    6.79
   1  10  -1    7.59    5.57
  -1  10   1    6.07    4.98
   1 -10  -1    5.63    6.08
   1  10   1    8.81    5.71
  -1 -10   1    2.25    5.32
   1 -10  -1    6.73    5.58
  -1 -10   1    3.54    5.55
  -1 -10   1   11.83    6.42
  -1  10  -1   12.55    5.97
   1 -10  -1    1.34    4.83
  -1  10  -1   -3.12    5.15
  -1  10  -1   21.00    6.68
   1  10   1    8.27    5.15
   1 -10  -1   -0.44    4.79
  -1  10  -1   10.20    5.14
   1  10   1    3.66    5.27
   1  10   1    4.73    5.24
  -1 -10   1    7.80    6.59
  -2  10   1   40.50    8.67
  -2 -10  -1   34.61    7.91
  -2  10   1   53.89    9.22
   2  10  -1   41.92    9.22
   2  10  -1   22.59    7.12
   2  10  -1   30.20    7.45
   2  10  -1   43.46    8.54
  -2  10   1   32.46    7.72
  -2 -10  -1   44.20    9.50
  -2  10   1   34.28    7.10
   2 -10   1   18.65    7.42
   2 -10   1   18.96    7.29
   2 -10   1   16.06    7.28
  -2 -10  -1   38.20    8.12
  -2 -10  -1   33.04    7.91
  -2  10  -1   39.85    9.00
  -2  10  -1   27.74    7.51
  -2 -10   1   33.14    8.60
  -2 -10   1   31.36    7.42
  -2  10  -1   43.40    7.69
   2 -10  -1   29.70    8.12
   2  10   1   31.40    8.72
   2 -10  -1   40.42    9.35
  -2  10  -1   43.06    8.97
   2 -10  -1   29.85    8.39
  -2 -10   1   25.27    8.37
   2  10   1   49.38    9.39
   2 -10  -1   19.88    7.41
   2  10   1   21.73    6.58
  -2 -10   1   18.98    7.29
   2  10   1   17.72    6.24
   3  10  -1   19.34    6.67
   3 -10   1   11.21    6.39
   3  10  -1   21.21    6.27
  -3  10   1   28.04    6.68
  -3  10   1   21.29    6.26
  -3 -10  -1   23.79    7.51
   3 -10   1   13.91    6.60
  -3 -10  -1   12.02    5.62
  -3  10   1   13.50    6.69
   3  10  -1   11.22    6.40
  -3 -10  -1   11.08    6.13
  -3 -10  -1   19.28    7.57
  -3  10   1   15.20    6.02
   3 -10   1   10.11    7.25
   3  10  -1   16.83    6.98
   3 -10  -1   22.90    7.81
   3  10   1   15.94    6.82
   3 -10  -1   12.94    6.17
   3  10   1   19.24    6.27
   3  10   1   17.15    6.81
   3 -10  -1   17.17    6.60
   3  10   1   15.99    6.39
  -3 -10   1    7.83    6.90
   3 -10  -1   11.50    6.09
  -3 -10   1   13.68    6.27
  -3  10  -1   11.80    6.67
  -3  10  -1    6.55    5.22
  -3  10  -1   15.35    6.35
  -3 -10   1   15.55    6.53
   4  10  -1    8.71    5.75
   4 -10   1    3.93    6.20
  -4  10   1    4.76    5.13
   4  10  -1    2.22    4.60
  -4 -10  -1   10.46    5.59
   4  10  -1   -0.69    4.71
  -4 -10  -1    0.17    5.11
   4  10  -1   12.03    6.75
  -4  10   1    1.11    4.86
  -4 -10  -1    3.30    5.43
  -4  10   1   10.35    5.72
  -4  10   1    0.08    5.18
   4 -10   1   -5.16    4.65
   4 -10   1   17.77    7.04
   4  10   1    5.37    5.37
  -4 -10   1    7.11    6.00
   4  10   1    4.01    5.36
   4 -10  -1    4.39    5.78
   4 -10  -1    3.76    5.80
  -4  10  -1   15.99    7.13
   4 -10  -1    3.59    5.04
  -4  10  -1   10.21    5.87
   4 -10  -1    9.75    6.42
  -4  10  -1    4.75    4.83
  -4 -10   1   -9.84    4.64
   4  10   1    8.97    6.06
   4  10   1    1.58    5.35
  -4 -10   1    4.08    5.72
   5  10  -1   27.43    7.39
   5  10  -1   13.73    6.47
   5 -10   1   19.63    7.68
  -5 -10  -1   36.24    8.27
  -5  10   1   22.02    6.68
  -5  10   1   14.44    5.88
  -5 -10  -1   25.99    8.22
   5  10  -1   22.11    7.60
  -5 -10  -1   21.34    7.07
   5 -10   1   21.96    7.05
   5 -10   1   36.27    9.04
   5  10  -1   20.41    7.48
  -5  10   1   19.46    7.70
   5  10   1    9.51    6.44
  -5  10  -1   20.14    7.47
  -5 -10   1   16.65    6.61
   5 -10  -1   16.30    7.20
   5 -10  -1   26.20    7.11
  -5 -10   1   17.82    6.98
   5 -10  -1   38.72    8.83
  -5  10  -1   27.88    7.35
  -5  10  -1   25.73    7.62
  -5 -10   1   16.96    6.58
   5  10   1   14.64    6.22
   5  10   1   34.75    7.75
   5 -10  -1   20.63    7.84
   5  10   1   27.17    7.23
  -6  10   1   37.48    8.21
   6  10  -1   41.91    9.06
   6  10  -1   37.43    8.61
   6  10  -1   40.46    8.50
  -6 -10  -1   49.53    9.30
  -6 -10  -1   13.31    6.86
  -6 -10  -1   47.28   10.01
   6 -10   1   41.74    9.11
   6 -10   1   36.72    8.57
   6  10  -1   39.46    8.58
  -6  10   1   47.61    9.74
   6 -10   1   27.85    8.49
  -6 -10  -1   33.68    8.31
   6  10   1   43.03    8.72
  -6  10  -1   51.26    8.63
   6  10   1   28.32    8.48
   6 -10  -1   35.01    8.55
  -6  10  -1   40.67    8.59
  -6  10  -1   47.17    9.82
   6 -10  -1   39.11    8.90
  -6 -10   1   36.51    8.58
  -6 -10   1   31.06    7.89
   6 -10  -1   39.97    8.92
  -6 -10   1   42.89    9.54
   6 -10  -1   29.12    8.62
   6  10   1   49.36    9.26
   6  10   1   49.65    8.79
  -7  10   1   66.09   11.07
   7  10  -1   68.39   11.17
   7 -10   1   76.55   11.42
   7  10  -1   84.69   11.49
   7 -10   1   54.76    9.85
   7 -10   1   63.10   11.14
   7  10  -1   51.03   10.03
   7  10  -1   65.87   11.08
  -7  10   1   62.39    9.65
  -7 -10  -1   49.43    9.10
  -7 -10  -1   88.97   12.85
  -7 -10   1   56.61   10.37
   7 -10  -1   59.94   10.65
   7  10   1   65.42   10.77
   7 -10  -1   52.24   10.67
   7  10   1   72.45   10.78
  -7  10  -1   71.76   11.54
   7  10   1   80.20   12.30
   7 -10  -1   48.85    9.94
   7 -10  -1   81.76   11.48
  -7 -10   1   71.81   10.74
  -7  10  -1   71.51   10.70
   7  10   1   73.48   10.98
  -7 -10   1   73.59   11.31
  -7  10  -1   59.92   10.01
   8  10  -1   -2.42    5.07
  -8  10   1    1.40    4.74
   8 -10   1    7.01    6.01
  -8 -10  -1    1.56    5.59
   8  10  -1   10.23    6.50
   8 -10   1   -1.30    4.79
   8 -10   1   -3.42    4.94
  -8  10   1    4.76    5.02
   8  10  -1    7.13    5.39
  -8 -10  -1    2.19    4.84
   8  10  -1    4.06    5.56
  -8  10   1    9.48    6.29
  -8  10  -1   15.05    6.40
   8  10   1    3.52    5.62
  -8 -10   1    2.34    5.82
   8 -10  -1   -0.98    6.18
  -8  10  -1   15.03    7.22
   8 -10  -1   12.14    6.34
   8 -10  -1    8.48    6.12
   8 -10  -1   10.16    6.58
   8  10   1    0.90    4.67
  -8  10  -1   -3.60    4.96
   8  10   1   -1.79    5.23
   8  10   1   -3.33    5.07
   9  10  -1   10.92    6.06
   9  10  -1   -0.08    4.92
   9  10  -1    6.44    6.23
  -9 -10  -1   11.38    6.59
  -9 -10  -1   -0.88    5.18
   9 -10   1    0.50    5.59
   9  10  -1   12.21    6.62
   9 -10   1    6.19    6.43
  -9  10   1   11.41    6.25
  -9  10   1    3.42    5.37
   9 -10  -1    3.75    5.89
   9  10   1   17.83    7.08
   9  10   1    7.19    6.09
  -9  10  -1   11.33    5.87
   9 -10  -1    4.70    5.92
  -9  10  -1    7.27    7.01
   9 -10  -1   -0.99    6.34
   9  10   1   10.52    6.48
  -9 -10   1   12.24    6.12
   9  10   1    0.57    5.29
  10  10  -1    0.54    6.14
  10 -10   1    0.05    5.36
  10 -10   1    4.78    6.58
 -10  10   1   -3.43    4.41
  10  10  -1    1.44    5.91
 -10  10   1    1.53    5.09
  10  10  -1    1.12    5.35
  10  10  -1   -1.62    4.87
 -10 -10  -1    4.52    5.37
 -10 -10  -1   -3.32    5.57
  10  10   1   -0.77    5.54
  10  10   1   -1.87    5.19
  10  10   1   -2.67    4.37
  10 -10  -1    3.47    5.62
  10 -10  -1  -10.88    4.79
 -10  10  -1    0.38    4.81
 -10 -10   1    2.88    5.65
  10  10   1   -2.42    5.65
 -10  10  -1   -0.27    5.33
  10 -10  -1    4.88    5.73
 -11 -10  -1   47.01    9.75
 -11 -10  -1   63.85   10.91
  11  10  -1   59.67   11.01
  11  10  -1   49.42    9.69
  11  10  -1   59.46   11.99
  11 -10   1   66.83   11.89
 -11  10   1   46.78   10.11
 -11  10   1   30.89    8.43
  11 -10   1   44.91   10.15
  11  10   1   56.68   10.98
  11  10   1   35.05    9.37
  11  10   1   61.89   11.08
  11 -10  -1   58.69   11.60
  11 -10  -1   50.42   10.41
 -11 -10   1   31.14    8.19
 -11  10  -1   55.68   10.87
 -11  10  -1   61.71   10.60
  11 -10  -1   50.21   10.37
  12  10  -1   -2.18    5.33
 -12  10   1    1.80    6.25
 -12 -10  -1   -3.58    5.47
  12  10  -1    6.49    5.73
  12  10  -1   -2.11    6.02
 -12 -10  -1   -0.21    5.19
  12 -10   1    5.95    6.39
  12 -10   1    1.48    5.82
 -12  10   1    8.25    5.89
  12 -10  -1    2.56    6.90
 -12  10  -1    9.65    6.32
  12  10   1    8.85    6.17
 -12  10  -1    7.51    6.24
  12 -10  -1   -0.47    5.20
 -12 -10   1   -5.96    5.43
  12  10   1    6.67    5.88
  12 -10  -1   -0.13    6.07
  12  10   1    4.68    5.58
 -12 -10   1   -2.36    4.74
   0 -11  -1    2.98    5.00
   0 -11   1   14.39    6.48
   0 -11   1    6.74    6.46
   0  11  -1   10.99    6.13
   0 -11  -1   10.37    7.03
   0  11   1   -2.43    5.05
   0  11   1    1.34    4.71
   0  11  -1    2.16    5.72
   0 -11   1    1.84    6.02
   0  11  -1   -5.65    4.64
   0  11   1  -10.01    4.78
   0 -11  -1    4.48    6.25
   1  11  -1   11.69    5.88
  -1 -11  -1    0.04    5.41
  -1  11   1   -2.95    4.59
  -1  11   1   -0.06    5.14
  -1 -11  -1   -5.39    4.42
   1  11  -1   -1.12    5.26
   1 -11   1    6.26    6.40
   1 -11   1   -3.92    6.03
  -1 -11  -1   -5.06    5.01
   1  11  -1   -5.06    5.03
   1 -11   1    3.76    5.51
  -1  11  -1    1.20    5.09
   1  11   1   -2.69    4.99
  -1  11  -1   -0.78    4.78
   1 -11  -1    5.43    6.92
   1  11   1   -1.58    5.66
   1  11   1   -4.10    4.26
  -1  11  -1    6.03    6.41
   1 -11  -1    4.82    5.60
   1 -11  -1   -3.76    5.51
  -1 -11   1  -12.32    3.90
  -1 -11   1    1.72    5.91
   2  11  -1   30.87    8.59
  -2  11   1   22.46    8.09
  -2 -11  -1   12.73    6.62
  -2  11   1   27.36    7.23
   2 -11   1   33.41    8.91
   2  11  -1   30.76    8.88
   2 -11   1   22.71    8.48
  -2 -11  -1   27.94    8.85
   2 -11   1   21.66    7.71
   2  11  -1   21.31    7.23
   2  11   1   20.62    7.91
  -2  11  -1   23.75    8.04
  -2 -11   1   22.09    7.66
   2  11   1   10.46    6.59
   2  11   1   31.44   11.09
   2 -11  -1   13.46    7.10
   2 -11  -1   23.49    8.71
  -2 -11   1    6.15    6.28
   2 -11  -1    5.95    6.45
   2  11   1   15.11    6.69
  -2  11  -1   15.90    8.04
  -2  11  -1   33.00    8.37
  -3 -11  -1    3.96    5.48
   3  11  -1    0.74    6.40
   3 -11   1   14.27    7.15
   3  11  -1   22.18    8.05
  -3  11   1    4.94    6.08
  -3 -11  -1   12.55    7.62
   3 -11   1    6.48    6.29
  -3  11   1   17.91    6.71
   3  11  -1   23.97    7.72
   3 -11   1   16.23    7.07
   3  11  -1   23.27    8.22
   3  11   1   24.45    7.22
  -3  11  -1   11.29    6.81
  -3  11  -1   27.29    7.95
  -3  11  -1    3.89    4.95
   3 -11  -1    7.50    6.64
   3  11   1   14.99    7.20
  -3 -11   1   23.47    7.84
  -3 -11   1   23.16    8.64
   3  11   1    7.01    5.79
   3  11   1   18.68    7.46
   3 -11  -1   10.64    6.80
   3 -11  -1    6.11    5.80
   4  11  -1   14.56    7.15
  -4  11   1   27.47    7.61
   4  11  -1    9.27    5.97
   4 -11   1    6.81    6.50
   4 -11   1   18.14    7.92
   4 -11   1   29.76    9.27
   4  11  -1   11.21    7.24
  -4 -11  -1   19.85    8.26
  -4  11   1   10.85    7.46
   4  11  -1   14.49    6.18
  -4 -11  -1    4.27    5.76
  -4  11  -1   12.13    6.47
  -4 -11   1   19.17    7.54
   4 -11  -1   17.58    7.83
  -4 -11   1    9.44    7.02
  -4  11  -1   12.70    7.53
   4  11   1    0.28    5.95
   4  11   1    9.22    6.38
   4  11   1   17.76    7.76
  -4  11  -1    2.38    5.10
   4 -11  -1   13.98    7.20
   4 -11  -1    3.16    6.95
   4  11   1   19.38    7.18
  -5 -11  -1   -2.93    5.93
   5 -11   1    2.79    6.36
   5  11  -1   15.74    7.55
   5  11  -1    6.45    5.70
  -5 -11  -1    1.34    5.38
   5 -11   1    9.15    6.86
  -5  11   1    1.56    6.19
   5 -11   1    8.04    6.73
   5  11  -1    8.07    6.36
   5  11  -1   16.54    7.90
  -5  11  -1   -0.58    5.01
  -5  11  -1    5.10    6.09
   5  11   1    0.36    4.83
  -5  11  -1   -3.69    5.30
  -5 -11   1    1.39    6.25
   5 -11  -1   -0.04    6.22
   5 -11  -1    7.94    7.09
   5  11   1   21.58    7.10
   5  11   1    4.45    6.34
   5 -11  -1    5.19    6.00
   5  11   1    3.09    6.21
  -5 -11   1   12.30    6.25
  -6 -11  -1   12.30    7.45
   6 -11   1    6.32    6.84
   6  11  -1    6.97    6.54
   6 -11   1    0.35    6.18
  -6  11   1    8.58    6.78
   6 -11   1    2.54    6.63
   6  11  -1   -4.06    5.35
   6  11  -1   10.30    5.78
   6 -11  -1    2.90    5.92
  -6 -11   1   -2.10    5.78
  -6  11  -1    1.80    5.78
  -6  11  -1    7.73    6.46
   6  11   1    2.73    6.61
   6  11   1   -0.86    5.41
   6  11   1   -6.84    4.82
   6 -11  -1   -2.38    5.76
  -6 -11   1   -2.17    5.30
   6  11   1    2.42    5.96
   6 -11  -1    1.80    5.69
   7  11  -1   34.54    8.62
   7 -11   1   36.20    9.00
   7  11  -1   32.26    9.48
  -7 -11  -1   23.24    8.08
   7 -11   1   37.98    9.37
  -7  11   1   34.99    9.03
   7 -11   1   37.17    9.50
  -7  11   1   33.23    8.71
   7 -11   1   24.80    8.95
   7  11  -1   48.76   10.59
   7 -11  -1   23.34    8.66
   7 -11  -1   38.44    9.55
   7  11   1   20.13    7.37
  -7 -11   1   29.74    8.78
   7 -11  -1   24.18    7.77
   7  11   1   58.23   11.21
   7  11   1   37.05    9.25
  -7  11  -1   43.99    9.38
  -7  11  -1   51.35   10.00
   7 -11  -1   33.44    8.74
  -7  11  -1   30.56    8.87
   8  11  -1    0.97    5.60
   8 -11   1    3.45    5.74
   8  11  -1   -4.95    4.75
   8 -11   1   -8.87    5.82
   8 -11   1    8.41    6.66
  -8 -11  -1    8.28    6.65
  -8  11   1    1.30    5.78
   8  11  -1    6.57    6.03
  -8  11   1   -0.47    5.52
  -8  11  -1    6.86    6.76
   8 -11  -1    7.43    7.02
   8  11   1    1.82    5.62
  -8 -11   1    2.92    5.34
   8 -11  -1   -0.80    6.07
   8  11   1    3.96    6.01
   8  11   1    2.39    5.88
  -8  11  -1    9.87    6.39
   8 -11  -1   -6.81    5.26
   0   0   2 1246.85   30.14
   0   0  -2 1192.99   28.67
   0   0  -2 1195.26   28.63
   0   0   2 1246.27   30.33
   0   0   2 1201.93   30.68
   0   0  -2 1181.82   28.42
   0   0  -2 1116.33   28.36
   0   0  -2 1171.35   28.38
   0   0  -2 1137.82   28.48
   0   0  -2 1200.00   27.96
   0   0  -2 1137.96   28.62
   0   0   2 1255.09   30.44
   0   0  -2 1163.24   28.67
   0   0  -2 1150.92   28.59
  -1   0   2    0.06    0.87
  -1   0  -2   -0.26    0.78
  -1   0  -2    0.73    0.85
   1   0  -2   -0.05    0.85
  -1   0   2    1.42    1.15
  -1   0  -2    0.55    0.87
  -1   0   2    1.42    1.15
  -1   0  -2   -0.20    1.03
  -1   0   2   -1.81    1.00
   1   0   2    0.31    0.71
   1   0   2    0.62    0.63
   1   0  -2    0.46    1.08
   1   0  -2    1.01    1.08
   1   0  -2    0.12    1.02
  -1   0  -2   -0.11    0.97
  -1   0  -2   -1.26    0.93
  -1   0  -2   -0.09    1.10
  -1   0  -2    2.22    1.01
  -1   0   2   -0.32    0.93
   1   0   2    0.09    0.96
   1   0   2    0.32    1.12
   1   0  -2    0.73    1.00
   1   0  -2    0.59    1.21
   1   0  -2    0.85    0.71
  -1   0  -2    0.60    0.65
  -1   0  -2    0.17    0.67
   1   0  -2   -0.30    0.92
  -1   0   2   -0.48    0.83
  -1   0  -2   -0.18    0.86
  -2   0  -2   74.29    2.60
   2   0  -2   82.03    3.50
  -2   0  -2   71.81    3.47
  -2   0  -2   80.10    3.41
  -2   0  -2   74.61    3.50
   2   0  -2   74.26    3.05
   2   0   2   83.63    2.74
   2   0  -2   79.94    3.04
   2   0  -2   80.61    3.82
  -2   0   2   76.90    3.81
  -2   0   2   79.51    3.50
  -2   0   2   91.05    3.87
   2   0  -2   77.87    3.03
  -2   0  -2   77.40    2.65
   2   0  -2   76.10    3.73
   2   0  -2   75.49    2.95
   2   0  -2   80.94    3.76
  -2   0   2   85.39    4.00
   2   0   2   84.35    3.85
  -2   0  -2   77.49    3.53
   2   0  -2   85.79    3.72
  -2   0  -2   85.08    3.67
  -2   0  -2   82.03    3.33
  -2   0   2   78.23    3.50
  -2   0  -2   75.88    3.60
  -3   0  -2   -0.69    1.17
  -3   0   2    0.52    1.22
   3   0  -2   -0.49    1.46
  -3   0  -2    1.11    0.79
  -3   0  -2    0.82    1.34
  -3   0  -2    3.83    1.57
   3   0   2   -0.15    1.11
   3   0  -2   -2.87    1.28
   3   0   2    0.85    0.78
   3   0  -2    0.03    1.05
  -3   0   2   -2.11    1.30
   3   0  -2   -0.12    0.90
  -3   0   2    1.05    1.43
  -3   0   2    1.54    1.42
  -3   0  -2    0.79    1.42
  -3   0  -2   -0.10    1.40
  -3   0  -2    0.41    1.32
  -3   0   2    0.09    0.92
   3   0  -2    2.29    1.62
  -3   0   2   -0.57    1.32
   3   0  -2    0.10    1.26
  -3   0  -2   -1.74    1.17
  -3   0  -2    0.63    1.22
  -3   0   2    2.34    1.24
  -3   0  -2   -0.71    0.69
  -4   0   2  820.35   22.85
  -4   0  -2  815.39   22.12
   4   0   2  879.40   21.84
   4   0  -2  846.77   21.66
  -4   0   2  859.49   21.60
  -4   0  -2  811.62   20.68
   4   0  -2  840.91   20.68
   4   0   2  866.27   22.51
  -4   0  -2  821.97   22.15
   4   0   2  821.82   22.25
  -4   0  -2  820.27   21.37
   4   0  -2  830.68   22.29
  -4   0   2  843.19   21.51
  -4   0  -2  840.27   22.19
  -4   0   2  856.69   21.64
  -4   0   2  806.57   22.38
   4   0  -2  850.54   22.58
  -4   0  -2  840.55   22.47
  -4   0  -2  810.69   20.70
  -4   0  -2  798.95   21.69
  -4   0   2  859.53   22.65
   4   0   2  852.22   21.53
  -4   0  -2  832.62   21.87
  -4   0  -2  817.69   21.86
  -4   0   2  820.85   22.87
   4   0  -2  830.48   22.13
   5   0  -2    0.59    1.52
  -5   0  -2    0.00    1.03
   5   0  -2    3.29    1.89
  -5   0  -2    1.42    1.67
  -5   0   2   -0.07    0.98
   5   0  -2   -2.68    1.24
  -5   0   2   -0.75    1.53
  -5   0   2    0.50    1.55
  -5   0  -2    1.27    1.34
   5   0   2    1.21    1.29
  -5   0  -2   -0.71    0.98
  -5   0   2   -0.50    1.56
  -5   0  -2    2.97    1.75
  -5   0  -2    0.33    1.39
  -5   0   2    2.15    1.28
   5   0   2    0.19    1.07
  -5   0  -2    3.71    1.48
  -5   0  -2   -1.44    1.43
  -5   0  -2    0.31    1.57
  -5   0   2    1.31    1.84
  -5   0   2   -0.11    1.22
   5   0   2    0.24    1.51
  -5   0  -2   -1.16    1.19
   5   0  -2    0.87    1.63
  -6   0   2 2491.78   62.42
  -6   0  -2 2491.51   61.63
  -6   0  -2 2570.95   60.84
   6   0   2 2620.55   63.13
   6   0  -2 2553.62   62.76
  -6   0   2 2524.66   63.81
  -6   0  -2 2421.35   62.28
  -6   0  -2 2577.61   61.55
  -6   0  -2 2446.44   62.02
  -6   0   2 2538.47   63.62
  -6   0   2 2514.72   63.24
  -6   0  -2 2479.56   62.74
  -6   0   2 2559.28   61.59
  -6   0  -2 2445.10   60.71
  -6   0  -2 2435.34   62.41
   6   0  -2 2477.04   62.45
   6   0   2 2463.93   62.48
   6   0   2 2549.44   63.67
  -6   0  -2 2479.77   62.51
  -6   0   2 2503.66   63.78
   6   0   2 2656.17   61.79
  -6   0  -2 2517.87   60.77
   6   0  -2 2543.42   61.56
   6   0  -2 2563.03   62.80
  -6   0   2 2575.30   61.30
  -7   0  -2   -0.01    1.20
   7   0   2   -0.24    1.32
   7   0  -2    1.45    1.82
   7   0   2    0.66    1.47
  -7   0  -2   -0.18    1.25
   7   0  -2   -0.27    1.63
   7   0  -2    2.36    2.08
  -7   0  -2    0.57    1.24
  -7   0   2    0.41    1.83
  -7   0  -2   -0.45    1.69
   7   0  -2    1.18    2.01
  -7   0   2   -0.01    0.92
   7   0   2   -2.02    1.61
   7   0   2    0.72    1.23
  -7   0  -2    3.49    2.12
  -7   0  -2    1.44    1.91
  -7   0   2   -1.21    1.08
  -7   0  -2   -0.66    1.09
  -7   0   2   -0.09    1.94
  -7   0   2   -0.29    1.46
  -7   0  -2    0.67    1.81
  -7   0   2   -0.63    1.42
  -7   0   2    1.01    1.89
  -8   0  -2  247.62   10.54
  -8   0  -2  261.33    9.20
  -8   0   2  261.48   10.23
  -8   0   2  269.32   10.78
   8   0   2  254.02   10.58
  -8   0  -2  260.10   10.96
  -8   0   2  257.94   10.67
   8   0  -2  274.62   10.76
  -8   0  -2  251.22   10.60
   8   0  -2  262.60    9.65
  -8   0   2  262.99    9.80
  -8   0   2  261.67   10.35
   8   0   2  268.61   10.22
  -8   0   2  251.62   10.75
  -8   0  -2  265.60    8.56
   8   0  -2  252.91   10.72
   8   0   2  263.55    8.45
  -8   0   2  251.85   10.67
  -8   0  -2  270.03    9.27
  -8   0   2  261.21    7.95
   8   0   2  260.50    9.33
   8   0  -2  273.42   10.81
  -8   0   2  257.76    8.36
  -8   0  -2  261.00    9.26
  -8   0  -2  251.11   10.17
   9   0   2    1.68    2.21
  -9   0  -2    0.62    1.13
  -9   0   2    0.33    1.14
   9   0  -2   -0.21    1.99
   9   0  -2   -1.39    1.82
  -9   0   2   -0.50    1.50
  -9   0   2   -0.20    1.98
  -9   0  -2   -0.64    1.67
   9   0  -2   -0.03    1.64
  -9   0  -2    1.27    1.37
  -9   0   2    0.57    1.86
   9   0   2   -0.77    1.77
   9   0   2   -0.45    1.35
  -9   0  -2    0.98    2.33
  -9   0   2    0.68    0.87
  -9   0  -2    0.99    2.28
  -9   0   2    1.01    1.87
   9   0  -2   -0.51    2.06
  -9   0  -2    2.30    1.64
  -9   0   2    0.51    2.30
  -9   0   2   -0.98    1.72
  -9   0  -2   -0.66    1.42
   9   0   2   -0.95    1.03
  -9   0  -2   -1.74    1.92
  -9   0   2    2.45    2.44
  10   0  -2  364.05   12.86
 -10   0   2  372.48   14.58
  10   0  -2  381.26   14.69
 -10   0   2  364.69   11.07
 -10   0   2  340.35   14.25
 -10   0  -2  350.90   14.28
  10   0  -2  351.08   13.83
 -10   0   2  378.52   10.46
 -10   0  -2  363.30   12.54
 -10   0  -2  356.91   11.09
  10   0   2  379.14   11.19
 -10   0   2  362.61   13.48
 -10   0  -2  371.12   14.54
  10   0   2  371.21   12.41
 -10   0  -2  364.32   12.01
 -10   0   2  352.28   14.61
 -10   0  -2  350.06   12.37
 -10   0  -2  353.24   14.21
  10   0  -2  334.15   13.97
  10   0   2  378.26   13.70
 -10   0  -2  376.33   14.18
  10   0   2  376.03   14.65
 -10   0   2  364.08   13.73
 -11   0  -2   -1.74    2.27
 -11   0   2   -2.22    2.13
  11   0   2   -0.29    2.35
  11   0   2    1.86    1.73
 -11   0  -2   -2.60    1.65
  11   0   2   -1.47    2.21
 -11   0   2    0.68    2.28
 -11   0   2    0.66    2.63
  11   0   2   -2.00    2.19
 -11   0  -2    1.51    1.71
  11   0  -2    1.18    2.36
 -11   0   2   -1.00    2.38
 -11   0  -2   -0.02    2.79
 -11   0  -2    0.04    1.33
 -11   0   2   -0.76    1.08
 -11   0  -2   -2.06    2.26
  11   0  -2   -2.23    2.42
 -11   0   2   -0.24    0.81
  11   0  -2    2.38    2.70
 -11   0   2   -2.03    2.15
  11   0   2   -0.99    1.18
  12   0   2  364.67   15.45
 -12   0   2  325.12   14.85
 -12   0   2  332.99   13.86
  12   0   2  364.98   12.35
 -12   0  -2  352.69   13.19
 -12   0   2  365.17   14.43
 -12   0   2  350.90   15.49
  12   0   2  346.75   15.17
  12   0  -2  344.10   15.13
 -12   0  -2  358.66   13.35
 -12   0  -2  362.88   15.58
 -12   0  -2  317.05   14.72
 -12   0  -2  374.05   15.23
  12   0   2  352.31   13.99
 -12   0   2  327.90   14.69
  12   0  -2  360.12   15.63
  12   0  -2  365.99   13.75
  13   0  -2   -3.17    2.11
 -13   0   2   -5.26    2.14
  13   0   2   -0.96    3.21
 -13   0  -2   -2.81    1.97
  13   0   2    2.25    2.97
  13   0  -2    2.31    3.16
 -13   0   2    2.82    3.04
 -13   0  -2   -1.69    2.85
 -13   0  -2    0.09    2.91
 -13   0   2   -0.62    2.69
 -13   0  -2    0.34    2.80
 -13   0   2   -1.68    2.04
  13   0  -2    2.23    3.29
 -13   0   2   -1.10    2.35
  13   0   2   -1.86    2.47
 -14   0  -2  100.17   10.36
 -14   0   2  117.01   10.08
 -14   0  -2   93.37    9.40
  14   0  -2   85.17    9.21
  14   0   2   84.74    9.34
 -14   0   2   99.97   10.10
 -14   0  -2   93.67    6.95
  14   0  -2   97.26    8.24
  14   0   2   97.01    8.77
  14   0   2   90.23    9.50
 -14   0   2   95.55    8.90
  14   0  -2  100.25    9.91
 -14   0  -2  102.24   10.01
  14   0  -2   88.12    9.02
 -14   0   2  111.63    8.10
 -14   0   2  107.21   10.58
  15   0   2    3.68    3.56
 -15   0  -2   -1.16    3.11
  15   0   2    1.38    3.76
 -15   0  -2    0.91    2.59
 -15   0  -2    1.45    3.44
 -15   0  -2   -0.50    3.53
 -15   0   2   -1.85    3.15
 -15   0   2   -0.72    3.22
 -15   0   2   -3.00    2.17
  15   0  -2    0.03    2.69
 -15   0   2    1.32    3.49
 -15   0   2    1.15    2.93
  15   0  -2   -1.96    2.92
  15   0  -2   -2.58    2.99
  15   0   2   -3.02    2.76
  15   0  -2   -3.11    3.38
 -16   0  -2  375.74   17.85
 -16   0   2  353.49   17.82
 -16   0   2  349.60   17.99
  16   0  -2  324.18   16.40
  16   0   2  342.25   17.57
 -16   0   2  337.95   15.97
  16   0  -2  348.92   17.69
  16   0   2  390.44   16.30
 -16   0  -2  341.45   14.65
 -16   0   2  376.16   16.90
  16   0  -2  339.94   17.46
  16   0   2  336.41   17.72
 -16   0   2  380.04   17.55
 -16   0  -2  338.74   17.47
 -16   0  -2  309.24   16.46
  17   0   2   -1.31    3.53
 -17   0  -2    2.43    2.94
 -17   0  -2   -5.63    3.09
 -17   0  -2   -0.73    4.56
  17   0  -2    3.40    4.45
 -17   0   2    1.07    4.39
  17   0  -2    1.04    4.17
 -17   0   2    1.08    3.24
 -17   0  -2    5.89    4.13
 -17   0   2    2.32    4.06
  17   0   2   -0.53    3.98
  17   0  -2    3.30    4.24
 -17   0   2    3.34    3.78
  18   0  -2   54.76    8.60
 -18   0  -2   49.93    6.82
 -18   0   2   40.10    7.34
 -18   0   2   45.84    7.38
  18   0   2   35.61    8.07
  18   0  -2   33.90    7.25
 -18   0   2   36.31    7.86
  18   0  -2   49.81    8.97
 -18   0  -2   44.84    8.81
  18   0   2   32.98    7.30
 -18   0  -2   48.06    8.20
 -18   0  -2   48.20    8.33
 -18   0   2   49.61    8.13
 -19   0   2   -4.61    3.85
 -19   0  -2    0.55    3.21
 -19   0   2    0.84    4.43
 -19   0  -2   -4.20    4.13
  19   0   2   -6.06    3.79
 -19   0   2   -1.10    4.70
  19   0  -2   -2.88    4.01
  19   0  -2    0.59    4.27
 -19   0  -2   -7.46    3.48
  19   0   2   -5.81    3.56
 -19   0  -2   -3.74    3.69
  19   0  -2   -1.35    5.29
  20   0  -2  132.23   14.22
 -20   0  -2  157.47   15.22
 -20   0   2  170.00   16.50
  20   0  -2  180.64   16.49
  20   0  -2  152.46   14.69
 -20   0  -2  196.83   11.76
 -20   0   2  174.62   13.23
  20   0  -2  138.26   14.49
 -20   0   2  187.53   13.66
  20   0   2  177.86   16.23
  20   0   2  168.76   16.04
 -20   0  -2  185.97   17.16
 -20   0  -2  188.56   16.93
  20   0   2  184.42   16.65
  21   0   2    9.93    5.62
  21   0  -2    5.04    5.01
 -21   0   2   -1.75    4.20
 -21   0   2   -0.56    4.88
  21   0   2   -1.94    4.64
 -21   0  -2   -4.77    5.14
  21   0  -2    7.51    5.37
  21   0   2   -1.06    5.50
  21   0  -2   -0.49    5.80
  21   0  -2   -5.41    4.09
 -21   0  -2   -0.08    5.09
 -22   0   2   55.89    9.54
 -22   0  -2   57.69   10.54
  22   0  -2   63.47   10.79
  22   0  -2   63.86   10.96
 -22   0  -2   60.94   11.17
  22   0   2   64.05   11.25
  22   0  -2   70.48   11.99
  22   0   2   56.46   10.38
 -22   0   2   67.47   11.52
  22   0  -2   37.46    8.72
  22   0   2   48.97   10.32
  23   0  -2    5.34    6.61
  23   0  -2    6.59    6.73
  23   0   2   -7.26    5.58
 -23   0  -2    2.65    6.37
  23   0   2  -11.18    5.22
  23   0  -2    0.93    5.91
 -23   0  -2    3.98    5.70
 -23   0   2   -7.89    4.88
   0  -1  -2    0.97    0.98
   0  -1   2   -1.02    1.25
   0  -1  -2    0.06    0.53
   0   1  -2   -0.19    1.19
   0   1  -2   -1.75    1.10
   0  -1   2   -0.02    1.27
   0   1  -2    0.33    1.11
   0   1   2    2.04    1.01
   0  -1  -2   -0.36    0.87
   0  -1  -2   -1.04    1.14
   0  -1   2    1.05    1.41
   0  -1   2   -0.47    0.96
   0  -1  -2    1.19    1.31
   0   1  -2   -0.56    1.15
   0  -1  -2    1.64    1.35
   0  -1  -2   -1.23    0.91
   0   1   2    1.02    0.98
   0  -1  -2    3.83    1.21
   0  -1   2    1.23    1.10
   0   1  -2    1.54    1.28
   0  -1  -2    2.00    1.20
   0   1   2   -0.23    1.20
   0  -1  -2   -0.77    0.97
   0  -1  -2    0.94    1.20
   0   1  -2    0.39    0.99
   0   1   2    1.02    0.63
   0  -1   2   -0.32    1.28
   0   1  -2   -0.52    1.01
   0   1  -2   -0.12    0.94
   0   1  -2   -0.07    1.13
   0   1   2    0.41    0.98
   0  -1   2    0.39    1.19
   0   1  -2    0.25    1.39
  -1  -1  -2  432.04   12.08
  -1  -1  -2  422.01   11.36
  -1  -1  -2  431.50   11.41
   1   1  -2  444.62   12.06
  -1   1   2  449.36   10.67
   1  -1   2  444.14   12.31
   1   1  -2  422.77   11.20
  -1   1   2  440.93   12.21
   1  -1   2  430.45   11.98
   1   1  -2  435.78   11.76
   1  -1   2  442.40   12.13
   1   1  -2  428.93   11.35
  -1   1   2  443.47   12.28
   1   1  -2  424.37   12.31
   1   1  -2  430.15   12.12
  -1  -1  -2  419.96   11.73
  -1  -1  -2  423.47   11.77
   1   1  -2  432.91   12.30
  -1   1   2  442.73   11.75
  -1  -1  -2  419.24   11.08
  -1   1   2  452.00   11.84
  -1  -1  -2  421.82   11.06
  -1   1   2  455.71   12.29
  -1  -1  -2  421.53   12.06
  -1  -1  -2  423.89   11.68
   1   1  -2  445.29   12.23
   1   1  -2  435.91   11.99
  -1  -1  -2  418.10   12.13
   1  -1   2  434.62   12.29
   1  -1   2  440.32   12.83
   1   1   2  452.64   11.42
  -1  -1   2  428.88   11.97
   1  -1  -2  424.19   12.03
   1  -1  -2  422.63   12.16
  -1   1  -2  435.37   12.11
   1  -1  -2  433.63   11.81
   1  -1  -2  450.04   12.24
   1   1   2  436.94   11.92
  -1  -1   2  421.59   12.34
   1   1   2  429.76   11.21
   1  -1  -2  422.83   11.73
  -1  -1   2  448.71   11.90
  -1   1  -2  431.58   12.23
  -1  -1   2  428.82   12.31
  -1   1  -2  442.15   12.61
  -1   1  -2  431.36   11.92
  -1   1  -2  436.80   12.23
  -1   1  -2  449.98   12.10
   1  -1  -2  423.23   11.56
  -1  -1   2  403.27   12.05
   1   1   2  434.29   11.95
  -1   1  -2  433.61   11.54
  -1   1  -2  424.40   11.69
  -1   1  -2  428.72   11.77
  -1  -1   2  443.50   12.09
  -1   1  -2  432.26   12.05
  -1  -1   2  402.61   12.36
  -2   1   2  326.95    9.64
   2  -1   2  324.12   10.52
   2   1  -2  323.06    8.62
  -2   1   2  338.63    9.63
   2   1  -2  309.87    9.58
  -2  -1  -2  296.57    7.88
  -2  -1  -2  307.24    9.20
  -2   1   2  322.12    9.87
  -2  -1  -2  303.17    7.88
   2   1  -2  338.60    9.78
  -2  -1  -2  313.75    9.39
   2   1  -2  304.00    9.18
  -2  -1  -2  310.43    9.00
  -2  -1  -2  318.10    9.63
  -2   1   2  335.09   10.06
   2  -1   2  336.34    9.48
   2   1  -2  320.07    9.48
   2   1  -2  310.51    9.72
   2  -1   2  314.81    9.97
   2  -1   2  314.56    9.82
   2   1  -2  323.41   10.47
   2   1  -2  317.26    9.12
  -2  -1  -2  309.00    9.07
  -2   1   2  325.04   10.30
  -2  -1  -2  306.35    9.45
   2   1  -2  310.87    8.92
   2  -1   2  338.04   10.11
   2  -1   2  338.74   10.27
   2  -1  -2  312.01    8.82
   2   1   2  328.52    8.55
   2  -1  -2  313.77    9.76
  -2   1  -2  319.54    9.63
  -2   1  -2  299.85    9.20
   2   1   2  318.12    9.83
  -2   1  -2  306.14    9.36
  -2  -1   2  320.65    9.63
   2  -1  -2  315.70    8.58
  -2   1  -2  319.30    9.44
  -2   1  -2  303.72    9.14
  -2  -1   2  368.64   10.19
   2  -1  -2  318.98    9.41
   2  -1  -2  302.13    9.16
  -2   1  -2  309.35    9.36
   2  -1  -2  302.38    9.00
  -2  -1   2  363.29    9.51
  -2   1  -2  316.20   10.08
  -2   1  -2  308.23    9.36
   2  -1  -2  298.13    9.56
   2  -1  -2  311.90    9.71
   2  -1  -2  308.28    9.39
  -2  -1   2  340.43    9.55
  -2  -1   2  340.16    9.55
  -2  -1   2  350.13   10.15
  -2  -1   2  331.08   10.38
  -2   1  -2  304.01    9.61
  -2   1  -2  297.64    9.44
  -2  -1   2  323.44   10.19
   3   1  -2  534.51   15.02
  -3  -1  -2  516.27   15.28
  -3  -1  -2  535.12   15.14
  -3  -1  -2  532.39   15.01
  -3   1   2  535.46   15.67
   3   1  -2  554.80   15.63
   3   1  -2  540.65   15.30
  -3   1   2  558.91   15.43
  -3  -1  -2  519.15   13.11
   3  -1   2  576.99   15.63
  -3   1   2  576.14   14.66
  -3   1   2  584.38   15.47
  -3  -1  -2  531.87   14.81
  -3   1   2  554.82   16.01
   3  -1   2  560.37   14.56
   3  -1   2  558.88   15.93
   3  -1   2  540.72   16.08
  -3   1   2  559.87   15.80
   3   1  -2  550.97   14.03
   3  -1   2  554.14   15.30
  -3  -1  -2  528.03   15.13
  -3  -1  -2  537.02   14.80
   3   1  -2  541.69   15.36
   3   1  -2  554.65   15.23
   3  -1   2  569.90   15.92
  -3  -1  -2  535.94   13.16
  -3   1   2  561.92   14.24
   3   1  -2  563.40   14.93
  -3  -1  -2  547.63   14.92
  -3  -1   2  570.29   15.81
  -3  -1   2  566.70   15.11
  -3   1  -2  555.37   15.28
  -3  -1   2  559.15   16.02
  -3  -1   2  538.87   15.49
   3  -1  -2  551.26   15.65
  -3   1  -2  529.01   15.42
  -3  -1   2  555.51   14.49
  -3   1  -2  530.47   13.97
  -3  -1   2  570.85   15.52
  -3  -1   2  558.75   14.50
   3  -1  -2  540.08   14.49
  -3  -1   2  560.20   15.39
  -3  -1   2  541.36   15.87
  -3   1  -2  551.56   15.34
  -3   1  -2  556.15   15.14
  -3   1  -2  535.23   15.00
   3  -1  -2  543.77   15.42
  -3   1  -2  537.34   13.75
   3  -1  -2  534.87   15.48
   3  -1  -2  540.20   14.63
   3   1   2  535.27   15.76
  -3   1  -2  550.08   15.40
   3  -1  -2  549.22   15.34
  -3   1  -2  520.39   14.89
  -3  -1   2  570.56   15.74
  -3   1  -2  536.32   14.91
   3  -1  -2  540.57   14.92
   3  -1  -2  543.92   14.01
  -3   1  -2  536.72   15.68
  -4  -1  -2   14.30    1.23
   4  -1   2   12.41    1.43
   4   1  -2   16.29    1.67
  -4  -1  -2   13.32    2.47
   4   1  -2   12.63    2.35
  -4   1   2   12.82    2.30
  -4  -1  -2   16.40    2.32
   4  -1   2   17.27    2.44
  -4   1   2   13.28    2.41
   4   1  -2    8.81    1.99
  -4   1   2   13.70    2.24
  -4   1   2   15.95    2.33
   4  -1   2   12.74    2.33
  -4  -1  -2   13.16    1.19
  -4   1   2   16.14    1.91
   4  -1   2   20.45    2.87
   4   1  -2   12.44    2.28
   4   1  -2   12.15    2.27
  -4   1   2   15.34    1.89
   4  -1   2   17.03    2.23
  -4  -1  -2   12.56    2.35
   4   1  -2   10.00    2.03
  -4  -1  -2   16.45    2.42
  -4  -1  -2   13.56    2.22
  -4   1   2   19.36    2.60
  -4   1   2   11.46    1.80
   4   1  -2   12.98    2.42
  -4  -1  -2    9.20    2.24
  -4   1   2   15.07    1.85
  -4  -1  -2   12.15    2.05
   4  -1  -2   14.26    2.56
  -4   1  -2   13.36    1.86
   4  -1  -2   13.59    1.41
   4   1   2   14.70    2.50
  -4   1  -2   17.10    2.60
  -4   1  -2   11.29    2.29
   4   1   2   10.79    1.94
  -4  -1   2   12.19    1.31
  -4   1  -2   17.55    2.57
  -4   1  -2   16.21    2.54
  -4   1  -2   16.66    2.22
  -4  -1   2   14.51    2.25
  -4  -1   2   13.82    2.28
  -4   1  -2   14.04    2.50
  -4  -1   2   15.44    2.55
  -4  -1   2   11.47    2.34
  -4  -1   2   12.63    2.39
   4  -1  -2   11.78    1.97
  -4  -1   2   16.52    2.66
  -4   1  -2   17.01    2.66
   4  -1  -2   15.43    2.01
   4  -1  -2   15.67    2.62
   4  -1  -2   15.43    2.24
  -4   1  -2   17.46    1.93
   4  -1  -2   10.60    2.35
  -4  -1   2   13.95    1.53
  -4  -1   2   13.00    2.15
  -4   1  -2   13.75    2.16
  -5   1   2   41.25    3.71
   5  -1   2   43.39    2.16
  -5  -1  -2   47.91    4.28
  -5   1   2   42.28    2.59
   5   1  -2   41.18    4.00
   5  -1   2   42.64    4.05
  -5   1   2   48.10    2.60
  -5  -1  -2   40.33    3.81
   5  -1   2   47.31    3.74
  -5   1   2   45.95    3.77
  -5  -1  -2   47.02    3.59
   5   1  -2   40.99    3.84
   5  -1   2   46.99    4.10
  -5   1   2   43.89    4.11
  -5  -1  -2   42.20    4.07
   5   1  -2   40.14    3.73
  -5  -1  -2   45.71    3.24
  -5   1   2   43.10    3.08
   5   1  -2   39.37    3.81
  -5  -1  -2   44.94    3.28
   5  -1   2   42.82    3.18
   5   1  -2   39.04    2.41
   5   1  -2   38.84    3.67
  -5   1   2   38.71    3.50
   5   1  -2   41.84    3.89
  -5  -1  -2   42.25    2.33
  -5  -1  -2   37.78    3.73
  -5   1   2   34.56    3.76
  -5   1   2   42.15    3.39
  -5  -1  -2   40.72    2.27
  -5   1  -2   47.67    3.19
  -5   1  -2   40.97    3.20
   5  -1  -2   41.95    4.01
  -5  -1   2   46.65    4.24
  -5  -1   2   45.27    4.03
  -5   1  -2   48.12    4.32
  -5  -1   2   40.91    3.98
   5  -1  -2   42.92    4.02
   5  -1  -2   43.80    4.21
  -5  -1   2   35.44    3.74
   5   1   2   43.33    3.15
   5   1   2   36.97    3.83
  -5   1  -2   48.66    3.88
  -5  -1   2   43.66    1.80
   5  -1  -2   41.45    2.72
  -5   1  -2   44.59    2.89
  -5  -1   2   46.76    3.39
  -5   1  -2   53.28    4.62
  -5   1  -2   41.56    3.94
  -5   1  -2   42.85    3.95
   5  -1  -2   41.99    3.71
  -5   1  -2   45.62    4.23
  -5   1  -2   42.39    3.50
  -5  -1   2   45.91    3.26
  -5  -1   2   44.86    4.18
  -6  -1  -2   92.02    5.38
   6   1  -2   82.75    5.07
   6   1  -2   88.58    5.36
  -6   1   2   78.29    5.16
  -6  -1  -2   86.85    3.76
  -6  -1  -2   86.09    4.77
   6   1  -2   91.45    3.91
  -6   1   2   95.08    4.90
  -6  -1  -2   82.59    4.41
   6   1  -2   86.75    5.45
   6  -1   2   79.94    5.35
  -6   1   2   90.01    4.66
  -6   1   2   95.43    6.31
  -6  -1  -2   87.60    4.49
  -6   1   2   89.01    3.66
   6  -1   2  100.07    5.52
  -6  -1  -2   87.98    5.45
  -6   1   2   91.30    3.77
  -6  -1  -2   86.86    5.13
   6  -1   2   86.06    4.71
   6  -1   2   83.90    5.25
   6  -1   2   92.68    4.66
   6   1  -2   93.80    5.48
   6   1  -2   87.13    5.50
   6  -1   2   91.16    3.11
  -6   1   2   99.40    5.09
   6   1  -2   79.22    4.87
  -6   1   2   93.62    5.66
  -6  -1  -2   91.99    5.55
  -6   1   2   92.05    5.24
  -6  -1  -2   91.08    3.82
  -6   1   2   93.84    4.73
   6  -1  -2   94.57    5.22
  -6  -1   2   85.48    4.71
  -6  -1   2   79.89    5.15
   6   1   2   93.28    4.50
  -6   1  -2   83.04    5.18
   6  -1  -2   92.70    5.48
  -6  -1   2   86.28    5.49
   6  -1  -2   99.09    4.15
  -6  -1   2   99.14    4.74
   6   1   2   88.68    4.44
  -6  -1   2   82.02    5.13
  -6   1  -2   90.20    4.75
  -6   1  -2   79.37    4.61
   6  -1  -2   77.29    5.42
  -6   1  -2   92.33    5.29
  -6   1  -2   84.05    4.71
  -6   1  -2   94.22    5.46
  -6   1  -2   87.18    5.18
  -6  -1   2   97.67    5.47
  -6   1  -2   97.48    4.67
   6  -1  -2   98.32    5.72
  -6  -1   2   89.49    5.44
  -6   1  -2   81.40    5.37
   6   1   2   95.30    5.15
  -7  -1  -2  300.10    9.99
  -7   1   2  341.13   11.95
  -7   1   2  327.28   10.83
   7  -1   2  342.88   12.16
   7   1  -2  294.49   11.33
  -7   1   2  320.81   11.86
   7  -1   2  328.12    8.14
   7   1  -2  318.32    9.50
   7  -1   2  289.79   11.66
  -7  -1  -2  307.66   11.58
   7   1  -2  300.13   11.45
  -7   1   2  310.76   11.93
   7   1  -2  305.58   11.15
  -7  -1  -2  307.20   10.83
   7  -1   2  311.63   11.43
  -7   1   2  324.20   10.89
  -7   1   2  289.78   11.72
   7  -1   2  325.76   10.91
  -7   1   2  305.72   10.86
   7   1  -2  293.16   11.07
  -7   1   2  319.48    9.14
  -7  -1  -2  305.88    9.42
  -7  -1  -2  297.21   11.59
  -7  -1  -2  301.93   11.33
   7  -1   2  322.17   10.42
  -7  -1  -2  290.37   10.00
   7   1  -2  299.69   11.42
  -7  -1  -2  298.80   11.37
   7   1  -2  318.74   11.42
  -7   1   2  317.24   10.87
  -7  -1  -2  299.71    9.36
   7   1   2  315.21   10.10
   7   1   2  316.64   10.52
   7  -1  -2  293.29   10.93
  -7  -1   2  330.72   12.02
  -7   1  -2  317.46   10.58
  -7   1  -2  296.84   10.58
  -7  -1   2  316.63   11.89
  -7  -1   2  317.35   10.60
  -7   1  -2  310.84   11.57
   7  -1  -2  308.16   11.67
  -7  -1   2  304.92   11.55
  -7   1  -2  307.63   10.98
  -7  -1   2  313.24   11.15
  -7  -1   2  323.68    9.41
   7   1   2  322.10   11.31
  -7   1  -2  303.67   11.43
   7  -1  -2  301.37   11.25
   7  -1  -2  313.61   11.75
  -7   1  -2  305.77   10.66
  -7   1  -2  308.88   11.44
  -7   1  -2  294.54   10.55
   7  -1  -2  313.08    9.24
  -7  -1   2  333.40   12.21
  -7   1  -2  285.52   11.31
  -8   1   2  104.12    3.95
   8   1  -2   97.82    6.00
   8  -1   2  103.04    6.50
  -8   1   2   91.61    6.16
  -8   1   2   96.07    5.64
  -8   1   2  102.42    6.56
  -8  -1  -2  100.12    6.33
  -8  -1  -2  101.24    5.24
  -8  -1  -2  106.46    4.86
   8   1  -2  104.07    6.70
  -8  -1  -2  101.44    4.89
  -8  -1  -2  105.26    6.56
   8   1  -2  107.52    6.26
   8   1  -2  104.51    6.68
   8   1  -2  106.51    6.33
   8  -1   2   98.80    5.63
  -8   1   2   84.85    6.16
  -8  -1  -2  107.56    6.39
  -8   1   2   96.34    6.36
  -8   1   2  110.10    5.43
   8   1  -2   99.80    4.69
  -8  -1  -2  103.28    6.57
   8  -1   2  107.82    5.16
  -8   1   2  104.63    5.76
   8  -1   2   96.65    5.83
   8  -1   2  115.16    6.54
  -8   1   2  106.84    5.78
  -8   1  -2  110.26    6.03
  -8  -1   2  101.39    5.77
  -8   1  -2   94.12    6.22
   8   1   2   97.78    4.77
  -8   1  -2   97.49    5.64
  -8   1  -2   99.78    5.56
  -8  -1   2  106.62    5.32
  -8   1  -2  105.78    5.77
   8  -1  -2  111.87    4.43
  -8  -1   2   86.93    6.42
  -8  -1   2  101.37    6.37
  -8  -1   2  106.85    6.30
   8   1   2  100.08    6.34
   8   1   2   92.14    5.15
   8   1   2  100.28    6.05
  -8   1  -2  107.14    6.39
   8   1   2  101.22    4.34
  -8  -1   2  107.12    6.59
   8  -1  -2   93.59    6.10
  -8   1  -2  104.38    5.83
   8  -1  -2   97.06    6.29
  -8  -1   2  104.13    4.08
   8  -1  -2   97.52    5.99
   8  -1  -2  100.88    6.55
  -8   1  -2  111.92    6.57
  -9   1   2  328.20   12.08
   9   1  -2  289.44   12.45
  -9   1   2  309.38   12.84
  -9  -1  -2  303.51   10.47
  -9   1   2  331.86   13.03
   9  -1   2  311.47   12.95
   9  -1   2  324.47   11.69
   9  -1   2  318.56   11.88
  -9   1   2  314.95   11.82
   9  -1   2  329.87   10.78
   9  -1   2  310.40   12.58
  -9  -1  -2  325.27   12.92
   9   1  -2  318.77   12.47
  -9   1   2  326.94   12.92
   9   1  -2  312.64   12.27
   9   1  -2  325.02   10.43
   9   1  -2  292.45   12.30
   9   1  -2  303.56   12.67
  -9  -1  -2  324.16   12.71
  -9  -1  -2  306.17   12.76
  -9   1   2  311.22    8.97
  -9   1   2  306.23   10.88
  -9  -1  -2  328.73   10.60
  -9  -1  -2  317.35   10.50
  -9  -1  -2  301.12   12.47
  -9   1   2  308.76   11.74
   9   1   2  316.74   12.32
  -9   1  -2  309.72   11.53
  -9   1  -2  313.07   11.58
  -9  -1   2  329.04   12.87
   9  -1  -2  297.01   11.96
  -9  -1   2  322.78    9.15
  -9  -1   2  335.35   13.05
  -9   1  -2  316.70   12.00
   9   1   2  328.32   10.42
  -9  -1   2  317.98   10.91
  -9  -1   2  326.58   12.73
   9  -1  -2  308.26   12.29
  -9   1  -2  323.35   11.85
  -9   1  -2  307.30   12.76
  -9   1  -2  322.94   11.68
  -9  -1   2  309.87   12.02
   9   1   2  326.02   12.84
   9  -1  -2  308.52   12.80
  -9   1  -2  305.61   12.49
   9   1   2  318.93   11.28
  -9  -1   2  321.57   13.21
   9   1   2  331.67    9.65
  -9   1  -2  328.25   12.83
   9  -1  -2  325.59   12.85
 -10  -1  -2  435.88   16.28
 -10  -1  -2  442.10   13.54
 -10   1   2  444.42   11.72
 -10   1   2  470.03   16.88
  10   1  -2  469.47   16.87
 -10   1   2  447.68   14.17
  10   1  -2  406.13   16.22
  10  -1   2  431.82   13.78
  10   1  -2  464.16   13.85
 -10  -1  -2  409.09   16.38
 -10   1   2  412.93   16.42
  10  -1   2  462.51   15.45
  10   1  -2  414.85   15.71
 -10   1   2  454.78   16.86
  10  -1   2  463.99   16.50
 -10  -1  -2  418.68   13.82
 -10  -1  -2  440.85   13.94
 -10   1   2  424.26   15.08
 -10  -1  -2  401.02   15.98
 -10   1   2  451.23   15.61
 -10   1   2  473.31   16.01
  10   1  -2  444.38   15.94
  10   1  -2  442.34   16.17
  10  -1   2  450.99   16.97
  10  -1  -2  429.94   16.02
 -10   1  -2  445.32   15.15
  10  -1  -2  441.83   16.28
  10  -1  -2  421.21   16.39
 -10   1  -2  441.20   15.57
  10   1   2  429.52   16.03
 -10  -1   2  435.62   16.32
 -10  -1   2  419.28   16.76
 -10  -1   2  433.38   16.09
 -10  -1   2  434.30   15.63
 -10   1  -2  438.11   16.26
 -10   1  -2  413.31   14.92
 -10   1  -2  432.43   16.27
  10   1   2  456.28   12.58
  10   1   2  471.63   14.91
 -10   1  -2  450.22   14.89
  10   1   2  462.09   16.76
 -10  -1   2  453.60   11.85
  10  -1  -2  435.00   15.62
 -10   1  -2  433.27   16.23
 -10  -1   2  439.32   14.05
  10   1   2  459.05   13.55
 -10   1  -2  419.05   15.27
 -11   1   2  517.14   17.60
 -11   1   2  527.81   16.19
  11   1  -2  534.71   19.27
  11   1  -2  528.56   19.81
  11   1  -2  536.36   16.60
  11   1  -2  534.62   19.18
 -11   1   2  502.37   19.00
 -11  -1  -2  553.77   16.11
  11  -1   2  547.00   16.01
 -11   1   2  528.67   18.45
 -11  -1  -2  530.18   19.53
 -11  -1  -2  553.85   17.05
 -11   1   2  538.69   19.45
  11  -1   2  533.66   19.65
 -11  -1  -2  541.73   20.06
 -11  -1  -2  543.92   16.99
 -11   1   2  546.72   18.28
  11   1  -2  509.58   19.40
  11  -1   2  528.52   17.60
 -11   1   2  523.05   19.18
 -11  -1  -2  525.78   19.40
  11  -1   2  527.94   18.78
 -11   1  -2  549.61   19.59
 -11  -1   2  532.68   18.46
  11   1   2  525.64   17.10
 -11  -1   2  518.63   18.62
  11  -1  -2  533.55   19.23
 -11   1  -2  551.69   18.17
 -11  -1   2  533.74   16.12
 -11   1  -2  535.30   18.13
 -11  -1   2  531.63   19.41
 -11   1  -2  548.91   19.70
  11   1   2  509.45   18.48
 -11  -1   2  530.81   18.92
  11  -1  -2  517.08   18.55
 -11  -1   2  505.22   19.39
  11   1   2  532.46   19.24
 -11   1  -2  550.54   17.73
  11  -1  -2  536.80   19.79
 -11   1  -2  553.70   18.94
 -11   1  -2  519.60   19.42
  11   1   2  538.31   15.52
 -11   1  -2  570.91   18.91
  11  -1  -2  539.76   21.21
  12   1  -2  102.78    8.88
  12   1  -2   89.99    5.69
  12   1  -2   81.65    7.91
  12  -1   2   95.40    9.16
 -12  -1  -2   94.12    6.14
  12  -1   2   72.98    7.54
 -12   1   2   84.44    8.13
 -12   1   2   93.02    7.68
 -12  -1  -2   83.42    8.95
 -12  -1  -2   99.96    5.23
 -12  -1  -2   87.26    5.82
 -12   1   2  107.10    7.18
  12   1  -2   86.73    8.35
 -12   1   2  103.01    9.11
  12  -1   2  109.12    7.52
 -12   1   2   89.39    8.58
  12  -1   2   88.20    6.42
 -12   1   2   91.77    8.05
 -12  -1  -2   96.95    9.08
 -12  -1  -2   79.84    8.12
  12   1  -2  106.18    9.11
 -12   1  -2   92.88    8.18
 -12  -1   2  106.51    8.95
 -12   1  -2  101.55    9.12
 -12   1  -2   85.72    6.67
 -12  -1   2  103.62    8.89
 -12  -1   2   90.16    8.90
  12   1   2   81.03    8.17
 -12   1  -2   95.11    6.10
  12   1   2   79.20    5.99
  12  -1  -2  100.98    7.49
 -12  -1   2   99.40    8.98
 -12   1  -2  101.94    7.35
  12   1   2   93.08    4.77
 -12  -1   2   88.71    8.04
 -12   1  -2   93.96    8.68
 -12  -1   2   95.18    5.32
  12  -1  -2   92.98    9.17
  12   1   2   83.01    8.06
  12  -1  -2   91.60    8.51
  13   1  -2   70.15    7.98
  13   1  -2   60.86    7.16
  13   1  -2   74.55    6.11
  13  -1   2   55.79    7.32
 -13   1   2   66.85    7.16
  13  -1   2   55.99    7.42
 -13  -1  -2   64.85    8.34
 -13  -1  -2   84.88    8.06
  13   1  -2   64.91    7.69
 -13   1   2   69.77    7.03
 -13   1   2   66.45    7.56
  13  -1   2   72.55    6.37
 -13   1   2   74.08    8.41
 -13   1   2   57.28    7.25
  13   1  -2   65.14    7.65
 -13   1   2   56.87    6.68
 -13  -1  -2   52.32    7.21
 -13  -1  -2   57.66    5.65
 -13  -1  -2   72.02    8.20
  13  -1   2   71.22    7.79
 -13   1  -2   65.73    6.59
  13  -1  -2   57.44    6.71
 -13  -1   2   58.39    6.76
 -13   1  -2   70.66    7.48
  13  -1  -2   52.12    7.06
  13   1   2   54.48    6.81
 -13  -1   2   67.85    7.44
  13   1   2   57.85    6.07
 -13  -1   2   64.57    8.05
  13   1   2   56.38    7.18
 -13   1  -2   78.84    8.34
 -13   1  -2   55.68    7.15
 -13  -1   2   54.65    7.00
  13   1   2   57.48    7.32
  13  -1  -2   60.65    7.93
 -13   1  -2   52.27    6.63
 -14   1   2  129.25    9.01
 -14   1   2  111.41   10.34
 -14   1   2  131.74    9.12
 -14  -1  -2  134.65    7.77
 -14  -1  -2  141.29   12.48
  14   1  -2  129.39    9.85
 -14   1   2  124.64    8.28
  14  -1   2  140.22    9.32
  14  -1   2  106.79   10.47
 -14  -1  -2  108.58   10.22
 -14   1   2  127.31   11.18
  14   1  -2  111.32   10.44
  14   1  -2  132.00   11.19
  14   1  -2  118.93   10.34
 -14   1   2  123.77    9.62
 -14  -1  -2  139.08   11.90
  14  -1   2  123.35   10.78
 -14  -1   2  127.70   10.74
 -14  -1   2  125.48    9.09
 -14   1  -2  127.19   11.34
  14   1   2  114.41   10.14
 -14   1  -2  126.33   11.14
  14   1   2  136.20    8.15
  14   1   2  137.81    9.91
  14  -1  -2  136.75   12.15
  14   1   2  108.62   10.52
  14  -1  -2  130.49    9.01
  14  -1  -2  123.83   10.84
 -14  -1   2  141.06    9.64
 -14  -1   2  106.58   10.51
 -14   1  -2  130.34    8.48
 -14   1  -2  136.13    9.32
  15   1  -2   93.71   10.32
 -15  -1  -2   98.83   10.40
  15  -1   2   93.30   10.26
  15  -1   2  100.35   10.03
 -15   1   2   88.80    8.83
  15   1  -2  101.12    9.92
 -15   1   2  102.15   10.11
  15   1  -2   89.55    9.50
  15   1  -2   80.60    9.20
 -15   1   2   91.49    9.96
  15   1  -2  104.44   10.53
 -15   1   2   96.53   10.10
  15  -1   2  104.08   11.06
 -15   1   2  107.02    9.12
 -15  -1  -2   92.94    9.97
 -15  -1  -2   79.73    9.69
 -15  -1  -2  105.59    7.35
  15   1   2   99.63   10.32
  15   1   2   94.69   10.43
 -15   1  -2  123.40   11.31
 -15   1  -2  108.09    9.23
  15  -1  -2  103.05   10.31
 -15   1  -2  108.83   11.01
 -15  -1   2  108.20   10.08
 -15  -1   2  127.04   12.12
 -15   1  -2  100.35    9.79
  15  -1  -2  112.12   10.05
  15  -1  -2  111.29   11.53
 -15  -1   2  109.15   10.01
 -15  -1   2  105.21   10.07
  15   1   2   95.06   10.31
 -16   1   2   16.67    5.13
 -16   1   2   26.47    6.11
  16  -1   2   17.43    5.10
  16   1  -2   24.24    6.03
 -16  -1  -2   15.42    5.71
 -16  -1  -2   15.23    5.25
  16  -1   2   23.56    6.06
 -16  -1  -2   17.98    5.52
  16  -1   2   30.62    6.83
  16   1  -2   30.58    6.39
 -16  -1  -2   19.71    4.09
 -16   1   2   19.80    5.99
 -16   1   2   18.79    4.88
 -16   1   2   11.97    5.38
  16   1  -2   17.66    5.91
  16   1  -2   20.07    6.35
  16   1  -2   25.29    5.96
  16   1   2   16.69    5.24
 -16   1  -2   12.98    4.97
 -16  -1   2   29.29    6.63
 -16   1  -2   17.63    5.20
 -16  -1   2   17.32    5.27
 -16  -1   2   22.21    5.33
 -16   1  -2   18.88    6.12
  16  -1  -2   28.19    6.37
  16  -1  -2   28.03    5.74
  16  -1  -2   19.47    6.06
 -16  -1   2   16.09    4.84
  16   1   2   21.82    5.76
 -16   1  -2   16.14    4.44
 -17  -1  -2  191.37   13.72
  17   1  -2  190.84   12.88
  17  -1   2  155.47   13.93
 -17   1   2  174.96   12.81
 -17   1   2  166.56   10.65
 -17  -1  -2  187.29   10.35
  17   1  -2  187.23   13.69
  17   1  -2  193.29   12.97
  17  -1   2  202.53   16.57
 -17   1   2  204.17   13.13
 -17  -1  -2  217.68   14.23
 -17  -1  -2  151.88   13.76
 -17   1   2  169.84   11.70
 -17   1   2  172.50   12.69
  17  -1   2  174.62   11.98
  17   1  -2  148.14   13.47
 -17   1  -2  183.61   13.41
 -17   1  -2  180.24   11.15
 -17   1  -2  205.69   13.70
  17  -1  -2  161.13   14.87
  17   1   2  181.97   13.37
 -17   1  -2  175.04   12.31
 -17  -1   2  190.03   12.37
  17  -1  -2  188.46   11.69
 -17  -1   2  197.05   13.68
 -17  -1   2  160.22   11.83
  17  -1  -2  178.56   13.10
  17   1   2  184.39   13.01
 -17  -1   2  174.60   11.96
  17   1   2  187.40   13.42
 -18  -1  -2   56.32    9.54
  18  -1   2   56.66    9.19
  18   1  -2   61.75    9.17
 -18   1   2   49.39    8.16
  18  -1   2   61.19    8.71
  18   1  -2   66.15    9.61
 -18  -1  -2   73.66    9.95
 -18  -1  -2   49.24    8.70
  18   1  -2   66.65   10.09
 -18   1   2   58.47    8.34
 -18   1   2   54.38    8.92
  18  -1   2   51.86    8.60
 -18   1   2   47.01    8.91
 -18  -1  -2   53.86    6.58
  18   1  -2   52.86    9.09
 -18   1  -2   56.79    7.63
 -18  -1   2   56.34    8.07
  18   1   2   52.25    8.50
  18  -1  -2   76.00   10.57
 -18  -1   2   62.47   10.31
  18  -1  -2   40.54    7.79
 -18   1  -2   60.58    8.71
 -18  -1   2   45.71    7.71
 -18   1  -2   51.13    8.66
  18  -1  -2   70.98    9.59
 -18   1  -2   43.28    8.29
  18   1   2   54.10    9.16
 -18  -1   2   64.71    8.58
  18   1   2   61.31    9.55
 -19   1   2   46.72    8.07
  19  -1   2   48.82    9.43
  19   1  -2   46.10    8.93
  19   1  -2   48.96    8.35
  19   1  -2   43.07    8.84
  19  -1   2   28.47    7.46
 -19   1   2   27.61    7.18
 -19  -1  -2   42.68    6.21
 -19  -1  -2   34.48    8.03
  19   1  -2   35.46    7.95
 -19   1   2   33.19    7.42
 -19  -1  -2   45.34    9.06
 -19  -1   2   34.06    8.39
 -19  -1   2   41.24    7.69
 -19   1  -2   48.00    7.17
  19  -1  -2   33.60    7.50
 -19  -1   2   31.00    7.09
 -19  -1   2   25.94    6.31
 -19   1  -2   41.61    8.65
  19   1   2   46.44    8.86
  19  -1  -2   50.37    9.23
  19   1   2   42.14    8.34
  19   1   2   37.31    8.16
 -19   1  -2   32.33    7.73
 -19   1  -2   25.70    6.87
  19  -1  -2   40.57    8.46
  20  -1   2   15.88    6.26
  20   1  -2   10.28    6.69
 -20  -1  -2   17.56    6.67
  20   1  -2   12.44    6.68
 -20  -1  -2   22.79    7.01
  20   1  -2   12.02    6.33
 -20   1   2    8.93    5.45
 -20   1   2   14.75    6.66
 -20   1   2   14.33    5.49
 -20  -1  -2   12.24    4.24
  20   1  -2   11.07    5.42
  20  -1   2   13.01    6.68
 -20   1  -2    9.46    5.81
  20  -1  -2    5.61    6.31
  20  -1  -2   10.71    6.18
  20   1   2    9.35    6.34
 -20  -1   2   11.85    5.58
  20  -1  -2   19.38    6.53
 -20  -1   2   12.14    5.10
 -20  -1   2   10.51    6.22
 -20   1  -2   12.95    6.30
 -20   1  -2   12.29    5.01
  20   1   2   14.58    6.09
 -20   1  -2   11.83    6.81
  20   1   2   15.16    7.03
  21  -1   2  111.55   13.89
  21   1  -2   97.08   12.78
 -21   1   2   93.27   12.55
 -21   1   2  106.69   12.29
  21   1  -2  107.07   13.07
  21   1  -2   72.21   11.24
 -21  -1  -2   85.21   12.12
  21  -1   2   94.08   12.75
  21   1  -2   90.14   12.22
 -21  -1  -2   93.53   12.76
 -21   1  -2   97.95   13.24
  21   1   2   89.71   12.87
 -21   1  -2   94.11   12.50
  21  -1  -2   75.49   10.83
 -21  -1   2   90.80   11.42
 -21  -1   2   84.07   12.17
 -21   1  -2   84.93   11.36
  21   1   2  107.53   13.27
  21  -1  -2   85.90   12.20
  21   1   2   85.23   12.05
  21  -1  -2   88.89   12.57
  22   1  -2   14.61    7.47
 -22  -1  -2   23.18    7.73
  22  -1   2   15.02    7.69
  22  -1   2   24.85    8.03
 -22   1   2   18.52    6.86
  22  -1   2   18.05    7.84
  22   1  -2   28.29    7.99
  22   1  -2   18.19    7.23
 -22  -1  -2   25.39    8.65
  22   1  -2   25.82    8.44
 -22   1   2    6.76    6.14
  22   1   2   17.38    7.94
  22   1   2   15.25    7.52
  22  -1  -2   22.56    7.14
 -22  -1   2   14.04    6.75
 -22   1  -2   33.81    9.09
  22  -1  -2   28.43    8.22
  22  -1  -2   18.19    8.44
 -22  -1   2   26.59    8.22
  22  -1  -2   17.03    7.07
  22   1   2   16.28    7.79
  22   1   2   19.23    8.35
 -23   1   2   -0.78    5.36
 -23  -1  -2    6.27    5.95
  23  -1   2    1.08    6.36
  23   1  -2   -4.05    5.69
 -23  -1  -2   -0.23    5.97
  23  -1   2    3.19    6.04
  23   1  -2    8.45    6.78
  23   1  -2    0.99    6.49
  23   1   2    4.70    6.67
  23  -1  -2    3.94    6.14
 -23   1  -2    4.38    6.13
  23   1   2   -3.31    4.74
  23  -1  -2    0.18    5.83
  23  -1  -2   -1.19    5.82
 -23  -1   2   -3.49    5.37
  23   1   2   -5.32    5.76
 -23  -1   2   -4.85    5.17
   0   2   2  570.31   14.99
   0  -2   2  573.32   15.12
   0   2  -2  540.21   16.33
   0  -2   2  565.68   14.33
   0   2  -2  591.84   16.41
   0  -2   2  550.09   15.94
   0  -2   2  566.69   15.42
   0  -2  -2  559.59   16.15
   0   2  -2  575.16   15.82
   0  -2  -2  559.44   15.84
   0  -2  -2  574.15   15.89
   0  -2  -2  554.25   15.75
   0   2  -2  568.38   15.85
   0   2  -2  567.07   16.51
   0  -2   2  550.62   16.01
   0   2  -2  556.59   14.65
   0   2  -2  571.81   17.41
   0  -2   2  543.65   16.39
   0   2   2  563.22   15.58
   0  -2  -2  546.76   16.14
   0   2   2  565.36   15.95
   0  -2   2  555.41   16.43
   0   2  -2  560.91   16.48
   0  -2   2  554.26   16.15
   0   2   2  562.31   14.83
   0  -2  -2  562.64   16.15
   0   2   2  564.74   15.99
   0  -2  -2  569.81   16.10
   0  -2  -2  566.70   16.16
   0   2  -2  572.54   15.15
   0  -2  -2  557.56   15.36
   0   2  -2  565.57   16.35
   0   2   2  537.65   15.95
   0  -2  -2  582.81   14.66
  -1   2   2  708.06   19.88
  -1  -2  -2  740.59   20.27
   1   2  -2  732.57   19.85
   1   2  -2  719.15   20.32
   1   2  -2  732.28   20.17
  -1  -2  -2  715.83   20.01
   1   2  -2  731.46   19.89
  -1   2   2  750.62   18.56
   1  -2   2  713.47   20.60
   1  -2   2  739.25   20.11
  -1   2   2  756.55   19.90
  -1  -2  -2  719.60   19.45
  -1   2   2  702.39   19.76
  -1  -2  -2  721.04   19.17
  -1  -2  -2  721.50   19.50
   1   2  -2  705.53   20.40
  -1  -2  -2  720.19   20.07
  -1   2   2  700.93   20.46
  -1  -2  -2  750.95   20.27
   1   2  -2  729.98   20.57
   1  -2   2  742.63   19.80
  -1   2   2  734.39   18.66
  -1   2   2  723.95   19.81
   1   2  -2  734.22   18.17
  -1  -2  -2  726.95   18.27
   1   2  -2  734.37   20.29
   1  -2   2  718.00   18.43
  -1  -2  -2  705.75   18.22
   1  -2   2  707.79   19.59
  -1  -2  -2  756.62   20.37
   1  -2   2  725.44   20.29
  -1  -2  -2  738.42   19.58
   1  -2   2  739.03   20.21
  -1  -2   2  716.15   18.77
  -1  -2   2  710.33   20.10
   1  -2  -2  738.75   18.99
   1  -2  -2  721.15   20.17
   1   2   2  723.67   19.93
   1  -2  -2  740.59   20.26
  -1  -2   2  702.62   19.88
   1   2   2  725.96   19.10
   1  -2  -2  728.80   20.30
  -1   2  -2  756.96   20.88
  -1   2  -2  730.90   20.27
  -1   2  -2  736.62   19.10
  -1   2  -2  727.22   20.44
  -1  -2   2  721.03   19.73
  -1  -2   2  713.76   19.36
  -1   2  -2  760.69   19.85
  -1  -2   2  736.48   20.11
  -1   2  -2  730.47   19.91
  -1  -2   2  730.14   18.73
   1  -2  -2  738.29   20.00
   1  -2  -2  776.49   20.30
   1   2   2  705.11   19.95
   1  -2  -2  747.82   20.27
  -1   2  -2  765.93   18.66
   1   2   2  719.17   18.90
   1   2   2  728.39   19.12
  -1   2  -2  728.50   19.08
  -1   2  -2  720.99   20.38
  -1   2  -2  754.41   20.69
  -1  -2   2  741.96   20.37
  -1   2  -2  728.48   20.49
  -2  -2  -2   56.22    3.23
   2   2  -2   62.29    3.84
  -2   2   2   61.97    4.00
  -2  -2  -2   61.08    3.50
   2   2  -2   53.76    3.92
   2  -2   2   66.09    4.07
   2  -2   2   66.05    4.14
  -2  -2  -2   53.57    3.92
  -2  -2  -2   62.57    3.89
  -2  -2  -2   55.84    3.14
  -2   2   2   59.69    3.05
  -2  -2  -2   49.80    3.44
  -2  -2  -2   58.51    3.13
  -2  -2  -2   58.21    4.09
   2  -2   2   64.68    4.20
  -2   2   2   54.70    3.02
  -2   2   2   61.93    3.86
   2   2  -2   54.71    3.84
   2  -2   2   66.18    4.61
   2   2  -2   52.01    3.43
  -2   2   2   67.24    4.24
   2   2  -2   58.78    4.08
   2   2  -2   57.16    3.04
  -2  -2  -2   53.09    3.88
   2  -2   2   65.43    3.66
  -2   2   2   58.65    4.29
   2  -2   2   67.63    4.29
  -2  -2  -2   58.56    3.24
   2   2  -2   53.02    3.94
  -2   2   2   57.03    3.96
  -2  -2  -2   56.33    2.80
  -2  -2  -2   56.42    3.58
   2   2  -2   58.80    3.64
  -2   2   2   57.61    3.61
   2   2   2   60.09    4.03
   2   2   2   57.86    3.42
   2  -2  -2   57.32    3.98
   2   2   2   59.80    3.52
   2  -2  -2   54.20    3.37
   2  -2  -2   52.81    3.87
  -2   2  -2   55.08    2.72
  -2   2  -2   59.08    3.69
  -2  -2   2   64.04    3.57
  -2  -2   2   62.56    4.16
  -2  -2   2   53.21    3.65
  -2   2  -2   57.47    4.28
  -2   2  -2   60.44    4.02
  -2  -2   2   57.10    4.08
  -2   2  -2   55.68    3.25
  -2  -2   2   54.50    2.73
  -2  -2   2   56.81    3.72
  -2   2  -2   60.05    3.55
   2  -2  -2   52.67    3.99
  -2   2  -2   56.17    4.20
   2  -2  -2   60.25    4.01
  -2   2  -2   52.14    3.97
  -2   2  -2   56.91    3.75
   2   2   2   70.70    4.11
  -2  -2   2   68.22    3.81
  -2  -2   2   53.11    3.99
  -2  -2   2   63.87    4.22
  -2   2  -2   67.45    4.45
   2   2   2   58.62    2.79
   2  -2  -2   56.55    4.45
  -2   2  -2   58.06    3.95
   2   2   2   56.29    3.11
   2  -2  -2   59.25    3.45
  -3  -2  -2  659.72   17.46
   3  -2   2  648.62   18.98
   3  -2   2  667.28   17.82
   3   2  -2  652.33   18.53
   3   2  -2  671.39   17.75
  -3   2   2  659.42   18.22
   3  -2   2  631.52   18.91
   3   2  -2  647.32   18.93
  -3   2   2  634.21   18.78
  -3  -2  -2  637.90   17.38
  -3  -2  -2  660.47   19.02
  -3  -2  -2  651.89   18.33
   3   2  -2  663.47   17.42
  -3  -2  -2  619.71   18.56
  -3  -2  -2  654.76   18.20
  -3   2   2  652.77   17.50
   3   2  -2  645.76   19.06
   3   2  -2  636.40   18.73
  -3  -2  -2  646.65   18.95
   3   2  -2  681.50   19.02
  -3  -2  -2  650.53   18.71
   3  -2   2  650.95   19.04
  -3   2   2  670.76   18.77
   3  -2   2  651.95   18.77
   3   2  -2  686.75   16.62
   3  -2   2  657.29   19.66
  -3   2   2  656.73   19.10
  -3  -2  -2  629.88   17.16
  -3   2   2  661.49   19.41
  -3   2   2  655.62   18.78
  -3  -2  -2  627.34   17.06
  -3   2  -2  698.83   19.06
  -3   2  -2  661.28   17.93
   3  -2  -2  674.56   17.87
  -3   2  -2  644.61   18.61
   3   2   2  701.57   18.66
   3  -2  -2  624.97   18.54
  -3   2  -2  657.97   19.21
   3  -2  -2  652.22   20.08
   3  -2  -2  665.28   19.22
  -3  -2   2  656.75   18.98
  -3  -2   2  692.76   18.54
  -3   2  -2  677.91   17.21
  -3   2  -2  620.30   18.70
  -3  -2   2  671.54   18.92
  -3  -2   2  631.75   18.83
  -3  -2   2  657.31   18.76
  -3  -2   2  640.86   17.84
   3  -2  -2  668.15   18.33
   3  -2  -2  667.00   19.11
  -3   2  -2  670.95   19.66
   3   2   2  635.15   18.17
   3  -2  -2  658.06   16.97
  -3  -2   2  679.10   17.95
  -3   2  -2  662.74   18.90
  -3   2  -2  642.99   18.56
   3   2   2  663.01   19.11
   3  -2  -2  653.31   18.48
   3   2   2  670.55   17.51
  -4   2   2  510.38   15.70
  -4   2   2  524.50   16.16
  -4  -2  -2  506.37   15.78
   4  -2   2  473.28   15.77
  -4  -2  -2  489.19   15.51
   4   2  -2  510.73   15.90
   4   2  -2  518.97   13.86
  -4   2   2  517.54   15.71
   4  -2   2  497.85   15.43
  -4  -2  -2  511.38   14.20
   4   2  -2  501.67   15.60
  -4  -2  -2  493.64   15.76
  -4  -2  -2  504.46   14.61
   4  -2   2  524.76   16.06
   4  -2   2  506.79   15.74
   4  -2   2  522.14   14.11
  -4   2   2  501.99   14.87
  -4  -2  -2  487.02   14.42
   4   2  -2  505.92   15.41
   4   2  -2  486.30   15.48
   4   2  -2  497.47   15.53
  -4   2   2  516.91   13.45
  -4   2   2  523.82   16.30
  -4  -2  -2  511.86   15.36
  -4  -2  -2  505.07   13.71
   4  -2   2  489.91   16.24
   4   2  -2  528.58   14.34
  -4  -2  -2  491.25   13.57
  -4  -2  -2  497.12   15.27
  -4  -2   2  497.72   15.63
   4  -2  -2  522.54   14.13
  -4   2  -2  501.16   15.77
   4  -2  -2  500.59   15.26
   4  -2  -2  490.98   14.92
  -4   2  -2  515.47   16.22
  -4  -2   2  509.63   15.85
  -4  -2   2  512.19   14.08
  -4  -2   2  508.48   15.69
  -4   2  -2  515.51   14.84
  -4   2  -2  486.95   15.36
  -4   2  -2  504.93   13.15
   4  -2  -2  513.16   15.98
  -4  -2   2  517.38   14.25
   4  -2  -2  509.65   14.08
  -4   2  -2  503.08   15.52
   4   2   2  514.77   15.59
   4   2   2  483.44   15.81
  -4   2  -2  512.24   14.07
   4   2   2  519.30   14.62
  -4   2  -2  493.98   15.46
   4  -2  -2  491.68   15.37
  -4  -2   2  495.11   15.59
  -4   2  -2  533.70   15.71
   4  -2  -2  496.86   15.84
  -4  -2   2  515.72   15.85
   4   2   2  535.57   15.45
  -4  -2   2  513.06   15.55
  -4   2  -2  487.53   15.26
  -5   2   2  384.60   13.01
  -5  -2  -2  383.37   12.24
   5  -2   2  381.02   12.70
  -5  -2  -2  376.36   10.91
  -5  -2  -2  368.94   13.10
  -5   2   2  371.79   13.01
  -5  -2  -2  376.38   11.62
  -5  -2  -2  378.84   13.01
  -5   2   2  393.26   12.28
  -5   2   2  396.15   11.25
  -5  -2  -2  380.73   13.06
   5  -2   2  407.12   13.65
  -5   2   2  389.40   13.57
   5  -2   2  382.30   13.44
   5   2  -2  407.07   13.08
   5   2  -2  374.46   13.07
  -5   2   2  386.98   12.27
  -5  -2  -2  395.69   11.98
   5  -2   2  395.24   11.08
   5   2  -2  375.08   13.07
  -5  -2  -2  379.98   11.04
   5   2  -2  385.52   13.33
   5   2  -2  405.77   11.95
   5  -2   2  392.64   13.70
   5   2  -2  401.93   10.67
  -5   2   2  383.87   13.40
   5   2  -2  405.82   13.16
  -5  -2  -2  379.51   12.56
   5  -2  -2  393.06   11.91
  -5   2  -2  377.23   10.93
  -5  -2   2  381.31   13.09
  -5  -2   2  396.51   13.28
   5  -2  -2  398.75   13.04
  -5   2  -2  380.63   12.98
   5  -2  -2  391.61   13.14
  -5   2  -2  370.80   12.94
   5  -2  -2  389.72   13.49
  -5  -2   2  380.30   12.92
  -5   2  -2  375.34   13.21
  -5  -2   2  398.48   11.23
  -5  -2   2  419.71   13.56
  -5   2  -2  389.10   12.41
   5  -2  -2  379.15   13.31
   5   2   2  395.90   13.08
  -5  -2   2  397.26   13.31
   5  -2  -2  404.97   11.20
   5  -2  -2  391.45   12.31
  -5   2  -2  393.03   13.59
  -5   2  -2  375.83   12.93
  -5   2  -2  372.13   11.65
   5   2   2  411.04   11.74
  -5  -2   2  375.71   13.16
   5   2   2  394.01   12.32
  -5  -2   2  396.91   12.80
  -5  -2   2  385.40   10.86
  -5   2  -2  396.72   12.92
   5   2   2  360.69   13.29
  -6   2   2   90.56    5.65
   6   2  -2   83.42    5.83
   6  -2   2   89.36    6.11
   6  -2   2   92.08    5.34
  -6  -2  -2   78.58    5.56
   6   2  -2   91.95    3.06
   6   2  -2   88.85    5.84
   6   2  -2   92.04    4.93
  -6   2   2   89.59    4.98
   6   2  -2   83.74    5.65
  -6  -2  -2   89.98    5.72
  -6  -2  -2   90.27    4.12
   6   2  -2   87.20    5.55
  -6  -2  -2   84.97    5.03
  -6  -2  -2   87.37    4.65
  -6  -2  -2   84.67    5.19
  -6   2   2   94.33    6.07
   6   2  -2   75.81    5.48
  -6  -2  -2   87.49    4.62
   6  -2   2   94.28    3.69
   6  -2   2   90.72    5.75
  -6  -2  -2   78.88    5.59
  -6   2   2   90.25    4.42
   6  -2   2   93.83    6.03
  -6   2   2   89.06    5.57
   6  -2   2   97.48    5.54
  -6   2   2   93.94    4.97
   6  -2   2   84.65    6.06
  -6   2   2   91.73    5.81
  -6  -2  -2   91.59    4.09
  -6   2  -2   98.75    5.59
   6  -2  -2   88.02    3.81
  -6   2  -2   91.14    5.62
   6  -2  -2   91.58    4.98
   6   2   2   95.12    5.23
   6  -2  -2   86.22    4.83
  -6  -2   2   86.96    5.67
   6  -2  -2   87.41    5.82
  -6   2  -2   92.72    5.41
  -6  -2   2   94.03    3.84
  -6   2  -2   93.96    5.84
   6  -2  -2   87.44    5.55
  -6   2  -2   90.61    4.33
  -6   2  -2   95.25    5.79
   6   2   2   92.59    4.64
  -6  -2   2   90.60    5.72
   6  -2  -2   94.53    6.02
  -6  -2   2   94.96    5.57
  -6  -2   2   87.58    5.46
   6  -2  -2   93.03    5.94
  -6   2  -2   85.00    5.68
  -6  -2   2   86.86    3.20
   6   2   2   92.83    6.04
  -6   2  -2   84.47    4.69
  -6  -2   2   87.93    5.85
   6   2   2  104.26    5.88
  -7  -2  -2   28.37    3.93
  -7   2   2   35.91    3.73
  -7   2   2   42.23    4.67
  -7   2   2   42.53    3.75
  -7   2   2   32.27    4.19
  -7  -2  -2   37.75    3.83
   7   2  -2   31.08    4.07
  -7  -2  -2   32.15    4.43
   7   2  -2   32.22    4.23
   7  -2   2   36.16    1.92
  -7  -2  -2   35.12    2.99
   7  -2   2   33.18    4.35
  -7  -2  -2   29.63    4.27
   7  -2   2   38.51    4.78
  -7   2   2   42.25    4.81
   7  -2   2   35.59    4.06
  -7   2   2   40.98    4.71
[truncated: 8,914,718 more chars]
