# Supplementary material for: Structural adaptability and hy­dro­gen bonding in a dissymmetric pyrimidine thio­ether ligand
Source: Acta Crystallogr C Struct Chem. 2025 Oct 6;81(Pt 11):598–606. doi: 10.1107/S205322962500823X (PMC12587320; doi:10.1107/S205322962500823X)
Supplement: Supplementary file 2 [file c-81-00598-l1sup2.hkl]

data_l1                                                                         
_shelx_title ' b22032_0m_a.res in Pna2(1)'                                      
_shelx_refln_list_code          4                                               
_shelx_F_calc_maximum      164.80                                               
_exptl_crystal_F_000       520.00                                               
_reflns_d_resolution_high  0.5793                                               
                                                                                
loop_                                                                           
 _space_group_symop_operation_xyz                                               
 'x, y, z'                                                                      
 '-x, -y, z+1/2'                                                                
 'x+1/2, -y+1/2, z'                                                             
 '-x+1/2, y+1/2, z+1/2'                                                         
                                                                                
_cell_length_a    13.5864                                                       
_cell_length_b     6.8262                                                       
_cell_length_c    11.6234                                                       
_cell_angle_alpha  90.000                                                       
_cell_angle_beta   90.000                                                       
_cell_angle_gamma  90.000                                                       
                                                                                
_shelx_F_squared_multiplier     1.000                                           
                                                                                
loop_                                                                           
 _refln_index_h                                                                 
 _refln_index_k                                                                 
 _refln_index_l                                                                 
 _refln_F_squared_calc                                                          
 _refln_F_squared_meas                                                          
 _refln_F_squared_sigma                                                         
 _refln_observed_status                                                         
   0   0 -20        144.88        136.49        19.11 o                         
   2   0 -19        109.15        104.44        10.46 o                         
   4   0 -19         64.76         70.19        10.49 o                         
   6   0 -19         47.13         32.47        10.77 o                         
   0   1 -19         58.04         73.05         9.47 o                         
   1   1 -19         20.31         12.65         4.96 o                         
   2   1 -19         21.39         14.19         5.00 o                         
   3   1 -19          7.04          6.25         4.93 o                         
   4   1 -19          6.81          8.50         5.09 o                         
   5   1 -19          7.04          5.67         5.56 o                         
   6   1 -19         21.07         17.23         6.03 o                         
   7   1 -19          2.49          1.75         5.68 o                         
   1   2 -19          0.18         -4.37         4.73 o                         
   2   2 -19         13.81         10.20         5.40 o                         
   3   2 -19          1.46          2.88         4.90 o                         
   4   2 -19          2.76          3.27         4.69 o                         
   5   2 -19         23.90         23.32         5.50 o                         
   6   2 -19          7.61          2.79         5.09 o                         
   0   3 -19         63.09         55.99         9.53 o                         
   1   3 -19         24.02         21.44         5.38 o                         
   2   3 -19          4.74          4.92         4.94 o                         
   3   3 -19         12.59         20.27         6.05 o                         
   4   3 -19         26.17         20.04         5.81 o                         
   0   0 -18        333.02        304.42        22.02 o                         
   2   0 -18         74.85         67.36         8.89 o                         
   4   0 -18        119.06        148.39        13.76 o                         
   6   0 -18         40.21         42.92         8.95 o                         
   8   0 -18         10.01         -4.36         6.77 o                         
  10   0 -18         35.72         25.26         8.62 o                         
   1   1 -18         64.53         63.12         6.12 o                         
   2   1 -18         23.22         21.42         4.88 o                         
   3   1 -18          5.83         -2.18         4.21 o                         
   4   1 -18         15.55         11.32         4.57 o                         
   5   1 -18        165.82        173.22         8.53 o                         
   6   1 -18         29.58         27.51         5.38 o                         
   7   1 -18         17.95          4.38         5.08 o                         
   8   1 -18         52.69         45.73         6.59 o                         
   9   1 -18         18.83         25.48         5.93 o                         
  10   1 -18          2.21         -1.58         4.70 o                         
   0   2 -18         19.07         17.33         6.90 o                         
   1   2 -18         38.17         44.58         5.89 o                         
   2   2 -18          6.70          5.32         4.69 o                         
   3   2 -18         74.90         69.80         5.79 o                         
   4   2 -18         21.79         22.87         5.07 o                         
   5   2 -18         23.15         16.82         4.98 o                         
   6   2 -18         32.73         36.12         5.89 o                         
   7   2 -18         82.61         99.93         7.74 o                         
   8   2 -18         25.76         22.17         6.01 o                         
   9   2 -18          4.47         12.97         6.31 o                         
   1   3 -18          5.32          7.50         4.47 o                         
   2   3 -18         85.23         77.88         6.60 o                         
   3   3 -18          0.14         -3.87         3.87 o                         
   4   3 -18         25.04         29.33         5.40 o                         
   5   3 -18         19.87         14.79         5.07 o                         
   6   3 -18         95.60        103.28         7.68 o                         
   7   3 -18          2.73          4.51         5.42 o                         
   8   3 -18         15.95         19.83         6.37 o                         
   0   4 -18          9.46          6.88         7.89 o                         
   1   4 -18          8.30         14.14         5.59 o                         
   2   4 -18          1.46         -0.57         4.73 o                         
   3   4 -18        143.75        139.34        10.60 o                         
   4   4 -18         29.45         31.66         6.06 o                         
   5   4 -18         39.10         30.00         5.85 o                         
   6   4 -18         35.18         41.78         6.43 o                         
   1   5 -18         61.67         53.59         7.42 o                         
   2   5 -18         17.89         14.43         5.96 o                         
   2   0 -17        101.56         94.82         7.73 o                         
   4   0 -17        120.34        113.97         7.57 o                         
   6   0 -17          2.68         -0.96         4.93 o                         
   8   0 -17         10.23          4.06         5.53 o                         
  10   0 -17        167.20        173.90        12.01 o                         
  12   0 -17         18.66         19.26         7.45 o                         
   0   1 -17         31.19         21.38         6.69 o                         
   1   1 -17        135.62        145.02         6.16 o                         
   2   1 -17         10.31          8.82         3.32 o                         
   3   1 -17        103.77        105.04         5.30 o                         
   4   1 -17         52.75         50.07         4.16 o                         
   5   1 -17         29.02         28.46         4.18 o                         
   6   1 -17         41.00         46.08         4.71 o                         
   7   1 -17         22.65         23.73         3.89 o                         
   8   1 -17         24.57         20.64         4.80 o                         
   9   1 -17         29.44         30.06         5.50 o                         
  10   1 -17         22.83         22.19         5.03 o                         
  11   1 -17         38.53         36.18         5.43 o                         
  12   1 -17          3.32          0.96         4.93 o                         
   1   2 -17         35.00         33.78         3.87 o                         
   2   2 -17         32.48         23.78         3.68 o                         
   3   2 -17          7.45          6.71         3.14 o                         
   4   2 -17         60.01         54.14         5.07 o                         
   5   2 -17         49.87         51.67         4.97 o                         
   6   2 -17         26.61         25.89         4.60 o                         
   7   2 -17         35.19         41.58         5.79 o                         
   8   2 -17          5.70          9.67         4.52 o                         
   9   2 -17         31.39         30.41         5.78 o                         
  10   2 -17         69.91         73.80         7.20 o                         
  11   2 -17          3.98          4.95         5.19 o                         
   0   3 -17          5.75          9.79         4.85 o                         
   1   3 -17         16.20         12.94         3.45 o                         
   2   3 -17         17.48         22.37         3.62 o                         
   3   3 -17          7.88         11.14         3.04 o                         
   4   3 -17         46.56         41.82         4.99 o                         
   5   3 -17          2.71         -2.89         3.88 o                         
   6   3 -17         19.03         22.57         4.78 o                         
   7   3 -17         11.19         16.38         5.07 o                         
   8   3 -17         78.35         80.88         6.95 o                         
   9   3 -17          9.03          5.55         5.12 o                         
  10   3 -17         20.14         16.13         5.50 o                         
   1   4 -17         36.99         39.23         5.72 o                         
   2   4 -17         20.03         19.09         4.25 o                         
   3   4 -17         34.59         37.89         5.70 o                         
   4   4 -17          0.41         -0.25         4.38 o                         
   5   4 -17          5.66          3.70         4.74 o                         
   6   4 -17         16.58         15.11         5.13 o                         
   7   4 -17         19.05         15.44         5.30 o                         
   8   4 -17         14.87         21.19         5.49 o                         
   9   4 -17         16.15         10.08         5.66 o                         
   0   5 -17         14.58         15.10         7.70 o                         
   1   5 -17         14.67         15.31         5.72 o                         
   2   5 -17         10.08          5.78         4.88 o                         
   3   5 -17         49.54         57.43         6.77 o                         
   4   5 -17         21.88         24.93         5.76 o                         
   5   5 -17         34.65         36.81         6.28 o                         
   6   5 -17         13.97         18.46         5.62 o                         
   7   5 -17         62.89         68.45         7.17 o                         
   1   6 -17          2.95          0.13         5.25 o                         
   2   6 -17         32.13         42.56         6.90 o                         
   3   6 -17         16.10         19.60         5.97 o                         
   0   0 -16         36.80         37.32         8.27 o                         
   2   0 -16        114.25        115.28         7.09 o                         
   4   0 -16         31.82         25.09         4.69 o                         
   6   0 -16        119.79        117.71         6.58 o                         
   8   0 -16          4.46          6.49         4.87 o                         
  10   0 -16          9.40          5.55         5.51 o                         
  12   0 -16         84.76         92.15         9.28 o                         
  14   0 -16         12.35         14.54         7.43 o                         
   1   1 -16         88.86         90.58         4.88 o                         
   2   1 -16         52.40         52.67         3.98 o                         
   3   1 -16         44.45         41.59         3.86 o                         
   4   1 -16         22.01         20.41         3.31 o                         
   5   1 -16        148.08        151.41         6.42 o                         
   6   1 -16          0.56         -2.91         2.91 o                         
   7   1 -16         37.03         33.48         4.02 o                         
   8   1 -16          1.10         -3.38         3.62 o                         
   9   1 -16        137.77        131.37         6.80 o                         
  10   1 -16          7.00          3.41         3.90 o                         
  11   1 -16        167.53        168.43         8.18 o                         
  12   1 -16          4.77          0.62         4.39 o                         
  13   1 -16         58.80         58.37         6.59 o                         
  14   1 -16         28.37         28.68        12.09 o                         
   0   2 -16         12.81         12.27         4.43 o                         
   1   2 -16        123.85        119.12         5.11 o                         
   2   2 -16         28.44         30.13         3.46 o                         
   3   2 -16         67.46         59.84         4.28 o                         
   4   2 -16         10.88          9.43         2.81 o                         
   5   2 -16         25.36         26.23         4.02 o                         
   6   2 -16         13.42         12.21         3.58 o                         
   7   2 -16         35.44         35.79         4.32 o                         
   8   2 -16         32.49         28.37         4.14 o                         
   9   2 -16         55.94         69.28         5.16 o                         
  10   2 -16          4.47          6.53         4.38 o                         
  11   2 -16        111.99        107.77         7.70 o                         
  12   2 -16         73.68         73.82         6.76 o                         
  13   2 -16         34.64         33.38         5.81 o                         
   1   3 -16          1.57          0.90         2.92 o                         
   2   3 -16         28.26         26.20         3.54 o                         
   3   3 -16         23.92         17.81         3.26 o                         
   4   3 -16         83.18         84.24         5.09 o                         
   5   3 -16         21.40         22.01         4.24 o                         
   6   3 -16        119.96        114.85         5.95 o                         
   7   3 -16         16.69         10.84         3.78 o                         
   8   3 -16         65.51         58.31         5.43 o                         
   9   3 -16         10.38         12.42         5.07 o                         
  10   3 -16         54.15         52.43         6.22 o                         
  11   3 -16         17.06         14.65         5.40 o                         
  12   3 -16         17.87         21.39         5.50 o                         
   0   4 -16        158.43        138.11         8.86 o                         
   1   4 -16         22.72         26.10         3.99 o                         
   2   4 -16         10.55          9.88         3.78 o                         
   3   4 -16         38.91         46.80         5.05 o                         
   4   4 -16          1.47         -1.90         3.67 o                         
   5   4 -16         47.87         53.79         6.17 o                         
   6   4 -16         10.38         14.02         4.45 o                         
   7   4 -16         11.82         13.10         4.88 o                         
   8   4 -16          7.74          6.95         4.83 o                         
   9   4 -16         59.57         46.01         5.96 o                         
  10   4 -16         15.83         18.72         5.49 o                         
  11   4 -16          1.15         -0.12         5.32 o                         
   1   5 -16         59.96         50.48         5.45 o                         
   2   5 -16         48.90         44.16         5.06 o                         
   3   5 -16         61.10         62.05         6.38 o                         
   4   5 -16          9.59          3.94         4.46 o                         
   5   5 -16          6.04          4.15         4.74 o                         
   6   5 -16         63.30         55.63         6.59 o                         
   7   5 -16         49.29         47.95         5.98 o                         
   8   5 -16         53.07         38.15         5.72 o                         
   9   5 -16         10.03          8.69         5.05 o                         
  10   5 -16          9.23         -0.20         5.78 o                         
   0   6 -16         64.91         61.73        10.27 o                         
   1   6 -16          9.84          4.43         4.80 o                         
   2   6 -16         55.64         45.82         6.12 o                         
   3   6 -16          6.79          8.71         4.96 o                         
   4   6 -16          1.90         -3.30         4.62 o                         
   5   6 -16         11.48         13.66         5.79 o                         
   6   6 -16         50.91         42.41         6.83 o                         
   7   6 -16         43.90         49.80         7.04 o                         
   1   7 -16         13.25         10.72         5.21 o                         
   2   7 -16         12.86         24.51         5.84 o                         
   2   0 -15        442.98        436.82        13.60 o                         
   4   0 -15         71.47         66.64         5.73 o                         
   6   0 -15        265.25        243.72         8.21 o                         
   8   0 -15        125.14        108.86         7.96 o                         
  10   0 -15          9.09          3.76         5.02 o                         
  12   0 -15         51.23         48.44         7.64 o                         
  14   0 -15         25.44         25.47         7.23 o                         
   0   1 -15        440.25        443.14        18.97 o                         
   1   1 -15        108.72        102.56         4.71 o                         
   2   1 -15         22.28         15.90         3.03 o                         
   3   1 -15        314.19        313.55         7.17 o                         
   4   1 -15        103.98         99.33         4.32 o                         
   5   1 -15          0.02         -0.30         2.34 o                         
   6   1 -15         16.59         14.65         3.31 o                         
   7   1 -15        377.54        367.12         9.95 o                         
   8   1 -15         29.98         23.22         3.39 o                         
   9   1 -15         31.29         32.19         4.42 o                         
  10   1 -15         21.18         15.72         4.22 o                         
  11   1 -15         18.95         20.95         4.62 o                         
  12   1 -15          0.10          3.62         4.18 o                         
  13   1 -15         11.33          5.78         4.53 o                         
  14   1 -15         25.50         21.95         5.48 o                         
  15   1 -15          1.10          8.06         5.15 o                         
   1   2 -15        100.55        104.39         4.95 o                         
   2   2 -15         65.60         68.84         3.98 o                         
   3   2 -15         12.21         13.19         2.91 o                         
   4   2 -15         56.43         54.58         3.64 o                         
   5   2 -15        381.30        400.34         9.14 o                         
   6   2 -15         14.51         19.40         3.69 o                         
   7   2 -15         24.76         20.04         3.54 o                         
   8   2 -15         35.23         28.88         3.71 o                         
   9   2 -15         61.11         59.24         4.61 o                         
  10   2 -15         51.97         44.24         4.24 o                         
  11   2 -15         68.12         68.18         6.26 o                         
  12   2 -15         32.55         29.62         5.28 o                         
  13   2 -15         10.33         11.60         4.88 o                         
  14   2 -15          9.49          1.56         4.44 o                         
  15   2 -15          8.89         -0.33         4.87 o                         
   0   3 -15        185.49        195.95         8.70 o                         
   1   3 -15          3.95          2.69         2.84 o                         
   2   3 -15         45.81         47.66         3.88 o                         
   3   3 -15         74.82         69.58         4.21 o                         
   4   3 -15        125.22        130.70         6.00 o                         
   5   3 -15         36.82         37.04         3.87 o                         
   6   3 -15         91.26         97.04         5.41 o                         
   7   3 -15          2.10         -0.49         3.21 o                         
   8   3 -15         98.71        105.22         5.86 o                         
   9   3 -15         18.31         11.68         3.79 o                         
  10   3 -15         20.93         18.81         4.44 o                         
  11   3 -15         54.53         40.60         5.32 o                         
  12   3 -15         38.66         35.01         5.56 o                         
  13   3 -15         11.26         10.98         4.75 o                         
  14   3 -15         11.26         10.37         5.02 o                         
   1   4 -15        187.90        181.23         6.22 o                         
   2   4 -15         50.12         55.86         4.16 o                         
   3   4 -15         51.78         48.85         3.94 o                         
   4   4 -15         20.12         24.58         4.03 o                         
   5   4 -15        342.96        333.87         9.16 o                         
   6   4 -15         50.66         50.60         4.67 o                         
   7   4 -15         17.65         15.61         4.12 o                         
   8   4 -15         27.60         20.88         4.29 o                         
   9   4 -15         61.49         63.45         5.81 o                         
  10   4 -15         21.54         21.63         5.83 o                         
  11   4 -15         11.83          9.09         5.25 o                         
  12   4 -15         28.50         36.19         7.03 o                         
  13   4 -15         23.88         28.00         6.33 o                         
   0   5 -15        159.05        154.16         8.80 o                         
   1   5 -15        353.50        335.24         8.72 o                         
   2   5 -15        141.90        138.74         6.07 o                         
   3   5 -15        120.21        129.89         5.43 o                         
   4   5 -15        110.58        108.86         6.18 o                         
   5   5 -15         83.79         86.27         6.21 o                         
   6   5 -15          3.21          3.43         4.03 o                         
   7   5 -15         76.50         83.91         6.85 o                         
   8   5 -15         12.36         13.15         4.91 o                         
   9   5 -15         50.82         46.84         6.08 o                         
  10   5 -15         14.74         14.93         5.40 o                         
  11   5 -15         46.45         26.30         6.51 o                         
   1   6 -15         35.95         29.86         4.44 o                         
   2   6 -15         93.97        106.03         5.72 o                         
   3   6 -15         16.39          9.41         4.32 o                         
   4   6 -15         46.43         45.91         5.61 o                         
   5   6 -15         13.96          8.45         4.78 o                         
   6   6 -15         62.02         55.40         7.06 o                         
   7   6 -15          0.96         -4.84         4.84 o                         
   8   6 -15         96.31         98.87         8.16 o                         
   9   6 -15          9.13         11.63         5.91 o                         
  10   6 -15         73.12        102.75        26.83 o                         
   0   7 -15         27.80         23.80         7.20 o                         
   1   7 -15         62.11         75.91         6.33 o                         
   2   7 -15          1.88         -4.09         4.09 o                         
   3   7 -15        128.47        142.91         9.35 o                         
   4   7 -15         28.16         24.36         5.40 o                         
   5   7 -15          3.08          6.15         5.17 o                         
   6   7 -15          9.20          2.87         5.40 o                         
   0   0 -14        264.32        245.97        12.35 o                         
   2   0 -14         83.26         88.57         5.49 o                         
   4   0 -14         45.35         44.99         4.64 o                         
   6   0 -14        209.33        178.36         8.27 o                         
   8   0 -14        171.88        174.77         9.15 o                         
  10   0 -14        284.10        279.36        11.07 o                         
  12   0 -14        169.57        158.95        10.02 o                         
  14   0 -14         27.70         32.13         7.24 o                         
  16   0 -14         82.63         83.09        10.09 o                         
   1   1 -14         72.15         66.77         3.73 o                         
   2   1 -14         68.50         69.23         3.63 o                         
   3   1 -14        115.84        114.31         4.32 o                         
   4   1 -14        165.71        158.50         4.81 o                         
   5   1 -14         36.16         33.77         2.68 o                         
   6   1 -14          5.67          2.97         2.69 o                         
   7   1 -14         26.83         29.68         3.22 o                         
   8   1 -14        110.46        112.08         4.88 o                         
   9   1 -14        144.42        156.52         6.43 o                         
  10   1 -14         48.51         46.56         4.52 o                         
  11   1 -14        109.84        113.93         5.82 o                         
  12   1 -14         14.79          8.05         3.73 o                         
  13   1 -14         93.10         93.61         5.92 o                         
  14   1 -14          6.50          1.64         4.06 o                         
  15   1 -14         53.77         47.50         6.04 o                         
  16   1 -14         18.75         17.38         5.66 o                         
   0   2 -14        329.77        318.33        10.50 o                         
   1   2 -14         58.02         59.89         3.64 o                         
   2   2 -14         42.06         40.94         3.29 o                         
   3   2 -14        382.37        388.70         7.53 o                         
   4   2 -14         67.31         68.60         3.77 o                         
   5   2 -14        196.48        185.65         6.00 o                         
   6   2 -14         10.15         11.04         3.11 o                         
   7   2 -14         32.63         31.13         3.48 o                         
   8   2 -14         28.15         28.01         3.44 o                         
   9   2 -14        118.62        121.25         5.38 o                         
  10   2 -14         38.14         39.08         3.95 o                         
  11   2 -14         37.86         37.45         4.61 o                         
  12   2 -14        162.39        170.90         7.86 o                         
  13   2 -14         15.47         14.32         4.38 o                         
  14   2 -14         13.10         12.19         4.47 o                         
  15   2 -14        113.67        122.87         7.67 o                         
  16   2 -14         33.57         31.54         5.95 o                         
   1   3 -14         25.37         21.29         3.03 o                         
   2   3 -14         88.06         94.60         4.43 o                         
   3   3 -14         33.04         33.88         3.30 o                         
   4   3 -14         28.22         26.80         2.42 o                         
   5   3 -14         72.21         74.81         4.41 o                         
   6   3 -14         70.77         74.54         4.66 o                         
   7   3 -14         14.28         14.92         3.40 o                         
   8   3 -14         52.76         53.79         4.50 o                         
   9   3 -14         26.25         24.75         3.81 o                         
  10   3 -14        345.35        324.28         9.03 o                         
  11   3 -14         13.27          9.31         3.64 o                         
  12   3 -14         53.53         58.99         4.95 o                         
  13   3 -14         19.29         18.44         4.56 o                         
  14   3 -14        144.98        136.38         7.42 o                         
  15   3 -14          0.60         -4.33         4.33 o                         
   0   4 -14          5.43          3.29         3.44 o                         
   1   4 -14         25.34         20.14         2.93 o                         
   2   4 -14          6.20         11.85         2.71 o                         
   3   4 -14         51.57         56.64         3.78 o                         
   4   4 -14         37.90         35.32         3.80 o                         
   5   4 -14         37.71         37.38         4.00 o                         
   6   4 -14         41.20         40.29         4.13 o                         
   7   4 -14         51.37         57.17         5.19 o                         
   8   4 -14         27.33         17.50         4.30 o                         
   9   4 -14         48.06         48.90         4.78 o                         
  10   4 -14         44.28         39.13         4.81 o                         
  11   4 -14        111.28        116.89         7.54 o                         
  12   4 -14         27.77         32.08         5.39 o                         
  13   4 -14         61.46         64.09         6.26 o                         
  14   4 -14         36.74         32.15         5.78 o                         
   1   5 -14         56.18         61.59         4.39 o                         
   2   5 -14         88.47         91.73         4.65 o                         
   3   5 -14         46.64         46.18         4.16 o                         
   4   5 -14         12.24         14.06         3.59 o                         
   5   5 -14         10.96          6.32         3.43 o                         
   6   5 -14         28.42         18.94         3.94 o                         
   7   5 -14         58.89         55.46         5.19 o                         
   8   5 -14         13.93          7.53         4.12 o                         
   9   5 -14          3.61          2.12         4.15 o                         
  10   5 -14         33.34         28.59         5.39 o                         
  11   5 -14         17.26          7.64         4.84 o                         
  12   5 -14         18.32         14.64         5.90 o                         
  13   5 -14         36.91         32.08         6.88 o                         
   0   6 -14        140.02        148.26         8.85 o                         
   1   6 -14          9.81          2.27         3.23 o                         
   2   6 -14         15.81         20.10         3.58 o                         
   3   6 -14         33.65         33.61         3.70 o                         
   4   6 -14        170.39        174.99         7.68 o                         
   5   6 -14          4.20          0.28         3.60 o                         
   6   6 -14         75.83         73.38         5.78 o                         
   7   6 -14         39.09         35.37         5.46 o                         
   8   6 -14        145.56        145.65         8.55 o                         
   9   6 -14          5.82          1.76         5.11 o                         
  10   6 -14         15.21          1.44         5.18 o                         
  11   6 -14         21.68         11.18         5.59 o                         
   1   7 -14         15.96         21.09         4.41 o                         
   2   7 -14         18.36         22.41         4.52 o                         
   3   7 -14         29.97         29.54         4.93 o                         
   4   7 -14          0.43          0.06         4.30 o                         
   5   7 -14         42.83         41.64         5.66 o                         
   6   7 -14          6.70         12.03         5.08 o                         
   7   7 -14         69.48         67.12         6.85 o                         
   8   7 -14         26.19         26.96         5.99 o                         
   9   7 -14         15.82         11.07         5.88 o                         
   0   8 -14         60.08         79.53        13.18 o                         
   1   8 -14         50.87         52.96         7.80 o                         
   2   8 -14          5.69          4.48         6.01 o                         
   3   8 -14         27.67         31.87         6.63 o                         
   4   8 -14          8.73          7.03         5.86 o                         
   5   8 -14         18.14         16.64         6.45 o                         
   2   0 -13         46.34         50.69         4.31 o                         
   4   0 -13         42.48         37.14         3.93 o                         
   6   0 -13        347.09        329.23         8.95 o                         
   8   0 -13         19.08         18.12         4.48 o                         
  10   0 -13        718.71        693.27        14.23 o                         
  12   0 -13         33.22         25.35         6.20 o                         
  14   0 -13        432.86        452.73        17.34 o                         
  16   0 -13         28.99         35.69         8.01 o                         
   0   1 -13         19.75         12.94         3.21 o                         
   1   1 -13         69.73         73.33         3.42 o                         
   2   1 -13         30.91         30.45         2.79 o                         
   3   1 -13        424.13        422.15         7.41 o                         
   4   1 -13         10.17          9.55         2.25 o                         
   5   1 -13         49.35         51.47         2.84 o                         
   6   1 -13         30.65         29.25         2.81 o                         
   7   1 -13        122.71        117.03         4.33 o                         
   8   1 -13         33.51         29.85         2.93 o                         
   9   1 -13         96.75         97.80         3.65 o                         
  10   1 -13         16.75         19.00         3.50 o                         
  11   1 -13         85.19         89.82         5.25 o                         
  12   1 -13         63.03         68.54         5.31 o                         
  13   1 -13        182.48        182.34         7.71 o                         
  14   1 -13          8.33         10.52         4.29 o                         
  15   1 -13         37.66         40.52         5.77 o                         
  16   1 -13         62.74         71.79         7.09 o                         
  17   1 -13          8.98          3.31         5.50 o                         
   1   2 -13        283.85        281.85         6.05 o                         
   2   2 -13        123.21        112.45         4.03 o                         
   3   2 -13         38.61         37.15         2.81 o                         
   4   2 -13        243.35        241.01         5.14 o                         
   5   2 -13        297.01        280.05         6.44 o                         
   6   2 -13        148.16        145.16         5.01 o                         
   7   2 -13         45.74         42.79         3.57 o                         
   8   2 -13         28.29         27.35         3.17 o                         
   9   2 -13        237.24        237.18         6.59 o                         
  10   2 -13         33.01         33.80         3.60 o                         
  11   2 -13        279.30        256.91         6.78 o                         
  12   2 -13          2.97          2.17         3.66 o                         
  13   2 -13         53.22         53.89         5.28 o                         
  14   2 -13         32.10         29.81         5.39 o                         
  15   2 -13         24.60         24.76         5.60 o                         
  16   2 -13         18.89         10.94         5.08 o                         
  17   2 -13        148.85        145.00         9.59 o                         
   0   3 -13         72.31         89.11         5.27 o                         
   1   3 -13        209.45        192.25         5.06 o                         
   2   3 -13         17.52         16.81         2.59 o                         
   3   3 -13         36.82         42.17         2.99 o                         
   4   3 -13         35.99         30.08         2.70 o                         
   5   3 -13          0.49          0.12         2.51 o                         
   6   3 -13        109.28        115.58         5.16 o                         
   7   3 -13         17.75         15.35         3.49 o                         
   8   3 -13        119.19        126.86         5.39 o                         
   9   3 -13         32.44         30.83         3.64 o                         
  10   3 -13         55.77         51.18         4.01 o                         
  11   3 -13        121.57        122.61         5.49 o                         
  12   3 -13        172.67        189.30         6.79 o                         
  13   3 -13         79.61         73.12         5.19 o                         
  14   3 -13         22.23         23.19         3.87 o                         
  15   3 -13          3.40          0.71         4.51 o                         
  16   3 -13         88.01         92.11         7.85 o                         
   1   4 -13        176.05        177.59         5.07 o                         
   2   4 -13          6.06          4.23         2.36 o                         
   3   4 -13         74.11         73.75         3.74 o                         
   4   4 -13         12.48         13.80         2.03 o                         
   5   4 -13         73.26         73.34         4.09 o                         
   6   4 -13         34.54         38.05         3.53 o                         
   7   4 -13        373.24        384.58         8.78 o                         
   8   4 -13         27.60         21.50         3.75 o                         
   9   4 -13         29.85         18.34         3.79 o                         
  10   4 -13         37.60         41.82         4.12 o                         
  11   4 -13        138.90        133.21         6.10 o                         
  12   4 -13          8.64          2.14         3.67 o                         
  13   4 -13         88.93         72.82         5.73 o                         
  14   4 -13         46.81         53.81         5.48 o                         
  15   4 -13        148.99        157.40         7.77 o                         
   0   5 -13        112.04        103.02         6.79 o                         
   1   5 -13        181.69        178.55         5.75 o                         
   2   5 -13         14.43         13.78         2.99 o                         
   3   5 -13         84.23         89.08         4.57 o                         
   4   5 -13         19.73         18.85         2.54 o                         
   5   5 -13         86.56         84.20         4.77 o                         
   6   5 -13         52.10         59.72         4.41 o                         
   7   5 -13         33.98         34.52         4.28 o                         
   8   5 -13          6.37          6.63         3.52 o                         
   9   5 -13         67.71         60.32         5.26 o                         
  10   5 -13         15.07         15.44         4.49 o                         
  11   5 -13         31.04         30.27         5.05 o                         
  12   5 -13          7.03          2.00         4.86 o                         
  13   5 -13         70.29         65.01         7.36 o                         
  14   5 -13         34.57         23.92         6.13 o                         
   1   6 -13         15.37         16.56         3.41 o                         
   2   6 -13        134.91        152.46         6.97 o                         
   3   6 -13         23.19         21.73         3.45 o                         
   4   6 -13         26.95         33.45         3.25 o                         
   5   6 -13         13.98          7.57         3.61 o                         
   6   6 -13        111.91        114.14         6.16 o                         
   7   6 -13         59.22         67.29         5.42 o                         
   8   6 -13         40.26         49.26         5.03 o                         
   9   6 -13         18.43         22.83         4.85 o                         
  10   6 -13        155.30        161.28         8.48 o                         
  11   6 -13          6.37          2.39         4.53 o                         
  12   6 -13         19.40         21.06         5.70 o                         
  13   6 -13         46.54         30.85         6.28 o                         
   0   7 -13          1.01         -0.05         5.07 o                         
   1   7 -13         25.56         21.60         3.87 o                         
   2   7 -13         15.50         15.06         3.71 o                         
   3   7 -13         94.09        105.67         5.40 o                         
   4   7 -13         12.85         10.44         3.09 o                         
   5   7 -13         14.74         16.97         4.42 o                         
   6   7 -13         33.65         37.00         7.03 o                         
   7   7 -13         74.68         63.58         6.27 o                         
   8   7 -13         39.64         42.62         6.24 o                         
   9   7 -13        107.99        107.11         8.99 o                         
  10   7 -13         10.27         10.37         5.90 o                         
  11   7 -13         17.66         21.34         6.31 o                         
   1   8 -13         36.15         41.24         7.99 o                         
   2   8 -13         32.89         36.40         6.07 o                         
   3   8 -13         37.20         34.91         5.80 o                         
   4   8 -13          0.59         -1.51         4.59 o                         
   5   8 -13         10.65          9.18         4.95 o                         
   6   8 -13         36.14         36.88         6.86 o                         
   7   8 -13        127.68        108.01         8.93 o                         
   8   8 -13         14.39         12.84         7.17 o                         
   0   0 -12       1751.96       1648.13        25.41 o                         
   2   0 -12        125.87        119.82         5.50 o                         
   4   0 -12        649.71        634.12        10.26 o                         
   6   0 -12        817.91        785.06        10.98 o                         
   8   0 -12        785.94        767.56        13.87 o                         
  10   0 -12         11.54         10.60         4.49 o                         
  12   0 -12         29.05         30.87         5.94 o                         
  14   0 -12         49.94         45.36         7.31 o                         
  16   0 -12         91.99         98.12        16.72 o                         
  18   0 -12          2.00          7.98         7.20 o                         
   1   1 -12        310.12        303.68         6.16 o                         
   2   1 -12        326.33        318.12         5.80 o                         
   3   1 -12        221.68        216.57         4.91 o                         
   4   1 -12        103.70        106.76         3.41 o                         
   5   1 -12        283.69        283.46         4.88 o                         
   6   1 -12        259.05        254.75         5.73 o                         
   7   1 -12         87.57         87.23         3.68 o                         
   8   1 -12         39.96         32.95         2.90 o                         
   9   1 -12         43.93         48.59         3.03 o                         
  10   1 -12         69.55         69.79         4.23 o                         
  11   1 -12        176.12        175.19         6.38 o                         
  12   1 -12        115.77        111.06         5.97 o                         
  13   1 -12         42.90         39.19         4.50 o                         
  14   1 -12          9.09         11.95         4.04 o                         
  15   1 -12         26.02         30.82         5.09 o                         
  16   1 -12          1.31         -1.26         4.58 o                         
  17   1 -12          2.58          0.08         4.95 o                         
  18   1 -12          7.12         11.00         5.39 o                         
   0   2 -12         75.58         77.21         4.38 o                         
   1   2 -12        447.19        437.56         5.91 o                         
   2   2 -12        285.42        289.35         5.17 o                         
   3   2 -12        232.13        212.83         4.25 o                         
   4   2 -12        370.80        361.79         5.21 o                         
   5   2 -12         37.64         31.70         2.65 o                         
   6   2 -12        114.66        109.96         4.03 o                         
   7   2 -12        343.59        340.87         7.33 o                         
   8   2 -12        142.72        132.61         4.51 o                         
   9   2 -12         77.92         81.13         3.84 o                         
  10   2 -12         10.73          8.26         2.83 o                         
  11   2 -12         71.92         69.56         4.33 o                         
  12   2 -12         37.93         38.89         3.84 o                         
  13   2 -12         12.21          3.37         2.52 o                         
  14   2 -12         52.51         50.17         5.24 o                         
  15   2 -12          4.84         -0.64         4.59 o                         
  16   2 -12          8.92          2.58         4.89 o                         
  17   2 -12          5.51          0.55         5.29 o                         
  18   2 -12          3.56          3.57         5.85 o                         
   1   3 -12         49.02         48.09         2.95 o                         
   2   3 -12        676.88        657.34         7.46 o                         
   3   3 -12         61.76         64.12         3.03 o                         
   4   3 -12        396.24        395.78         7.15 o                         
   5   3 -12         32.07         32.57         2.90 o                         
   6   3 -12        447.55        440.82         6.97 o                         
   7   3 -12         41.28         40.70         3.03 o                         
   8   3 -12        157.13        148.38         4.79 o                         
   9   3 -12         39.22         34.24         3.42 o                         
  10   3 -12         84.61         79.95         4.41 o                         
  11   3 -12         17.82         19.56         3.61 o                         
  12   3 -12         86.42         95.28         6.18 o                         
  13   3 -12         44.57         47.25         4.63 o                         
  14   3 -12          6.84         -1.73         3.42 o                         
  15   3 -12         18.68         13.15         3.75 o                         
  16   3 -12          0.32         -4.32         4.32 o                         
  17   3 -12          2.57         -0.23         4.98 o                         
   0   4 -12       1188.19       1141.18        16.67 o                         
   1   4 -12        665.38        673.35         7.97 o                         
   2   4 -12        210.13        211.66         5.67 o                         
   3   4 -12        293.86        291.34         5.85 o                         
   4   4 -12         77.47         76.65         3.45 o                         
   5   4 -12         79.64         77.40         3.94 o                         
   6   4 -12         24.91         28.56         3.27 o                         
   7   4 -12        284.57        298.02         7.26 o                         
   8   4 -12         56.78         46.64         3.84 o                         
   9   4 -12         13.01         15.27         2.97 o                         
  10   4 -12         82.11         86.72         4.32 o                         
  11   4 -12         95.24         88.18         4.73 o                         
  12   4 -12         78.75         77.80         5.11 o                         
  13   4 -12         14.09         17.50         3.92 o                         
  14   4 -12         12.70         -0.56         4.00 o                         
  15   4 -12          5.96          7.22         4.34 o                         
  16   4 -12         20.44         23.89         5.87 o                         
  17   4 -12         44.45         53.30         8.58 o                         
   1   5 -12         86.73         80.06         4.07 o                         
   2   5 -12        174.97        160.72         5.31 o                         
   3   5 -12         24.03         21.70         2.88 o                         
   4   5 -12         35.38         34.45         3.01 o                         
   5   5 -12        523.80        532.10         9.74 o                         
   6   5 -12         65.08         62.83         5.55 o                         
   7   5 -12         26.38         23.02         3.71 o                         
   8   5 -12        200.16        187.54         6.72 o                         
   9   5 -12         57.10         55.58         4.83 o                         
  10   5 -12         45.62         46.04         4.56 o                         
  11   5 -12         24.72         20.10         3.96 o                         
  12   5 -12         26.90         24.13         4.50 o                         
  13   5 -12          9.47          4.92         4.62 o                         
  14   5 -12         80.58         90.65         7.86 o                         
  15   5 -12         31.48         35.65         6.67 o                         
   0   6 -12        442.63        463.40        12.17 o                         
   1   6 -12         13.10         10.49         3.09 o                         
   2   6 -12         75.74         77.03         4.43 o                         
   3   6 -12        102.22         94.33         4.67 o                         
   4   6 -12        410.05        399.52         9.25 o                         
   5   6 -12        100.87        101.79         5.47 o                         
   6   6 -12         55.24         67.11         4.81 o                         
   7   6 -12         48.54         51.99         4.54 o                         
   8   6 -12          3.74          4.64         3.63 o                         
   9   6 -12         25.65         26.16         4.33 o                         
  10   6 -12        248.47        262.41         8.87 o                         
  11   6 -12         17.98         17.69         4.47 o                         
  12   6 -12         50.88         38.54         5.24 o                         
  13   6 -12         65.78         65.71         6.34 o                         
  14   6 -12         49.23         46.58         6.46 o                         
   1   7 -12        120.93        123.70         5.60 o                         
   2   7 -12        101.96        106.88         5.32 o                         
   3   7 -12         39.71         37.95         4.04 o                         
   4   7 -12          8.75          0.86         3.08 o                         
   5   7 -12        274.43        277.23         8.68 o                         
   6   7 -12          5.43         11.95         4.04 o                         
   7   7 -12         37.75         36.01         4.87 o                         
   8   7 -12         34.36         33.57         5.56 o                         
   9   7 -12        120.90        128.69         8.35 o                         
  10   7 -12         30.55         29.03         5.60 o                         
  11   7 -12         43.40         48.54         6.26 o                         
  12   7 -12         27.06         14.87         5.81 o                         
   0   8 -12        169.13        169.25        15.41 o                         
   1   8 -12         55.51         58.76         6.10 o                         
   2   8 -12          0.08         -4.21         4.21 o                         
   3   8 -12        134.98        144.74         7.75 o                         
   4   8 -12        107.29        126.69         7.40 o                         
   5   8 -12         24.86         21.01         5.08 o                         
   6   8 -12         10.95         10.48         5.28 o                         
   7   8 -12        286.47        307.07        12.87 o                         
   8   8 -12          0.48         -2.25         5.58 o                         
   9   8 -12         17.00         17.38         6.34 o                         
   1   9 -12         55.11         54.88         7.84 o                         
   2   9 -12        276.46        284.45        13.39 o                         
   3   9 -12         95.02        109.17         8.84 o                         
   4   9 -12          2.84          1.72         5.66 o                         
   5   9 -12          1.55          2.82         5.98 o                         
   2   0 -11        187.18        188.37         6.02 o                         
   4   0 -11        837.10        829.98        10.21 o                         
   6   0 -11         94.29         94.66         4.44 o                         
   8   0 -11        753.90        727.51        12.65 o                         
  10   0 -11         78.89         78.59         5.86 o                         
  12   0 -11         50.16         51.64         6.65 o                         
  14   0 -11        429.85        419.08        15.79 o                         
  16   0 -11         23.47         12.86         6.70 o                         
  18   0 -11         45.26         53.51        10.88 o                         
   0   1 -11         18.68         19.50         2.52 o                         
   1   1 -11        271.45        271.65         4.44 o                         
   2   1 -11        142.43        150.28         3.41 o                         
   3   1 -11        125.94        127.23         3.64 o                         
   4   1 -11        150.87        153.79         3.40 o                         
   5   1 -11        246.47        236.40         5.01 o                         
   6   1 -11         44.52         44.75         2.61 o                         
   7   1 -11         28.30         23.18         2.22 o                         
   8   1 -11         89.53         85.40         3.40 o                         
   9   1 -11        791.26        748.73         8.26 o                         
  10   1 -11        101.68        107.19         3.73 o                         
  11   1 -11        166.73        173.18         6.00 o                         
  12   1 -11         21.22         22.10         3.59 o                         
  13   1 -11        170.87        166.83         6.70 o                         
  14   1 -11          1.96          4.27         3.77 o                         
  15   1 -11        187.13        176.71         8.55 o                         
  16   1 -11         12.18          2.93         4.45 o                         
  17   1 -11         65.48         66.05         6.95 o                         
  18   1 -11         33.03         30.55         6.10 o                         
  19   1 -11         88.19         78.85         8.14 o                         
   1   2 -11        141.00        134.24         3.29 o                         
   2   2 -11        240.76        234.16         4.05 o                         
   3   2 -11        150.99        144.97         3.46 o                         
   4   2 -11         80.80         83.49         2.70 o                         
   5   2 -11         99.60         95.92         3.21 o                         
   6   2 -11          8.56          8.94         1.99 o                         
   7   2 -11        140.26        135.95         3.97 o                         
   8   2 -11         10.28         10.02         2.25 o                         
   9   2 -11        191.96        195.86         5.22 o                         
  10   2 -11        216.71        207.84         5.88 o                         
  11   2 -11        783.54        757.55        10.10 o                         
  12   2 -11         16.96         15.44         2.98 o                         
  13   2 -11         43.83         38.95         3.70 o                         
  14   2 -11        256.65        261.05         8.50 o                         
  15   2 -11         53.82         52.67         5.18 o                         
  16   2 -11         17.64         13.35         5.11 o                         
  17   2 -11         80.72         74.27         7.65 o                         
  18   2 -11         38.18         44.25         7.38 o                         
  19   2 -11         31.05         19.50         6.55 o                         
   0   3 -11        533.75        517.32         8.66 o                         
   1   3 -11        140.92        141.27         3.86 o                         
   2   3 -11        212.41        201.03         4.39 o                         
   3   3 -11        144.92        137.67         3.69 o                         
   4   3 -11        596.77        579.49         6.79 o                         
   5   3 -11        112.51        109.48         3.68 o                         
   6   3 -11        135.08        127.59         4.10 o                         
   7   3 -11         24.06         23.37         2.52 o                         
   8   3 -11        166.98        170.43         4.67 o                         
   9   3 -11          2.75          1.59         2.47 o                         
  10   3 -11         69.92         72.68         3.99 o                         
  11   3 -11          7.28          2.98         2.73 o                         
  12   3 -11        254.58        250.30         7.35 o                         
  13   3 -11         60.64         60.58         4.83 o                         
  14   3 -11         11.21         11.65         3.64 o                         
  15   3 -11         54.68         52.83         5.50 o                         
  16   3 -11        238.79        233.40         8.56 o                         
  17   3 -11         54.95         54.34         6.72 o                         
  18   3 -11         71.46         64.29         7.40 o                         
   1   4 -11         50.52         50.23         2.79 o                         
   2   4 -11        108.69        110.35         3.67 o                         
   3   4 -11         16.35         13.96         2.17 o                         
   4   4 -11         35.56         34.42         2.40 o                         
   5   4 -11        152.10        147.52         4.86 o                         
   6   4 -11        164.34        152.60         4.82 o                         
   7   4 -11         99.36         98.76         4.46 o                         
   8   4 -11         47.68         52.15         3.44 o                         
   9   4 -11         30.75         30.38         3.11 o                         
  10   4 -11         43.73         47.92         3.68 o                         
  11   4 -11        191.44        196.25         6.34 o                         
  12   4 -11         35.86         35.00         3.85 o                         
  13   4 -11         94.21         98.90         5.32 o                         
  14   4 -11         30.25         33.95         4.33 o                         
  15   4 -11         45.71         49.01         5.44 o                         
  16   4 -11         16.41         19.37         5.61 o                         
  17   4 -11        107.26        108.10         9.21 o                         
   0   5 -11        321.73        315.26         8.78 o                         
   1   5 -11         10.83         10.66         2.55 o                         
   2   5 -11         21.95         21.27         2.78 o                         
   3   5 -11        153.62        157.59         4.96 o                         
   4   5 -11         67.09         60.89         3.53 o                         
   5   5 -11         32.10         29.20         3.25 o                         
   6   5 -11         49.89         53.11         3.74 o                         
   7   5 -11         45.91         37.46         3.83 o                         
   8   5 -11         81.27         88.08         5.08 o                         
   9   5 -11        217.54        222.83         7.45 o                         
  10   5 -11         27.59         30.56         3.98 o                         
  11   5 -11         57.21         66.68         4.71 o                         
  12   5 -11        403.58        396.80        11.08 o                         
  13   5 -11         33.60         37.22         4.88 o                         
  14   5 -11         23.28         16.61         5.30 o                         
  15   5 -11        166.01        179.86        10.13 o                         
  16   5 -11         59.73         54.78         7.71 o                         
   1   6 -11         71.20         75.95         4.15 o                         
   2   6 -11        160.71        169.27         5.76 o                         
   3   6 -11         63.97         71.97         4.23 o                         
   4   6 -11         23.38         22.61         3.25 o                         
   5   6 -11          4.81          1.86         2.11 o                         
   6   6 -11        333.18        325.35         8.40 o                         
   7   6 -11          9.55          6.70         3.17 o                         
   8   6 -11         61.31         65.16         4.92 o                         
   9   6 -11         15.51         12.62         3.78 o                         
  10   6 -11        203.77        197.32         7.55 o                         
  11   6 -11         35.20         36.82         4.65 o                         
  12   6 -11         40.15         48.92         5.42 o                         
  13   6 -11         17.96         15.72         4.60 o                         
  14   6 -11        135.09        135.42         8.21 o                         
  15   6 -11          0.09          2.51         5.17 o                         
   0   7 -11        119.21        144.00         8.08 o                         
   1   7 -11         34.55         41.49         3.94 o                         
   2   7 -11         73.36         65.31         5.23 o                         
   3   7 -11         75.80         87.57         4.93 o                         
   4   7 -11        181.58        182.66         6.65 o                         
   5   7 -11         70.07         67.71         4.37 o                         
   6   7 -11         29.93         24.30         4.08 o                         
   7   7 -11        116.46        139.48         7.98 o                         
   8   7 -11         92.95        103.77         6.39 o                         
   9   7 -11         78.12         87.92         6.40 o                         
  10   7 -11          5.03          2.50         4.42 o                         
  11   7 -11         10.52          8.63         4.85 o                         
  12   7 -11         33.76         19.86         5.64 o                         
  13   7 -11         22.97         22.11         6.14 o                         
   1   8 -11         28.86         27.73         4.61 o                         
   2   8 -11         18.02         17.12         4.21 o                         
   3   8 -11         23.49         22.82         4.16 o                         
   4   8 -11         22.66         18.70         4.09 o                         
   5   8 -11          2.22         -0.06         3.26 o                         
   6   8 -11        109.38        116.22         7.43 o                         
   7   8 -11         18.45         29.66         6.16 o                         
   8   8 -11        175.82        169.81         9.61 o                         
   9   8 -11         21.87         16.51         5.56 o                         
  10   8 -11          9.48          3.88         5.52 o                         
  11   8 -11         54.95         48.20         7.54 o                         
   0   9 -11        100.43        116.14        14.83 o                         
   1   9 -11         22.60         25.13         5.92 o                         
   2   9 -11          7.28          5.05         4.91 o                         
   3   9 -11         10.43          7.03         6.94 o                         
   4   9 -11         98.56        110.29         8.52 o                         
   5   9 -11         38.22         37.41         6.86 o                         
   6   9 -11         74.25         97.67        10.72 o                         
   7   9 -11         17.49         14.49         6.49 o                         
   0   0 -10       1010.67        950.55        14.33 o                         
   2   0 -10        302.24        323.02         5.52 o                         
   4   0 -10        578.33        578.36         7.42 o                         
   6   0 -10        193.98        179.23         6.13 o                         
   8   0 -10        509.94        487.39         8.96 o                         
  10   0 -10        195.85        196.30         9.64 o                         
  12   0 -10        781.28        774.75        17.39 o                         
  14   0 -10        101.25         98.41         9.29 o                         
  16   0 -10        285.09        295.15        15.09 o                         
  18   0 -10          5.86          7.18         6.81 o                         
  20   0 -10        102.27        102.16        14.24 o                         
   1   1 -10        136.01        138.11         3.27 o                         
   2   1 -10         43.64         44.55         1.85 o                         
   3   1 -10        173.30        163.96         3.16 o                         
   4   1 -10        183.29        191.39         3.37 o                         
   5   1 -10        521.37        522.44         4.97 o                         
   6   1 -10        252.58        255.20         4.33 o                         
   7   1 -10        452.47        421.30         5.50 o                         
   8   1 -10         56.01         54.63         2.66 o                         
   9   1 -10          0.52         -1.65         1.65 o                         
  10   1 -10        876.17        848.36         9.36 o                         
  11   1 -10        238.83        240.61         5.17 o                         
  12   1 -10         48.93         53.28         4.06 o                         
  13   1 -10        146.78        152.06         5.86 o                         
  14   1 -10        210.40        209.38         7.76 o                         
  15   1 -10        190.45        190.28         7.51 o                         
  16   1 -10          6.32          4.38         4.28 o                         
  17   1 -10        457.06        474.23        14.25 o                         
  18   1 -10         56.73         60.14         6.82 o                         
  19   1 -10        162.03        152.38         9.75 o                         
  20   1 -10          3.55         -4.41         5.61 o                         
   0   2 -10          3.63          5.88         1.89 o                         
   1   2 -10        131.40        151.84         3.06 o                         
   2   2 -10        178.41        187.67         3.45 o                         
   3   2 -10        304.93        293.69         4.26 o                         
   4   2 -10        161.93        163.25         3.29 o                         
   5   2 -10        155.68        145.43         3.57 o                         
   6   2 -10        132.11        132.81         3.57 o                         
   7   2 -10         82.45         77.86         3.10 o                         
   8   2 -10        107.35        115.62         3.71 o                         
   9   2 -10         73.26         75.45         3.36 o                         
  10   2 -10         75.03         78.30         3.58 o                         
  11   2 -10        133.80        134.87         4.62 o                         
  12   2 -10         37.10         37.35         3.27 o                         
  13   2 -10        241.01        231.63         6.40 o                         
  14   2 -10         23.34         21.51         3.50 o                         
  15   2 -10        163.44        162.16         6.99 o                         
  16   2 -10          7.74          3.40         4.14 o                         
  17   2 -10         27.48         31.57         5.33 o                         
  18   2 -10         60.00         76.96         8.78 o                         
  19   2 -10        117.33        128.21         9.93 o                         
   1   3 -10         43.78         44.06         2.17 o                         
   2   3 -10       1015.28        987.22         7.94 o                         
   3   3 -10         28.83         24.39         2.03 o                         
   4   3 -10        204.95        195.26         3.84 o                         
   5   3 -10        186.15        185.33         4.29 o                         
   6   3 -10        282.21        271.56         5.53 o                         
   7   3 -10        217.55        208.01         4.95 o                         
   8   3 -10        250.00        268.30         5.72 o                         
   9   3 -10         71.94         74.61         3.78 o                         
  10   3 -10        696.45        671.60         8.92 o                         
  11   3 -10         49.82         43.58         3.54 o                         
  12   3 -10         46.11         44.86         4.10 o                         
  13   3 -10         38.69         35.91         3.91 o                         
  14   3 -10        220.31        227.61         7.26 o                         
  15   3 -10          7.37         11.97         3.56 o                         
  16   3 -10         64.13         72.04         5.84 o                         
  17   3 -10          6.07         12.56         5.22 o                         
  18   3 -10        172.88        165.86         9.55 o                         
  19   3 -10          5.24         -5.32         5.32 o                         
   0   4 -10        106.91        103.90         4.50 o                         
   1   4 -10        486.69        481.37         5.91 o                         
   2   4 -10         40.49         43.14         2.63 o                         
   3   4 -10        113.80        109.48         3.67 o                         
   4   4 -10         52.33         53.12         2.60 o                         
   5   4 -10        153.97        143.76         4.57 o                         
   6   4 -10        169.76        168.62         4.70 o                         
   7   4 -10         35.43         37.33         2.91 o                         
   8   4 -10         72.19         70.61         3.52 o                         
   9   4 -10        292.25        270.78         6.63 o                         
  10   4 -10         54.24         50.48         3.73 o                         
  11   4 -10         28.36         30.61         3.47 o                         
  12   4 -10        230.04        246.45         7.15 o                         
  13   4 -10        266.66        267.22         7.57 o                         
  14   4 -10         40.90         37.78         4.18 o                         
  15   4 -10        111.71        110.43         6.11 o                         
  16   4 -10         61.24         67.62         6.25 o                         
  17   4 -10         28.34         28.90         6.37 o                         
  18   4 -10         21.64         15.84         6.21 o                         
   1   5 -10        135.70        135.23         4.36 o                         
   2   5 -10        123.31        112.51         4.12 o                         
   3   5 -10         90.58         92.06         3.82 o                         
   4   5 -10         12.68         13.53         2.27 o                         
   5   5 -10         69.50         57.77         2.83 o                         
   6   5 -10        101.46        102.33         4.53 o                         
   7   5 -10        221.80        222.27         6.54 o                         
   8   5 -10        172.50        170.84         6.22 o                         
   9   5 -10         68.11         63.35         4.15 o                         
  10   5 -10         95.12        103.80         5.41 o                         
  11   5 -10        420.81        433.04        14.58 o                         
  12   5 -10          8.45          2.17         3.75 o                         
  13   5 -10         63.69         69.96         5.45 o                         
  14   5 -10         91.53         95.30         6.48 o                         
  15   5 -10        278.12        284.33        10.94 o                         
  16   5 -10          1.09         -1.13         4.88 o                         
  17   5 -10         63.05         49.38         6.92 o                         
   0   6 -10        216.25        213.85         8.79 o                         
   1   6 -10         98.59        105.91         4.67 o                         
   2   6 -10         57.33         56.03         3.73 o                         
   3   6 -10          8.60          9.70         2.74 o                         
   4   6 -10        184.90        181.35         5.77 o                         
   5   6 -10         42.15         38.88         3.21 o                         
   6   6 -10        126.20        131.31         5.24 o                         
   7   6 -10         42.36         41.27         3.87 o                         
   8   6 -10         43.80         44.92         4.32 o                         
   9   6 -10          9.46          2.94         3.32 o                         
  10   6 -10         61.69         71.83         5.21 o                         
  11   6 -10         21.12         21.57         4.31 o                         
  12   6 -10         60.34         58.60         5.27 o                         
  13   6 -10          8.43         13.12         4.86 o                         
  14   6 -10         92.48         93.71         7.22 o                         
  15   6 -10         13.96         10.68         5.35 o                         
  16   6 -10         35.68         29.21         6.83 o                         
   1   7 -10         93.57         91.56         4.95 o                         
   2   7 -10         84.57         89.01         4.84 o                         
   3   7 -10        217.69        231.97         7.00 o                         
   4   7 -10         18.06         17.01         3.31 o                         
   5   7 -10         23.28         19.56         3.38 o                         
   6   7 -10         31.28         36.75         3.61 o                         
   7   7 -10        344.14        354.22        10.04 o                         
   8   7 -10         56.24         52.53         5.22 o                         
   9   7 -10          6.37         10.03         4.25 o                         
  10   7 -10         29.35         26.93         4.72 o                         
  11   7 -10        104.46        119.09         7.55 o                         
  12   7 -10          2.13          0.23         4.62 o                         
  13   7 -10        172.17        171.01        10.91 o                         
  14   7 -10          2.80          2.11         5.34 o                         
   0   8 -10         19.71         20.98         6.75 o                         
   1   8 -10         62.95         69.62         7.44 o                         
   2   8 -10         33.20         32.89         4.53 o                         
   3   8 -10         33.63         29.90         4.25 o                         
   4   8 -10         11.35         14.36         3.95 o                         
   5   8 -10         55.68         54.28         4.93 o                         
   6   8 -10         40.39         45.79         4.45 o                         
   7   8 -10        111.13        120.05         7.40 o                         
   8   8 -10         51.65         48.98         5.51 o                         
   9   8 -10        142.27        151.12         8.77 o                         
  10   8 -10          5.42          8.12         5.56 o                         
  11   8 -10         18.25         11.66         5.77 o                         
  12   8 -10         68.30         62.20         7.85 o                         
   1   9 -10          0.13         -3.53         4.70 o                         
   2   9 -10        123.71        135.75         8.27 o                         
   3   9 -10         33.21         26.00         5.55 o                         
   4   9 -10          1.60          1.86         4.56 o                         
   5   9 -10          5.49          7.87         4.95 o                         
   6   9 -10         43.63         32.30         6.27 o                         
   7   9 -10         76.70         63.72         7.41 o                         
   8   9 -10         79.13         95.33         8.48 o                         
   9   9 -10         44.48         35.96         7.55 o                         
   0  10 -10         17.13          6.67         9.28 o                         
   1  10 -10          4.38          3.26         6.09 o                         
   2  10 -10          1.38          2.16         6.03 o                         
   3  10 -10         31.08         38.77         7.30 o                         
   4  10 -10         32.89         36.47         8.58 o                         
   2   0  -9       2410.66       2215.79        16.53 o                         
   4   0  -9        398.56        386.06         5.75 o                         
   6   0  -9        858.05        811.04         8.00 o                         
   8   0  -9        205.77        198.66         5.52 o                         
  10   0  -9        338.17        337.17         9.09 o                         
  12   0  -9        740.99        728.96        14.76 o                         
  14   0  -9         19.29         18.94         5.53 o                         
  16   0  -9          4.78          5.26         6.27 o                         
  18   0  -9         10.55         14.86         6.88 o                         
  20   0  -9         57.37         67.09        10.68 o                         
   0   1  -9        828.53        802.38         7.52 o                         
   1   1  -9        496.26        491.55         4.15 o                         
   2   1  -9         21.05         22.31         1.34 o                         
   3   1  -9       1515.58       1443.41         8.94 o                         
   4   1  -9        106.71         90.42         2.34 o                         
   5   1  -9        111.70        111.34         2.33 o                         
   6   1  -9        712.17        690.88         6.21 o                         
   7   1  -9       1035.27        995.36         7.86 o                         
   8   1  -9        307.39        299.29         5.35 o                         
   9   1  -9        252.08        248.79         4.54 o                         
  10   1  -9        100.00        105.13         3.37 o                         
  11   1  -9         58.44         55.69         3.13 o                         
  12   1  -9         77.53         74.06         3.24 o                         
  13   1  -9         89.04         83.93         3.93 o                         
  14   1  -9         47.68         39.85         4.29 o                         
  15   1  -9         13.09         10.91         3.81 o                         
  16   1  -9         31.06         32.25         5.06 o                         
  17   1  -9         36.86         29.50         5.17 o                         
  18   1  -9          0.70         -4.88         4.88 o                         
  19   1  -9         32.12         35.75         7.20 o                         
  20   1  -9         47.99         71.13         8.78 o                         
   1   2  -9       1024.27        974.51         6.69 o                         
   2   2  -9        696.85        658.00         5.15 o                         
   3   2  -9        151.75        145.37         2.73 o                         
   4   2  -9         50.24         48.28         1.79 o                         
   5   2  -9        955.80        904.36         6.96 o                         
   6   2  -9        115.35        120.38         3.22 o                         
   7   2  -9        377.96        380.99         5.27 o                         
   8   2  -9        229.69        220.01         4.86 o                         
   9   2  -9        189.60        191.23         4.70 o                         
  10   2  -9         12.89         10.35         2.25 o                         
  11   2  -9         22.49         21.41         2.61 o                         
  12   2  -9        151.86        153.81         5.09 o                         
  13   2  -9        114.23        112.90         4.69 o                         
  14   2  -9         84.68         82.31         4.38 o                         
  15   2  -9          2.85          0.99         3.11 o                         
  16   2  -9          8.34          8.44         3.47 o                         
  17   2  -9         22.67         23.47         4.15 o                         
  18   2  -9         49.53         42.07         6.58 o                         
  19   2  -9          9.96          5.15         5.75 o                         
  20   2  -9         75.02         81.32         9.10 o                         
   0   3  -9       4754.09       4742.37        32.58 o                         
   1   3  -9       1740.13       1801.10        11.49 o                         
   2   3  -9        158.78        169.82         3.24 o                         
   3   3  -9        412.40        417.79         4.60 o                         
   4   3  -9       1297.51       1234.91         8.25 o                         
   5   3  -9         34.90         35.12         2.07 o                         
   6   3  -9        356.97        334.66         5.08 o                         
   7   3  -9        112.99        110.30         3.43 o                         
   8   3  -9        200.40        207.34         4.72 o                         
   9   3  -9          4.14          4.67         2.12 o                         
  10   3  -9        468.19        459.24         7.14 o                         
  11   3  -9         20.57         21.01         2.78 o                         
  12   3  -9         35.90         40.99         3.46 o                         
  13   3  -9         16.92         17.00         3.34 o                         
  14   3  -9         46.92         44.35         4.16 o                         
  15   3  -9         28.25         27.16         4.00 o                         
  16   3  -9         17.63         16.19         4.13 o                         
  17   3  -9          2.06         -0.87         3.95 o                         
  18   3  -9          8.40          2.87         4.95 o                         
  19   3  -9         21.05         15.01         6.86 o                         
  20   3  -9         76.71         73.96         9.51 o                         
   1   4  -9        407.31        391.97         4.88 o                         
   2   4  -9        140.14        145.72         3.54 o                         
   3   4  -9         71.78         69.59         2.55 o                         
   4   4  -9        389.27        383.04         4.79 o                         
   5   4  -9        393.78        388.91         4.68 o                         
   6   4  -9        503.42        486.84         6.02 o                         
   7   4  -9        124.56        115.76         3.77 o                         
   8   4  -9         17.57         17.73         2.49 o                         
   9   4  -9        506.98        500.70         7.39 o                         
  10   4  -9          8.73          8.65         2.76 o                         
  11   4  -9         26.45         31.53         3.39 o                         
  12   4  -9         99.40         85.36         4.69 o                         
  13   4  -9          5.11          0.35         2.96 o                         
  14   4  -9          6.98          2.21         3.36 o                         
  15   4  -9         21.67         14.81         4.08 o                         
  16   4  -9          4.10          3.01         4.12 o                         
  17   4  -9          3.83         -1.64         4.86 o                         
  18   4  -9         23.09         22.08         6.28 o                         
  19   4  -9         36.14         43.95         8.21 o                         
   0   5  -9        366.67        358.69         7.87 o                         
   1   5  -9        193.81        191.39         4.53 o                         
   2   5  -9        100.26         94.79         3.37 o                         
   3   5  -9        434.90        421.41         6.32 o                         
   4   5  -9        447.81        429.13         6.60 o                         
   5   5  -9         92.26         79.13         3.08 o                         
   6   5  -9        111.97        111.72         4.24 o                         
   7   5  -9        434.85        432.12         7.90 o                         
   8   5  -9         62.80         66.78         4.00 o                         
   9   5  -9         33.01         27.26         3.31 o                         
  10   5  -9        168.47        173.56         5.92 o                         
  11   5  -9        408.63        410.68         8.84 o                         
  12   5  -9        100.34        108.81         6.46 o                         
  13   5  -9         27.22         24.83         4.26 o                         
  14   5  -9          4.72          1.40         3.92 o                         
  15   5  -9         19.55         14.63         4.86 o                         
  16   5  -9         19.98         19.65         5.80 o                         
  17   5  -9         80.90         79.31         7.78 o                         
  18   5  -9         32.43         30.22         7.65 o                         
   1   6  -9          3.26          1.11         2.12 o                         
   2   6  -9        690.82        665.90         8.47 o                         
   3   6  -9         14.88         14.58         2.50 o                         
   4   6  -9        305.55        313.11         6.62 o                         
   5   6  -9         57.87         53.48         3.38 o                         
   6   6  -9        600.05        595.28         9.72 o                         
   7   6  -9         61.43         56.72         3.92 o                         
   8   6  -9        249.38        231.32         7.09 o                         
   9   6  -9         24.09         21.99         3.65 o                         
  10   6  -9         60.22         66.39         4.77 o                         
  11   6  -9         17.17         14.85         4.01 o                         
  12   6  -9         60.94         70.06         5.47 o                         
  13   6  -9        134.68        126.06         7.63 o                         
  14   6  -9         63.14         72.55         6.53 o                         
  15   6  -9         21.30         21.16         5.72 o                         
  16   6  -9         37.45         37.18         7.24 o                         
  17   6  -9         19.88         20.50         7.73 o                         
   0   7  -9        146.28        135.99         7.09 o                         
   1   7  -9        173.79        176.88         5.52 o                         
   2   7  -9         50.63         51.97         3.90 o                         
   3   7  -9        561.46        574.30         9.95 o                         
   4   7  -9        198.20        206.86         6.67 o                         
   5   7  -9        264.62        265.01         7.16 o                         
   6   7  -9         88.62         96.39         4.77 o                         
   7   7  -9         40.55         41.95         3.47 o                         
   8   7  -9        114.89        100.72         5.85 o                         
   9   7  -9        176.09        183.42         7.27 o                         
  10   7  -9         29.32         21.45         4.34 o                         
  11   7  -9         28.99         31.19         5.04 o                         
  12   7  -9         27.65         20.50         4.66 o                         
  13   7  -9         74.59         82.09         7.22 o                         
  14   7  -9         36.55         35.97         6.00 o                         
  15   7  -9         64.52         85.65         9.25 o                         
   1   8  -9        121.93        129.84         7.08 o                         
   2   8  -9        119.01        130.18         6.53 o                         
   3   8  -9         51.85         48.94         4.81 o                         
   4   8  -9        110.95        106.08         5.69 o                         
   5   8  -9        111.11        119.85         5.92 o                         
   6   8  -9         87.50         99.31         5.40 o                         
   7   8  -9         71.45         75.42         4.96 o                         
   8   8  -9         27.22         23.82         4.53 o                         
   9   8  -9        130.21        132.07         7.17 o                         
  10   8  -9         70.61         67.54         6.81 o                         
  11   8  -9          4.37          1.26         4.78 o                         
  12   8  -9         17.30         11.14         5.81 o                         
  13   8  -9          8.57          6.80         5.70 o                         
   0   9  -9        262.21        290.16        15.40 o                         
   1   9  -9        109.73        100.18         7.31 o                         
   2   9  -9         70.41         68.27         6.22 o                         
   3   9  -9         21.20         18.16         4.60 o                         
   4   9  -9        395.58        413.02        12.56 o                         
   5   9  -9          2.31         -1.24         4.27 o                         
   6   9  -9        103.45        123.62         7.93 o                         
   7   9  -9         67.89         63.84         6.97 o                         
   8   9  -9        144.11        164.22         9.88 o                         
   9   9  -9          1.41         -2.95         5.09 o                         
  10   9  -9         54.48         37.58         7.05 o                         
   1  10  -9        157.93        164.60        11.49 o                         
   2  10  -9        104.31         85.91         9.90 o                         
   3  10  -9        208.78        222.60        12.14 o                         
   4  10  -9          4.47         13.37         5.90 o                         
   5  10  -9          0.86          0.01         5.46 o                         
   6  10  -9         13.81         21.70         6.95 o                         
   0   0  -8       1202.31       1166.61        12.72 o                         
   2   0  -8        499.52        533.67         5.80 o                         
   4   0  -8       1303.76       1323.60        11.70 o                         
   6   0  -8         95.38         92.49         3.11 o                         
   8   0  -8       1025.51       1004.11         9.23 o                         
  10   0  -8        417.11        378.32         8.79 o                         
  12   0  -8        514.45        505.02        13.03 o                         
  14   0  -8         26.46         18.23         4.31 o                         
  16   0  -8        454.36        459.52        20.15 o                         
  18   0  -8        182.64        158.30        17.12 o                         
  20   0  -8         86.93         86.93        19.21 o                         
   1   1  -8        204.47        193.25         2.57 o                         
   2   1  -8          9.15          7.32         0.98 o                         
   3   1  -8        625.94        631.04         4.58 o                         
   4   1  -8        281.38        279.88         2.70 o                         
   5   1  -8        571.45        547.42         4.51 o                         
   6   1  -8         51.30         52.84         1.77 o                         
   7   1  -8        555.33        521.49         4.82 o                         
   8   1  -8        304.47        298.27         4.20 o                         
   9   1  -8         49.61         53.91         2.33 o                         
  10   1  -8        811.26        774.22         7.16 o                         
  11   1  -8        782.05        740.26         7.66 o                         
  12   1  -8        111.45        112.05         3.86 o                         
  13   1  -8        506.43        483.52         7.72 o                         
  14   1  -8        102.26        102.14         4.14 o                         
  15   1  -8        245.71        252.04         6.17 o                         
  16   1  -8          8.35          6.86         2.56 o                         
  17   1  -8        198.68        190.77        10.34 o                         
  18   1  -8          8.95          6.19         4.95 o                         
  19   1  -8         17.57         17.56         6.37 o                         
  20   1  -8         90.73         90.09        10.54 o                         
  21   1  -8        197.43        220.28        15.84 o                         
   0   2  -8        295.23        297.47         4.27 o                         
   1   2  -8        406.59        420.68         3.43 o                         
   2   2  -8          3.92          6.36         0.92 o                         
   3   2  -8        232.47        222.38         2.66 o                         
   4   2  -8         60.86         58.99         1.59 o                         
   5   2  -8        317.73        307.77         3.71 o                         
   6   2  -8        131.64        136.97         3.50 o                         
   7   2  -8        500.12        476.48         5.33 o                         
   8   2  -8        313.47        304.48         4.82 o                         
   9   2  -8       1031.57        991.22         9.07 o                         
  10   2  -8         55.80         49.14         2.79 o                         
  11   2  -8        198.26        195.37         4.85 o                         
  12   2  -8        144.42        132.83         4.79 o                         
  13   2  -8        173.61        172.10         5.51 o                         
  14   2  -8         54.55         55.75         3.74 o                         
  15   2  -8        308.41        291.62         8.28 o                         
  16   2  -8        111.41        113.64         6.64 o                         
  17   2  -8         79.76         78.95         5.37 o                         
  18   2  -8         66.15         73.56         5.52 o                         
  19   2  -8        175.03        164.46         8.26 o                         
  20   2  -8         42.78         44.90         7.36 o                         
  21   2  -8         19.95         20.55         7.24 o                         
   1   3  -8        168.92        171.95         2.81 o                         
   2   3  -8        566.57        537.88         4.63 o                         
   3   3  -8         75.08         75.29         2.11 o                         
   4   3  -8        417.92        403.51         3.91 o                         
   5   3  -8         40.21         40.28         1.96 o                         
   6   3  -8        164.40        159.83         3.50 o                         
   7   3  -8         24.60         24.72         1.98 o                         
   8   3  -8         21.10         20.40         1.99 o                         
   9   3  -8         67.97         67.26         3.04 o                         
  10   3  -8        588.88        565.28         7.99 o                         
  11   3  -8         68.08         62.09         3.50 o                         
  12   3  -8         37.30         30.61         3.19 o                         
  13   3  -8         44.06         44.49         3.57 o                         
  14   3  -8        447.91        465.87         8.98 o                         
  15   3  -8         62.27         62.36         5.02 o                         
  16   3  -8         94.05         86.15         5.69 o                         
  17   3  -8          4.02          3.36         3.94 o                         
  18   3  -8        173.01        168.07         8.36 o                         
  19   3  -8          1.30         -4.68         4.68 o                         
  20   3  -8        151.38        176.84        11.61 o                         
   0   4  -8         32.46         22.31         2.32 o                         
   1   4  -8        905.77        904.30         6.87 o                         
   2   4  -8        312.59        285.79         3.95 o                         
   3   4  -8        584.71        548.28         5.20 o                         
   4   4  -8        343.65        326.10         4.29 o                         
   5   4  -8        258.21        255.26         3.81 o                         
   6   4  -8         50.56         44.76         2.43 o                         
   7   4  -8        236.10        234.69         4.78 o                         
   8   4  -8         32.67         28.54         2.43 o                         
   9   4  -8        267.19        283.89         6.11 o                         
  10   4  -8          5.87          8.44         2.39 o                         
  11   4  -8        364.31        357.75         7.47 o                         
  12   4  -8         23.27         23.60         3.16 o                         
  13   4  -8        461.05        460.27         9.37 o                         
  14   4  -8         45.64         49.21         4.30 o                         
  15   4  -8        129.94        134.70         6.70 o                         
  16   4  -8        209.91        204.94         8.85 o                         
  17   4  -8         39.57         40.38         6.03 o                         
  18   4  -8         42.16         37.36         6.81 o                         
  19   4  -8        128.24        128.86         9.91 o                         
   1   5  -8         56.27         56.27         2.57 o                         
   2   5  -8         16.99         15.27         2.01 o                         
   3   5  -8         70.37         60.53         2.73 o                         
   4   5  -8         57.73         52.83         2.56 o                         
   5   5  -8        704.19        686.65         7.03 o                         
   6   5  -8         83.73         84.63         3.00 o                         
   7   5  -8        294.36        284.05         6.01 o                         
   8   5  -8         34.91         29.99         2.74 o                         
   9   5  -8        182.36        187.63         5.60 o                         
  10   5  -8        296.69        297.45         7.17 o                         
  11   5  -8        497.35        518.35        11.79 o                         
  12   5  -8          6.68          3.48         3.19 o                         
  13   5  -8        116.13        113.03         6.55 o                         
  14   5  -8        152.22        162.32         9.56 o                         
  15   5  -8         95.06        100.65         6.69 o                         
  16   5  -8         62.57         69.41         7.13 o                         
  17   5  -8         98.63         96.00         8.67 o                         
  18   5  -8        122.10        128.15         9.78 o                         
  19   5  -8         38.18         32.85         8.16 o                         
   0   6  -8        431.64        459.35         9.15 o                         
   1   6  -8        130.19        141.90         4.30 o                         
   2   6  -8         15.57         13.64         2.35 o                         
   3   6  -8        140.57        142.94         4.40 o                         
   4   6  -8        177.01        172.28         4.62 o                         
   5   6  -8         17.04         16.51         2.45 o                         
   6   6  -8         71.13         71.15         3.39 o                         
   7   6  -8         37.87         35.65         2.59 o                         
   8   6  -8        173.82        178.53         5.72 o                         
   9   6  -8         34.76         35.53         3.78 o                         
  10   6  -8         23.94         23.23         3.88 o                         
  11   6  -8         52.94         52.02         5.00 o                         
  12   6  -8        391.13        395.79        11.29 o                         
  13   6  -8         35.83         39.34         5.06 o                         
  14   6  -8         59.44         58.12         6.04 o                         
  15   6  -8         10.74          7.30         4.78 o                         
  16   6  -8        339.61        344.76        14.15 o                         
  17   6  -8         47.33         42.77         8.22 o                         
   1   7  -8        190.04        191.56         5.61 o                         
   2   7  -8         69.79         72.33         4.25 o                         
   3   7  -8         80.34         88.85         4.50 o                         
   4   7  -8         12.36         13.07         2.94 o                         
   5   7  -8        176.64        182.75         5.92 o                         
   6   7  -8         28.18         27.81         3.36 o                         
   7   7  -8        471.26        458.46         9.54 o                         
   8   7  -8         63.80         55.30         3.51 o                         
   9   7  -8         30.85         32.59         4.18 o                         
  10   7  -8         67.63         65.36         5.40 o                         
  11   7  -8        149.11        150.93         7.74 o                         
  12   7  -8         64.34         58.14         6.01 o                         
  13   7  -8         65.36         70.30         6.64 o                         
  14   7  -8         69.95         79.81         7.29 o                         
  15   7  -8         21.68         13.41         6.11 o                         
  16   7  -8          2.39         11.62         6.45 o                         
   0   8  -8          9.46         11.52         4.93 o                         
   1   8  -8         24.55         24.07         3.82 o                         
   2   8  -8         60.19         70.06         4.94 o                         
   3   8  -8        244.86        273.69         8.37 o                         
   4   8  -8         92.65         97.43         5.22 o                         
   5   8  -8         53.87         60.37         4.48 o                         
   6   8  -8         84.20         87.81         4.95 o                         
   7   8  -8        314.98        327.06         8.58 o                         
   8   8  -8         71.18         68.23         4.85 o                         
   9   8  -8        109.79        115.33         6.80 o                         
  10   8  -8         10.39          3.50         4.60 o                         
  11   8  -8         21.61         10.39         4.96 o                         
  12   8  -8         76.25         71.45         7.09 o                         
  13   8  -8         48.15         50.00         6.92 o                         
  14   8  -8          6.00          6.25         5.59 o                         
   1   9  -8         41.32         35.10         4.79 o                         
   2   9  -8         31.58         30.76         4.37 o                         
   3   9  -8        128.25        119.86         6.39 o                         
   4   9  -8         10.52         17.40         4.08 o                         
   5   9  -8         54.92         68.33         5.53 o                         
   6   9  -8         82.45         93.00         6.16 o                         
   7   9  -8         74.55         70.33         6.61 o                         
   8   9  -8         21.14         17.68         5.06 o                         
   9   9  -8          7.86          6.69         4.84 o                         
  10   9  -8        109.37        113.04         8.67 o                         
  11   9  -8          4.98          3.89         5.48 o                         
   0  10  -8         64.09         79.96        11.06 o                         
   1  10  -8         49.81         48.93         6.67 o                         
   2  10  -8         17.56         18.91         5.65 o                         
   3  10  -8         63.10         67.72         7.29 o                         
   4  10  -8         75.34         75.77         7.29 o                         
   5  10  -8         26.29         22.67         6.27 o                         
   6  10  -8         31.78         26.43         6.78 o                         
   7  10  -8         92.28         89.40         9.83 o                         
   8  10  -8         33.21         37.21         9.07 o                         
   2   0  -7        350.32        335.39         4.19 o                         
   4   0  -7       2901.15       2924.92        19.06 o                         
   6   0  -7       1443.83       1501.07        11.87 o                         
   8   0  -7        785.42        749.31         7.50 o                         
  10   0  -7       2044.30       1905.52        15.63 o                         
  12   0  -7        166.18        162.39         6.63 o                         
  14   0  -7        813.67        780.35        13.35 o                         
  16   0  -7        132.08        132.92         8.34 o                         
  18   0  -7       1086.04       1119.17        31.19 o                         
  20   0  -7         77.68         65.62        11.65 o                         
   0   1  -7       1939.51       2084.13        13.78 o                         
   1   1  -7        258.97        269.96         3.11 o                         
   2   1  -7        413.73        427.76         3.36 o                         
   3   1  -7        133.09        136.83         1.91 o                         
   4   1  -7        198.35        218.55         2.61 o                         
   5   1  -7        496.36        478.82         3.98 o                         
   6   1  -7        106.40        104.60         2.22 o                         
   7   1  -7        144.66        131.00         2.65 o                         
   8   1  -7        143.11        139.85         2.92 o                         
   9   1  -7        670.89        648.29         5.86 o                         
  10   1  -7        172.26        172.65         4.48 o                         
  11   1  -7         78.36         80.87         2.86 o                         
  12   1  -7        596.71        571.22         7.09 o                         
  13   1  -7         83.57         95.37         3.59 o                         
  14   1  -7         16.79         16.38         2.65 o                         
  15   1  -7        489.22        487.67         9.69 o                         
  16   1  -7        179.63        183.99         6.54 o                         
  17   1  -7         53.88         58.14         5.74 o                         
  18   1  -7          8.34          5.10         4.29 o                         
  19   1  -7        119.56        123.36         5.83 o                         
  20   1  -7         50.83         56.55         7.75 o                         
  21   1  -7         23.17         26.14         7.34 o                         
   1   2  -7         22.83         27.20         1.14 o                         
   2   2  -7        416.30        428.79         3.26 o                         
   3   2  -7        441.15        417.53         3.38 o                         
   4   2  -7         45.09         39.64         1.37 o                         
   5   2  -7        264.07        237.17         3.25 o                         
   6   2  -7        697.34        679.10         5.50 o                         
   7   2  -7        276.20        279.09         3.83 o                         
   8   2  -7        748.01        730.34         6.28 o                         
   9   2  -7        375.67        374.90         4.91 o                         
  10   2  -7        121.24        118.38         3.75 o                         
  11   2  -7        719.22        688.40         7.70 o                         
  12   2  -7         38.55         33.71         2.80 o                         
  13   2  -7        290.44        285.04         6.69 o                         
  14   2  -7        380.35        359.15         7.92 o                         
  15   2  -7        220.02        226.71         7.41 o                         
  16   2  -7         66.57         59.50         4.96 o                         
  17   2  -7        326.02        333.66        10.11 o                         
  18   2  -7        202.07        206.59         8.27 o                         
  19   2  -7         22.79         24.02         4.98 o                         
  20   2  -7          1.21          3.20         4.95 o                         
  21   2  -7        153.05        156.49        11.23 o                         
   0   3  -7       1149.20       1161.86        10.02 o                         
   1   3  -7        172.72        179.80         2.58 o                         
   2   3  -7        485.76        463.36         3.88 o                         
   3   3  -7         92.12         95.70         2.21 o                         
   4   3  -7        420.81        422.79         3.84 o                         
   5   3  -7         29.85         27.73         1.66 o                         
   6   3  -7       1060.57       1025.04         7.75 o                         
   7   3  -7          6.66          6.29         1.48 o                         
   8   3  -7        207.04        194.35         3.98 o                         
   9   3  -7         90.53         76.91         3.03 o                         
  10   3  -7        294.39        281.14         5.66 o                         
  11   3  -7         20.28         15.00         2.47 o                         
  12   3  -7        531.29        545.02         7.94 o                         
  13   3  -7         55.91         52.21         3.50 o                         
  14   3  -7         25.78         27.39         3.42 o                         
  15   3  -7         24.04         23.32         4.62 o                         
  16   3  -7        406.43        388.51        10.30 o                         
  17   3  -7         38.39         39.02         4.75 o                         
  18   3  -7        107.24         95.76         6.46 o                         
  19   3  -7         30.24         28.94         5.75 o                         
  20   3  -7        226.48        237.24        12.17 o                         
  21   3  -7         39.81         47.37         8.73 o                         
   1   4  -7        252.38        244.84         3.68 o                         
   2   4  -7        712.48        674.24         5.63 o                         
   3   4  -7        507.84        466.68         4.52 o                         
   4   4  -7        192.59        193.24         3.35 o                         
   5   4  -7        491.42        461.80         4.95 o                         
   6   4  -7         55.33         57.33         1.96 o                         
   7   4  -7        367.93        356.26         5.33 o                         
   8   4  -7          5.44          4.21         1.89 o                         
   9   4  -7        391.46        386.46         6.45 o                         
  10   4  -7        544.72        517.43         7.24 o                         
  11   4  -7        770.82        750.98         8.91 o                         
  12   4  -7        237.09        231.56         6.03 o                         
  13   4  -7        111.03        117.55         5.12 o                         
  14   4  -7        121.98        123.07         6.00 o                         
  15   4  -7        110.12        109.52         6.62 o                         
  16   4  -7         19.49         21.51         4.58 o                         
  17   4  -7        208.10        208.17        10.59 o                         
  18   4  -7         94.82        104.65         8.73 o                         
  19   4  -7          3.61         -5.36         5.36 o                         
  20   4  -7         33.19         28.35         7.40 o                         
   0   5  -7        172.14        180.14         5.34 o                         
   1   5  -7        204.29        200.02         4.11 o                         
   2   5  -7        353.55        353.04         5.25 o                         
   3   5  -7         38.13         43.78         2.34 o                         
   4   5  -7        126.68        126.49         3.48 o                         
   5   5  -7        197.38        183.88         4.13 o                         
   6   5  -7         78.50         70.28         2.78 o                         
   7   5  -7        231.24        244.25         4.65 o                         
   8   5  -7        125.87        126.05         4.23 o                         
   9   5  -7        184.77        181.20         5.50 o                         
  10   5  -7         46.52         49.95         3.59 o                         
  11   5  -7         70.66         71.05         4.40 o                         
  12   5  -7        357.17        353.99         8.71 o                         
  13   5  -7        163.94        182.80         7.15 o                         
  14   5  -7         43.14         50.40         4.91 o                         
  15   5  -7        125.02        124.47         6.69 o                         
  16   5  -7         28.00         27.85         5.10 o                         
  17   5  -7         32.76         21.24         5.75 o                         
  18   5  -7         65.52         69.16         7.95 o                         
  19   5  -7         59.58         63.17         8.54 o                         
   1   6  -7        107.83        109.12         3.93 o                         
   2   6  -7        480.02        463.16         6.33 o                         
   3   6  -7         35.30         30.70         2.56 o                         
   4   6  -7        191.38        201.79         5.08 o                         
   5   6  -7         40.61         34.62         2.70 o                         
   6   6  -7        275.05        271.98         6.62 o                         
   7   6  -7         36.85         36.76         2.68 o                         
   8   6  -7        563.35        557.88         7.49 o                         
   9   6  -7         25.67         23.91         3.32 o                         
  10   6  -7        193.08        200.78         6.80 o                         
  11   6  -7         66.20         51.62         4.66 o                         
  12   6  -7         75.18         67.57         5.24 o                         
  13   6  -7         16.94         11.34         3.87 o                         
  14   6  -7        691.71        702.16        13.72 o                         
  15   6  -7         20.28         18.31         4.73 o                         
  16   6  -7         12.26         22.18         5.92 o                         
  17   6  -7          0.51          8.13         6.40 o                         
  18   6  -7        156.40        169.96        13.68 o                         
   0   7  -7        374.42        382.92        11.49 o                         
   1   7  -7        130.54        135.31         4.72 o                         
   2   7  -7         31.84         30.56         3.34 o                         
   3   7  -7        101.97        109.39         4.65 o                         
   4   7  -7         10.33         11.29         2.87 o                         
   5   7  -7        146.33        150.76         5.50 o                         
   6   7  -7         34.78         30.49         3.31 o                         
   7   7  -7        169.19        172.56         5.94 o                         
   8   7  -7         30.25         21.14         3.48 o                         
   9   7  -7        124.81        133.90         5.47 o                         
  10   7  -7         62.06         61.70         5.35 o                         
  11   7  -7         21.15         14.05         4.41 o                         
  12   7  -7         32.69         32.10         4.96 o                         
  13   7  -7          2.04          1.44         4.07 o                         
  14   7  -7         50.29         53.16         6.34 o                         
  15   7  -7        183.76        180.41        10.07 o                         
  16   7  -7         11.60          4.29         6.06 o                         
   1   8  -7        106.99        113.73         5.78 o                         
   2   8  -7         37.93         31.37         4.02 o                         
   3   8  -7        372.44        383.29         9.53 o                         
   4   8  -7         11.89          6.89         3.32 o                         
   5   8  -7         38.20         38.54         3.82 o                         
   6   8  -7         69.25         70.20         4.57 o                         
   7   8  -7        111.56        116.04         5.49 o                         
   8   8  -7        195.43        206.48         7.90 o                         
   9   8  -7         38.17         31.21         4.06 o                         
  10   8  -7         96.15        107.16         6.94 o                         
  11   8  -7         89.57         95.96         6.81 o                         
  12   8  -7          2.75          1.00         4.46 o                         
  13   8  -7         56.35         65.02         7.15 o                         
  14   8  -7        195.73        206.67        12.87 o                         
  15   8  -7         31.21         32.37         7.51 o                         
   0   9  -7         81.76         81.24         7.63 o                         
   1   9  -7         26.20         25.27         4.34 o                         
   2   9  -7         75.84         77.55         5.33 o                         
   3   9  -7          8.45          9.37         3.88 o                         
   4   9  -7         64.98         63.30         5.32 o                         
   5   9  -7         51.42         45.06         4.75 o                         
   6   9  -7         68.40         76.52         5.40 o                         
   7   9  -7         36.52         34.41         4.43 o                         
   8   9  -7        116.12        121.92         7.20 o                         
   9   9  -7         44.39         44.24         6.45 o                         
  10   9  -7         48.65         52.92         6.22 o                         
  11   9  -7         14.19         17.06         6.23 o                         
  12   9  -7        212.75        213.40        11.92 o                         
   1  10  -7         22.88         27.34         5.52 o                         
   2  10  -7         12.04         13.62         5.02 o                         
   3  10  -7         56.67         52.55         6.00 o                         
   4  10  -7         40.34         40.50         5.73 o                         
   5  10  -7         30.66         33.94         5.37 o                         
   6  10  -7         34.79         46.72         6.74 o                         
   7  10  -7         78.86         80.92        10.25 o                         
   8  10  -7         40.78         40.50         7.70 o                         
   9  10  -7        105.78        105.49        10.16 o                         
   0  11  -7         17.79         26.87         9.29 o                         
   1  11  -7         11.19         14.61         6.09 o                         
   0   0  -6       2511.31       2438.59        19.47 o                         
   2   0  -6        209.97        210.14         3.26 o                         
   4   0  -6       2256.93       2142.92        14.96 o                         
   6   0  -6       1658.16       1600.34        12.18 o                         
   8   0  -6        765.13        740.86         7.60 o                         
  10   0  -6        828.03        792.77         8.55 o                         
  12   0  -6        391.74        371.46         7.33 o                         
  14   0  -6        129.53        129.80         6.00 o                         
  16   0  -6         16.44         17.68         3.56 o                         
  18   0  -6         43.06         47.37         4.66 o                         
  20   0  -6         66.89         70.47        10.58 o                         
  22   0  -6          0.23          1.75         9.04 o                         
   1   1  -6       4151.19       4020.85        17.16 o                         
   2   1  -6        344.69        306.75         2.59 o                         
   3   1  -6        534.72        542.63         3.66 o                         
   4   1  -6          2.66         -0.15         0.65 o                         
   5   1  -6       2876.45       2829.85        14.34 o                         
   6   1  -6        263.08        253.17         2.94 o                         
   7   1  -6        132.23        145.11         2.62 o                         
   8   1  -6        147.75        156.13         3.17 o                         
   9   1  -6        391.61        360.43         4.21 o                         
  10   1  -6         64.28         62.19         2.34 o                         
  11   1  -6        632.29        612.89         6.18 o                         
  12   1  -6         27.16         28.34         2.23 o                         
  13   1  -6        397.41        376.58         6.63 o                         
  14   1  -6          9.62          2.63         2.25 o                         
  15   1  -6         36.99         33.28         3.22 o                         
  16   1  -6          9.27          4.72         2.76 o                         
  17   1  -6         44.74         47.14         4.51 o                         
  18   1  -6          2.76          2.62         3.63 o                         
  19   1  -6         60.99         68.69         5.78 o                         
  20   1  -6          6.79          1.92         3.92 o                         
  21   1  -6         90.41         87.25         8.18 o                         
  22   1  -6         14.74          7.51         6.12 o                         
   0   2  -6       5402.41       5789.18        33.17 o                         
   1   2  -6       8427.62       8829.88        33.48 o                         
   2   2  -6       1346.09       1503.01         7.26 o                         
   3   2  -6       1870.07       1726.17         8.88 o                         
   4   2  -6        864.94        858.00         5.21 o                         
   5   2  -6        109.37        119.06         2.20 o                         
   6   2  -6        437.05        450.27         4.40 o                         
   7   2  -6       1878.84       1831.23        10.87 o                         
   8   2  -6        400.42        370.16         4.18 o                         
   9   2  -6        103.73         99.16         2.83 o                         
  10   2  -6        308.17        297.36         4.77 o                         
  11   2  -6        532.42        522.25         6.43 o                         
  12   2  -6         21.76         22.28         2.43 o                         
  13   2  -6         36.66         34.87         3.01 o                         
  14   2  -6         14.89         14.20         2.84 o                         
  15   2  -6         40.02         52.76         5.25 o                         
  16   2  -6         55.14         65.12         4.99 o                         
  17   2  -6         35.64         44.63         4.84 o                         
  18   2  -6          3.18          4.13         3.80 o                         
  19   2  -6         68.10         71.69         6.06 o                         
  20   2  -6        105.03        102.68         7.67 o                         
  21   2  -6        220.77        226.73        11.94 o                         
  22   2  -6         28.09         28.29         7.31 o                         
   1   3  -6        152.22        164.93         3.25 o                         
   2   3  -6       1126.84       1026.77         6.12 o                         
   3   3  -6         97.61         91.95         1.93 o                         
   4   3  -6        253.34        237.01         2.95 o                         
   5   3  -6        171.77        174.11         2.62 o                         
   6   3  -6        836.40        793.07         6.20 o                         
   7   3  -6        683.73        654.69         5.90 o                         
   8   3  -6        701.25        685.89         6.58 o                         
   9   3  -6        192.11        199.88         4.83 o                         
  10   3  -6         29.41         32.78         2.43 o                         
  11   3  -6         62.94         60.60         3.23 o                         
  12   3  -6         69.16         66.19         3.49 o                         
  13   3  -6        229.21        223.73         6.07 o                         
  14   3  -6         13.86         15.80         3.16 o                         
  15   3  -6         32.40         31.50         4.08 o                         
  16   3  -6          8.80          8.67         3.68 o                         
  17   3  -6         19.08         24.83         4.39 o                         
  18   3  -6         13.31         16.11         4.61 o                         
  19   3  -6         88.49        102.63         7.56 o                         
  20   3  -6          1.92         -2.14         5.18 o                         
  21   3  -6         56.73         64.22         8.50 o                         
   0   4  -6        815.18        741.44         9.80 o                         
   1   4  -6        455.36        439.93         3.98 o                         
   2   4  -6        402.89        408.46         4.11 o                         
   3   4  -6       2644.90       2522.54        13.89 o                         
   4   4  -6        486.32        448.61         4.42 o                         
   5   4  -6         16.42         15.49         1.48 o                         
   6   4  -6         44.52         45.21         1.96 o                         
   7   4  -6       1271.74       1214.19         8.97 o                         
   8   4  -6         65.27         76.60         2.96 o                         
   9   4  -6        191.74        188.87         4.63 o                         
  10   4  -6         54.09         61.43         3.08 o                         
  11   4  -6        639.88        612.88         8.23 o                         
  12   4  -6        121.68        122.39         4.62 o                         
  13   4  -6          9.59          7.57         3.01 o                         
  14   4  -6         42.30         37.06         4.14 o                         
  15   4  -6         10.70         12.28         3.91 o                         
  16   4  -6         37.38         31.23         4.99 o                         
  17   4  -6         25.25         22.86         5.33 o                         
  18   4  -6         47.35         41.53         6.13 o                         
  19   4  -6         33.06         27.55         6.61 o                         
  20   4  -6         15.39         13.77         6.65 o                         
   1   5  -6        969.01        940.07         7.76 o                         
   2   5  -6        653.40        644.33         6.40 o                         
   3   5  -6         62.06         58.84         2.55 o                         
   4   5  -6         89.00         98.93         3.17 o                         
   5   5  -6       1364.15       1338.59        10.11 o                         
   6   5  -6         18.26         24.96         2.11 o                         
   7   5  -6         14.85         13.84         1.87 o                         
   8   5  -6        329.46        315.49         5.18 o                         
   9   5  -6        442.51        434.85         7.36 o                         
  10   5  -6        164.64        167.04         5.61 o                         
  11   5  -6         75.29         76.05         4.46 o                         
  12   5  -6         61.56         59.46         4.37 o                         
  13   5  -6        130.77        128.09         6.15 o                         
  14   5  -6         19.70         16.59         3.92 o                         
  15   5  -6         63.06         66.31         5.65 o                         
  16   5  -6         12.36          8.86         4.44 o                         
  17   5  -6          0.56          4.55         4.59 o                         
  18   5  -6         19.83         26.41         5.87 o                         
  19   5  -6         47.96         49.37         7.65 o                         
  20   5  -6         17.68         12.02         6.20 o                         
   0   6  -6        781.67        768.77        11.30 o                         
   1   6  -6          2.53          3.02         1.82 o                         
   2   6  -6        124.93        117.15         3.59 o                         
   3   6  -6         53.64         50.05         2.79 o                         
   4   6  -6       1398.42       1342.58        11.54 o                         
   5   6  -6        127.71        113.72         3.81 o                         
   6   6  -6        351.12        356.83         6.45 o                         
   7   6  -6         52.64         60.19         3.46 o                         
   8   6  -6        639.41        629.56         8.51 o                         
   9   6  -6         93.81         94.25         3.92 o                         
  10   6  -6        176.61        192.77         4.92 o                         
  11   6  -6        106.29         99.75         5.69 o                         
  12   6  -6        112.48        115.34         6.23 o                         
  13   6  -6         31.01         27.29         4.46 o                         
  14   6  -6          2.67          3.92         3.85 o                         
  15   6  -6          0.82          7.09         4.12 o                         
  16   6  -6        160.81        170.79         9.22 o                         
  17   6  -6         14.78         17.23         6.11 o                         
  18   6  -6         46.01         43.16         7.74 o                         
   1   7  -6        453.25        425.89         7.79 o                         
   2   7  -6         77.07         69.33         3.90 o                         
   3   7  -6         74.94         74.82         3.98 o                         
   4   7  -6         38.22         35.79         3.28 o                         
   5   7  -6        521.70        513.95         8.69 o                         
   6   7  -6        367.41        358.88         7.78 o                         
   7   7  -6         80.92         92.25         4.74 o                         
   8   7  -6         14.30         20.58         3.32 o                         
   9   7  -6        286.37        281.66         7.63 o                         
  10   7  -6          0.36          2.76         3.07 o                         
  11   7  -6         36.37         36.88         4.98 o                         
  12   7  -6         46.18         45.57         5.33 o                         
  13   7  -6         17.12         11.10         4.25 o                         
  14   7  -6        120.42        114.05         7.05 o                         
  15   7  -6         96.12        109.45         7.48 o                         
  16   7  -6         20.83         20.45         6.18 o                         
  17   7  -6          6.42          5.83         6.39 o                         
   0   8  -6        164.36        168.04         8.62 o                         
   1   8  -6        197.24        198.99         6.95 o                         
   2   8  -6        191.66        188.33         7.06 o                         
   3   8  -6        738.23        746.70        11.08 o                         
   4   8  -6        414.40        415.15         9.49 o                         
   5   8  -6        156.04        164.92         6.18 o                         
   6   8  -6         34.45         35.83         3.81 o                         
   7   8  -6        133.44        136.94         5.72 o                         
   8   8  -6         53.46         61.03         4.64 o                         
   9   8  -6         36.79         43.12         4.70 o                         
  10   8  -6         13.43          9.53         3.93 o                         
  11   8  -6        135.07        137.13         8.59 o                         
  12   8  -6          5.20          0.45         4.36 o                         
  13   8  -6        110.27        128.34         8.42 o                         
  14   8  -6         18.08         21.44         6.32 o                         
  15   8  -6         50.71         34.77         7.80 o                         
   1   9  -6          4.67          2.60         3.63 o                         
   2   9  -6        346.09        352.65        10.42 o                         
   3   9  -6          7.06          8.95         3.81 o                         
   4   9  -6        149.75        149.68         7.05 o                         
   5   9  -6         90.30         82.78         5.48 o                         
   6   9  -6        162.71        160.88         6.79 o                         
   7   9  -6         32.83         34.72         4.39 o                         
   8   9  -6        120.55        121.47         6.84 o                         
   9   9  -6         45.95         43.16         5.59 o                         
  10   9  -6         86.05         75.25         7.16 o                         
  11   9  -6         32.88         31.54         6.08 o                         
  12   9  -6          1.94          3.47         5.67 o                         
  13   9  -6          5.14         -5.85         5.85 o                         
   0  10  -6         63.85         65.20         8.64 o                         
   1  10  -6        162.70        158.39         8.06 o                         
   2  10  -6          5.17          2.51         4.19 o                         
   3  10  -6        277.80        294.08        10.70 o                         
   4  10  -6         84.26         85.35         6.78 o                         
   5  10  -6         32.01         33.85         5.96 o                         
   6  10  -6         27.52         28.04         5.90 o                         
   7  10  -6        270.72        292.00        13.60 o                         
   8  10  -6         48.35         39.97         7.24 o                         
   9  10  -6          1.68         -5.52         5.52 o                         
  10  10  -6         28.57         37.07         7.82 o                         
   1  11  -6        132.01        144.45        10.25 o                         
   2  11  -6        101.32         95.66         9.46 o                         
   3  11  -6         88.21         72.90         9.62 o                         
   4  11  -6         34.41         40.89         7.83 o                         
   2   0  -5       1287.68       1259.63         9.12 o                         
   4   0  -5        789.77        723.47         6.27 o                         
   6   0  -5         52.17         52.05         2.13 o                         
   8   0  -5        262.84        240.98         5.13 o                         
  10   0  -5       4829.67       4589.63        32.49 o                         
  12   0  -5        891.38        815.04        11.08 o                         
  14   0  -5       1308.57       1243.35        14.83 o                         
  16   0  -5          8.62         10.71         3.65 o                         
  18   0  -5        424.21        450.51        13.27 o                         
  20   0  -5        292.87        309.55        11.41 o                         
  22   0  -5        169.92        188.77        15.34 o                         
   0   1  -5       1486.01       1487.81         9.54 o                         
   1   1  -5         28.05         20.59         0.87 o                         
   2   1  -5        152.50        169.98         1.99 o                         
   3   1  -5       1616.69       1627.82         7.80 o                         
   4   1  -5        457.81        512.40         3.64 o                         
   5   1  -5        606.88        609.03         4.33 o                         
   6   1  -5        884.81        888.80         5.89 o                         
   7   1  -5       1387.70       1372.63         8.44 o                         
   8   1  -5        178.57        172.28         3.02 o                         
   9   1  -5        597.01        578.30         5.48 o                         
  10   1  -5        351.71        316.77         4.79 o                         
  11   1  -5        106.58        107.77         2.62 o                         
  12   1  -5        350.40        323.92         4.60 o                         
  13   1  -5        142.08        142.39         5.01 o                         
  14   1  -5         52.47         54.03         2.84 o                         
  15   1  -5        507.12        500.23         8.67 o                         
  16   1  -5        369.52        369.92         7.15 o                         
  17   1  -5          2.74          1.83         2.30 o                         
  18   1  -5          3.47          0.65         2.59 o                         
  19   1  -5        275.82        264.75         8.94 o                         
  20   1  -5        151.07        163.38         9.12 o                         
  21   1  -5         11.61          9.57         5.59 o                         
  22   1  -5         98.60        110.58        12.81 o                         
   1   2  -5         16.04         23.62         0.98 o                         
   2   2  -5        593.38        597.70         3.87 o                         
   3   2  -5       1218.06       1243.83         6.92 o                         
   4   2  -5        928.79        960.83         5.66 o                         
   5   2  -5        504.23        484.54         4.17 o                         
   6   2  -5         68.88         80.02         2.10 o                         
   7   2  -5        935.23        886.50         6.54 o                         
   8   2  -5        475.91        441.20         4.59 o                         
   9   2  -5        508.99        488.45         5.43 o                         
  10   2  -5         93.93         87.56         3.05 o                         
  11   2  -5        134.98        137.28         3.95 o                         
  12   2  -5        102.77         99.81         3.69 o                         
  13   2  -5        337.08        335.56         6.41 o                         
  14   2  -5        342.57        318.67         7.67 o                         
  15   2  -5        157.98        168.30         6.19 o                         
  16   2  -5         66.69         64.43         4.84 o                         
  17   2  -5        353.69        358.92         9.71 o                         
  18   2  -5        163.95        167.10         7.56 o                         
  19   2  -5         21.02         24.49         5.18 o                         
  20   2  -5         44.66         38.34         6.39 o                         
  21   2  -5        158.72        160.97         9.82 o                         
  22   2  -5         47.77         54.62         8.92 o                         
   0   3  -5       2809.22       2870.48        19.10 o                         
   1   3  -5        343.51        387.81         3.07 o                         
   2   3  -5         20.33         17.90         1.14 o                         
   3   3  -5         54.10         58.04         1.58 o                         
   4   3  -5        290.19        287.16         2.87 o                         
   5   3  -5         20.96         28.63         1.30 o                         
   6   3  -5        733.26        672.34         4.88 o                         
   7   3  -5         18.86         21.77         1.57 o                         
   8   3  -5        787.59        755.14         6.69 o                         
   9   3  -5        226.19        209.88         4.24 o                         
  10   3  -5        580.84        526.96         6.17 o                         
  11   3  -5         78.61         76.82         3.20 o                         
  12   3  -5       1242.24       1199.86        11.94 o                         
  13   3  -5         13.59         10.90         2.66 o                         
  14   3  -5         32.61         34.50         3.53 o                         
  15   3  -5         20.27         16.90         3.62 o                         
  16   3  -5        606.43        601.86        11.84 o                         
  17   3  -5         11.40          4.29         3.92 o                         
  18   3  -5         39.41         43.55         5.39 o                         
  19   3  -5         24.67         22.30         5.11 o                         
  20   3  -5        218.36        218.62        11.45 o                         
  21   3  -5          8.28          3.45         6.13 o                         
   1   4  -5        441.05        420.48         3.73 o                         
   2   4  -5        312.86        312.81         3.27 o                         
   3   4  -5        411.37        348.14         3.53 o                         
   4   4  -5        742.04        747.50         6.15 o                         
   5   4  -5        386.69        387.23         4.06 o                         
   6   4  -5        196.14        207.37         3.35 o                         
   7   4  -5        459.20        444.26         4.64 o                         
   8   4  -5        112.07         98.90         2.64 o                         
   9   4  -5        704.88        682.54         6.46 o                         
  10   4  -5        375.83        378.10         7.71 o                         
  11   4  -5        867.03        840.98         9.56 o                         
  12   4  -5         27.93         27.22         3.07 o                         
  13   4  -5        393.20        398.47         8.46 o                         
  14   4  -5         87.27         91.54         5.07 o                         
  15   4  -5        261.94        278.67         8.70 o                         
  16   4  -5         65.49         69.57         6.16 o                         
  17   4  -5        376.07        379.77        14.71 o                         
  18   4  -5        240.35        250.39        11.05 o                         
  19   4  -5         52.09         62.89         7.69 o                         
  20   4  -5         40.11         43.05         6.96 o                         
  21   4  -5         73.07         99.08         9.82 o                         
   0   5  -5       1087.42       1090.67        11.45 o                         
   1   5  -5        481.41        453.13         4.75 o                         
   2   5  -5        443.35        422.83         4.65 o                         
   3   5  -5        497.41        449.25         5.00 o                         
   4   5  -5        178.91        162.26         3.56 o                         
   5   5  -5        759.83        707.26         7.07 o                         
   6   5  -5         70.07         74.51         2.93 o                         
   7   5  -5        167.88        169.95         3.96 o                         
   8   5  -5         24.27         30.84         2.24 o                         
   9   5  -5         99.38        103.46         3.65 o                         
  10   5  -5         44.12         44.43         2.82 o                         
  11   5  -5        167.88        156.23         4.05 o                         
  12   5  -5        170.76        174.99         6.80 o                         
  13   5  -5        269.10        272.67         8.22 o                         
  14   5  -5          8.54          7.16         3.41 o                         
  15   5  -5        374.77        370.79        10.94 o                         
  16   5  -5         26.29         25.44         4.85 o                         
  17   5  -5         70.58         73.59         6.86 o                         
  18   5  -5         88.41         87.91         8.01 o                         
  19   5  -5         71.98         69.00         7.59 o                         
  20   5  -5         42.94         30.98         8.07 o                         
   1   6  -5         16.82         18.53         1.87 o                         
   2   6  -5        120.09        121.51         3.48 o                         
   3   6  -5         91.48         83.30         3.09 o                         
   4   6  -5        327.20        293.73         5.45 o                         
   5   6  -5         55.65         58.33         3.01 o                         
   6   6  -5        373.18        356.32         6.15 o                         
   7   6  -5        155.23        148.12         4.59 o                         
   8   6  -5        406.69        409.51         7.29 o                         
   9   6  -5        180.82        186.53         5.46 o                         
  10   6  -5        450.33        452.06         8.46 o                         
  11   6  -5         88.84         94.55         4.59 o                         
  12   6  -5         32.28         35.23         3.61 o                         
  13   6  -5         50.71         44.47         4.69 o                         
  14   6  -5        532.16        539.45        12.53 o                         
  15   6  -5         28.30         24.82         5.10 o                         
  16   6  -5          1.29          5.01         4.41 o                         
  17   6  -5         87.76        116.11         8.41 o                         
  18   6  -5        185.37        187.14        11.48 o                         
  19   6  -5         21.31         47.30         8.33 o                         
   0   7  -5         71.58         77.01         5.13 o                         
   1   7  -5        163.49        168.70         4.92 o                         
   2   7  -5         52.45         58.00         3.22 o                         
   3   7  -5        420.79        414.85         7.14 o                         
   4   7  -5         32.36         35.67         3.14 o                         
   5   7  -5        173.40        158.89         5.23 o                         
   6   7  -5         19.87         18.76         2.99 o                         
   7   7  -5        333.35        344.44         7.88 o                         
   8   7  -5         47.43         43.45         3.74 o                         
   9   7  -5        162.48        151.27         5.75 o                         
  10   7  -5         38.55         39.78         4.29 o                         
  11   7  -5        288.95        280.96         8.53 o                         
  12   7  -5         49.87         63.55         4.94 o                         
  13   7  -5        282.68        293.70        10.16 o                         
  14   7  -5         20.61         14.16         4.59 o                         
  15   7  -5        179.97        184.45         9.20 o                         
  16   7  -5         84.82         82.60         8.16 o                         
  17   7  -5        106.40        121.44        10.20 o                         
   1   8  -5        169.32        163.24         6.15 o                         
   2   8  -5         18.44         22.27         3.40 o                         
   3   8  -5        399.84        420.46         9.38 o                         
   4   8  -5        102.85        102.16         4.95 o                         
   5   8  -5        115.09        124.83         5.32 o                         
   6   8  -5        183.94        176.95         6.05 o                         
   7   8  -5         99.52        104.34         5.13 o                         
   8   8  -5         66.99         65.92         4.74 o                         
   9   8  -5         74.05         71.93         5.27 o                         
  10   8  -5        114.59        108.02         6.53 o                         
  11   8  -5        134.99        145.53         7.15 o                         
  12   8  -5         37.96         42.07         5.11 o                         
  13   8  -5         79.91         80.92         6.23 o                         
  14   8  -5         67.95         65.69         7.56 o                         
  15   8  -5         16.17          4.82         6.45 o                         
  16   8  -5         11.80          4.60         6.62 o                         
   0   9  -5         84.97         84.90         8.38 o                         
   1   9  -5         78.57         87.59         5.73 o                         
   2   9  -5         30.57         31.42         4.35 o                         
   3   9  -5        186.82        191.03         7.76 o                         
   4   9  -5         52.92         60.70         4.92 o                         
   5   9  -5         13.70         16.62         3.93 o                         
   6   9  -5        133.98        148.10         6.55 o                         
   7   9  -5         81.70         89.12         5.68 o                         
   8   9  -5        147.79        139.97         7.77 o                         
   9   9  -5          1.55          2.96         4.48 o                         
  10   9  -5         34.63         41.92         6.88 o                         
  11   9  -5          2.76          7.37         5.66 o                         
  12   9  -5        153.01        158.96        11.27 o                         
  13   9  -5         15.22         21.91         7.02 o                         
   1  10  -5         39.11         47.29         5.38 o                         
   2  10  -5         18.01         24.72         4.71 o                         
   3  10  -5          7.41          3.53         4.11 o                         
   4  10  -5         14.62         13.35         4.93 o                         
   5  10  -5         66.56         67.11         6.53 o                         
   6  10  -5         30.20         32.59         5.59 o                         
   7  10  -5        194.76        187.63         9.66 o                         
   8  10  -5         12.49         15.94         6.30 o                         
   9  10  -5         43.07         45.44         7.51 o                         
  10  10  -5          6.68          0.17         6.07 o                         
   0  11  -5          5.92         15.96        13.75 o                         
   1  11  -5         89.46        107.07        10.97 o                         
   2  11  -5         18.52          9.55         6.15 o                         
   3  11  -5         18.18         21.87         6.65 o                         
   4  11  -5         62.53         86.06         9.20 o                         
   5  11  -5         23.66         23.48         8.81 o                         
   0   0  -4       9672.44      10505.00        72.85 o                         
   2   0  -4        906.74        865.70         6.28 o                         
   4   0  -4        289.67        275.82         3.44 o                         
   6   0  -4        724.12        705.32         6.89 o                         
   8   0  -4        245.37        216.38         3.74 o                         
  10   0  -4        733.27        685.38         8.02 o                         
  12   0  -4        979.38        895.17        12.41 o                         
  14   0  -4         42.96         31.22         4.04 o                         
  16   0  -4       1160.48       1118.23        17.80 o                         
  18   0  -4        128.82        131.87         8.77 o                         
  20   0  -4         71.54         69.98         9.21 o                         
  22   0  -4        114.80        118.87        11.68 o                         
   1   1  -4        903.88        942.39         4.49 o                         
   2   1  -4        101.26        117.47         1.74 o                         
   3   1  -4        125.63        109.26         1.45 o                         
   4   1  -4       1882.20       1972.23         9.81 o                         
   5   1  -4       2442.88       2520.52        12.67 o                         
   6   1  -4         25.45         37.54         1.38 o                         
   7   1  -4       2587.34       2606.68        14.57 o                         
   8   1  -4        154.21        157.53         2.98 o                         
   9   1  -4        755.00        711.66         5.73 o                         
  10   1  -4        273.13        262.90         4.01 o                         
  11   1  -4       1494.28       1382.00        10.24 o                         
  12   1  -4         30.03         30.65         2.06 o                         
  13   1  -4        564.35        555.07         6.83 o                         
  14   1  -4        178.31        178.46         5.22 o                         
  15   1  -4        145.45        133.11         4.95 o                         
  16   1  -4         89.33         94.77         4.57 o                         
  17   1  -4        610.61        626.98         9.88 o                         
  18   1  -4        291.32        312.37         8.81 o                         
  19   1  -4        171.56        187.48         6.84 o                         
  20   1  -4        121.05        131.36         6.26 o                         
  21   1  -4        186.23        175.60         7.75 o                         
  22   1  -4         36.03         44.52         6.61 o                         
   0   2  -4       2989.74       3044.78        17.74 o                         
   1   2  -4        525.75        565.60         3.47 o                         
   2   2  -4        592.85        656.42         4.13 o                         
   3   2  -4       1404.56       1463.78         7.49 o                         
   4   2  -4        154.36        170.68         2.32 o                         
   5   2  -4        500.02        485.73         3.82 o                         
   6   2  -4        627.65        641.28         5.02 o                         
   7   2  -4        950.34        976.69         6.98 o                         
   8   2  -4         80.93         85.55         2.30 o                         
   9   2  -4       1295.47       1214.14         8.77 o                         
  10   2  -4         90.57         76.65         2.39 o                         
  11   2  -4        687.25        680.24         6.77 o                         
  12   2  -4        174.83        185.62         4.13 o                         
  13   2  -4        241.08        243.79         5.11 o                         
  14   2  -4         66.66         63.96         3.23 o                         
  15   2  -4        524.35        507.63         8.01 o                         
  16   2  -4        386.15        374.47         8.68 o                         
  17   2  -4        131.56        134.62         5.65 o                         
  18   2  -4         24.94         28.21         3.60 o                         
  19   2  -4        246.86        246.29         7.50 o                         
  20   2  -4        101.56         98.54         7.03 o                         
  21   2  -4         41.81         44.93         6.52 o                         
  22   2  -4         32.42         29.20         6.92 o                         
   1   3  -4        258.78        262.91         2.50 o                         
   2   3  -4        545.58        532.57         3.78 o                         
   3   3  -4         45.67         44.44         1.30 o                         
   4   3  -4        593.78        559.00         4.12 o                         
   5   3  -4        115.27        114.40         2.05 o                         
   6   3  -4        935.48        907.59         6.10 o                         
   7   3  -4        341.75        328.68         3.29 o                         
   8   3  -4         65.87         60.06         1.86 o                         
   9   3  -4        488.12        456.80         4.92 o                         
  10   3  -4       1683.06       1649.07        11.52 o                         
  11   3  -4        250.81        239.78         4.58 o                         
  12   3  -4        456.22        435.89         5.92 o                         
  13   3  -4        112.65        109.21         3.72 o                         
  14   3  -4       1297.67       1306.19        12.80 o                         
  15   3  -4         75.94         73.38         5.02 o                         
  16   3  -4          5.39          8.06         2.85 o                         
  17   3  -4         97.76        102.61         6.44 o                         
  18   3  -4        414.04        409.43        12.05 o                         
  19   3  -4         31.93         35.88         5.35 o                         
  20   3  -4        188.61        199.96         9.95 o                         
  21   3  -4         34.23         44.49         7.80 o                         
  22   3  -4         51.55         70.80         8.78 o                         
   0   4  -4        547.28        542.14         5.45 o                         
   1   4  -4         38.26         39.06         1.39 o                         
   2   4  -4         73.80         73.67         1.78 o                         
   3   4  -4       1748.17       1756.66         9.97 o                         
   4   4  -4        114.55        127.14         2.56 o                         
   5   4  -4        156.12        151.60         2.78 o                         
   6   4  -4         94.31         90.08         2.32 o                         
   7   4  -4        750.12        689.49         6.37 o                         
   8   4  -4          4.76          7.15         1.47 o                         
   9   4  -4        588.17        555.16         5.96 o                         
  10   4  -4         51.61         55.68         2.55 o                         
  11   4  -4        109.94        126.00         3.72 o                         
  12   4  -4        157.25        160.90         4.40 o                         
  13   4  -4        210.42        214.23         5.08 o                         
  14   4  -4         12.14         10.50         2.19 o                         
  15   4  -4        150.37        151.57         5.59 o                         
  16   4  -4        126.32        131.42         7.11 o                         
  17   4  -4          4.54         -1.02         4.02 o                         
  18   4  -4         69.49         65.49         6.47 o                         
  19   4  -4        200.83        198.26        11.63 o                         
  20   4  -4         40.44         29.38         6.46 o                         
  21   4  -4         26.25         13.49         6.75 o                         
   1   5  -4        760.69        712.00         5.87 o                         
   2   5  -4        322.48        331.79         4.01 o                         
   3   5  -4        995.55        932.84         7.41 o                         
   4   5  -4        170.24        151.79         3.48 o                         
   5   5  -4        712.86        700.86         6.60 o                         
   6   5  -4        435.29        406.51         5.00 o                         
   7   5  -4        262.98        262.88         4.52 o                         
   8   5  -4        349.57        335.52         7.47 o                         
   9   5  -4        311.66        310.94         5.64 o                         
  10   5  -4        473.91        432.60         6.66 o                         
  11   5  -4        331.92        315.84         6.61 o                         
  12   5  -4         86.40         85.84         3.95 o                         
  13   5  -4        355.05        350.35         7.65 o                         
  14   5  -4        408.39        405.16         7.91 o                         
  15   5  -4         84.22         77.12         5.75 o                         
  16   5  -4         63.59         61.59         6.12 o                         
  17   5  -4        136.44        149.86        10.12 o                         
  18   5  -4        179.19        179.51        10.01 o                         
  19   5  -4         25.17         12.28         6.33 o                         
  20   5  -4         19.98         14.94         6.73 o                         
   0   6  -4       1020.45       1015.11        11.67 o                         
   1   6  -4         15.16         11.71         1.69 o                         
   2   6  -4        239.27        228.39         4.12 o                         
   3   6  -4        157.05        165.99         3.78 o                         
   4   6  -4         40.73         40.09         2.48 o                         
   5   6  -4          3.63          4.79         1.82 o                         
   6   6  -4        186.91        178.56         4.60 o                         
   7   6  -4          1.83          0.11         2.01 o                         
   8   6  -4        568.40        558.91         7.67 o                         
   9   6  -4          7.98          8.16         2.39 o                         
  10   6  -4        133.98        134.55         5.32 o                         
  11   6  -4         58.35         62.73         4.21 o                         
  12   6  -4        528.02        529.88         9.96 o                         
  13   6  -4         71.99         75.00         5.05 o                         
  14   6  -4         37.38         43.22         4.27 o                         
  15   6  -4          9.78          4.69         4.05 o                         
  16   6  -4        311.09        309.17        11.13 o                         
  17   6  -4         19.13         17.85         6.06 o                         
  18   6  -4        118.30        115.04         9.79 o                         
  19   6  -4         12.54          5.43         6.85 o                         
   1   7  -4        398.09        402.81         6.39 o                         
   2   7  -4         68.06         71.50         3.21 o                         
   3   7  -4        267.76        271.91         5.73 o                         
   4   7  -4        100.65        101.22         4.37 o                         
   5   7  -4         58.25         60.57         3.81 o                         
   6   7  -4        151.34        154.11         5.28 o                         
   7   7  -4        308.51        304.10         7.88 o                         
   8   7  -4         84.26         83.08         4.33 o                         
   9   7  -4        253.09        236.56         7.33 o                         
  10   7  -4         37.20         36.28         4.05 o                         
  11   7  -4        280.98        280.44         8.40 o                         
  12   7  -4         52.45         50.40         4.53 o                         
  13   7  -4        270.03        252.93         8.12 o                         
  14   7  -4        107.60        114.58         6.31 o                         
  15   7  -4        277.21        271.94        11.33 o                         
  16   7  -4          0.24         -2.22         4.94 o                         
  17   7  -4         24.53         23.19         8.22 o                         
  18   7  -4         65.09         80.33         9.24 o                         
   0   8  -4         10.08         15.55         4.85 o                         
   1   8  -4        326.05        341.46         7.81 o                         
   2   8  -4         23.29         20.57         3.19 o                         
   3   8  -4        217.24        218.89         6.48 o                         
   4   8  -4         19.82         18.66         3.08 o                         
   5   8  -4        126.33        132.56         5.34 o                         
   6   8  -4        133.76        137.54         5.87 o                         
   7   8  -4         70.98         69.93         4.52 o                         
   8   8  -4         49.30         44.84         4.42 o                         
   9   8  -4         57.59         64.96         5.07 o                         
  10   8  -4         37.97         36.73         4.62 o                         
  11   8  -4         44.17         45.49         5.20 o                         
  12   8  -4        115.18        122.64         7.04 o                         
  13   8  -4         94.67        104.09         6.59 o                         
  14   8  -4         16.82         20.99         5.62 o                         
  15   8  -4        105.88         97.42         9.35 o                         
  16   8  -4         14.64         12.85         6.48 o                         
   1   9  -4          3.52          1.44         3.29 o                         
   2   9  -4         53.16         59.77         4.91 o                         
   3   9  -4        190.97        201.31         7.55 o                         
   4   9  -4        126.82        128.27         6.30 o                         
   5   9  -4          9.91          3.45         3.44 o                         
   6   9  -4        208.09        206.06         8.34 o                         
   7   9  -4         41.92         40.11         4.73 o                         
   8   9  -4         96.56         99.87         6.57 o                         
   9   9  -4         11.49         11.09         4.65 o                         
  10   9  -4        214.54        204.11        10.47 o                         
  11   9  -4          0.81         -4.72         4.72 o                         
  12   9  -4          6.95          6.37         5.42 o                         
  13   9  -4         36.94         32.30         7.37 o                         
  14   9  -4        289.63        299.18        19.93 o                         
   0  10  -4         17.69         19.77         6.26 o                         
   1  10  -4         24.42         22.06         4.49 o                         
   2  10  -4         25.91         36.24         5.11 o                         
   3  10  -4        132.31        134.18         7.37 o                         
   4  10  -4         20.61         17.27         4.74 o                         
   5  10  -4          3.37          5.69         4.70 o                         
   6  10  -4         18.29         23.22         5.25 o                         
   7  10  -4        105.34         84.34         6.80 o                         
   8  10  -4         82.51         83.59         7.86 o                         
   9  10  -4         45.70         31.56         6.13 o                         
  10  10  -4         15.23         12.54         6.14 o                         
  11  10  -4        108.98        105.13         9.85 o                         
   1  11  -4         30.99         21.89         6.87 o                         
   2  11  -4          8.32          1.32         6.02 o                         
   3  11  -4          7.90         13.10         6.42 o                         
   4  11  -4          1.82         -5.93         5.93 o                         
   5  11  -4         62.26         74.17         8.96 o                         
   6  11  -4          1.58          0.36         5.53 o                         
   2   0  -3       7997.29       8187.14        44.24 o                         
   4   0  -3       3310.63       3355.15        21.02 o                         
   6   0  -3       4047.99       4106.94        26.75 o                         
   8   0  -3        796.82        801.53         7.90 o                         
  10   0  -3         56.03         48.88         2.54 o                         
  12   0  -3        846.85        763.88        11.29 o                         
  14   0  -3        140.82        121.85         6.52 o                         
  16   0  -3         33.71         37.14         5.47 o                         
  18   0  -3         35.19         41.41         5.92 o                         
  20   0  -3         77.70         75.13         7.91 o                         
  22   0  -3        263.62        270.40        17.78 o                         
   0   1  -3      25036.98      26430.05       136.54 o                         
   1   1  -3      26976.11      28206.15       108.14 o                         
   2   1  -3       1475.26       1722.80         7.71 o                         
   3   1  -3       1572.22       1536.29         7.45 o                         
   4   1  -3       1263.56       1293.77         7.19 o                         
   5   1  -3         78.23         84.68         1.63 o                         
   6   1  -3        337.26        338.21         2.97 o                         
   7   1  -3       2167.01       2111.05        11.55 o                         
   8   1  -3        329.14        326.31         3.49 o                         
   9   1  -3        388.93        380.54         3.99 o                         
  10   1  -3         12.62         13.39         1.45 o                         
  11   1  -3       1522.22       1456.49        10.67 o                         
  12   1  -3         16.58         14.00         1.87 o                         
  13   1  -3         16.44         17.91         2.29 o                         
  14   1  -3        131.44        103.52         4.43 o                         
  15   1  -3          0.99          6.86         2.61 o                         
  16   1  -3         14.35         10.31         2.81 o                         
  17   1  -3         19.62         22.20         3.45 o                         
  18   1  -3         37.69         39.55         4.20 o                         
  19   1  -3          0.35          1.36         3.33 o                         
  20   1  -3        198.86        212.40         8.53 o                         
  21   1  -3         93.38        106.57         8.33 o                         
  22   1  -3         18.54         20.68         5.57 o                         
  23   1  -3         21.07         21.29         6.76 o                         
   1   2  -3       4007.59       4154.12        16.98 o                         
   2   2  -3       1055.90       1077.11         5.45 o                         
   3   2  -3        662.46        707.57         4.09 o                         
   4   2  -3        819.65        862.65         5.05 o                         
   5   2  -3       3742.67       3772.18        17.14 o                         
   6   2  -3        247.46        227.19         2.77 o                         
   7   2  -3        231.00        252.31         2.83 o                         
   8   2  -3        759.29        755.62         5.51 o                         
   9   2  -3         88.86         82.95         2.19 o                         
  10   2  -3        190.04        165.02         3.28 o                         
  11   2  -3        693.50        648.36         6.80 o                         
  12   2  -3        176.68        187.18         4.47 o                         
  13   2  -3        388.50        352.93         6.03 o                         
  14   2  -3         48.40         48.63         3.16 o                         
  15   2  -3         10.76         10.46         2.84 o                         
  16   2  -3          2.52          5.40         2.90 o                         
  17   2  -3         23.18         29.09         3.76 o                         
  18   2  -3         18.44         18.11         3.83 o                         
  19   2  -3         18.05         17.59         3.87 o                         
  20   2  -3         69.43         71.75         5.59 o                         
  21   2  -3          0.53         -4.70         4.70 o                         
  22   2  -3        132.96        148.12        10.13 o                         
   0   3  -3       6177.93       6030.09        34.17 o                         
   1   3  -3         56.21         67.55         1.49 o                         
   2   3  -3        451.67        449.84         3.38 o                         
   3   3  -3        290.98        334.15         2.88 o                         
   4   3  -3       3024.58       2938.81        13.85 o                         
   5   3  -3         97.37        104.76         1.85 o                         
   6   3  -3       2146.39       2173.53        11.44 o                         
   7   3  -3        292.64        295.06         3.29 o                         
   8   3  -3       1592.74       1510.39         9.85 o                         
   9   3  -3        615.90        586.53         5.53 o                         
  10   3  -3        423.86        397.94         4.97 o                         
  11   3  -3        216.91        210.17         4.46 o                         
  12   3  -3        286.35        264.61         4.94 o                         
  13   3  -3         53.20         49.45         3.45 o                         
  14   3  -3          5.09          4.76         2.93 o                         
  15   3  -3         19.51         18.61         3.31 o                         
  16   3  -3        119.79        130.09         6.92 o                         
  17   3  -3         89.20         94.76         5.73 o                         
  18   3  -3         54.28         55.76         4.86 o                         
  19   3  -3         92.32         97.65         5.97 o                         
  20   3  -3         97.00        115.50         7.58 o                         
  21   3  -3        102.08        101.99         8.77 o                         
  22   3  -3         17.44         24.89         7.28 o                         
   1   4  -3       1653.48       1591.58         9.22 o                         
   2   4  -3        859.81        834.15         5.72 o                         
   3   4  -3        261.92        239.27         3.28 o                         
   4   4  -3        303.49        296.03         3.59 o                         
   5   4  -3       1448.59       1468.99         9.29 o                         
   6   4  -3        554.68        511.10         4.65 o                         
   7   4  -3        228.36        211.02         3.41 o                         
   8   4  -3        113.94        113.24         2.82 o                         
   9   4  -3        846.29        871.21         7.75 o                         
  10   4  -3         92.34         86.49         3.47 o                         
  11   4  -3        186.01        185.57         4.72 o                         
  12   4  -3        438.07        440.24         6.66 o                         
  13   4  -3         77.37         77.00         4.03 o                         
  14   4  -3         90.05         92.94         4.74 o                         
  15   4  -3         76.87         86.18         5.05 o                         
  16   4  -3          0.61          0.64         3.23 o                         
  17   4  -3          4.78          7.37         3.41 o                         
  18   4  -3         17.14         15.66         3.95 o                         
  19   4  -3         97.38        105.70         5.66 o                         
  20   4  -3         14.61          1.74         5.95 o                         
  21   4  -3         34.43         31.49         7.22 o                         
   0   5  -3         86.32         91.00         3.11 o                         
   1   5  -3        853.29        807.09         6.09 o                         
   2   5  -3        622.66        624.22         5.63 o                         
   3   5  -3       2171.54       2087.49        12.54 o                         
   4   5  -3       1198.90       1194.43         9.05 o                         
   5   5  -3        248.60        249.11         4.10 o                         
   6   5  -3        128.40        124.65         3.29 o                         
   7   5  -3       1809.81       1791.58        12.88 o                         
   8   5  -3        270.74        251.68         4.82 o                         
   9   5  -3        182.39        187.24         4.51 o                         
  10   5  -3        214.70        219.08         5.46 o                         
  11   5  -3        182.44        176.77         5.35 o                         
  12   5  -3         29.34         27.93         3.05 o                         
  13   5  -3         23.59         29.91         3.29 o                         
  14   5  -3         21.74         21.16         3.45 o                         
  15   5  -3        101.10        114.42         6.22 o                         
  16   5  -3         18.47         18.92         4.24 o                         
  17   5  -3         23.69         24.78         4.50 o                         
  18   5  -3         32.92         35.01         4.43 o                         
  19   5  -3         64.87         76.40         8.85 o                         
  20   5  -3         40.01         28.16         8.71 o                         
   1   6  -3        120.97        131.53         3.50 o                         
   2   6  -3       1148.66       1111.85         9.22 o                         
   3   6  -3        111.77        115.05         3.40 o                         
   4   6  -3        431.87        431.65         5.91 o                         
   5   6  -3        113.73        119.34         3.87 o                         
   6   6  -3        160.01        171.71         4.75 o                         
   7   6  -3        120.81        111.25         3.90 o                         
   8   6  -3        754.43        739.02         8.63 o                         
   9   6  -3         35.44         33.72         2.90 o                         
  10   6  -3        163.33        152.43         5.60 o                         
  11   6  -3         40.19         31.35         3.65 o                         
  12   6  -3        136.49        136.56         6.13 o                         
  13   6  -3         26.00         25.72         3.92 o                         
  14   6  -3        111.07        101.65         6.02 o                         
  15   6  -3         14.48         11.13         4.16 o                         
  16   6  -3         11.04          3.97         4.46 o                         
  17   6  -3          9.63         13.90         4.18 o                         
  18   6  -3         50.31         52.44         7.32 o                         
  19   6  -3         14.61         26.42         7.60 o                         
   0   7  -3        274.23        279.49         8.43 o                         
   1   7  -3         46.29         49.69         2.97 o                         
   2   7  -3        128.39        137.33         4.11 o                         
   3   7  -3       1984.92       1901.24        14.64 o                         
   4   7  -3        102.66        103.49         4.08 o                         
   5   7  -3        149.54        157.82         4.84 o                         
   6   7  -3         29.27         34.94         3.04 o                         
   7   7  -3        889.40        879.95        10.42 o                         
   8   7  -3         37.39         37.29         3.51 o                         
   9   7  -3         14.05         16.63         3.27 o                         
  10   7  -3        131.45        130.49         6.16 o                         
  11   7  -3        146.04        153.43         6.62 o                         
  12   7  -3         93.13         82.36         5.54 o                         
  13   7  -3         91.14         88.51         5.93 o                         
  14   7  -3         36.45         37.92         4.99 o                         
  15   7  -3          1.86         -4.02         4.02 o                         
  16   7  -3         66.10         60.36         6.80 o                         
  17   7  -3         81.97         88.72         8.83 o                         
  18   7  -3          8.76          4.43         6.35 o                         
   1   8  -3        253.77        258.93         6.82 o                         
   2   8  -3        445.01        425.61         8.48 o                         
   3   8  -3         98.13         93.93         4.40 o                         
   4   8  -3          6.87          1.05         2.73 o                         
   5   8  -3        581.08        596.73         9.20 o                         
   6   8  -3        100.03        112.32         6.02 o                         
   7   8  -3          3.79          0.94         3.02 o                         
   8   8  -3         92.85         96.73         6.33 o                         
   9   8  -3        298.42        295.93         9.67 o                         
  10   8  -3         20.44         23.73         4.58 o                         
  11   8  -3          0.43          1.85         3.90 o                         
  12   8  -3          0.72          1.27         4.00 o                         
  13   8  -3         32.19         30.06         4.95 o                         
  14   8  -3         31.36         33.17         5.72 o                         
  15   8  -3        136.62        127.62         9.66 o                         
  16   8  -3          7.34          5.24         6.14 o                         
   0   9  -3        546.45        556.98        19.69 o                         
   1   9  -3         34.43         31.31         4.03 o                         
   2   9  -3         90.07         94.69         5.30 o                         
   3   9  -3         37.91         40.46         4.12 o                         
   4   9  -3        880.05        916.09        12.55 o                         
   5   9  -3         24.21         31.14         4.25 o                         
   6   9  -3          1.48          1.18         3.62 o                         
   7   9  -3        155.59        167.24         7.38 o                         
   8   9  -3         38.21         39.72         4.98 o                         
   9   9  -3         32.70         26.64         5.09 o                         
  10   9  -3         72.18         82.20         7.03 o                         
  11   9  -3         73.10         67.36         7.29 o                         
  12   9  -3         17.78          9.57         6.90 o                         
  13   9  -3        119.43        128.62         9.61 o                         
  14   9  -3         39.93         41.46         7.49 o                         
   1  10  -3        140.88        153.66         8.60 o                         
   2  10  -3         56.52         58.51         5.67 o                         
   3  10  -3         32.64         28.27         4.64 o                         
   4  10  -3         12.22          5.16         4.04 o                         
   5  10  -3        349.56        346.40        11.05 o                         
   6  10  -3         75.45         73.19         6.39 o                         
   7  10  -3         36.60         30.56         5.13 o                         
   8  10  -3         26.58         26.68         5.66 o                         
   9  10  -3         53.32         60.29         6.74 o                         
  10  10  -3         57.46         45.47         6.85 o                         
  11  10  -3         29.65         30.83         6.33 o                         
   0  11  -3        155.60        157.21        12.64 o                         
   1  11  -3        110.10        111.32         8.04 o                         
   2  11  -3          8.03          5.25         5.28 o                         
   3  11  -3        168.65        184.59        10.69 o                         
   4  11  -3         80.08         72.62         8.36 o                         
   5  11  -3        130.77        122.50        10.42 o                         
   6  11  -3        100.36         96.29         9.01 o                         
   7  11  -3         40.88         51.65         7.80 o                         
   0   0  -2       3460.91       3537.59        27.33 o                         
   2   0  -2        224.02        237.42         2.36 o                         
   4   0  -2       2539.61       2510.90        17.03 o                         
   6   0  -2       7063.87       7592.74        50.23 o                         
   8   0  -2        842.18        793.80         8.72 o                         
  10   0  -2       1183.06       1092.14        11.59 o                         
  12   0  -2       1117.83       1078.01        15.54 o                         
  14   0  -2        306.71        288.10         9.58 o                         
  16   0  -2       1104.58       1031.57        19.21 o                         
  18   0  -2        141.87        144.17         9.21 o                         
  20   0  -2        529.05        516.53        24.61 o                         
  22   0  -2        171.82        179.39        13.06 o                         
   1   1  -2       1379.75       1305.48         6.08 o                         
   2   1  -2        884.34        943.02         4.68 o                         
   3   1  -2       1685.83       1639.42         7.62 o                         
   4   1  -2         43.89         42.84         1.08 o                         
   5   1  -2        108.92        130.43         1.88 o                         
   6   1  -2        292.22        269.69         2.71 o                         
   7   1  -2        921.99        921.76         5.99 o                         
   8   1  -2        296.95        313.62         3.47 o                         
   9   1  -2        954.28        950.89         7.27 o                         
  10   1  -2       1373.71       1317.13         9.59 o                         
  11   1  -2       1718.33       1639.38        11.83 o                         
  12   1  -2        283.60        284.32         4.99 o                         
  13   1  -2        183.95        197.10         5.44 o                         
  14   1  -2        424.09        391.57         7.96 o                         
  15   1  -2        303.03        307.94         7.47 o                         
  16   1  -2         61.91         63.39         4.17 o                         
  17   1  -2        565.87        559.88        10.75 o                         
  18   1  -2        173.94        178.28         7.06 o                         
  19   1  -2        117.82        125.15         6.42 o                         
  20   1  -2         35.22         38.84         4.84 o                         
  21   1  -2        284.30        271.20        10.67 o                         
  22   1  -2         58.29         70.62         7.21 o                         
  23   1  -2          6.44          5.91         6.14 o                         
   0   2  -2       1532.21       1716.40        10.81 o                         
   1   2  -2       2110.71       2229.33         9.89 o                         
   2   2  -2        175.55        172.85         1.78 o                         
   3   2  -2       1903.07       1989.78         9.40 o                         
   4   2  -2       1429.17       1530.51         7.79 o                         
   5   2  -2       1088.74       1173.31         6.66 o                         
   6   2  -2        288.40        269.48         2.72 o                         
   7   2  -2        101.81         99.37         2.03 o                         
   8   2  -2        452.94        442.01         3.76 o                         
   9   2  -2        597.16        579.56         5.06 o                         
  10   2  -2         47.91         39.76         1.83 o                         
  11   2  -2        632.55        558.03         6.24 o                         
  12   2  -2        400.17        374.19         5.87 o                         
  13   2  -2        355.25        343.91         6.56 o                         
  14   2  -2          1.93         -0.26         2.28 o                         
  15   2  -2        634.75        617.69         9.14 o                         
  16   2  -2        156.29        161.65         6.11 o                         
  17   2  -2        206.75        206.31         7.28 o                         
  18   2  -2         21.71         16.97         3.89 o                         
  19   2  -2        128.07        135.08         6.69 o                         
  20   2  -2         30.79         32.92         4.76 o                         
  21   2  -2        160.10        166.47         9.12 o                         
  22   2  -2         14.10         16.06         5.90 o                         
   1   3  -2        120.60        154.08         2.17 o                         
   2   3  -2       1025.13       1057.58         6.12 o                         
   3   3  -2       1365.48       1477.74         8.19 o                         
   4   3  -2       1447.60       1499.09         8.41 o                         
   5   3  -2        690.22        772.36         5.32 o                         
   6   3  -2       1110.08       1104.73         7.13 o                         
   7   3  -2        317.99        319.90         3.47 o                         
   8   3  -2       2289.34       2177.97        12.77 o                         
   9   3  -2        365.56        349.32         4.35 o                         
  10   3  -2       1295.30       1247.76         9.89 o                         
  11   3  -2        411.28        378.36         5.29 o                         
  12   3  -2         29.99         27.21         2.40 o                         
  13   3  -2         42.85         37.22         2.99 o                         
  14   3  -2       1278.37       1245.26        13.67 o                         
  15   3  -2         19.41         15.96         3.13 o                         
  16   3  -2         65.51         67.57         4.67 o                         
  17   3  -2         60.73         61.28         4.81 o                         
  18   3  -2        746.81        769.01        12.66 o                         
  19   3  -2         90.40         93.78         6.24 o                         
  20   3  -2         39.12         31.78         5.12 o                         
  21   3  -2         25.57         35.62         6.87 o                         
  22   3  -2        103.70        107.92         9.85 o                         
   0   4  -2        314.16        308.21         4.62 o                         
   1   4  -2       1581.63       1675.07         9.18 o                         
   2   4  -2        145.02        173.28         2.70 o                         
   3   4  -2         15.57          6.45         1.13 o                         
   4   4  -2        344.48        349.89         3.89 o                         
   5   4  -2        743.37        722.11         5.60 o                         
   6   4  -2         68.28         57.04         1.87 o                         
   7   4  -2         80.29         78.94         2.29 o                         
   8   4  -2        369.96        359.19         4.39 o                         
   9   4  -2        765.99        721.89         6.86 o                         
  10   4  -2        325.59        297.47         4.87 o                         
  11   4  -2         52.26         57.32         2.96 o                         
  12   4  -2        448.03        450.20         7.12 o                         
  13   4  -2        230.38        223.67         5.96 o                         
  14   4  -2          5.07          9.36         2.96 o                         
  15   4  -2        641.84        638.10        10.86 o                         
  16   4  -2         61.72         67.96         5.10 o                         
  17   4  -2         54.36         50.60         4.93 o                         
  18   4  -2          1.49         -0.25         3.62 o                         
  19   4  -2        302.26        298.88        12.07 o                         
  20   4  -2         40.13         43.84         6.84 o                         
  21   4  -2         44.11         46.83         7.92 o                         
   1   5  -2        225.83        209.74         3.49 o                         
   2   5  -2        919.46        897.83         6.88 o                         
   3   5  -2        608.05        568.53         5.25 o                         
   4   5  -2         21.01         25.04         1.65 o                         
   5   5  -2        143.96        146.51         3.21 o                         
   6   5  -2        278.90        274.82         4.54 o                         
   7   5  -2        420.69        381.29         5.07 o                         
   8   5  -2        388.85        391.12         5.65 o                         
   9   5  -2        509.76        483.33         7.56 o                         
  10   5  -2         45.18         47.39         3.24 o                         
  11   5  -2        668.68        645.81         9.05 o                         
  12   5  -2         17.38         17.66         2.87 o                         
  13   5  -2        169.57        169.56         6.11 o                         
  14   5  -2        362.46        354.94         9.20 o                         
  15   5  -2        442.25        445.76        10.35 o                         
  16   5  -2         25.62         28.06         4.19 o                         
  17   5  -2        332.33        324.89        10.43 o                         
  18   5  -2        121.79        131.31         9.61 o                         
  19   5  -2         31.32         30.31         7.63 o                         
  20   5  -2          6.74          2.09         8.82 o                         
  21   5  -2        146.05        165.57        15.47 o                         
   0   6  -2       1276.17       1226.95        13.44 o                         
   1   6  -2        100.27        103.56         3.03 o                         
   2   6  -2        197.81        185.58         4.35 o                         
   3   6  -2         21.66         17.79         2.04 o                         
   4   6  -2       1421.86       1352.69        11.10 o                         
   5   6  -2         54.11         46.09         2.75 o                         
   6   6  -2        246.73        241.89         5.47 o                         
   7   6  -2         53.48         51.59         2.97 o                         
   8   6  -2        330.89        320.38         6.37 o                         
   9   6  -2        182.54        163.96         5.31 o                         
  10   6  -2         87.57         97.43         4.86 o                         
  11   6  -2         21.48         16.74         3.21 o                         
  12   6  -2        685.26        675.82        10.79 o                         
  13   6  -2         28.89         27.29         3.82 o                         
  14   6  -2         65.95         73.38         5.41 o                         
  15   6  -2          9.63         12.03         4.55 o                         
  16   6  -2        124.82        126.60         8.27 o                         
  17   6  -2         24.51         25.29         5.67 o                         
  18   6  -2        127.00        156.63        10.90 o                         
  19   6  -2          4.72          8.30         6.72 o                         
  20   6  -2        114.91        119.62        11.01 o                         
   1   7  -2         27.08         25.27         2.59 o                         
   2   7  -2        226.00        218.09         5.18 o                         
   3   7  -2        516.41        495.97         7.02 o                         
   4   7  -2         13.76          9.80         2.37 o                         
   5   7  -2        427.58        402.06         7.09 o                         
   6   7  -2         91.43         92.21         4.44 o                         
   7   7  -2        379.34        375.36         7.02 o                         
   8   7  -2         44.55         47.49         3.72 o                         
   9   7  -2         90.41         99.03         5.08 o                         
  10   7  -2        254.66        262.06         8.12 o                         
  11   7  -2        380.97        359.98         9.68 o                         
  12   7  -2         29.11         25.52         4.64 o                         
  13   7  -2        277.72        281.23         9.52 o                         
  14   7  -2         16.48         14.61         4.17 o                         
  15   7  -2        156.68        166.48         8.70 o                         
  16   7  -2         18.29         24.83         5.80 o                         
  17   7  -2        278.55        295.89        13.59 o                         
  18   7  -2          5.61          3.71         6.81 o                         
   0   8  -2        254.46        268.78        10.11 o                         
   1   8  -2        138.07        145.09         5.34 o                         
   2   8  -2        251.11        257.21         7.33 o                         
   3   8  -2          6.34          7.29         2.78 o                         
   4   8  -2         93.86         96.66         4.59 o                         
   5   8  -2         93.09         81.50         4.40 o                         
   6   8  -2         54.85         50.19         3.97 o                         
   7   8  -2        101.58        100.05         6.21 o                         
   8   8  -2         41.83         43.06         4.97 o                         
   9   8  -2        141.60        153.26         7.86 o                         
  10   8  -2         21.85         20.50         4.97 o                         
  11   8  -2        112.74        129.35         8.05 o                         
  12   8  -2        200.47        201.50        10.01 o                         
  13   8  -2        216.56        216.41        10.17 o                         
  14   8  -2         97.64        110.60         8.92 o                         
  15   8  -2        119.70        119.20        10.49 o                         
  16   8  -2         43.79         56.53         8.86 o                         
  17   8  -2         55.47         53.28         9.00 o                         
   1   9  -2          2.14          3.43         3.11 o                         
   2   9  -2        263.67        272.42         7.75 o                         
   3   9  -2         14.75          9.43         3.31 o                         
   4   9  -2         14.01          8.24         3.42 o                         
   5   9  -2         45.89         50.61         4.52 o                         
   6   9  -2        241.13        221.48         8.64 o                         
   7   9  -2          1.11          3.58         3.83 o                         
   8   9  -2        220.29        239.73         8.84 o                         
   9   9  -2          6.91          4.84         4.49 o                         
  10   9  -2        146.12        122.34         7.90 o                         
  11   9  -2         32.32         27.51         5.94 o                         
  12   9  -2         85.05         76.81         7.81 o                         
  13   9  -2         25.57         25.60         6.49 o                         
  14   9  -2        160.39        164.70        10.71 o                         
   0  10  -2         72.77         83.14         8.71 o                         
   1  10  -2         48.88         55.81         5.56 o                         
   2  10  -2         18.49         22.16         4.41 o                         
   3  10  -2        138.63        141.78         7.09 o                         
   4  10  -2         46.76         45.63         4.98 o                         
   5  10  -2         64.21         59.02         5.47 o                         
   6  10  -2         22.63         21.37         4.67 o                         
   7  10  -2        122.50        137.06         7.83 o                         
   8  10  -2         31.12         36.80         5.73 o                         
   9  10  -2         37.52         33.21         5.75 o                         
  10  10  -2         11.51         -0.67         5.83 o                         
  11  10  -2         27.31         23.54         6.24 o                         
  12  10  -2          1.50         -4.73         5.45 o                         
   1  11  -2         12.92         15.05         5.35 o                         
   2  11  -2          0.32         -4.01         4.72 o                         
   3  11  -2         23.80         30.53         6.10 o                         
   4  11  -2         43.83         49.15         7.10 o                         
   5  11  -2         53.76         38.89         8.50 o                         
   6  11  -2        117.04        129.04        11.41 o                         
   7  11  -2         87.31         90.93         8.52 o                         
   8  11  -2         39.93         40.85         8.54 o                         
   2   0  -1       2165.06       2203.31        16.09 o                         
   4   0  -1        772.44        749.93         5.97 o                         
   6   0  -1       2978.95       3082.43        21.85 o                         
   8   0  -1       2304.37       2412.92        18.45 o                         
  10   0  -1       1082.46       1054.02        12.30 o                         
  12   0  -1         58.54         56.21         4.12 o                         
  14   0  -1        925.20        922.78        16.43 o                         
  16   0  -1        305.78        319.55        11.05 o                         
  18   0  -1        473.91        478.11        16.54 o                         
  20   0  -1        307.73        317.40        14.95 o                         
  22   0  -1        168.53        168.21        12.92 o                         
   0   1  -1       2859.68       2962.23        20.40 o                         
   1   1  -1       3212.10       3371.17        14.94 o                         
   2   1  -1        615.04        612.38         3.38 o                         
   3   1  -1       3142.13       3237.95        14.71 o                         
   4   1  -1        356.03        343.20         2.64 o                         
   5   1  -1       1170.81       1292.31         6.95 o                         
   6   1  -1       1094.88       1188.99         6.76 o                         
   7   1  -1       1138.31       1191.11         7.10 o                         
   8   1  -1        139.47        146.01         2.46 o                         
   9   1  -1       1277.00       1214.07         8.22 o                         
  10   1  -1        310.10        297.04         3.67 o                         
  11   1  -1        855.79        781.06         7.25 o                         
  12   1  -1         98.30         98.05         3.31 o                         
  13   1  -1        441.21        417.21         6.48 o                         
  14   1  -1        107.91         87.11         3.98 o                         
  15   1  -1        884.84        842.45        10.98 o                         
  16   1  -1        157.34        157.98         7.69 o                         
  17   1  -1        328.11        344.30         9.39 o                         
  18   1  -1         91.15         98.91         5.86 o                         
  19   1  -1        271.70        254.27        10.35 o                         
  20   1  -1         39.80         36.70         4.83 o                         
  21   1  -1        173.40        168.38         9.10 o                         
  22   1  -1         16.51         10.82         5.27 o                         
  23   1  -1        110.89         94.26         8.88 o                         
   1   2  -1       1960.44       1962.04         9.08 o                         
   2   2  -1        823.84        824.38         4.63 o                         
   3   2  -1        685.78        748.70         4.39 o                         
   4   2  -1        368.97        449.09         3.30 o                         
   5   2  -1       1925.97       2045.31        10.29 o                         
   6   2  -1       1646.92       1778.79         9.63 o                         
   7   2  -1        954.56        918.60         6.17 o                         
   8   2  -1        534.90        548.42         4.45 o                         
   9   2  -1        882.92        836.27         6.18 o                         
  10   2  -1       1431.99       1345.42         9.37 o                         
  11   2  -1       2549.92       2416.18        15.53 o                         
  12   2  -1        200.49        174.02         4.29 o                         
  13   2  -1        572.50        540.91         8.12 o                         
  14   2  -1        229.48        245.86         7.29 o                         
  15   2  -1        439.89        421.59         8.34 o                         
  16   2  -1        123.98        124.25         5.57 o                         
  17   2  -1        560.67        550.62        10.13 o                         
  18   2  -1        166.41        171.26         7.00 o                         
  19   2  -1        407.26        455.65        11.27 o                         
  20   2  -1         61.82         55.70         6.16 o                         
  21   2  -1        255.98        254.94        10.85 o                         
  22   2  -1         21.36         31.57         6.66 o                         
  23   2  -1          1.46          3.71         6.54 o                         
   0   3  -1       2230.82       2226.31        15.21 o                         
   1   3  -1        839.56        929.05         5.46 o                         
   2   3  -1         73.40         97.36         1.83 o                         
   3   3  -1        767.89        879.81         5.49 o                         
   4   3  -1       2641.35       2764.86        13.41 o                         
   5   3  -1         42.58         51.39         1.49 o                         
   6   3  -1        228.76        195.28         2.89 o                         
   7   3  -1         39.18         39.52         1.58 o                         
   8   3  -1        904.97        917.75         6.87 o                         
   9   3  -1         19.32         20.49         1.58 o                         
  10   3  -1        247.67        222.43         4.16 o                         
  11   3  -1        252.56        241.06         4.87 o                         
  12   3  -1        568.60        602.03         7.38 o                         
  13   3  -1         65.44         71.52         3.78 o                         
  14   3  -1         68.39         60.81         3.91 o                         
  15   3  -1         18.56         13.69         3.18 o                         
  16   3  -1        692.81        666.67        10.70 o                         
  17   3  -1         27.38         30.49         3.92 o                         
  18   3  -1        116.70        118.80         6.34 o                         
  19   3  -1         18.49         21.60         4.23 o                         
  20   3  -1         28.41         31.12         4.98 o                         
  21   3  -1         21.88         30.21         6.67 o                         
  22   3  -1        118.32        126.56        11.01 o                         
   1   4  -1        844.17        829.45         5.51 o                         
   2   4  -1        382.98        404.66         3.86 o                         
   3   4  -1        586.08        629.72         5.35 o                         
   4   4  -1        551.22        535.77         4.60 o                         
   5   4  -1        270.08        269.36         3.41 o                         
   6   4  -1        292.95        301.15         3.54 o                         
   7   4  -1       2112.26       1995.07        12.03 o                         
   8   4  -1        281.91        279.10         4.31 o                         
   9   4  -1        238.66        225.57         4.35 o                         
  10   4  -1        273.55        270.32         5.35 o                         
  11   4  -1        630.29        591.05         7.93 o                         
  12   4  -1          8.54         11.94         2.26 o                         
  13   4  -1        750.01        733.42         9.09 o                         
  14   4  -1        327.87        335.21         8.68 o                         
  15   4  -1        417.66        435.07        10.11 o                         
  16   4  -1         42.85         31.98         4.33 o                         
  17   4  -1        537.38        527.34        11.83 o                         
  18   4  -1         16.99         14.45         4.02 o                         
  19   4  -1         88.66        102.41         6.81 o                         
  20   4  -1         48.33         50.48         6.72 o                         
  21   4  -1        171.80        151.25        11.01 o                         
  22   4  -1         46.03         42.48         7.89 o                         
   0   5  -1        517.41        534.11         8.88 o                         
   1   5  -1        452.48        457.71         4.15 o                         
   2   5  -1         74.41         84.10         2.26 o                         
   3   5  -1        661.00        627.73         5.51 o                         
   4   5  -1        414.42        402.71         4.47 o                         
   5   5  -1         75.97         62.20         2.29 o                         
   6   5  -1        224.38        229.24         4.14 o                         
   7   5  -1        203.08        196.72         4.37 o                         
   8   5  -1        588.33        548.21         6.86 o                         
   9   5  -1        682.79        644.12         8.13 o                         
  10   5  -1         80.99         69.79         3.75 o                         
  11   5  -1        254.21        267.41         6.54 o                         
  12   5  -1        195.93        209.76         6.73 o                         
  13   5  -1        340.94        352.23         8.54 o                         
  14   5  -1         27.37         27.33         4.03 o                         
  15   5  -1        132.89        142.10         6.68 o                         
  16   5  -1        115.71        116.15         6.74 o                         
  17   5  -1         13.83         10.62         4.38 o                         
  18   5  -1         67.16         58.40         5.98 o                         
  19   5  -1        344.01        343.29        13.73 o                         
  20   5  -1          6.70         -1.67         7.05 o                         
  21   5  -1          6.46          2.23         7.46 o                         
   1   6  -1        119.85        126.16         3.67 o                         
   2   6  -1       1411.56       1356.18        11.02 o                         
   3   6  -1         84.68         82.51         3.00 o                         
   4   6  -1        541.56        529.22         6.33 o                         
   5   6  -1        109.03        102.07         3.30 o                         
   6   6  -1        556.53        550.39         6.77 o                         
   7   6  -1        110.10        109.58         3.73 o                         
   8   6  -1         43.19         49.19         3.11 o                         
   9   6  -1          4.18          2.76         2.33 o                         
  10   6  -1       1077.80       1032.86        12.52 o                         
  11   6  -1         16.04         15.53         3.16 o                         
  12   6  -1         21.75         23.68         3.71 o                         
  13   6  -1         51.79         46.62         4.43 o                         
  14   6  -1        640.81        637.17        12.20 o                         
  15   6  -1         82.39         68.17         5.86 o                         
  16   6  -1         49.16         47.24         5.30 o                         
  17   6  -1         11.98          0.50         4.26 o                         
  18   6  -1        230.21        235.97        12.73 o                         
  19   6  -1          1.15         -2.48         6.61 o                         
  20   6  -1         66.73         64.50         9.46 o                         
   0   7  -1        189.44        183.57         6.96 o                         
   1   7  -1        479.89        472.28         6.85 o                         
   2   7  -1         55.65         58.39         3.12 o                         
   3   7  -1        516.53        487.00         7.03 o                         
   4   7  -1        297.69        294.28         6.26 o                         
   5   7  -1          0.91          1.59         2.09 o                         
   6   7  -1          7.61          7.73         2.32 o                         
   7   7  -1         84.18         82.94         3.98 o                         
   8   7  -1         56.94         66.32         4.10 o                         
   9   7  -1        332.03        355.94         9.18 o                         
  10   7  -1         16.47         15.01         3.61 o                         
  11   7  -1        112.86        107.12         5.80 o                         
  12   7  -1         60.85         66.19         5.09 o                         
  13   7  -1        533.27        550.46        11.56 o                         
  14   7  -1          0.29         -1.70         3.54 o                         
  15   7  -1         10.42          9.89         4.70 o                         
  16   7  -1        106.96        113.77         8.37 o                         
  17   7  -1          2.98          3.00         5.63 o                         
  18   7  -1         17.93         10.15         6.40 o                         
   1   8  -1         70.16         72.25         4.10 o                         
   2   8  -1        108.83        107.57         4.71 o                         
   3   8  -1         48.90         38.24         3.56 o                         
   4   8  -1        173.51        182.20         6.05 o                         
   5   8  -1        150.88        150.63         5.83 o                         
   6   8  -1         28.02         24.93         3.66 o                         
   7   8  -1        309.62        311.47         9.11 o                         
   8   8  -1         98.50        102.08         5.87 o                         
   9   8  -1         37.48         39.34         4.73 o                         
  10   8  -1        158.30        148.04         7.87 o                         
  11   8  -1        304.75        310.49        14.78 o                         
  12   8  -1         19.26         20.67         5.31 o                         
  13   8  -1         89.33         88.55         7.36 o                         
  14   8  -1        199.97        193.81        10.94 o                         
  15   8  -1        211.09        225.29        14.39 o                         
  16   8  -1          5.55          8.84         6.85 o                         
  17   8  -1         74.74         86.42        10.07 o                         
   0   9  -1        333.25        362.73        16.05 o                         
   1   9  -1          4.44          6.54         3.42 o                         
   2   9  -1         92.81         89.53         5.01 o                         
   3   9  -1         15.01          6.77         3.39 o                         
   4   9  -1        188.56        191.84         6.74 o                         
   5   9  -1         14.36         17.99         3.82 o                         
   6   9  -1         99.36        101.08         5.81 o                         
   7   9  -1         55.50         60.91         5.03 o                         
   8   9  -1        112.11        117.94         7.34 o                         
   9   9  -1         21.41         20.58         7.45 o                         
  10   9  -1         10.82          7.47         5.02 o                         
  11   9  -1         28.46         32.28         6.39 o                         
  12   9  -1        149.78        161.85        10.32 o                         
  13   9  -1         81.51         76.81         8.15 o                         
  14   9  -1         63.27         58.45         8.75 o                         
  15   9  -1          1.34          9.74         8.04 o                         
   1  10  -1         27.33         18.96         4.20 o                         
   2  10  -1         94.76        108.65         6.20 o                         
   3  10  -1         48.96         46.12         5.04 o                         
   4  10  -1         12.95         17.71         4.46 o                         
   5  10  -1         68.84         75.78         6.09 o                         
   6  10  -1        118.48        120.74         6.79 o                         
   7  10  -1        193.56        201.51         9.85 o                         
   8  10  -1         15.22         16.68         4.87 o                         
   9  10  -1         22.09         17.32         5.46 o                         
  10  10  -1          0.53         -0.47         4.90 o                         
  11  10  -1        161.61        168.98        10.23 o                         
  12  10  -1         13.15          4.70         5.55 o                         
   0  11  -1          1.64         10.75         6.97 o                         
   1  11  -1          1.98          0.71         4.67 o                         
   2  11  -1         63.85         65.26         7.09 o                         
   3  11  -1         36.07         35.84         6.77 o                         
   4  11  -1         38.25         32.61         5.80 o                         
   5  11  -1         18.06         12.87         5.30 o                         
   6  11  -1          3.95         11.47         6.07 o                         
   7  11  -1         99.08        108.84         8.21 o                         
   8  11  -1         14.38          7.37         6.00 o                         
   2   0   0      14039.18      14327.89       122.71 o                         
   4   0   0       4954.04       5274.67        35.82 o                         
   6   0   0        488.70        481.78         5.43 o                         
   8   0   0        496.44        465.58         5.87 o                         
  10   0   0       2325.95       2229.29        18.72 o                         
  12   0   0        328.24        323.14         9.67 o                         
  14   0   0        215.41        177.58         8.02 o                         
  16   0   0         20.04         27.45         4.60 o                         
  18   0   0          0.30         -1.07         4.81 o                         
  20   0   0        539.70        552.72        18.66 o                         
  22   0   0         79.56         96.80        10.60 o                         
   1   1   0        118.58        120.58         1.50 o                         
   2   1   0       5637.15       5871.98        25.99 o                         
   3   1   0        155.83        161.55         1.67 o                         
   4   1   0       2337.98       2492.83        12.66 o                         
   5   1   0       4592.97       4772.68        22.67 o                         
   6   1   0       3124.93       3293.92        17.34 o                         
   7   1   0         74.17         75.31         1.71 o                         
   8   1   0        109.93        154.24         2.92 o                         
   9   1   0        630.65        614.66         5.33 o                         
  10   1   0          8.56          5.58         1.21 o                         
  11   1   0          0.05          2.48         1.29 o                         
  12   1   0        696.37        613.30         7.09 o                         
  13   1   0        190.65        200.91         4.80 o                         
  14   1   0         32.96         26.05         2.69 o                         
  15   1   0         11.61          9.03         2.66 o                         
  16   1   0         16.33         13.90         3.34 o                         
  17   1   0          7.31          9.18         3.49 o                         
  18   1   0         17.26         17.49         3.95 o                         
  19   1   0         41.84         40.89         5.07 o                         
  20   1   0          0.01         -3.23         5.68 o                         
  21   1   0        106.62        110.82         7.85 o                         
  22   1   0         37.32         36.05         6.91 o                         
  23   1   0        235.64        266.99        13.00 o                         
   0   2   0       7073.52       7115.23        43.48 o                         
   1   2   0       1502.75       1568.63         7.96 o                         
   2   2   0         14.02         23.66         1.39 o                         
   3   2   0       2002.11       1973.78         9.54 o                         
   4   2   0        496.42        490.89         3.42 o                         
   5   2   0        261.09        314.00         2.81 o                         
   6   2   0       1183.56       1264.78         7.58 o                         
   7   2   0       3296.40       3314.90        15.84 o                         
   8   2   0         38.73         33.51         1.45 o                         
   9   2   0          0.37          0.03         1.10 o                         
  10   2   0       1812.31       1727.59        11.68 o                         
  11   2   0          3.09          2.14         1.39 o                         
  12   2   0        731.49        675.90         7.69 o                         
  13   2   0         13.16         11.11         2.23 o                         
  14   2   0         50.68         49.10         3.54 o                         
  15   2   0          1.24          2.07         2.63 o                         
  16   2   0          2.28          4.09         2.96 o                         
  17   2   0         29.54         31.79         3.94 o                         
  18   2   0        215.07        211.77         7.52 o                         
  19   2   0          1.07          4.98         3.65 o                         
  20   2   0         18.46         17.46         4.56 o                         
  21   2   0          2.85          4.41         5.51 o                         
  22   2   0          0.07         -3.03         5.18 o                         
  23   2   0         35.95         32.59         8.42 o                         
   1   3   0         49.34         59.34         1.52 o                         
   2   3   0       8233.84       8514.77        37.86 o                         
   3   3   0        425.01        496.39         3.91 o                         
   4   3   0       2182.64       2322.97        11.79 o                         
   5   3   0        214.59        238.44         2.81 o                         
   6   3   0       1454.97       1498.86         9.04 o                         
   7   3   0         61.85         69.51         1.98 o                         
   8   3   0        489.57        470.96         4.82 o                         
   9   3   0        394.33        360.58         3.89 o                         
  10   3   0          1.56          3.54         1.50 o                         
  11   3   0        297.53        296.51         6.85 o                         
  12   3   0       1552.85       1494.00        12.81 o                         
  13   3   0         34.29         42.95         3.14 o                         
  14   3   0          0.34          2.66         2.38 o                         
  15   3   0          0.14          0.29         2.70 o                         
  16   3   0          0.55         -1.33         2.89 o                         
  17   3   0          9.30          9.58         3.36 o                         
  18   3   0          4.90         -1.40         3.29 o                         
  19   3   0          5.02          2.56         3.59 o                         
  20   3   0        109.25        133.38         7.34 o                         
  21   3   0         66.30         78.04         8.09 o                         
  22   3   0         25.84         28.74         8.55 o                         
   0   4   0       1581.38       1560.92        11.83 o                         
   1   4   0        996.20        977.64         6.23 o                         
   2   4   0        496.91        482.12         4.46 o                         
   3   4   0       2977.99       2977.25        16.70 o                         
   4   4   0        269.81        242.59         3.33 o                         
   5   4   0        731.90        735.53         6.51 o                         
   6   4   0       1793.02       1848.39        11.25 o                         
   7   4   0       1392.93       1355.04         9.23 o                         
   8   4   0       2454.61       2416.26        15.20 o                         
   9   4   0          0.27         -1.50         1.50 o                         
  10   4   0         26.94         22.83         2.35 o                         
  11   4   0        121.12        109.89         4.40 o                         
  12   4   0         80.32         76.90         3.63 o                         
  13   4   0          0.02          0.29         2.20 o                         
  14   4   0          9.49          9.06         2.83 o                         
  15   4   0        129.16        135.29         6.18 o                         
  16   4   0         88.24         97.70         6.17 o                         
  17   4   0        129.51        143.96         7.10 o                         
  18   4   0         11.04          3.29         3.98 o                         
  19   4   0         88.24         84.59         6.50 o                         
  20   4   0         73.84         70.23         7.22 o                         
  21   4   0        340.91        368.39        14.65 o                         
  22   4   0          1.90         -1.65         6.31 o                         
   1   5   0        413.85        381.59         4.15 o                         
   2   5   0        548.43        511.18         4.82 o                         
   3   5   0        489.19        453.61         4.93 o                         
   4   5   0         55.25         60.62         2.27 o                         
   5   5   0        793.58        772.65         7.00 o                         
   6   5   0         30.37         21.56         1.84 o                         
   7   5   0          1.04          2.32         1.55 o                         
   8   5   0       1199.97       1128.37        10.42 o                         
   9   5   0        207.14        245.60         5.82 o                         
  10   5   0         23.14         24.37         2.78 o                         
  11   5   0        223.42        208.06         6.04 o                         
  12   5   0          8.14         11.95         2.84 o                         
  13   5   0        223.70        232.21         7.15 o                         
  14   5   0         72.69         92.19         5.43 o                         
  15   5   0        110.11        107.76         6.37 o                         
  16   5   0          0.42         -1.09         3.77 o                         
  17   5   0         48.59         45.78         5.63 o                         
  18   5   0          4.07          4.30         4.18 o                         
  19   5   0         52.92         59.24         7.08 o                         
  20   5   0         83.79         85.60         8.94 o                         
  21   5   0         12.37          9.75         6.45 o                         
   0   6   0        945.11        872.76        10.86 o                         
   1   6   0        473.44        461.88         5.72 o                         
   2   6   0       1234.35       1171.93         9.78 o                         
   3   6   0        614.59        622.02         6.51 o                         
   4   6   0       2329.72       2253.75        15.82 o                         
   5   6   0         21.02         18.00         2.04 o                         
   6   6   0        593.53        563.15         6.57 o                         
   7   6   0         97.15         95.02         3.56 o                         
   8   6   0        516.09        519.30         7.37 o                         
   9   6   0        104.54        106.99         4.27 o                         
  10   6   0        353.10        353.77         7.84 o                         
  11   6   0          2.81          0.87         2.89 o                         
  12   6   0         12.16          6.61         3.23 o                         
  13   6   0         15.16         15.97         3.62 o                         
  14   6   0        119.30        119.59         6.15 o                         
  15   6   0         62.98         58.15         5.38 o                         
  16   6   0          5.48          7.49         4.32 o                         
  17   6   0         14.29         11.86         4.74 o                         
  18   6   0          5.41          4.35         5.39 o                         
  19   6   0         38.35         43.84         7.66 o                         
  20   6   0         52.98         41.01         8.73 o                         
   1   7   0        757.87        728.18         8.59 o                         
   2   7   0         20.96         22.82         2.56 o                         
   3   7   0        468.55        444.09         7.23 o                         
   4   7   0        557.56        567.39         7.71 o                         
   5   7   0        155.19        176.35         5.03 o                         
   6   7   0        121.53        125.04         4.67 o                         
   7   7   0         90.83         82.84         4.25 o                         
   8   7   0        123.14        117.24         5.08 o                         
   9   7   0        348.84        359.89         8.70 o                         
  10   7   0        281.25        266.43         8.33 o                         
  11   7   0          1.31         -1.06         3.15 o                         
  12   7   0         25.26         21.82         4.01 o                         
  13   7   0         19.11         20.92         4.20 o                         
  14   7   0         30.61         27.38         4.68 o                         
  15   7   0          8.14          5.27         4.20 o                         
  16   7   0         34.89         28.72         5.34 o                         
  17   7   0          4.78          5.39         5.79 o                         
  18   7   0          0.37         -1.33         5.83 o                         
   0   8   0        294.27        283.37        10.13 o                         
   1   8   0         81.65         79.87         4.33 o                         
   2   8   0         67.73         58.57         4.06 o                         
   3   8   0        504.51        506.28         9.96 o                         
   4   8   0        699.79        668.28        10.02 o                         
   5   8   0        124.78        128.03         5.46 o                         
   6   8   0         71.74         60.01         4.54 o                         
   7   8   0        560.25        565.80        11.91 o                         
   8   8   0        126.24        124.84         6.21 o                         
   9   8   0          1.19          0.24         3.44 o                         
  10   8   0          0.05         -2.33         3.96 o                         
  11   8   0        286.09        280.90        10.47 o                         
  12   8   0         36.70         34.12         5.30 o                         
  13   8   0        151.31        139.35         8.16 o                         
  14   8   0          0.58         -2.43         5.06 o                         
  15   8   0         61.50         45.47         7.43 o                         
  16   8   0          4.24         -6.79         6.79 o                         
  17   8   0        123.51        131.88        12.48 o                         
   1   9   0         40.18         38.27         4.26 o                         
   2   9   0        520.42        501.58        10.10 o                         
   3   9   0          1.11          3.74         3.32 o                         
   4   9   0        171.07        166.04         6.84 o                         
   5   9   0         60.51         71.79         5.17 o                         
   6   9   0        258.08        251.98         9.43 o                         
   7   9   0         66.21         53.32         4.92 o                         
   8   9   0        124.51        125.92         6.49 o                         
   9   9   0          1.49          3.02         4.13 o                         
  10   9   0         16.67         22.19         5.28 o                         
  11   9   0          0.74         -4.96         4.96 o                         
  12   9   0         20.36         27.50         6.33 o                         
  13   9   0         38.98         39.90         7.04 o                         
  14   9   0        117.03        128.28        11.05 o                         
  15   9   0         18.81         18.65         7.94 o                         
   0  10   0        114.79        122.43         9.20 o                         
   1  10   0        160.94        155.90         7.01 o                         
   2  10   0         23.89         30.56         4.54 o                         
   3  10   0        445.05        478.36        12.22 o                         
   4  10   0        124.31        129.91         6.83 o                         
   5  10   0        288.45        287.54         9.41 o                         
   6  10   0         55.13         60.39         5.43 o                         
   7  10   0          5.97          1.75         4.41 o                         
   8  10   0         19.76         20.19         7.44 o                         
   9  10   0          5.40          2.16         4.99 o                         
  10  10   0         70.67         75.91         7.71 o                         
  11  10   0          0.33         -5.25         5.25 o                         
  12  10   0          2.57          4.48         5.79 o                         
   1  11   0         39.47         44.67         5.63 o                         
   2  11   0         12.42          3.86         4.73 o                         
   3  11   0         52.27         50.73         6.66 o                         
   4  11   0        167.51        172.58         9.62 o                         
   5  11   0         27.81         38.99         6.58 o                         
   6  11   0        307.23        312.15        14.10 o                         
   7  11   0          0.76          3.46         5.61 o                         
   8  11   0          0.39          3.75         5.66 o                         
   2   0   1       2086.16       2140.06        21.91 o                         
   4   0   1        818.65        805.48         7.11 o                         
   6   0   1       2909.59       2997.68        21.87 o                         
   8   0   1       2254.29       2431.28        18.87 o                         
  10   0   1       1062.19       1063.17        10.63 o                         
  12   0   1         59.70         50.35         3.58 o                         
  14   0   1        923.82        937.12        14.76 o                         
  16   0   1        309.41        311.07        11.65 o                         
  18   0   1        476.39        452.76        16.13 o                         
  20   0   1        310.61        331.10        18.35 o                         
  22   0   1        163.21        157.88        13.99 o                         
   0   1   1       2882.79       3050.24        22.75 o                         
   1   1   1       3243.67       3433.87        18.07 o                         
   2   1   1        610.95        618.22         3.86 o                         
   3   1   1       3134.01       3304.82        16.72 o                         
   4   1   1        348.05        343.88         2.92 o                         
   5   1   1       1163.26       1310.89         7.51 o                         
   6   1   1       1075.97       1175.08         7.25 o                         
   7   1   1       1172.29       1236.20         7.73 o                         
   8   1   1        138.95        150.44         2.26 o                         
   9   1   1       1288.42       1217.04         8.17 o                         
  10   1   1        304.01        290.24         3.67 o                         
  11   1   1        873.65        807.62         7.39 o                         
  12   1   1        108.34        103.28         3.74 o                         
  13   1   1        452.29        425.62         6.47 o                         
  14   1   1        106.87         84.80         3.96 o                         
  15   1   1        882.38        849.17        11.04 o                         
  16   1   1        158.52        161.75         6.31 o                         
  17   1   1        326.61        336.75        10.13 o                         
  18   1   1         91.42         97.97         6.11 o                         
  19   1   1        282.65        278.51        10.23 o                         
  20   1   1         36.83         37.90         5.48 o                         
  21   1   1        171.89        173.58         9.68 o                         
  22   1   1         15.49         13.53         5.27 o                         
  23   1   1        111.34        127.71        12.01 o                         
   1   2   1       1934.55       1937.74         9.85 o                         
   2   2   1        831.13        828.79         5.08 o                         
   3   2   1        661.54        726.17         4.58 o                         
   4   2   1        356.20        436.36         3.35 o                         
   5   2   1       1938.44       2081.73        11.31 o                         
   6   2   1       1629.23       1783.18        10.32 o                         
   7   2   1        971.70        944.25         6.29 o                         
   8   2   1        518.09        536.00         4.56 o                         
   9   2   1        870.80        831.38         6.29 o                         
  10   2   1       1445.38       1387.23         9.33 o                         
  11   2   1       2569.05       2484.00        16.12 o                         
  12   2   1        205.70        190.03         4.85 o                         
  13   2   1        587.73        540.07         7.58 o                         
  14   2   1        234.39        262.68         6.47 o                         
  15   2   1        440.61        422.76         8.53 o                         
  16   2   1        120.93        121.18         5.59 o                         
  17   2   1        565.52        557.75        11.34 o                         
  18   2   1        158.47        144.12         6.51 o                         
  19   2   1        408.14        433.46        11.12 o                         
  20   2   1         66.31         70.66         7.19 o                         
  21   2   1        251.23        254.01        12.05 o                         
  22   2   1         21.88         26.04         6.60 o                         
  23   2   1          2.17          3.30         6.76 o                         
   0   3   1       2284.44       2262.61        16.50 o                         
   1   3   1        838.55        930.61         6.02 o                         
   2   3   1         72.24         96.16         2.09 o                         
   3   3   1        773.20        890.25         5.90 o                         
   4   3   1       2616.80       2776.99        13.69 o                         
   5   3   1         41.66         53.05         1.60 o                         
   6   3   1        225.48        191.42         2.87 o                         
   7   3   1         39.28         40.91         1.51 o                         
   8   3   1        897.20        910.41         6.92 o                         
   9   3   1         18.99         19.63         1.44 o                         
  10   3   1        244.09        224.34         3.86 o                         
  11   3   1        250.07        241.67         4.91 o                         
  12   3   1        560.19        592.82         7.33 o                         
  13   3   1         64.67         72.33         4.31 o                         
  14   3   1         66.60         61.41         3.87 o                         
  15   3   1         18.09         18.88         3.33 o                         
  16   3   1        706.63        722.39        11.20 o                         
  17   3   1         27.99         24.06         3.91 o                         
  18   3   1        121.08        128.27         6.30 o                         
  19   3   1         18.65         21.72         4.51 o                         
  20   3   1         31.09         30.42         4.89 o                         
  21   3   1         22.01         26.95         6.01 o                         
  22   3   1        116.99        114.20        10.71 o                         
   1   4   1        834.43        816.41         5.86 o                         
   2   4   1        370.20        395.77         4.01 o                         
   3   4   1        584.55        622.30         5.24 o                         
   4   4   1        550.24        540.59         4.63 o                         
   5   4   1        277.77        265.99         3.59 o                         
   6   4   1        300.36        311.32         3.80 o                         
   7   4   1       2130.44       2015.95        13.11 o                         
   8   4   1        271.06        272.20         4.44 o                         
   9   4   1        246.52        236.04         4.60 o                         
  10   4   1        268.38        262.86         5.62 o                         
  11   4   1        601.92        589.27         7.91 o                         
  12   4   1          9.79         12.86         2.50 o                         
  13   4   1        749.71        718.78         9.80 o                         
  14   4   1        324.63        328.17         8.13 o                         
  15   4   1        409.53        404.45         9.33 o                         
  16   4   1         44.07         41.25         4.58 o                         
  17   4   1        536.44        511.81        11.98 o                         
  18   4   1         19.63         12.50         4.38 o                         
  19   4   1         85.68         87.09         6.70 o                         
  20   4   1         47.04         56.64         7.15 o                         
  21   4   1        172.99        178.39        12.29 o                         
  22   4   1         42.57         56.83         8.33 o                         
   0   5   1        518.42        533.36         7.04 o                         
   1   5   1        451.64        466.50         5.51 o                         
   2   5   1         69.96         74.68         2.42 o                         
   3   5   1        671.25        649.91         6.01 o                         
   4   5   1        408.78        408.00         4.61 o                         
   5   5   1         73.85         65.62         2.48 o                         
   6   5   1        220.42        222.28         4.22 o                         
   7   5   1        210.92        196.41         4.04 o                         
   8   5   1        602.09        553.42         7.44 o                         
   9   5   1        696.15        683.42         8.34 o                         
  10   5   1         87.04         75.10         3.76 o                         
  11   5   1        259.76        261.30         8.46 o                         
  12   5   1        196.96        194.65         6.55 o                         
  13   5   1        346.17        346.99         8.95 o                         
  14   5   1         27.66         27.08         3.86 o                         
  15   5   1        124.54        123.77         6.77 o                         
  16   5   1        120.29        125.26         7.34 o                         
  17   5   1         12.14          9.83         4.34 o                         
  18   5   1         65.17         57.18         6.11 o                         
  19   5   1        342.10        328.47        17.60 o                         
  20   5   1          6.69         10.07         6.04 o                         
  21   5   1          5.86         -0.36         6.47 o                         
   1   6   1        122.46        117.64         3.43 o                         
   2   6   1       1373.81       1327.87        10.04 o                         
   3   6   1         84.25         82.58         2.84 o                         
   4   6   1        555.18        530.81         6.26 o                         
   5   6   1        106.87        102.64         3.28 o                         
   6   6   1        560.95        536.96         6.25 o                         
   7   6   1        109.73        106.19         3.79 o                         
   8   6   1         35.16         40.79         3.08 o                         
   9   6   1          4.27          3.34         2.42 o                         
  10   6   1       1068.26       1020.78        12.19 o                         
  11   6   1         15.02         14.40         3.28 o                         
  12   6   1         22.73         23.71         3.79 o                         
  13   6   1         52.66         52.55         4.68 o                         
  14   6   1        641.48        649.05        11.69 o                         
  15   6   1         82.11         90.03         6.20 o                         
  16   6   1         50.72         44.64         5.33 o                         
  17   6   1         11.41         16.49         4.56 o                         
  18   6   1        232.12        246.77        15.77 o                         
  19   6   1          1.36         -5.52         5.52 o                         
  20   6   1         70.73        103.98        11.41 o                         
   0   7   1        189.25        182.74         6.88 o                         
   1   7   1        477.20        485.75         7.02 o                         
   2   7   1         56.55         57.15         3.25 o                         
   3   7   1        538.01        494.09         7.40 o                         
   4   7   1        295.18        290.48         6.27 o                         
   5   7   1          1.84          3.98         2.25 o                         
   6   7   1          8.05          4.52         2.38 o                         
   7   7   1         82.29         79.15         4.37 o                         
   8   7   1         58.77         59.64         4.27 o                         
   9   7   1        331.57        339.29         9.53 o                         
  10   7   1         15.33         16.47         3.76 o                         
  11   7   1        110.13         97.54         6.14 o                         
  12   7   1         59.26         57.63         5.29 o                         
  13   7   1        529.85        558.31        12.80 o                         
  14   7   1          0.35          1.57         4.30 o                         
  15   7   1         12.78         12.67         5.04 o                         
  16   7   1        108.52        128.30        10.64 o                         
  17   7   1          3.79         -2.77         5.26 o                         
  18   7   1         18.63         28.10         7.10 o                         
   1   8   1         73.40         66.52         4.33 o                         
   2   8   1        101.82         93.31         4.69 o                         
   3   8   1         48.84         44.88         4.00 o                         
   4   8   1        172.70        172.19         5.79 o                         
   5   8   1        145.88        143.90         6.11 o                         
   6   8   1         26.04         21.64         3.68 o                         
   7   8   1        309.91        296.75         8.92 o                         
   8   8   1         96.42         92.92         5.53 o                         
   9   8   1         37.43         27.22         4.50 o                         
  10   8   1        163.63        134.02         7.59 o                         
  11   8   1        305.83        311.67        11.10 o                         
  12   8   1         18.54         16.04         4.67 o                         
  13   8   1         88.13         93.87         7.00 o                         
  14   8   1        199.16        197.96        10.10 o                         
  15   8   1        210.74        222.75        15.72 o                         
  16   8   1          5.53          4.36         6.53 o                         
  17   8   1         66.53         63.06         9.18 o                         
   0   9   1        320.04        333.65        12.91 o                         
   1   9   1          4.61          3.22         3.49 o                         
   2   9   1         93.97         96.89         5.42 o                         
   3   9   1         14.93         13.07         3.58 o                         
   4   9   1        188.19        189.70         7.87 o                         
   5   9   1         14.66         11.06         3.86 o                         
   6   9   1         98.03        100.08         5.79 o                         
   7   9   1         55.12         52.33         5.16 o                         
   8   9   1        118.47        115.75         6.50 o                         
   9   9   1         19.91         25.11         4.93 o                         
  10   9   1          8.62          2.81         4.32 o                         
  11   9   1         29.67         29.77         5.70 o                         
  12   9   1        148.91        145.44        11.11 o                         
  13   9   1         82.81         54.45         7.35 o                         
  14   9   1         62.75         54.04         8.58 o                         
  15   9   1          1.01         -5.42         6.91 o                         
   1  10   1         27.06         20.25         4.24 o                         
   2  10   1         94.08         94.15         7.46 o                         
   3  10   1         47.87         48.78         5.31 o                         
   4  10   1         13.10          9.84         4.39 o                         
   5  10   1         67.27         64.13         5.84 o                         
   6  10   1        116.99        121.83         7.66 o                         
   7  10   1        193.37        206.83         9.46 o                         
   8  10   1         15.44          4.59         4.77 o                         
   9  10   1         22.61         22.25         6.08 o                         
  10  10   1          0.81         -1.36         5.26 o                         
  11  10   1        160.12        143.73        13.10 o                         
  12  10   1         12.67          9.09         5.80 o                         
   0  11   1          1.06          3.55         7.79 o                         
   1  11   1          2.00         -4.85         4.85 o                         
   2  11   1         62.74         62.75         6.97 o                         
   3  11   1         37.39         45.74         6.33 o                         
   4  11   1         40.24         44.75         7.01 o                         
   5  11   1         16.08         18.50         5.97 o                         
   6  11   1          5.05          1.98         5.68 o                         
   7  11   1        100.49        107.75         8.63 o                         
   8  11   1         12.93          4.72         5.86 o                         
   0   0   2       3563.23       3757.99        46.13 o                         
   2   0   2        229.85        251.34         4.78 o                         
   4   0   2       2538.79       2565.69        20.25 o                         
   6   0   2       7076.80       7730.83        57.46 o                         
   8   0   2        826.45        790.58         8.16 o                         
  10   0   2       1198.41       1119.47        11.74 o                         
  12   0   2       1100.29       1059.50        14.55 o                         
  14   0   2        311.27        307.65        10.19 o                         
  16   0   2       1117.38       1092.12        21.02 o                         
  18   0   2        131.77        123.85         9.49 o                         
  20   0   2        528.55        539.85        18.81 o                         
  22   0   2        180.01        177.93        14.29 o                         
   1   1   2       1369.85       1327.60         7.75 o                         
   2   1   2        906.80       1013.41         7.56 o                         
   3   1   2       1703.43       1698.71         9.54 o                         
   4   1   2         44.10         43.54         1.25 o                         
   5   1   2        104.50        131.98         1.99 o                         
   6   1   2        296.07        275.29         3.03 o                         
   7   1   2        953.62        969.83         6.59 o                         
   8   1   2        296.56        308.39         3.30 o                         
   9   1   2        964.61        973.68         7.02 o                         
  10   1   2       1397.88       1359.41         9.45 o                         
  11   1   2       1689.33       1604.09        11.94 o                         
  12   1   2        286.76        282.56         5.46 o                         
  13   1   2        175.48        189.74         5.11 o                         
  14   1   2        425.67        383.67         7.14 o                         
  15   1   2        294.49        308.31         7.93 o                         
  16   1   2         59.59         63.08         4.48 o                         
  17   1   2        568.32        544.34         9.95 o                         
  18   1   2        170.84        168.77         7.06 o                         
  19   1   2        114.35        112.85         6.78 o                         
  20   1   2         36.43         38.52         5.49 o                         
  21   1   2        284.73        291.80        12.68 o                         
  22   1   2         60.00         52.11         6.83 o                         
  23   1   2          8.12         -4.16         6.00 o                         
   0   2   2       1520.50       1698.21        12.67 o                         
   1   2   2       2061.62       2197.70        11.45 o                         
   2   2   2        181.18        184.29         2.42 o                         
   3   2   2       1921.22       1999.83        11.52 o                         
   4   2   2       1413.90       1549.15         9.50 o                         
   5   2   2       1081.69       1186.62         7.67 o                         
   6   2   2        295.62        278.72         3.09 o                         
   7   2   2        111.70        112.93         1.99 o                         
   8   2   2        441.42        441.44         4.19 o                         
   9   2   2        587.98        587.15         5.32 o                         
  10   2   2         47.32         42.26         2.01 o                         
  11   2   2        608.78        551.42         5.81 o                         
  12   2   2        400.43        390.99         5.88 o                         
  13   2   2        330.55        322.88         6.38 o                         
  14   2   2          1.94          2.40         2.31 o                         
  15   2   2        631.65        618.53         9.21 o                         
  16   2   2        157.76        153.04         6.41 o                         
  17   2   2        199.44        214.67         7.64 o                         
  18   2   2         20.22         19.83         4.08 o                         
  19   2   2        125.61        126.01         6.68 o                         
  20   2   2         30.96         26.22         4.61 o                         
  21   2   2        156.70        151.62        10.78 o                         
  22   2   2         13.33          7.84         6.26 o                         
   1   3   2        122.54        153.42         2.22 o                         
   2   3   2       1067.14       1107.03         6.83 o                         
   3   3   2       1365.58       1489.99         8.51 o                         
   4   3   2       1466.43       1530.30         8.80 o                         
   5   3   2        687.50        787.98         5.52 o                         
   6   3   2       1104.44       1111.93         7.46 o                         
   7   3   2        317.43        324.82         4.03 o                         
   8   3   2       2301.02       2232.69        13.74 o                         
   9   3   2        365.71        348.31         3.83 o                         
  10   3   2       1291.41       1248.72         9.87 o                         
  11   3   2        414.24        386.09         5.61 o                         
  12   3   2         34.00         36.24         2.71 o                         
  13   3   2         41.91         40.90         2.96 o                         
  14   3   2       1283.95       1251.43        13.90 o                         
  15   3   2         19.52         20.73         3.25 o                         
  16   3   2         65.47         63.65         4.60 o                         
  17   3   2         61.52         58.85         4.88 o                         
  18   3   2        760.53        778.55        13.08 o                         
  19   3   2         89.34         95.50         6.48 o                         
  20   3   2         38.92         27.16         5.14 o                         
  21   3   2         25.71         21.96         5.65 o                         
  22   3   2        110.63        102.23        12.46 o                         
   0   4   2        311.98        299.38         4.93 o                         
   1   4   2       1576.12       1662.44         9.90 o                         
   2   4   2        146.25        172.06         2.98 o                         
   3   4   2         16.18          9.69         1.21 o                         
   4   4   2        342.56        343.39         3.69 o                         
   5   4   2        746.27        732.03         5.89 o                         
   6   4   2         70.19         60.10         2.21 o                         
   7   4   2         85.32         92.16         2.56 o                         
   8   4   2        377.73        367.12         4.77 o                         
   9   4   2        744.91        716.46         7.45 o                         
  10   4   2        328.92        308.73         6.24 o                         
  11   4   2         55.00         68.73         3.23 o                         
  12   4   2        447.28        462.44         7.68 o                         
  13   4   2        227.45        224.68         7.17 o                         
  14   4   2          4.76          1.64         3.15 o                         
  15   4   2        647.26        637.13        11.57 o                         
  16   4   2         60.62         56.59         4.97 o                         
  17   4   2         55.63         49.92         5.10 o                         
  18   4   2          1.20         -3.71         3.71 o                         
  19   4   2        294.68        304.47        11.34 o                         
  20   4   2         41.39         39.16         6.76 o                         
  21   4   2         44.55         43.09         9.07 o                         
   1   5   2        229.42        226.42         3.69 o                         
   2   5   2        917.66        889.10         7.16 o                         
   3   5   2        618.71        572.75         5.74 o                         
   4   5   2         17.73         23.08         1.71 o                         
   5   5   2        142.76        143.31         3.28 o                         
   6   5   2        284.27        273.73         4.80 o                         
   7   5   2        397.27        365.41         6.41 o                         
   8   5   2        386.14        383.36         6.19 o                         
   9   5   2        528.76        508.30         7.16 o                         
  10   5   2         42.04         39.95         3.15 o                         
  11   5   2        675.33        667.31         9.53 o                         
  12   5   2         18.47         22.61         3.42 o                         
  13   5   2        173.11        178.31         7.07 o                         
  14   5   2        367.45        362.56         9.99 o                         
  15   5   2        451.47        459.06        12.01 o                         
  16   5   2         23.88         11.91         4.22 o                         
  17   5   2        323.75        350.24        11.85 o                         
  18   5   2        123.28        131.89         8.58 o                         
  19   5   2         29.79         32.84         6.18 o                         
  20   5   2          5.15          2.14         6.24 o                         
  21   5   2        139.66        146.53        11.74 o                         
   0   6   2       1289.25       1250.51        15.03 o                         
   1   6   2        100.13         96.60         3.38 o                         
   2   6   2        196.20        179.69         4.17 o                         
   3   6   2         20.16         15.85         1.95 o                         
   4   6   2       1399.82       1316.70        10.81 o                         
   5   6   2         54.92         51.50         2.65 o                         
   6   6   2        246.80        236.96         4.99 o                         
   7   6   2         54.44         60.40         3.26 o                         
   8   6   2        317.31        319.11         6.61 o                         
   9   6   2        182.88        169.87         5.74 o                         
  10   6   2         91.04         99.92         4.81 o                         
  11   6   2         21.16         20.45         3.49 o                         
  12   6   2        688.60        704.73        11.62 o                         
  13   6   2         28.76         33.18         4.16 o                         
  14   6   2         64.79         71.89         5.61 o                         
  15   6   2          9.74         17.62         4.58 o                         
  16   6   2        112.82        120.10         7.01 o                         
  17   6   2         24.58         24.37         5.21 o                         
  18   6   2        128.78        129.39         8.75 o                         
  19   6   2          4.92          6.03         6.09 o                         
  20   6   2        120.88        132.30        11.49 o                         
   1   7   2         32.20         32.68         2.68 o                         
   2   7   2        222.71        223.27         5.64 o                         
   3   7   2        532.23        497.10         7.28 o                         
   4   7   2         14.22         13.37         2.43 o                         
   5   7   2        432.45        439.54         7.04 o                         
   6   7   2         88.16         90.14         4.15 o                         
   7   7   2        371.62        376.13         8.06 o                         
   8   7   2         45.70         43.05         4.05 o                         
   9   7   2         95.75         87.20         5.42 o                         
  10   7   2        257.50        242.46         8.35 o                         
  11   7   2        377.79        357.66        10.66 o                         
  12   7   2         27.95         25.89         4.58 o                         
  13   7   2        280.63        275.17         9.79 o                         
  14   7   2         17.87         15.33         4.68 o                         
  15   7   2        152.93        162.45         9.12 o                         
  16   7   2         17.97         13.54         5.90 o                         
  17   7   2        286.31        274.55        12.71 o                         
  18   7   2          6.25         -1.60         5.70 o                         
   0   8   2        262.42        263.18         9.85 o                         
   1   8   2        139.39        151.12         5.74 o                         
   2   8   2        248.98        248.77         7.37 o                         
   3   8   2          6.19          3.57         2.90 o                         
   4   8   2         90.42         99.48         4.89 o                         
   5   8   2         96.75         89.04         5.12 o                         
   6   8   2         56.91         49.98         4.50 o                         
   7   8   2        105.66        110.09         5.95 o                         
   8   8   2         39.91         35.73         4.25 o                         
   9   8   2        131.43        127.38         7.00 o                         
  10   8   2         23.93         24.19         4.70 o                         
  11   8   2        118.44        128.55         7.70 o                         
  12   8   2        199.65        198.28        11.57 o                         
  13   8   2        217.71        226.11         9.51 o                         
  14   8   2         96.96        109.78         8.13 o                         
  15   8   2        120.02        116.26         9.11 o                         
  16   8   2         38.61         27.99         6.72 o                         
  17   8   2         55.13         50.03         8.71 o                         
   1   9   2          2.18          6.49         3.45 o                         
   2   9   2        262.50        277.64         8.45 o                         
   3   9   2         14.67          2.99         3.18 o                         
   4   9   2         15.66         15.52         3.98 o                         
   5   9   2         45.90         41.46         4.63 o                         
   6   9   2        245.39        222.24         9.06 o                         
   7   9   2          1.42          1.38         3.98 o                         
   8   9   2        219.92        229.57         8.99 o                         
   9   9   2          6.84          3.47         4.04 o                         
  10   9   2        149.70        168.70         8.57 o                         
  11   9   2         32.12         24.88         5.52 o                         
  12   9   2         86.55         96.40         7.90 o                         
  13   9   2         26.57         20.82         5.63 o                         
  14   9   2        159.11        160.77        12.08 o                         
   0  10   2         70.43         75.78         7.66 o                         
   1  10   2         52.51         42.82         5.00 o                         
   2  10   2         18.75         21.87         5.09 o                         
   3  10   2        138.01        129.45         8.05 o                         
   4  10   2         45.40         48.49         6.07 o                         
   5  10   2         63.32         64.39         6.30 o                         
   6  10   2         22.41         24.88         5.11 o                         
   7  10   2        118.56        121.96         8.66 o                         
   8  10   2         30.03         20.38         5.54 o                         
   9  10   2         33.62         28.56         5.99 o                         
  10  10   2         11.02         15.99         5.69 o                         
  11  10   2         27.47         19.98         6.00 o                         
  12  10   2          1.99          5.66         6.21 o                         
   1  11   2         13.30         12.55         6.17 o                         
   2  11   2          0.35         -1.69         5.18 o                         
   3  11   2         23.39         14.67         6.26 o                         
   4  11   2         46.27         47.59         8.78 o                         
   5  11   2         57.33         52.22         7.01 o                         
   6  11   2        119.82        136.18        10.20 o                         
   7  11   2         89.89         95.16         8.87 o                         
   8  11   2         40.62         38.75         7.28 o                         
   2   0   3       7789.36       8086.70        69.32 o                         
   4   0   3       3273.17       3402.93        31.10 o                         
   6   0   3       3996.78       4145.09        35.90 o                         
   8   0   3        844.70        878.36         9.52 o                         
  10   0   3         57.75         52.43         3.20 o                         
  12   0   3        815.02        740.76        13.64 o                         
  14   0   3        143.37        144.67         7.35 o                         
  16   0   3         33.32         40.09         5.28 o                         
  18   0   3         34.91         49.77         7.11 o                         
  20   0   3         72.31         70.11         9.59 o                         
  22   0   3        266.01        264.21        22.59 o                         
   0   1   3      24819.28      26690.87       178.08 o                         
   1   1   3      27160.12      29129.21       147.54 o                         
   2   1   3       1489.83       1773.56        10.86 o                         
   3   1   3       1565.10       1577.97        10.02 o                         
   4   1   3       1263.48       1320.29         8.40 o                         
   5   1   3         76.74         86.86         1.86 o                         
   6   1   3        353.00        370.65         3.47 o                         
   7   1   3       2145.71       2154.76        11.99 o                         
   8   1   3        330.64        329.29         3.87 o                         
   9   1   3        395.58        378.12         4.58 o                         
  10   1   3         12.18         11.74         1.53 o                         
  11   1   3       1545.89       1503.04        11.29 o                         
  12   1   3         16.76         14.68         2.01 o                         
  13   1   3         16.66         16.73         2.44 o                         
  14   1   3        128.50        119.60         4.96 o                         
  15   1   3          1.01          2.66         2.60 o                         
  16   1   3         14.19         13.45         3.34 o                         
  17   1   3         19.55         16.23         3.64 o                         
  18   1   3         38.67         41.26         5.94 o                         
  19   1   3          0.27         -3.63         3.63 o                         
  20   1   3        195.66        200.28         8.89 o                         
  21   1   3         97.75        112.53         9.29 o                         
  22   1   3         17.47          8.40         6.70 o                         
  23   1   3         20.73         25.73         8.03 o                         
   1   2   3       4101.98       4333.70        21.57 o                         
   2   2   3       1012.97       1062.41         6.71 o                         
   3   2   3        652.18        703.27         5.62 o                         
   4   2   3        830.28        887.84         7.25 o                         
   5   2   3       3778.10       3896.03        21.60 o                         
   6   2   3        259.43        235.98         2.96 o                         
   7   2   3        229.15        256.74         2.92 o                         
   8   2   3        759.36        780.09         6.34 o                         
   9   2   3         93.88         91.81         2.40 o                         
  10   2   3        190.76        171.54         3.43 o                         
  11   2   3        698.29        675.63         6.99 o                         
  12   2   3        169.65        190.98         4.81 o                         
  13   2   3        395.56        367.03         6.81 o                         
  14   2   3         48.79         49.07         3.66 o                         
  15   2   3         11.26         12.75         3.20 o                         
  16   2   3          2.80          3.16         3.00 o                         
  17   2   3         23.53         24.29         3.94 o                         
  18   2   3         17.81         23.34         4.19 o                         
  19   2   3         20.62         20.71         4.16 o                         
  20   2   3         65.85         71.65         5.81 o                         
  21   2   3          0.56         -4.80         4.80 o                         
  22   2   3        137.21        128.40        11.23 o                         
   0   3   3       6093.83       6087.13        39.87 o                         
   1   3   3         56.72         65.36         1.62 o                         
   2   3   3        442.00        439.02         3.82 o                         
   3   3   3        288.47        340.12         3.46 o                         
   4   3   3       3063.36       3037.61        16.69 o                         
   5   3   3         97.70        112.36         2.65 o                         
   6   3   3       2107.37       2162.33        13.11 o                         
   7   3   3        290.93        297.25         4.40 o                         
   8   3   3       1580.64       1541.91        10.45 o                         
   9   3   3        619.13        600.09         5.82 o                         
  10   3   3        408.51        395.55         5.12 o                         
  11   3   3        216.61        206.50         4.56 o                         
  12   3   3        286.28        273.07         5.92 o                         
  13   3   3         52.73         50.58         3.16 o                         
  14   3   3          5.86         11.59         2.70 o                         
  15   3   3         19.99         21.54         3.62 o                         
  16   3   3        118.92        121.13         5.87 o                         
  17   3   3         89.64         91.84         5.43 o                         
  18   3   3         52.67         58.89         5.25 o                         
  19   3   3         93.23        100.50         7.64 o                         
  20   3   3         98.62        105.21         8.02 o                         
  21   3   3        100.25        109.10         8.61 o                         
  22   3   3         18.47         32.74         7.94 o                         
   1   4   3       1673.20       1610.76        10.26 o                         
   2   4   3        846.36        809.86         6.01 o                         
   3   4   3        261.57        242.99         3.23 o                         
   4   4   3        293.91        288.94         3.29 o                         
   5   4   3       1439.71       1478.33         9.83 o                         
   6   4   3        543.62        511.63         4.95 o                         
   7   4   3        230.22        211.31         3.63 o                         
   8   4   3        122.69        136.22         3.36 o                         
   9   4   3        845.65        860.66         8.86 o                         
  10   4   3         89.55         78.22         3.72 o                         
  11   4   3        191.47        198.00         5.65 o                         
  12   4   3        434.45        419.81         7.44 o                         
  13   4   3         77.30         78.03         4.43 o                         
  14   4   3         90.09        100.72         5.18 o                         
  15   4   3         78.04         88.89         5.86 o                         
  16   4   3          0.67          1.19         3.87 o                         
  17   4   3          5.26         11.05         4.20 o                         
  18   4   3         17.31         20.38         4.75 o                         
  19   4   3         97.44        108.50         8.60 o                         
  20   4   3         14.83         18.54         6.45 o                         
  21   4   3         33.99         35.39         8.32 o                         
   0   5   3         82.73         89.90         3.85 o                         
   1   5   3        825.02        791.92         7.05 o                         
   2   5   3        624.80        631.48         6.31 o                         
   3   5   3       2215.43       2151.95        13.71 o                         
   4   5   3       1199.29       1188.79         9.24 o                         
   5   5   3        242.78        253.04         4.55 o                         
   6   5   3        136.15        134.90         3.57 o                         
   7   5   3       1836.82       1816.23        14.38 o                         
   8   5   3        277.50        260.00         5.83 o                         
   9   5   3        177.62        193.06         5.59 o                         
  10   5   3        207.63        198.68         5.68 o                         
  11   5   3        187.67        170.46         5.50 o                         
  12   5   3         28.24         28.56         3.54 o                         
  13   5   3         23.97         32.39         3.98 o                         
  14   5   3         21.67         16.45         4.04 o                         
  15   5   3         99.55        105.92         6.92 o                         
  16   5   3         18.49         17.41         4.39 o                         
  17   5   3         23.35         21.08         4.75 o                         
  18   5   3         33.22         43.76         6.32 o                         
  19   5   3         64.80         66.24         7.67 o                         
  20   5   3         41.58         32.24         7.80 o                         
   1   6   3        120.29        138.95         3.86 o                         
   2   6   3       1161.30       1121.60         9.96 o                         
   3   6   3        112.52        123.83         3.80 o                         
   4   6   3        414.05        424.34         6.73 o                         
   5   6   3        111.25        115.10         3.94 o                         
   6   6   3        160.14        182.09         4.95 o                         
   7   6   3        121.30        110.74         4.40 o                         
   8   6   3        744.54        745.58         9.68 o                         
   9   6   3         36.06         34.30         3.29 o                         
  10   6   3        159.35        159.57         6.08 o                         
  11   6   3         41.46         32.89         3.97 o                         
  12   6   3        138.24        137.54         6.38 o                         
  13   6   3         25.77         22.02         4.23 o                         
  14   6   3        110.81        111.86         6.89 o                         
  15   6   3         14.89         10.49         4.51 o                         
  16   6   3         11.12         12.88         4.85 o                         
  17   6   3          9.13         12.64         4.94 o                         
  18   6   3         51.14         51.62         7.20 o                         
  19   6   3         14.29         10.31         6.72 o                         
   0   7   3        279.34        286.21         8.92 o                         
   1   7   3         52.95         53.26         3.28 o                         
   2   7   3        126.65        144.57         4.76 o                         
   3   7   3       1989.85       1932.02        18.01 o                         
   4   7   3        104.78        113.42         4.19 o                         
   5   7   3        150.54        151.04         4.76 o                         
   6   7   3         28.34         28.30         2.95 o                         
   7   7   3        886.06        896.85        11.50 o                         
   8   7   3         37.60         38.44         4.26 o                         
   9   7   3         15.17         13.95         3.65 o                         
  10   7   3        130.24        133.99         6.26 o                         
  11   7   3        142.40        142.87         7.24 o                         
  12   7   3         93.41         82.69         6.12 o                         
  13   7   3         94.78         90.87         6.52 o                         
  14   7   3         34.79         32.42         5.32 o                         
  15   7   3          1.90         -0.09         4.43 o                         
  16   7   3         66.61         64.34         9.63 o                         
  17   7   3         79.81         79.98        12.23 o                         
  18   7   3          9.11          5.91         6.87 o                         
   1   8   3        255.87        258.81         7.05 o                         
   2   8   3        444.16        442.63         8.97 o                         
   3   8   3         91.49         87.02         4.70 o                         
   4   8   3          5.36          2.93         2.77 o                         
   5   8   3        584.74        600.03        12.59 o                         
   6   8   3         93.42         92.34         5.19 o                         
   7   8   3          3.59          4.48         3.44 o                         
   8   8   3         95.07         98.07         5.90 o                         
   9   8   3        299.38        279.76         9.76 o                         
  10   8   3         20.46         16.36         4.30 o                         
  11   8   3          0.57         -4.08         4.08 o                         
  12   8   3          0.54          5.56         4.27 o                         
  13   8   3         29.39         32.49         5.21 o                         
  14   8   3         31.24         32.71         5.90 o                         
  15   8   3        138.06        135.07        10.97 o                         
  16   8   3          8.16         -0.08         7.44 o                         
   0   9   3        541.62        543.63        16.20 o                         
   1   9   3         34.36         33.45         4.61 o                         
   2   9   3         89.39         82.58         6.10 o                         
   3   9   3         37.56         28.49         4.50 o                         
   4   9   3        878.96        926.92        14.80 o                         
   5   9   3         24.98         29.71         5.19 o                         
   6   9   3          0.61         -2.63         3.94 o                         
   7   9   3        156.74        157.23         8.58 o                         
   8   9   3         39.13         37.81         5.27 o                         
   9   9   3         31.31         24.79         5.06 o                         
  10   9   3         70.85         72.03         6.42 o                         
  11   9   3         72.28         80.99         6.99 o                         
  12   9   3         18.59          9.20         4.98 o                         
  13   9   3        119.13        127.53         9.71 o                         
  14   9   3         39.64         48.76         8.55 o                         
   1  10   3        139.26        151.77         9.49 o                         
   2  10   3         53.96         50.15         6.60 o                         
   3  10   3         30.06         33.64         5.95 o                         
   4  10   3         12.76         10.51         5.34 o                         
   5  10   3        363.56        361.76        12.18 o                         
   6  10   3         80.31         73.13         6.52 o                         
   7  10   3         36.30         35.86         6.00 o                         
   8  10   3         25.91         29.90         5.87 o                         
   9  10   3         50.45         48.63         6.38 o                         
  10  10   3         57.58         60.60         7.12 o                         
  11  10   3         31.08         14.81         6.07 o                         
   0  11   3        155.30        139.58        15.13 o                         
   1  11   3        111.67        124.26         9.50 o                         
   2  11   3          8.72          5.84         6.00 o                         
   3  11   3        168.30        171.83        10.76 o                         
   4  11   3         81.20         91.35         9.29 o                         
   5  11   3        129.16        135.39        10.57 o                         
   6  11   3         95.97         89.19         9.76 o                         
   7  11   3         44.83         52.70        11.09 o                         
   0   0   4       9865.98      10931.67        99.32 o                         
   2   0   4        887.03        886.10         9.15 o                         
   4   0   4        280.91        271.20         6.32 o                         
   6   0   4        731.59        720.15         9.08 o                         
   8   0   4        244.40        229.23         4.90 o                         
  10   0   4        721.30        672.60         8.10 o                         
  12   0   4       1036.86        957.46        12.72 o                         
  14   0   4         42.09         29.68         4.45 o                         
  16   0   4       1173.87       1111.61        19.09 o                         
  18   0   4        122.72        142.21        14.01 o                         
  20   0   4         81.77         80.11        10.47 o                         
  22   0   4        113.73         87.60        15.26 o                         
   1   1   4        870.65        929.58         6.42 o                         
   2   1   4         92.82        117.17         2.14 o                         
   3   1   4        135.10        124.87         2.34 o                         
   4   1   4       1886.99       2033.59        12.23 o                         
   5   1   4       2385.37       2550.86        14.98 o                         
   6   1   4         29.03         42.24         1.65 o                         
   7   1   4       2581.67       2668.87        16.33 o                         
   8   1   4        148.15        158.98         2.69 o                         
   9   1   4        750.12        732.02         5.89 o                         
  10   1   4        288.12        284.15         4.23 o                         
  11   1   4       1498.56       1442.44        11.52 o                         
  12   1   4         31.87         31.22         2.51 o                         
  13   1   4        562.40        557.33         7.76 o                         
  14   1   4        181.74        187.58         5.95 o                         
  15   1   4        142.30        135.21         5.55 o                         
  16   1   4         89.37        104.57         5.51 o                         
  17   1   4        610.69        594.11        11.04 o                         
  18   1   4        298.65        315.30        10.23 o                         
  19   1   4        167.14        162.35         7.82 o                         
  20   1   4        116.74        123.51         8.13 o                         
  21   1   4        186.15        183.23        11.31 o                         
  22   1   4         34.03         55.23         9.72 o                         
   0   2   4       2972.29       3105.88        23.63 o                         
   1   2   4        533.42        590.08         4.44 o                         
   2   2   4        605.91        681.30         5.41 o                         
   3   2   4       1363.00       1477.05        10.16 o                         
   4   2   4        146.63        164.14         3.30 o                         
   5   2   4        499.98        506.42         5.01 o                         
   6   2   4        648.65        676.83         5.92 o                         
   7   2   4        952.94        994.77         7.90 o                         
   8   2   4         76.12         85.63         2.40 o                         
   9   2   4       1278.08       1214.19         9.41 o                         
  10   2   4         94.38         84.74         2.69 o                         
  11   2   4        686.61        672.67         7.51 o                         
  12   2   4        166.90        182.54         5.08 o                         
  13   2   4        241.03        267.92         6.21 o                         
  14   2   4         66.46         69.62         4.16 o                         
  15   2   4        524.53        530.06         9.72 o                         
  16   2   4        387.34        385.11         9.78 o                         
  17   2   4        128.00        135.66         6.17 o                         
  18   2   4         27.01         24.79         4.41 o                         
  19   2   4        252.20        261.43         9.68 o                         
  20   2   4        105.42        115.46         7.45 o                         
  21   2   4         40.62         35.46         6.87 o                         
  22   2   4         30.64         20.59         9.17 o                         
   1   3   4        259.99        264.92         2.97 o                         
   2   3   4        548.00        544.74         4.30 o                         
   3   3   4         45.67         48.34         1.70 o                         
   4   3   4        600.57        578.23         5.36 o                         
   5   3   4        114.26        118.50         3.07 o                         
   6   3   4        922.27        919.34         7.89 o                         
   7   3   4        343.81        338.76         4.35 o                         
   8   3   4         80.58         72.61         2.41 o                         
   9   3   4        487.96        457.72         5.40 o                         
  10   3   4       1664.81       1657.02        12.55 o                         
  11   3   4        250.33        250.10         5.25 o                         
  12   3   4        461.61        452.96         6.93 o                         
  13   3   4        110.46        109.76         4.38 o                         
  14   3   4       1304.81       1320.09        14.30 o                         
  15   3   4         75.73         74.90         4.82 o                         
  16   3   4          6.33          5.88         3.46 o                         
  17   3   4         98.16        109.86         5.88 o                         
  18   3   4        427.97        450.31        12.20 o                         
  19   3   4         32.61         35.36         5.12 o                         
  20   3   4        184.21        201.77        10.51 o                         
  21   3   4         34.02         36.45         7.51 o                         
  22   3   4         51.30         60.22         9.25 o                         
   0   4   4        562.57        586.74         7.01 o                         
   1   4   4         39.35         40.49         1.68 o                         
   2   4   4         73.47         74.15         2.29 o                         
   3   4   4       1737.90       1763.06        11.35 o                         
   4   4   4        113.41        133.40         3.25 o                         
   5   4   4        167.68        166.90         3.56 o                         
   6   4   4         99.00         96.96         3.03 o                         
   7   4   4        750.81        708.18         7.03 o                         
   8   4   4          6.07          8.87         1.68 o                         
   9   4   4        601.60        571.60         7.05 o                         
  10   4   4         50.11         62.32         3.09 o                         
  11   4   4        107.42        119.75         4.52 o                         
  12   4   4        166.93        180.51         5.80 o                         
  13   4   4        202.01        212.82         6.47 o                         
  14   4   4         12.76         17.07         3.52 o                         
  15   4   4        154.74        134.47         6.88 o                         
  16   4   4        123.62        139.76         7.27 o                         
  17   4   4          5.95         -0.27         4.44 o                         
  18   4   4         69.66         75.33         6.64 o                         
  19   4   4        192.01        189.08        10.67 o                         
  20   4   4         43.40         50.08         7.20 o                         
  21   4   4         28.18         33.72         8.07 o                         
   1   5   4        736.95        690.64         6.70 o                         
   2   5   4        308.60        318.49         4.71 o                         
   3   5   4        988.00        926.31         8.21 o                         
   4   5   4        172.92        155.70         3.64 o                         
   5   5   4        725.29        701.79         7.86 o                         
   6   5   4        432.63        412.24         7.74 o                         
   7   5   4        259.46        268.82         5.31 o                         
   8   5   4        364.45        363.76         6.03 o                         
   9   5   4        311.61        305.52         6.47 o                         
  10   5   4        459.36        444.51         7.49 o                         
  11   5   4        332.20        331.92         7.28 o                         
  12   5   4         84.53         80.90         4.27 o                         
  13   5   4        350.24        360.69         9.84 o                         
  14   5   4        416.63        404.29        11.56 o                         
  15   5   4         81.72         79.38         6.00 o                         
  16   5   4         61.80         62.02         6.77 o                         
  17   5   4        136.79        134.77         8.89 o                         
  18   5   4        177.55        177.40         9.76 o                         
  19   5   4         23.87         18.90         6.56 o                         
  20   5   4         20.58         10.09         7.26 o                         
   0   6   4       1018.00       1008.15        18.93 o                         
   1   6   4         15.02         12.85         2.09 o                         
   2   6   4        248.94        246.42         5.11 o                         
   3   6   4        158.38        167.22         4.48 o                         
   4   6   4         35.13         31.97         2.52 o                         
   5   6   4          3.68          5.00         2.00 o                         
   6   6   4        183.03        175.15         5.01 o                         
   7   6   4          1.76          3.35         2.35 o                         
   8   6   4        571.20        574.58         9.27 o                         
   9   6   4          8.15          8.31         2.85 o                         
  10   6   4        142.59        128.91         5.82 o                         
  11   6   4         56.38         60.38         4.81 o                         
  12   6   4        530.84        511.26        11.05 o                         
  13   6   4         71.22         73.01         5.78 o                         
  14   6   4         38.43         47.71         5.25 o                         
  15   6   4         11.03          9.31         4.88 o                         
  16   6   4        303.04        299.59        12.82 o                         
  17   6   4         19.01         10.30         5.92 o                         
  18   6   4        121.93        111.56         9.68 o                         
  19   6   4         13.04         24.40        12.75 o                         
   1   7   4        394.45        385.34         6.93 o                         
   2   7   4         65.61         67.21         3.69 o                         
   3   7   4        274.04        283.47         6.67 o                         
   4   7   4        101.16        110.21         4.34 o                         
   5   7   4         53.90         48.67         3.19 o                         
   6   7   4        149.52        142.52         5.20 o                         
   7   7   4        300.79        292.76         7.76 o                         
   8   7   4         87.57         85.89         4.86 o                         
   9   7   4        251.67        247.46        10.32 o                         
  10   7   4         35.49         33.86         4.48 o                         
  11   7   4        281.24        282.13         9.34 o                         
  12   7   4         53.58         49.37         5.01 o                         
  13   7   4        269.56        245.43         9.94 o                         
  14   7   4        106.40         96.22         7.64 o                         
  15   7   4        274.56        286.56        11.88 o                         
  16   7   4          0.15         -3.00         5.44 o                         
  17   7   4         24.63         23.05         7.30 o                         
  18   7   4         62.60         49.57        11.90 o                         
   0   8   4          8.80         11.35         4.66 o                         
   1   8   4        323.30        349.56         8.70 o                         
   2   8   4         23.72         22.80         3.59 o                         
   3   8   4        220.10        217.58         7.29 o                         
   4   8   4         22.28         22.22         3.65 o                         
   5   8   4        133.53        135.66         7.15 o                         
   6   8   4        130.08        135.07         6.67 o                         
   7   8   4         74.90         84.12         5.78 o                         
   8   8   4         50.97         54.72         5.17 o                         
   9   8   4         55.04         54.38         5.11 o                         
  10   8   4         37.20         40.83         5.22 o                         
  11   8   4         42.30         39.23         5.36 o                         
  12   8   4        119.98        114.50         7.16 o                         
  13   8   4         86.39         91.74         8.07 o                         
  14   8   4         16.29          8.95         5.51 o                         
  15   8   4        113.06        110.19        12.47 o                         
  16   8   4         16.36         17.79         7.41 o                         
   1   9   4          3.31          0.04         5.28 o                         
   2   9   4         46.72         42.34         5.79 o                         
   3   9   4        191.05        181.53         8.00 o                         
   4   9   4        124.92        114.23         6.57 o                         
   5   9   4         10.33          8.68         4.07 o                         
   6   9   4        204.42        196.09         8.68 o                         
   7   9   4         40.86         38.38         5.44 o                         
   8   9   4         98.06        106.26         7.11 o                         
   9   9   4         11.93         11.83         4.60 o                         
  10   9   4        217.29        220.86        10.06 o                         
  11   9   4          0.62         -0.17         4.80 o                         
  12   9   4          7.79         10.34         5.73 o                         
  13   9   4         38.38         38.60         6.98 o                         
  14   9   4        294.10        295.53        16.02 o                         
   0  10   4         16.44          9.38         8.94 o                         
   1  10   4         23.11         30.25         6.20 o                         
   2  10   4         25.88         14.34         5.66 o                         
   3  10   4        134.74        136.49         9.43 o                         
   4  10   4         19.05         16.20         5.96 o                         
   5  10   4          2.53          1.56         4.99 o                         
   6  10   4         17.73         13.93         5.38 o                         
   7  10   4        102.92         88.27         8.32 o                         
   8  10   4         82.91         91.76         8.34 o                         
   9  10   4         44.61         42.14         6.90 o                         
  10  10   4         15.97         23.34         6.36 o                         
  11  10   4        109.55        100.89         9.67 o                         
   1  11   4         30.20         29.59         6.71 o                         
   2  11   4          8.73          8.62         6.34 o                         
   3  11   4          8.24         -2.39         5.95 o                         
   4  11   4          1.57         24.57        14.78 o                         
   5  11   4         60.27         58.65         8.47 o                         
   6  11   4          1.96         -5.57         6.24 o                         
   2   0   5       1309.16       1334.37        13.06 o                         
   4   0   5        777.14        744.20        10.12 o                         
   6   0   5         62.82         65.04         2.95 o                         
   8   0   5        269.85        250.47         5.35 o                         
  10   0   5       4829.69       4761.26        37.18 o                         
  12   0   5        886.82        851.33        12.25 o                         
  14   0   5       1289.05       1253.69        20.83 o                         
  16   0   5         10.52          3.41         4.10 o                         
  18   0   5        411.65        384.69        16.50 o                         
  20   0   5        300.96        310.53        17.35 o                         
  22   0   5        174.15        165.27        25.85 o                         
   0   1   5       1484.27       1528.80        11.86 o                         
   1   1   5         23.03         18.11         1.04 o                         
   2   1   5        157.09        176.04         2.59 o                         
   3   1   5       1633.41       1710.42        10.89 o                         
   4   1   5        465.57        532.50         5.06 o                         
   5   1   5        599.80        623.32         5.57 o                         
   6   1   5        867.47        906.24         7.18 o                         
   7   1   5       1404.16       1442.15        10.04 o                         
   8   1   5        181.59        183.45         3.31 o                         
   9   1   5        598.60        590.47         5.43 o                         
  10   1   5        351.87        328.19         4.64 o                         
  11   1   5        100.45        107.22         3.48 o                         
  12   1   5        336.37        331.38         5.60 o                         
  13   1   5        130.73        143.23         5.69 o                         
  14   1   5         53.28         48.73         3.73 o                         
  15   1   5        510.14        512.61        10.50 o                         
  16   1   5        365.53        365.20         9.98 o                         
  17   1   5          3.08          1.08         3.56 o                         
  18   1   5          4.42          8.31         4.22 o                         
  19   1   5        274.40        281.70         9.98 o                         
  20   1   5        145.33        162.58         9.00 o                         
  21   1   5         10.75          3.60         5.88 o                         
  22   1   5         99.23         95.06        11.09 o                         
   1   2   5         20.57         30.69         1.42 o                         
   2   2   5        605.17        637.85         5.53 o                         
   3   2   5       1235.71       1300.09         9.43 o                         
   4   2   5        909.48        968.73         7.68 o                         
   5   2   5        514.73        496.63         6.07 o                         
   6   2   5         72.78         86.91         2.42 o                         
   7   2   5        965.18        927.99         7.84 o                         
   8   2   5        469.00        433.54         4.99 o                         
   9   2   5        501.58        493.31         5.84 o                         
  10   2   5        100.97         95.88         3.25 o                         
  11   2   5        138.53        142.04         4.11 o                         
  12   2   5        105.82        104.35         4.04 o                         
  13   2   5        347.15        359.97         7.13 o                         
  14   2   5        337.97        338.93         8.10 o                         
  15   2   5        161.12        158.49         6.47 o                         
  16   2   5         68.48         71.83         5.27 o                         
  17   2   5        349.57        374.33        10.59 o                         
  18   2   5        167.36        175.08         8.34 o                         
  19   2   5         20.04         14.12         4.84 o                         
  20   2   5         44.52         51.31         5.99 o                         
  21   2   5        164.48        153.79         9.97 o                         
  22   2   5         49.86         64.62         9.38 o                         
   0   3   5       2788.21       2940.28        21.72 o                         
   1   3   5        345.16        397.41         3.79 o                         
   2   3   5         23.89         21.93         1.25 o                         
   3   3   5         55.01         58.49         1.97 o                         
   4   3   5        282.81        293.78         4.58 o                         
   5   3   5         20.74         23.64         1.82 o                         
   6   3   5        723.34        693.70         6.75 o                         
   7   3   5         19.35         21.67         1.87 o                         
   8   3   5        782.01        765.06         7.33 o                         
   9   3   5        223.40        210.69         4.06 o                         
  10   3   5        576.37        538.58         6.74 o                         
  11   3   5         78.87         78.68         3.37 o                         
  12   3   5       1203.60       1182.21        13.34 o                         
  13   3   5         13.95          9.05         2.68 o                         
  14   3   5         33.71         29.10         3.36 o                         
  15   3   5         20.46         22.82         4.08 o                         
  16   3   5        609.95        617.65        11.91 o                         
  17   3   5         11.36          7.54         4.08 o                         
  18   3   5         42.30         50.25         5.95 o                         
  19   3   5         24.50         27.64         5.36 o                         
  20   3   5        212.60        222.12        10.39 o                         
  21   3   5          8.65          0.06         6.12 o                         
   1   4   5        448.63        437.35         4.54 o                         
   2   4   5        325.47        336.98         4.11 o                         
   3   4   5        404.89        359.14         4.12 o                         
   4   4   5        743.22        762.90         7.09 o                         
   5   4   5        409.72        421.45         5.18 o                         
   6   4   5        189.40        199.56         6.69 o                         
   7   4   5        461.90        455.40         5.75 o                         
   8   4   5        106.10         96.19         3.09 o                         
   9   4   5        719.15        718.34         8.14 o                         
  10   4   5        372.01        367.05         6.85 o                         
  11   4   5        861.67        849.40        10.21 o                         
  12   4   5         26.71         34.62         5.11 o                         
  13   4   5        401.77        409.84        10.39 o                         
  14   4   5         91.39         89.04         5.15 o                         
  15   4   5        265.66        271.55        10.67 o                         
  16   4   5         64.99         70.21         6.47 o                         
  17   4   5        378.25        389.82        12.70 o                         
  18   4   5        235.41        255.62        11.06 o                         
  19   4   5         54.52         58.49         7.42 o                         
  20   4   5         41.36         37.23         7.45 o                         
  21   4   5         65.56         64.82         8.66 o                         
   0   5   5       1093.83       1103.22        13.97 o                         
   1   5   5        481.40        458.33         5.66 o                         
   2   5   5        433.74        425.18         5.25 o                         
   3   5   5        506.10        469.77         5.59 o                         
   4   5   5        170.23        154.82         3.91 o                         
   5   5   5        742.86        709.57        10.06 o                         
   6   5   5         69.30         76.04         3.52 o                         
   7   5   5        175.11        182.73         4.75 o                         
   8   5   5         24.90         29.77         2.68 o                         
   9   5   5        105.62        123.79         4.81 o                         
  10   5   5         44.36         46.01         3.39 o                         
  11   5   5        174.30        168.76         5.58 o                         
  12   5   5        172.41        184.38         6.20 o                         
  13   5   5        275.90        271.46         8.40 o                         
  14   5   5          8.61         13.06         4.20 o                         
  15   5   5        363.39        375.00        11.91 o                         
  16   5   5         25.43         18.02         7.28 o                         
  17   5   5         68.26         68.00         7.24 o                         
  18   5   5         86.80         91.49         8.83 o                         
  19   5   5         71.22         74.05         7.94 o                         
  20   5   5         43.50         38.78         8.31 o                         
   1   6   5         17.71         17.70         2.31 o                         
   2   6   5        107.99        112.42         3.81 o                         
   3   6   5         91.67         91.34         3.58 o                         
   4   6   5        340.04        325.87         6.40 o                         
   5   6   5         55.54         54.72         3.36 o                         
   6   6   5        370.51        361.68         6.90 o                         
   7   6   5        156.32        164.13         5.64 o                         
   8   6   5        386.17        390.31         8.37 o                         
   9   6   5        181.26        181.30         6.43 o                         
  10   6   5        464.43        455.05         9.82 o                         
  11   6   5         86.40         98.37         5.48 o                         
  12   6   5         32.49         33.46         4.36 o                         
  13   6   5         50.48         45.31         5.63 o                         
  14   6   5        543.49        569.43        14.05 o                         
  15   6   5         27.60         28.85         5.29 o                         
  16   6   5          0.93         -1.21         4.88 o                         
  17   6   5         89.00         93.64         9.23 o                         
  18   6   5        189.22        188.27        12.86 o                         
  19   6   5         21.97         16.53         7.54 o                         
   0   7   5         73.42         84.93         5.54 o                         
   1   7   5        169.40        171.37         5.43 o                         
   2   7   5         52.52         51.30         3.74 o                         
   3   7   5        427.89        432.67         8.54 o                         
   4   7   5         29.53         36.39         3.30 o                         
   5   7   5        170.61        164.12         5.71 o                         
   6   7   5         18.59         14.67         3.04 o                         
   7   7   5        336.77        348.80         8.25 o                         
   8   7   5         45.07         43.44         3.99 o                         
   9   7   5        150.88        149.72         6.52 o                         
  10   7   5         36.79         34.83         4.49 o                         
  11   7   5        292.68        296.17         9.60 o                         
  12   7   5         51.91         50.74         5.39 o                         
  13   7   5        285.41        293.66        11.06 o                         
  14   7   5         21.39         22.18         5.61 o                         
  15   7   5        168.70        160.54         9.73 o                         
  16   7   5         87.46         84.75         8.89 o                         
  17   7   5        102.18        112.45        10.58 o                         
   1   8   5        174.72        178.74         8.45 o                         
   2   8   5         15.57          7.85         3.73 o                         
   3   8   5        401.91        420.92        10.39 o                         
   4   8   5        106.85        106.38         5.79 o                         
   5   8   5        118.13        124.04         6.26 o                         
   6   8   5        184.14        184.42         7.66 o                         
   7   8   5         99.18        109.25         6.32 o                         
   8   8   5         64.43         62.31         6.28 o                         
   9   8   5         76.74         76.99         5.92 o                         
  10   8   5        119.96        129.87         7.11 o                         
  11   8   5        140.07        145.44         7.70 o                         
  12   8   5         37.90         40.81         6.05 o                         
  13   8   5         77.25         85.15         7.70 o                         
  14   8   5         67.71         67.91         8.00 o                         
  15   8   5         14.39         20.59         6.20 o                         
  16   8   5         11.07          8.42         6.57 o                         
   0   9   5         82.95         72.77         9.56 o                         
   1   9   5         78.43         88.36         6.69 o                         
   2   9   5         30.38         20.38         4.93 o                         
   3   9   5        187.96        176.49         9.15 o                         
   4   9   5         49.16         43.94         6.94 o                         
   5   9   5         13.26         18.58         4.91 o                         
   6   9   5        134.88        154.67         8.61 o                         
   7   9   5         80.37         89.48         7.51 o                         
   8   9   5        141.17        140.22         7.90 o                         
   9   9   5          1.48         -1.08         4.61 o                         
  10   9   5         31.52         26.47         6.03 o                         
  11   9   5          2.70          2.60         5.48 o                         
  12   9   5        154.19        149.91        10.59 o                         
  13   9   5         15.77         20.63         7.99 o                         
   1  10   5         39.89         31.85         6.36 o                         
   2  10   5         16.19         13.29         6.33 o                         
   3  10   5          6.23          0.49         5.00 o                         
   4  10   5         15.13         16.53         6.24 o                         
   5  10   5         72.25         73.41         8.31 o                         
   6  10   5         32.03         26.20         5.92 o                         
   7  10   5        199.89        188.66        10.70 o                         
   8  10   5         11.89          7.15         6.22 o                         
   9  10   5         42.91         44.73         7.66 o                         
  10  10   5          6.85          1.60         6.33 o                         
   0  11   5          4.82         -2.64         6.88 o                         
   1  11   5         90.10         76.16         9.53 o                         
   2  11   5         19.09         19.71         6.69 o                         
   3  11   5         18.99         31.13         7.56 o                         
   4  11   5         63.89         46.59         7.72 o                         
   5  11   5         24.37         26.21         7.16 o                         
   0   0   6       2575.04       2546.89        29.17 o                         
   2   0   6        197.25        198.22         4.21 o                         
   4   0   6       2237.23       2165.60        20.70 o                         
   6   0   6       1678.13       1649.01        17.01 o                         
   8   0   6        756.20        772.90         9.70 o                         
  10   0   6        868.78        859.44        12.97 o                         
  12   0   6        391.46        396.44         9.08 o                         
  14   0   6        126.99        139.80         9.42 o                         
  16   0   6         16.35         16.66         5.31 o                         
  18   0   6         45.76         63.56         8.51 o                         
  20   0   6         62.06         63.62         9.81 o                         
  22   0   6          0.16         -9.87         9.87 o                         
   1   1   6       4125.61       4114.36        21.00 o                         
   2   1   6        343.06        321.42         3.21 o                         
   3   1   6        516.47        549.13         5.65 o                         
   4   1   6          1.71         -1.05         1.08 o                         
   5   1   6       2875.73       2905.18        18.45 o                         
   6   1   6        255.64        253.44         3.59 o                         
   7   1   6        133.78        150.70         3.90 o                         
   8   1   6        154.57        172.36         3.38 o                         
   9   1   6        408.97        382.38         5.03 o                         
  10   1   6         63.35         64.61         2.42 o                         
  11   1   6        620.28        622.34         7.07 o                         
  12   1   6         29.54         37.81         2.65 o                         
  13   1   6        393.20        390.16         7.87 o                         
  14   1   6          9.65         11.78         3.41 o                         
  15   1   6         37.77         40.63         4.38 o                         
  16   1   6          9.24          7.95         3.97 o                         
  17   1   6         45.34         62.67         5.89 o                         
  18   1   6          2.85          0.68         4.24 o                         
  19   1   6         57.74         65.53         5.96 o                         
  20   1   6          7.38         12.96         5.23 o                         
  21   1   6         91.08         77.79         9.61 o                         
  22   1   6         13.36         12.58         7.17 o                         
   0   2   6       5521.63       6064.63        42.50 o                         
   1   2   6       8404.66       9126.10        47.16 o                         
   2   2   6       1328.07       1531.68        10.76 o                         
   3   2   6       1902.15       1827.35        12.64 o                         
   4   2   6        867.41        888.92         7.40 o                         
   5   2   6        113.66        129.04         2.90 o                         
   6   2   6        416.97        426.06         5.12 o                         
   7   2   6       1868.33       1840.31        13.42 o                         
   8   2   6        391.31        383.49         5.06 o                         
   9   2   6        100.89         99.74         3.12 o                         
  10   2   6        319.25        327.73         6.26 o                         
  11   2   6        532.64        538.16         7.22 o                         
  12   2   6         21.33         23.81         2.76 o                         
  13   2   6         36.55         41.37         3.63 o                         
  14   2   6         15.16          9.24         3.25 o                         
  15   2   6         40.40         42.36         4.65 o                         
  16   2   6         54.83         60.56         5.45 o                         
  17   2   6         36.20         37.93         5.09 o                         
  18   2   6          2.79          2.47         4.07 o                         
  19   2   6         67.63         62.34         6.31 o                         
  20   2   6        105.93        114.44         8.09 o                         
  21   2   6        223.94        246.59        13.32 o                         
  22   2   6         28.62         25.37         8.02 o                         
   1   3   6        149.36        160.34         2.83 o                         
   2   3   6       1128.59       1072.89         7.97 o                         
   3   3   6         97.75         99.39         2.55 o                         
   4   3   6        254.67        245.66         3.72 o                         
   5   3   6        170.29        168.10         3.67 o                         
   6   3   6        835.45        817.68         7.86 o                         
   7   3   6        684.56        669.10         7.09 o                         
   8   3   6        709.81        723.70         7.50 o                         
   9   3   6        193.89        205.58         4.75 o                         
  10   3   6         26.98         30.12         2.50 o                         
  11   3   6         61.90         57.11         3.39 o                         
  12   3   6         73.65         75.39         4.35 o                         
  13   3   6        230.64        221.53         7.94 o                         
  14   3   6         13.96         14.81         3.43 o                         
  15   3   6         32.09         32.52         4.50 o                         
  16   3   6          8.82         11.88         4.18 o                         
  17   3   6         19.59         30.29         5.26 o                         
  18   3   6         12.79         12.76         4.90 o                         
  19   3   6         87.04         77.09         7.16 o                         
  20   3   6          2.43         -0.47         4.92 o                         
  21   3   6         56.82         70.92         8.27 o                         
   0   4   6        788.28        735.73         8.71 o                         
   1   4   6        431.23        435.32         4.71 o                         
   2   4   6        408.05        416.27         4.47 o                         
   3   4   6       2658.33       2610.15        16.95 o                         
   4   4   6        500.04        481.14         5.47 o                         
   5   4   6         15.42         15.52         1.84 o                         
   6   4   6         45.66         42.45         2.51 o                         
   7   4   6       1284.60       1265.44        11.12 o                         
   8   4   6         68.78         75.13         2.97 o                         
   9   4   6        184.92        176.52         4.59 o                         
  10   4   6         49.58         51.72         3.12 o                         
  11   4   6        636.77        604.02         9.27 o                         
  12   4   6        119.44        114.66         5.32 o                         
  13   4   6          8.11         10.16         3.34 o                         
  14   4   6         43.73         45.45         4.61 o                         
  15   4   6         10.95          5.69         4.44 o                         
  16   4   6         37.44         28.48         5.79 o                         
  17   4   6         25.72         27.58         5.77 o                         
  18   4   6         47.47         50.19         6.56 o                         
  19   4   6         33.54         29.97         6.22 o                         
  20   4   6         15.87         15.08         6.55 o                         
   1   5   6        972.96        967.44         8.80 o                         
   2   5   6        667.00        674.46         7.03 o                         
   3   5   6         70.03         66.68         2.98 o                         
   4   5   6         83.78        102.59         3.60 o                         
   5   5   6       1334.78       1352.75        12.36 o                         
   6   5   6         18.01         22.82         2.60 o                         
   7   5   6         14.93         13.22         2.41 o                         
   8   5   6        324.82        329.27         6.78 o                         
   9   5   6        435.36        438.83         8.71 o                         
  10   5   6        164.74        169.80         6.05 o                         
  11   5   6         76.78         80.04         4.62 o                         
  12   5   6         64.47         75.18         5.09 o                         
  13   5   6        131.92        129.05         6.27 o                         
  14   5   6         18.87         19.71         4.13 o                         
  15   5   6         62.65         61.78         5.51 o                         
  16   5   6         12.55          9.35         5.34 o                         
  17   5   6          0.57         -5.00         5.18 o                         
  18   5   6         19.94         10.75         6.54 o                         
  19   5   6         48.86         36.59         7.28 o                         
  20   5   6         18.20         18.45         6.87 o                         
   0   6   6        783.34        792.51        13.58 o                         
   1   6   6          2.80         -0.72         2.11 o                         
   2   6   6        127.35        123.94         4.51 o                         
   3   6   6         53.98         47.97         3.46 o                         
   4   6   6       1414.16       1391.25        13.53 o                         
   5   6   6        128.11        121.73         4.64 o                         
   6   6   6        361.85        361.74         7.09 o                         
   7   6   6         50.72         55.42         3.56 o                         
   8   6   6        653.01        659.32         9.85 o                         
   9   6   6         94.19         92.07         5.07 o                         
  10   6   6        167.56        168.14         7.68 o                         
  11   6   6        106.95        114.86         5.94 o                         
  12   6   6        112.51        108.35         6.53 o                         
  13   6   6         31.49         30.78         5.12 o                         
  14   6   6          2.11          4.34         4.50 o                         
  15   6   6          0.60         -2.68         4.18 o                         
  16   6   6        161.10        158.14         9.92 o                         
  17   6   6         13.97         14.57         6.74 o                         
  18   6   6         44.49         39.87         9.01 o                         
   1   7   6        450.08        446.35         9.26 o                         
   2   7   6         79.98         76.31         4.68 o                         
   3   7   6         75.24         75.73         4.68 o                         
   4   7   6         38.68         49.26         3.78 o                         
   5   7   6        505.86        518.48         9.03 o                         
   6   7   6        370.86        360.16         8.93 o                         
   7   7   6         81.40         82.78         5.15 o                         
   8   7   6         13.68         12.32         3.43 o                         
   9   7   6        282.27        291.44        10.72 o                         
  10   7   6          0.17         -1.98         3.40 o                         
  11   7   6         38.15         38.37         5.10 o                         
  12   7   6         44.55         47.15         5.50 o                         
  13   7   6         17.33         23.34         5.16 o                         
  14   7   6        119.80        128.47         8.00 o                         
  15   7   6         96.07        101.25         8.18 o                         
  16   7   6         21.82         15.21         6.35 o                         
  17   7   6          6.72         -1.37         6.36 o                         
   0   8   6        158.82        178.10        17.62 o                         
   1   8   6        207.56        198.41         9.03 o                         
   2   8   6        193.10        193.44         8.91 o                         
   3   8   6        730.54        722.47        13.91 o                         
   4   8   6        414.65        426.52        16.58 o                         
   5   8   6        158.27        162.41         8.05 o                         
   6   8   6         39.09         46.51         5.25 o                         
   7   8   6        120.28        119.23         7.37 o                         
   8   8   6         55.69         59.93         5.95 o                         
   9   8   6         36.62         35.63         5.54 o                         
  10   8   6         11.71         20.61         5.10 o                         
  11   8   6        132.15        134.97         7.81 o                         
  12   8   6          4.96          1.61         4.26 o                         
  13   8   6        111.21        114.22         7.97 o                         
  14   8   6         18.28         14.65         8.70 o                         
  15   8   6         52.19         53.87         7.80 o                         
   1   9   6          4.30          1.38         5.02 o                         
   2   9   6        334.28        332.55        12.27 o                         
   3   9   6          7.35          1.38         4.41 o                         
   4   9   6        158.01        168.87         8.74 o                         
   5   9   6         91.72         88.59         7.32 o                         
   6   9   6        173.48        170.78         8.98 o                         
   7   9   6         33.48         30.03         7.50 o                         
   8   9   6        118.43        126.32        10.11 o                         
   9   9   6         44.55         51.34         7.27 o                         
  10   9   6         85.52         78.93         7.75 o                         
  11   9   6         33.44         29.52         8.18 o                         
  12   9   6          2.32         -5.61         6.04 o                         
  13   9   6          4.56          3.96         7.10 o                         
   0  10   6         67.64         76.88        16.72 o                         
   1  10   6        160.97        151.30         9.24 o                         
   2  10   6          5.02         -2.18         4.67 o                         
   3  10   6        279.02        294.32        12.52 o                         
   4  10   6         83.13        104.05         8.21 o                         
   5  10   6         32.14         30.07         7.05 o                         
   6  10   6         28.12         24.15         6.90 o                         
   7  10   6        272.25        278.52        13.89 o                         
   8  10   6         48.95         56.38         7.79 o                         
   9  10   6          1.83         -5.87         5.87 o                         
  10  10   6         29.35         15.86         7.08 o                         
   1  11   6        129.99        135.52         9.67 o                         
   2  11   6         96.42         91.33         8.92 o                         
   3  11   6         86.85         97.87         8.89 o                         
   4  11   6         36.94         25.49         7.34 o                         
   2   0   7        351.67        343.29         5.29 o                         
   4   0   7       2851.52       2963.93        25.59 o                         
   6   0   7       1454.49       1545.75        15.87 o                         
   8   0   7        787.39        792.13        12.43 o                         
  10   0   7       2088.50       2055.53        21.60 o                         
  12   0   7        168.81        157.97         7.45 o                         
  14   0   7        820.63        845.35        19.21 o                         
  16   0   7        131.43        144.62        10.65 o                         
  18   0   7       1090.57       1161.08        26.08 o                         
  20   0   7         69.06         92.54        13.02 o                         
   0   1   7       1966.38       2143.56        15.88 o                         
   1   1   7        270.78        289.10         2.95 o                         
   2   1   7        406.76        438.72         4.12 o                         
   3   1   7        119.59        127.51         3.10 o                         
   4   1   7        199.77        218.85         3.19 o                         
   5   1   7        499.93        491.23         5.34 o                         
   6   1   7        105.11         99.08         2.97 o                         
   7   1   7        138.30        131.39         4.40 o                         
   8   1   7        145.32        146.52         3.89 o                         
   9   1   7        652.18        647.78         7.08 o                         
  10   1   7        166.74        175.42         4.42 o                         
  11   1   7         77.62         84.54         3.81 o                         
  12   1   7        608.62        603.08         8.03 o                         
  13   1   7         86.07         94.84         4.79 o                         
  14   1   7         17.30          9.51         3.57 o                         
  15   1   7        492.98        504.16        11.28 o                         
  16   1   7        180.31        188.92         7.91 o                         
  17   1   7         54.98         57.30         5.88 o                         
  18   1   7          7.56          7.10         4.44 o                         
  19   1   7        121.50        120.47         7.77 o                         
  20   1   7         54.56         64.13         7.40 o                         
  21   1   7         24.15         31.50         7.61 o                         
   1   2   7         17.71         22.57         1.31 o                         
   2   2   7        416.87        447.96         4.54 o                         
   3   2   7        436.59        441.89         4.95 o                         
   4   2   7         41.56         40.00         1.93 o                         
   5   2   7        252.58        239.06         4.11 o                         
   6   2   7        691.18        692.51         7.58 o                         
   7   2   7        274.42        274.57         5.05 o                         
   8   2   7        766.05        782.26         8.25 o                         
   9   2   7        361.70        370.97         5.69 o                         
  10   2   7        111.85        116.58         4.44 o                         
  11   2   7        710.00        696.83         9.00 o                         
  12   2   7         36.87         39.35         3.38 o                         
  13   2   7        286.65        306.93         8.72 o                         
  14   2   7        371.72        364.26         9.12 o                         
  15   2   7        221.76        226.54         9.09 o                         
  16   2   7         68.99         71.39         5.98 o                         
  17   2   7        337.86        359.61        11.43 o                         
  18   2   7        202.73        230.00         9.82 o                         
  19   2   7         23.72         29.69         5.52 o                         
  20   2   7          1.71          1.11         5.38 o                         
  21   2   7        146.59        149.65        11.02 o                         
   0   3   7       1139.56       1176.12        11.68 o                         
   1   3   7        173.32        188.67         3.80 o                         
   2   3   7        482.19        475.14         4.89 o                         
   3   3   7         91.09         95.17         2.61 o                         
   4   3   7        428.12        451.98         6.52 o                         
   5   3   7         30.59         32.91         2.02 o                         
   6   3   7       1069.68       1067.39         9.58 o                         
   7   3   7          6.57          5.31         1.81 o                         
   8   3   7        218.56        206.32         4.86 o                         
   9   3   7         93.12         81.09         3.69 o                         
  10   3   7        293.70        300.95         6.55 o                         
  11   3   7         19.45         23.69         2.98 o                         
  12   3   7        540.93        560.29         8.85 o                         
  13   3   7         55.51         49.87         4.23 o                         
  14   3   7         25.58         22.86         3.91 o                         
  15   3   7         24.67         27.68         5.02 o                         
  16   3   7        394.90        383.49        12.88 o                         
  17   3   7         37.94         40.65         5.72 o                         
  18   3   7        107.55        113.09         9.20 o                         
  19   3   7         29.37         31.17         6.66 o                         
  20   3   7        226.61        234.52        12.31 o                         
  21   3   7         40.21         41.85         8.91 o                         
   1   4   7        239.70        244.08         4.12 o                         
   2   4   7        707.69        686.90         6.79 o                         
   3   4   7        502.88        466.38         5.64 o                         
   4   4   7        196.02        197.13         4.58 o                         
   5   4   7        481.86        468.36         6.31 o                         
   6   4   7         59.65         58.34         2.90 o                         
   7   4   7        378.45        377.21         6.19 o                         
   8   4   7          5.30          3.96         1.92 o                         
   9   4   7        383.14        377.00         6.61 o                         
  10   4   7        542.67        531.24         7.91 o                         
  11   4   7        783.74        757.75        11.08 o                         
  12   4   7        236.53        227.42         7.28 o                         
  13   4   7        112.42        110.43         5.98 o                         
  14   4   7        123.53        119.26         6.43 o                         
  15   4   7        118.14        123.15         7.90 o                         
  16   4   7         20.10         20.62         5.37 o                         
  17   4   7        207.44        221.96        11.86 o                         
  18   4   7         98.87         99.07         8.19 o                         
  19   4   7          4.23          4.75         5.68 o                         
  20   4   7         31.53         25.31         6.89 o                         
   0   5   7        162.40        178.76         6.65 o                         
   1   5   7        208.87        217.71         5.57 o                         
   2   5   7        358.40        366.92         6.34 o                         
   3   5   7         32.71         38.30         2.58 o                         
   4   5   7        133.78        134.77         4.19 o                         
   5   5   7        200.21        203.30         5.29 o                         
   6   5   7         74.66         68.37         3.80 o                         
   7   5   7        225.90        245.43         6.43 o                         
   8   5   7        125.19        126.95         4.83 o                         
   9   5   7        183.95        181.98         6.15 o                         
  10   5   7         49.64         57.71         4.55 o                         
  11   5   7         68.25         75.64         5.23 o                         
  12   5   7        344.78        340.60         9.93 o                         
  13   5   7        173.46        178.07         7.56 o                         
  14   5   7         43.99         49.99         5.16 o                         
  15   5   7        121.77        124.98         7.55 o                         
  16   5   7         26.24         21.68         9.14 o                         
  17   5   7         30.76         19.83         6.16 o                         
  18   5   7         66.82         71.62         8.60 o                         
  19   5   7         65.34         54.29         8.70 o                         
   1   6   7        107.49        107.95         4.90 o                         
   2   6   7        472.18        472.73         8.19 o                         
   3   6   7         35.71         35.62         3.51 o                         
   4   6   7        194.61        208.20         6.14 o                         
   5   6   7         40.17         39.36         3.37 o                         
   6   6   7        265.00        263.82         6.85 o                         
   7   6   7         37.71         39.66         3.66 o                         
   8   6   7        571.15        573.71         9.68 o                         
   9   6   7         25.17         23.40         3.92 o                         
  10   6   7        193.47        202.32         7.83 o                         
  11   6   7         66.06         70.05         5.12 o                         
  12   6   7         72.26         73.95         5.54 o                         
  13   6   7         18.51         12.27         4.49 o                         
  14   6   7        687.25        697.58        14.88 o                         
  15   6   7         20.40         29.11         5.47 o                         
  16   6   7         11.59          8.45         5.84 o                         
  17   6   7          0.56         -5.77         5.77 o                         
  18   6   7        147.56        174.65        13.47 o                         
   0   7   7        371.61        361.75        12.04 o                         
   1   7   7        127.80        131.70         7.45 o                         
   2   7   7         32.25         30.06         4.80 o                         
   3   7   7        100.43        105.94         5.82 o                         
   4   7   7         11.54          7.68         3.39 o                         
   5   7   7        145.97        145.99         6.41 o                         
   6   7   7         36.30         43.60         4.47 o                         
   7   7   7        171.26        176.60         8.06 o                         
   8   7   7         27.98         26.01         4.52 o                         
   9   7   7        132.29        134.97         6.59 o                         
  10   7   7         62.42         68.43         5.29 o                         
  11   7   7         21.18         22.81         4.54 o                         
  12   7   7         31.38         34.35         5.56 o                         
  13   7   7          2.17         -4.30         4.30 o                         
  14   7   7         50.25         57.96         6.51 o                         
  15   7   7        186.23        195.93        10.18 o                         
  16   7   7          9.46         13.32         6.41 o                         
   1   8   7        102.88        115.31         7.89 o                         
   2   8   7         38.06         36.87         5.37 o                         
   3   8   7        372.69        382.60        14.32 o                         
   4   8   7         12.48         13.50         4.71 o                         
   5   8   7         37.51         44.67         5.67 o                         
   6   8   7         67.14         69.82         6.42 o                         
   7   8   7        115.55        120.94         8.01 o                         
   8   8   7        191.22        187.33        10.10 o                         
   9   8   7         35.54         27.67         5.77 o                         
  10   8   7         99.12         78.21         7.93 o                         
  11   8   7         89.79        104.60         7.89 o                         
  12   8   7          2.52         -0.04         5.35 o                         
  13   8   7         56.57         57.51         8.04 o                         
  14   8   7        201.05        219.49        13.64 o                         
  15   8   7         33.34         36.69         7.92 o                         
   0   9   7         82.34         82.05        10.06 o                         
   1   9   7         26.32         23.33         5.43 o                         
   2   9   7         76.58         87.48         7.63 o                         
   3   9   7          8.67         13.15         5.24 o                         
   4   9   7         71.43         84.42         6.94 o                         
   5   9   7         49.39         54.46         6.31 o                         
   6   9   7         63.30         56.15         6.47 o                         
   7   9   7         36.07         40.21         6.58 o                         
   8   9   7        116.28        104.39         9.29 o                         
   9   9   7         44.68         41.52         7.31 o                         
  10   9   7         47.78         48.96         7.72 o                         
  11   9   7         15.10         12.10         6.47 o                         
  12   9   7        210.79        213.17        14.51 o                         
   1  10   7         20.56         21.51         5.28 o                         
   2  10   7         13.04          8.25         4.93 o                         
   3  10   7         53.75         52.73         8.37 o                         
   4  10   7         39.82         35.63         6.48 o                         
   5  10   7         29.30         43.84         6.97 o                         
   6  10   7         33.28         29.15         7.85 o                         
   7  10   7         75.85         70.07         8.69 o                         
   8  10   7         40.85         44.28         7.63 o                         
   9  10   7        106.21        103.97         9.76 o                         
   0  11   7         18.06         15.05         8.52 o                         
   1  11   7         10.38          4.98         5.41 o                         
   0   0   8       1169.33       1134.24        16.76 o                         
   2   0   8        513.98        567.20        10.71 o                         
   4   0   8       1317.42       1377.92        14.59 o                         
   6   0   8         86.02         82.44         4.00 o                         
   8   0   8       1023.74       1012.03        12.59 o                         
  10   0   8        412.84        400.68         9.08 o                         
  12   0   8        477.30        485.39        12.83 o                         
  14   0   8         27.47         29.38         6.46 o                         
  16   0   8        439.71        462.91        18.54 o                         
  18   0   8        187.99        198.06        15.77 o                         
  20   0   8         78.31         80.44        18.19 o                         
   1   1   8        216.18        221.29         2.98 o                         
   2   1   8         11.46          9.92         1.07 o                         
   3   1   8        630.74        656.76         5.39 o                         
   4   1   8        285.42        293.99         3.84 o                         
   5   1   8        554.97        549.28         5.60 o                         
   6   1   8         54.28         55.50         2.47 o                         
   7   1   8        568.42        544.31         6.55 o                         
   8   1   8        314.87        322.69         5.40 o                         
   9   1   8         49.99         49.82         2.68 o                         
  10   1   8        791.72        807.45         8.88 o                         
  11   1   8        805.01        791.03         9.75 o                         
  12   1   8        108.23        131.56         5.07 o                         
  13   1   8        503.65        503.59         9.14 o                         
  14   1   8        101.83        108.14         6.29 o                         
  15   1   8        246.06        263.22         9.82 o                         
  16   1   8          9.13         10.11         4.01 o                         
  17   1   8        197.47        188.97         9.57 o                         
  18   1   8          7.02          7.82         5.00 o                         
  19   1   8         18.89         16.24         5.24 o                         
  20   1   8         91.50         99.04         8.52 o                         
  21   1   8        203.88        202.85        12.60 o                         
   0   2   8        291.78        311.08         6.33 o                         
   1   2   8        412.59        449.50         4.32 o                         
   2   2   8          3.90          6.01         1.35 o                         
   3   2   8        231.93        222.45         3.68 o                         
   4   2   8         64.94         65.30         2.47 o                         
   5   2   8        318.53        307.62         4.58 o                         
   6   2   8        136.11        143.22         4.31 o                         
   7   2   8        494.03        473.64         7.53 o                         
   8   2   8        309.64        312.38         5.72 o                         
   9   2   8       1044.41       1041.75        11.11 o                         
  10   2   8         52.80         51.48         3.46 o                         
  11   2   8        192.72        206.41         6.04 o                         
  12   2   8        139.08        142.04         5.44 o                         
  13   2   8        165.95        173.36         6.87 o                         
  14   2   8         55.30         56.18         4.83 o                         
  15   2   8        312.32        317.46        12.03 o                         
  16   2   8        115.70        134.48        11.13 o                         
  17   2   8         82.44         83.17         6.73 o                         
  18   2   8         65.26         74.95         6.86 o                         
  19   2   8        172.21        188.56         9.73 o                         
  20   2   8         43.42         46.23         7.72 o                         
  21   2   8         20.42         25.52         7.33 o                         
   1   3   8        170.69        173.89         3.49 o                         
   2   3   8        584.90        567.51         5.74 o                         
   3   3   8         75.03         79.95         2.53 o                         
   4   3   8        404.21        408.95         5.25 o                         
   5   3   8         38.99         39.10         2.41 o                         
   6   3   8        177.25        171.31         4.30 o                         
   7   3   8         24.37         26.01         2.42 o                         
   8   3   8         22.67         23.29         2.46 o                         
   9   3   8         68.40         73.98         3.83 o                         
  10   3   8        587.23        583.55        11.17 o                         
  11   3   8         66.81         67.20         4.08 o                         
  12   3   8         35.84         23.62         3.44 o                         
  13   3   8         44.03         36.88         4.33 o                         
  14   3   8        459.36        469.99        11.48 o                         
  15   3   8         62.97         69.17         6.36 o                         
  16   3   8         91.88         94.67         7.31 o                         
  17   3   8          4.22          8.10         4.86 o                         
  18   3   8        170.13        167.76         9.24 o                         
  19   3   8          1.49         -4.23         5.48 o                         
  20   3   8        147.72        172.11        11.05 o                         
   0   4   8         35.47         28.53         4.07 o                         
   1   4   8        904.81        939.41         9.41 o                         
   2   4   8        313.79        303.55         6.16 o                         
   3   4   8        581.27        551.79         7.07 o                         
   4   4   8        344.72        334.40         5.59 o                         
   5   4   8        244.02        252.68         6.27 o                         
   6   4   8         46.99         46.25         3.04 o                         
   7   4   8        236.63        256.25         5.60 o                         
   8   4   8         30.63         26.96         2.61 o                         
   9   4   8        268.11        275.58         6.44 o                         
  10   4   8          6.15         11.68         2.59 o                         
  11   4   8        363.99        360.10        10.01 o                         
  12   4   8         19.85         20.65         3.79 o                         
  13   4   8        456.65        449.13        10.78 o                         
  14   4   8         46.37         51.09         5.29 o                         
  15   4   8        123.88        129.94         7.61 o                         
  16   4   8        204.43        217.33        10.23 o                         
  17   4   8         38.90         28.81         6.34 o                         
  18   4   8         43.72         42.37         6.93 o                         
  19   4   8        126.47        148.32        10.86 o                         
   1   5   8         52.87         50.76         3.11 o                         
   2   5   8         14.34         14.01         2.64 o                         
   3   5   8         67.40         66.62         3.66 o                         
   4   5   8         61.88         65.48         3.54 o                         
   5   5   8        713.11        709.52         9.05 o                         
   6   5   8         86.59         92.75         4.14 o                         
   7   5   8        291.74        295.52         6.89 o                         
   8   5   8         34.51         37.43         3.33 o                         
   9   5   8        184.05        191.60         6.30 o                         
  10   5   8        301.56        296.01         8.59 o                         
  11   5   8        493.40        505.05        10.96 o                         
  12   5   8          6.19          9.68         3.72 o                         
  13   5   8        120.76        125.84         6.72 o                         
  14   5   8        154.45        158.26         7.67 o                         
  15   5   8         95.99        105.67         7.32 o                         
  16   5   8         64.79         61.77         7.39 o                         
  17   5   8         99.05         99.53         9.38 o                         
  18   5   8        128.82        147.91        11.00 o                         
  19   5   8         39.91         41.37         8.46 o                         
   0   6   8        435.47        447.36        11.91 o                         
   1   6   8        132.53        142.88         5.46 o                         
   2   6   8         14.63         16.90         3.07 o                         
   3   6   8        139.19        142.92         5.73 o                         
   4   6   8        184.58        186.13         6.46 o                         
   5   6   8         17.64         17.83         3.32 o                         
   6   6   8         67.70         68.90         4.90 o                         
   7   6   8         37.96         37.18         4.06 o                         
   8   6   8        171.09        182.34         6.98 o                         
   9   6   8         33.20         42.54         4.16 o                         
  10   6   8         21.64         20.10         3.90 o                         
  11   6   8         52.46         50.07         4.80 o                         
  12   6   8        401.66        397.93        13.43 o                         
  13   6   8         36.11         45.16         5.08 o                         
  14   6   8         59.34         63.30         6.11 o                         
  15   6   8         10.04         13.32         4.86 o                         
  16   6   8        334.84        366.59        27.59 o                         
  17   6   8         46.88         50.57         8.88 o                         
   1   7   8        189.70        207.06         7.48 o                         
   2   7   8         71.39         66.69         4.99 o                         
   3   7   8         77.62         76.72         5.95 o                         
   4   7   8         11.75          8.22         3.97 o                         
   5   7   8        182.66        189.67         8.66 o                         
   6   7   8         29.51         28.97         4.93 o                         
   7   7   8        465.53        458.98        15.25 o                         
   8   7   8         65.29         57.27         6.17 o                         
   9   7   8         28.09         41.11         5.47 o                         
  10   7   8         70.65         59.86         6.00 o                         
  11   7   8        157.87        173.93         8.80 o                         
  12   7   8         65.31         61.96         6.80 o                         
  13   7   8         62.92         50.65         6.70 o                         
  14   7   8         69.10         59.11         7.41 o                         
  15   7   8         24.49         24.63         6.54 o                         
  16   7   8          2.42          7.15         6.94 o                         
   0   8   8          9.48         13.24         6.36 o                         
   1   8   8         22.76         28.41         5.26 o                         
   2   8   8         62.09         67.27         6.09 o                         
   3   8   8        244.81        255.47        10.49 o                         
   4   8   8         93.18        101.61         7.38 o                         
   5   8   8         51.36         39.32         5.70 o                         
   6   8   8         84.66         90.06         7.42 o                         
   7   8   8        311.15        318.92        14.00 o                         
   8   8   8         68.29         71.88         7.25 o                         
   9   8   8        104.08        117.99         8.63 o                         
  10   8   8          9.29          1.35         5.79 o                         
  11   8   8         22.34         15.62         7.27 o                         
  12   8   8         77.48         76.14        10.40 o                         
  13   8   8         46.59         54.21         8.32 o                         
  14   8   8          5.75         -4.88         6.00 o                         
   1   9   8         39.64         47.22         6.19 o                         
   2   9   8         35.68         26.04         5.74 o                         
   3   9   8        127.29        142.50         8.74 o                         
   4   9   8         10.80         14.96         5.29 o                         
   5   9   8         56.92         54.76         6.76 o                         
   6   9   8         87.99         85.11         7.50 o                         
   7   9   8         74.87         84.82         8.02 o                         
   8   9   8         21.52         12.71         6.35 o                         
   9   9   8          7.64          8.07         6.15 o                         
  10   9   8        112.45         85.03         9.44 o                         
  11   9   8          5.22          5.40         6.57 o                         
   0  10   8         62.27         75.20        10.82 o                         
   1  10   8         50.36         48.65         6.37 o                         
   2  10   8         17.78          9.53         5.28 o                         
   3  10   8         62.20         64.53         6.94 o                         
   4  10   8         79.01         79.79        10.84 o                         
   5  10   8         27.47         17.88         6.56 o                         
   6  10   8         32.53         30.70         8.18 o                         
   7  10   8         93.01         84.36         9.68 o                         
   8  10   8         33.46         34.57         7.33 o                         
   2   0   9       2417.20       2298.03        19.27 o                         
   4   0   9        416.10        409.24         6.52 o                         
   6   0   9        855.43        868.43        11.00 o                         
   8   0   9        214.31        223.17         6.76 o                         
  10   0   9        342.94        340.27         9.24 o                         
  12   0   9        743.41        769.66        16.19 o                         
  14   0   9         19.70         24.13         6.81 o                         
  16   0   9          4.73          9.25         6.38 o                         
  18   0   9          9.85          7.45         6.45 o                         
  20   0   9         56.60         49.53        11.52 o                         
   0   1   9        846.65        867.71        10.67 o                         
   1   1   9        497.42        501.40         4.57 o                         
   2   1   9         22.70         27.20         1.68 o                         
   3   1   9       1500.27       1469.98        10.34 o                         
   4   1   9        111.43        106.31         3.06 o                         
   5   1   9        113.84        121.64         3.32 o                         
   6   1   9        711.55        718.53         7.26 o                         
   7   1   9       1021.99       1014.70         9.59 o                         
   8   1   9        309.37        311.66         5.48 o                         
   9   1   9        258.72        264.01         5.40 o                         
  10   1   9        102.34        105.86         4.20 o                         
  11   1   9         63.02         62.06         3.75 o                         
  12   1   9         77.90         87.33         4.68 o                         
  13   1   9         85.12         93.41         5.03 o                         
  14   1   9         49.03         47.74         5.71 o                         
  15   1   9         12.79         12.09         4.76 o                         
  16   1   9         30.93         32.10         5.42 o                         
  17   1   9         38.18         44.93         6.60 o                         
  18   1   9          0.69         -4.74         4.74 o                         
  19   1   9         32.06         31.98         7.63 o                         
  20   1   9         49.35         59.16         7.93 o                         
   1   2   9        996.28        979.18         8.20 o                         
   2   2   9        694.91        691.96         6.28 o                         
   3   2   9        151.85        151.18         3.44 o                         
   4   2   9         52.14         53.48         2.35 o                         
   5   2   9        929.84        921.15         9.27 o                         
   6   2   9        112.63        118.25         3.68 o                         
   7   2   9        380.49        394.11         6.17 o                         
   8   2   9        233.30        232.09         5.84 o                         
   9   2   9        198.10        209.93         5.75 o                         
  10   2   9         13.34         11.83         2.73 o                         
  11   2   9         21.02         19.22         3.08 o                         
  12   2   9        149.97        154.76         6.17 o                         
  13   2   9        110.77        109.38         5.86 o                         
  14   2   9         85.54         82.66         6.10 o                         
  15   2   9          3.08          4.89         4.76 o                         
  16   2   9          8.23          6.15         4.65 o                         
  17   2   9         22.45         21.89         5.23 o                         
  18   2   9         48.93         50.36         6.34 o                         
  19   2   9          9.60         -0.70         5.10 o                         
  20   2   9         73.99         83.45         9.57 o                         
   0   3   9       4775.64       4872.73        44.64 o                         
   1   3   9       1736.67       1879.96        14.39 o                         
   2   3   9        166.28        183.93         4.39 o                         
   3   3   9        413.26        430.21         5.87 o                         
   4   3   9       1311.49       1304.00        11.20 o                         
   5   3   9         34.93         34.00         2.34 o                         
   6   3   9        361.54        364.83         7.12 o                         
   7   3   9        114.55        112.08         3.87 o                         
   8   3   9        208.29        223.83         6.68 o                         
   9   3   9          3.91          7.05         2.44 o                         
  10   3   9        468.58        482.21         8.74 o                         
  11   3   9         19.96         15.73         3.22 o                         
  12   3   9         36.04         33.46         4.08 o                         
  13   3   9         16.68         20.06         4.20 o                         
  14   3   9         47.01         60.37         5.36 o                         
  15   3   9         28.57         28.15         5.47 o                         
  16   3   9         17.76         10.47         4.95 o                         
  17   3   9          1.93          8.22         5.07 o                         
  18   3   9          8.40          5.37         5.01 o                         
  19   3   9         20.93         13.24         7.11 o                         
  20   3   9         77.26         87.01         9.51 o                         
   1   4   9        404.66        394.93         6.44 o                         
   2   4   9        150.22        159.93         4.70 o                         
   3   4   9         77.49         82.42         3.67 o                         
   4   4   9        388.52        404.16         7.13 o                         
   5   4   9        382.60        393.93         7.07 o                         
   6   4   9        499.66        505.50         7.22 o                         
   7   4   9        123.66        124.01         4.29 o                         
   8   4   9         17.47         10.01         2.41 o                         
   9   4   9        496.24        520.71         8.44 o                         
  10   4   9          9.81          6.78         2.65 o                         
  11   4   9         29.30         24.06         3.61 o                         
  12   4   9        102.77        105.09         5.71 o                         
  13   4   9          5.60          4.06         3.70 o                         
  14   4   9          7.04          6.75         4.04 o                         
  15   4   9         21.17         20.52         4.96 o                         
  16   4   9          4.15          1.93         4.77 o                         
  17   4   9          4.05          9.58         5.43 o                         
  18   4   9         23.25         32.06         7.69 o                         
  19   4   9         34.41         19.49         7.65 o                         
   0   5   9        370.08        394.08         9.98 o                         
   1   5   9        188.91        191.20         5.60 o                         
   2   5   9         99.71         99.26         4.60 o                         
   3   5   9        440.02        451.75         8.15 o                         
   4   5   9        451.11        446.69         8.37 o                         
   5   5   9         95.87         93.21         4.98 o                         
   6   5   9        112.61        122.66         5.33 o                         
   7   5   9        439.08        466.94         9.29 o                         
   8   5   9         63.24         73.31         4.33 o                         
   9   5   9         31.41         39.80         3.58 o                         
  10   5   9        168.14        187.46         7.38 o                         
  11   5   9        399.01        399.18        10.54 o                         
  12   5   9        101.05        107.52         6.29 o                         
  13   5   9         27.98         19.63         4.34 o                         
  14   5   9          4.70          1.85         3.86 o                         
  15   5   9         19.97         30.07         5.25 o                         
  16   5   9         20.14         21.31         5.93 o                         
  17   5   9         81.22         67.75         8.32 o                         
  18   5   9         31.75         24.99         7.57 o                         
   1   6   9          3.52         -1.03         2.77 o                         
   2   6   9        693.94        675.51        10.09 o                         
   3   6   9         15.19         11.38         3.23 o                         
   4   6   9        305.14        321.05         9.68 o                         
   5   6   9         55.92         55.57         4.93 o                         
   6   6   9        592.77        602.88        14.86 o                         
   7   6   9         61.91         61.39         4.85 o                         
   8   6   9        247.82        242.13         9.65 o                         
   9   6   9         25.26         29.47         4.45 o                         
  10   6   9         58.41         65.68         5.91 o                         
  11   6   9         16.84         14.64         4.59 o                         
  12   6   9         63.29         65.04         6.20 o                         
  13   6   9        132.87        125.36         7.90 o                         
  14   6   9         63.27         65.31         7.03 o                         
  15   6   9         21.61         24.93         6.19 o                         
  16   6   9         37.23         30.22         7.68 o                         
  17   6   9         20.68         20.58         7.97 o                         
   0   7   9        151.36        151.36        10.44 o                         
   1   7   9        173.92        173.21        10.43 o                         
   2   7   9         50.87         49.59         5.26 o                         
   3   7   9        562.77        559.74        16.65 o                         
   4   7   9        199.76        200.00         9.44 o                         
   5   7   9        265.05        276.62        10.57 o                         
   6   7   9         85.06         91.38         6.69 o                         
   7   7   9         49.43         44.82         5.68 o                         
   8   7   9        112.42         98.76         7.71 o                         
   9   7   9        171.96        184.83        10.22 o                         
  10   7   9         29.00         45.19         6.45 o                         
  11   7   9         27.01         25.78         5.45 o                         
  12   7   9         26.98         23.13         5.92 o                         
  13   7   9         73.85         74.92         8.37 o                         
  14   7   9         38.29         41.15         7.53 o                         
  15   7   9         64.64         52.08         8.75 o                         
   1   8   9        117.15        115.59         7.77 o                         
   2   8   9        114.36        101.21         6.98 o                         
   3   8   9         49.73         59.27         6.03 o                         
   4   8   9        112.97        124.21         7.95 o                         
   5   8   9        122.17        133.62         8.79 o                         
   6   8   9         90.14         89.33         7.69 o                         
   7   8   9         71.88         69.02         7.67 o                         
   8   8   9         26.28         18.06         5.86 o                         
   9   8   9        124.82        130.49         9.34 o                         
  10   8   9         70.51         73.44         7.63 o                         
  11   8   9          4.80         -2.92         5.11 o                         
  12   8   9         18.09         16.27         6.92 o                         
  13   8   9          8.64          6.92         6.61 o                         
   0   9   9        273.00        253.88        15.89 o                         
   1   9   9        108.66        108.20         8.48 o                         
   2   9   9         69.41         70.57         8.70 o                         
   3   9   9         23.32         21.06         5.79 o                         
   4   9   9        395.17        411.05        19.99 o                         
   5   9   9          2.46         -0.54         5.04 o                         
   6   9   9        104.22         99.15         8.84 o                         
   7   9   9         69.22         72.93         7.79 o                         
   8   9   9        144.31        124.51         9.69 o                         
   9   9   9          1.16         -3.96         6.30 o                         
  10   9   9         56.21         57.46         8.84 o                         
   1  10   9        153.77        150.50        10.38 o                         
   2  10   9        103.05         97.74         8.82 o                         
   3  10   9        205.36        219.95        11.20 o                         
   4  10   9          4.94         -0.73         5.49 o                         
   5  10   9          0.78          9.21         6.39 o                         
   6  10   9         12.17         14.89         7.77 o                         
   0   0  10       1020.48       1000.01        22.66 o                         
   2   0  10        294.55        326.39         6.07 o                         
   4   0  10        569.27        584.49         9.60 o                         
   6   0  10        190.97        177.66         6.11 o                         
   8   0  10        504.21        496.25         9.09 o                         
  10   0  10        188.22        182.77         7.72 o                         
  12   0  10        776.43        796.86        17.56 o                         
  14   0  10        100.29        115.28        10.53 o                         
  16   0  10        287.84        264.25        15.67 o                         
  18   0  10          7.60          4.21         8.06 o                         
  20   0  10        105.56        107.79        14.47 o                         
   1   1  10        141.07        146.58         4.15 o                         
   2   1  10         41.82         40.98         2.20 o                         
   3   1  10        166.40        163.61         4.00 o                         
   4   1  10        176.14        185.98         4.22 o                         
   5   1  10        517.13        529.50         7.27 o                         
   6   1  10        253.57        266.41         6.54 o                         
   7   1  10        467.66        472.96         7.71 o                         
   8   1  10         51.21         57.19         3.08 o                         
   9   1  10          0.48          2.36         2.01 o                         
  10   1  10        874.91        892.98        10.09 o                         
  11   1  10        239.18        241.61         7.09 o                         
  12   1  10         48.87         41.97         4.20 o                         
  13   1  10        146.14        146.93         7.34 o                         
  14   1  10        214.38        227.76         9.82 o                         
  15   1  10        188.80        197.72        10.10 o                         
  16   1  10          6.06          6.43         4.75 o                         
  17   1  10        466.80        517.70        22.29 o                         
  18   1  10         56.70         68.73         7.73 o                         
  19   1  10        162.75        169.65        11.12 o                         
  20   1  10          2.90         -4.16         5.88 o                         
   0   2  10          5.17         10.50         3.04 o                         
   1   2  10        139.79        164.19         4.74 o                         
   2   2  10        174.96        188.13         4.74 o                         
   3   2  10        312.73        315.76         5.98 o                         
   4   2  10        161.64        160.29         4.20 o                         
   5   2  10        153.07        154.97         4.40 o                         
   6   2  10        130.59        128.99         4.31 o                         
   7   2  10         87.10         87.89         3.83 o                         
   8   2  10        110.05        104.95         4.17 o                         
   9   2  10         66.30         66.19         4.05 o                         
  10   2  10         77.46         77.59         4.32 o                         
  11   2  10        138.79        138.70         5.48 o                         
  12   2  10         33.61         37.49         4.24 o                         
  13   2  10        250.17        252.13         9.62 o                         
  14   2  10         23.30         27.04         5.11 o                         
  15   2  10        158.78        168.72         9.37 o                         
  16   2  10          8.85          3.68         4.94 o                         
  17   2  10         27.23         27.11         5.85 o                         
  18   2  10         58.62         62.31         8.92 o                         
  19   2  10        117.32        129.48        12.00 o                         
   1   3  10         43.10         42.83         3.23 o                         
   2   3  10        989.11        982.48        11.10 o                         
   3   3  10         28.51         25.57         2.61 o                         
   4   3  10        207.70        204.91         5.66 o                         
   5   3  10        185.62        178.26         5.15 o                         
   6   3  10        283.61        296.83         6.20 o                         
   7   3  10        221.26        221.68         5.64 o                         
   8   3  10        247.54        283.40         7.78 o                         
   9   3  10         71.14         75.32         4.10 o                         
  10   3  10        697.34        691.40        12.28 o                         
  11   3  10         49.66         42.40         4.20 o                         
  12   3  10         44.24         47.70         5.62 o                         
  13   3  10         39.91         39.76         4.73 o                         
  14   3  10        219.59        218.33         9.27 o                         
  15   3  10          7.60          9.02         5.09 o                         
  16   3  10         65.04         78.51         7.62 o                         
  17   3  10          5.83         12.34         5.64 o                         
  18   3  10        173.84        178.89        10.92 o                         
  19   3  10          5.19          6.14         6.51 o                         
   0   4  10        103.54        110.72         6.38 o                         
   1   4  10        482.75        476.92         7.90 o                         
   2   4  10         40.54         42.14         3.48 o                         
   3   4  10        123.65        130.61         5.26 o                         
   4   4  10         49.35         57.01         3.93 o                         
   5   4  10        153.68        148.57         5.37 o                         
   6   4  10        167.18        167.57         5.41 o                         
   7   4  10         34.67         38.81         3.63 o                         
   8   4  10         73.52         75.38         4.48 o                         
   9   4  10        295.58        300.02         8.42 o                         
  10   4  10         51.37         58.94         5.02 o                         
  11   4  10         26.08         19.25         4.34 o                         
  12   4  10        233.55        239.09        11.18 o                         
  13   4  10        266.56        267.84         9.99 o                         
  14   4  10         40.62         37.97         5.40 o                         
  15   4  10        111.21        107.20         7.84 o                         
  16   4  10         57.61         64.60         7.29 o                         
  17   4  10         26.84         25.92         6.36 o                         
  18   4  10         22.71         15.88         8.64 o                         
   1   5  10        138.05        144.06         5.61 o                         
   2   5  10        123.83        119.73         5.18 o                         
   3   5  10         90.39         99.50         6.21 o                         
   4   5  10         12.11          9.58         3.10 o                         
   5   5  10         65.24         60.54         4.57 o                         
   6   5  10         98.51        103.57         6.07 o                         
   7   5  10        225.01        249.09         9.24 o                         
   8   5  10        169.84        175.54         7.75 o                         
   9   5  10         64.89         56.29         5.12 o                         
  10   5  10        100.76        105.52         7.44 o                         
  11   5  10        422.70        443.26        15.35 o                         
  12   5  10          9.15         -0.42         4.26 o                         
  13   5  10         67.07         66.06         6.51 o                         
  14   5  10         88.34         97.76         9.54 o                         
  15   5  10        282.93        319.77        14.12 o                         
  16   5  10          0.86         12.01         6.51 o                         
  17   5  10         60.29         70.22         9.20 o                         
   0   6  10        207.53        216.40        11.45 o
[truncated: 71,445 more chars]
