# Supplementary material for: Structural adaptability and hy­dro­gen bonding in a dissymmetric pyrimidine thio­ether ligand
Source: Acta Crystallogr C Struct Chem. 2025 Oct 6;81(Pt 11):598–606. doi: 10.1107/S205322962500823X (PMC12587320; doi:10.1107/S205322962500823X)
Supplement: Supplementary file 3 [file c-81-00598-l1-h2osup3.hkl]

data_l1-h2o                                                                     
_shelx_title ' b22071_0m_a.res in P2(1)/n'                                      
_shelx_refln_list_code          4                                               
_shelx_F_calc_maximum      218.64                                               
_exptl_crystal_F_000       560.00                                               
_reflns_d_resolution_high  0.5096                                               
                                                                                
loop_                                                                           
 _space_group_symop_operation_xyz                                               
 'x, y, z'                                                                      
 '-x+1/2, y+1/2, -z+1/2'                                                        
 '-x, -y, -z'                                                                   
 'x-1/2, -y-1/2, z-1/2'                                                         
                                                                                
_cell_length_a     3.8868                                                       
_cell_length_b    14.6520                                                       
_cell_length_c    19.1539                                                       
_cell_angle_alpha  90.000                                                       
_cell_angle_beta   90.147                                                       
_cell_angle_gamma  90.000                                                       
                                                                                
_shelx_F_squared_multiplier     1.000                                           
                                                                                
loop_                                                                           
 _refln_index_h                                                                 
 _refln_index_k                                                                 
 _refln_index_l                                                                 
 _refln_F_squared_calc                                                          
 _refln_F_squared_meas                                                          
 _refln_F_squared_sigma                                                         
 _refln_observed_status                                                         
   2   0   0       5055.23       4917.04       117.25 o                         
   4   0   0        751.39        743.90         9.22 o                         
   6   0   0        122.25        124.47         5.79 o                         
   1   1   0         23.10         26.57         0.70 o                         
   2   1   0         54.92         67.48         4.95 o                         
   3   1   0        143.92        144.12         2.36 o                         
   4   1   0         12.47         12.68         1.30 o                         
   5   1   0          8.14          9.78         1.41 o                         
   6   1   0         28.64         29.29         2.64 o                         
   7   1   0          8.47          7.58         3.93 o                         
   1   2   0      10822.62      11624.15        88.32 o                         
   2   2   0       1689.34       1617.04        18.51 o                         
   3   2   0        220.99        187.72         2.14 o                         
   4   2   0         18.70         20.07         1.47 o                         
   5   2   0          1.31          1.40         1.25 o                         
   6   2   0         12.01         15.15         2.27 o                         
   7   2   0          7.94          7.35         2.65 o                         
   1   3   0         53.18         67.13         1.09 o                         
   2   3   0        313.22        335.44         3.74 o                         
   3   3   0         32.88         31.46         1.19 o                         
   4   3   0          1.38          0.68         0.96 o                         
   5   3   0        245.46        246.75         3.97 o                         
   6   3   0          4.96          4.41         1.91 o                         
   7   3   0         27.70         29.37         3.22 o                         
   0   4   0       2457.65       2642.00        23.80 o                         
   1   4   0       1091.89       1074.25         6.96 o                         
   2   4   0        321.22        328.33         3.02 o                         
   3   4   0        543.65        558.95         4.53 o                         
   4   4   0         23.65         21.40         1.41 o                         
   5   4   0        123.35        127.59         3.03 o                         
   6   4   0         15.88         10.38         2.14 o                         
   7   4   0         39.76         44.58         3.71 o                         
   1   5   0         35.78         50.31         1.12 o                         
   2   5   0        128.04        125.07         1.61 o                         
   3   5   0          4.11          2.51         0.45 o                         
   4   5   0        378.33        357.87         3.62 o                         
   5   5   0         12.96         12.31         1.70 o                         
   6   5   0         14.80         13.94         2.40 o                         
   7   5   0          2.58          2.28         2.81 o                         
   0   6   0       2563.25       2839.62        26.14 o                         
   1   6   0        325.69        347.78         3.97 o                         
   2   6   0       1074.93       1095.79         6.41 o                         
   3   6   0         91.29        101.29         1.59 o                         
   4   6   0        336.80        336.80         3.66 o                         
   5   6   0         28.87         29.34         2.04 o                         
   6   6   0          6.42          6.49         2.16 o                         
   7   6   0          0.01         -1.35         2.76 o                         
   1   7   0        930.38       1005.62         7.53 o                         
   2   7   0          7.53          2.79         0.51 o                         
   3   7   0       2483.60       2444.95        12.85 o                         
   4   7   0         65.92         71.64         2.26 o                         
   5   7   0        143.36        142.14         3.96 o                         
   6   7   0         22.85         23.61         2.08 o                         
   7   7   0         29.05         22.43         4.11 o                         
   0   8   0          7.69          7.40         1.18 o                         
   1   8   0        186.08        189.18         2.27 o                         
   2   8   0         18.59         16.58         0.73 o                         
   3   8   0        215.83        201.19         2.37 o                         
   4   8   0        628.51        622.69         5.80 o                         
   5   8   0         46.62         45.65         3.07 o                         
   6   8   0          4.24          2.24         1.81 o                         
   7   8   0         14.42         14.45         2.63 o                         
   1   9   0        274.06        261.59         2.40 o                         
   2   9   0        195.18        169.94         1.86 o                         
   3   9   0         52.23         52.58         1.61 o                         
   4   9   0          3.87          3.51         1.14 o                         
   5   9   0        390.94        404.30         5.33 o                         
   6   9   0          1.49          1.07         1.84 o                         
   7   9   0          5.87          8.58         2.69 o                         
   0  10   0        644.41        660.77         7.11 o                         
   1  10   0         74.56         78.69         1.61 o                         
   2  10   0        160.16        148.34         2.33 o                         
   3  10   0        434.41        431.04         4.12 o                         
   4  10   0         23.95         23.27         1.36 o                         
   5  10   0          4.54          2.36         1.52 o                         
   6  10   0         17.29         15.33         2.44 o                         
   7  10   0         38.02         40.04         4.25 o                         
   1  11   0         20.69         19.84         0.88 o                         
   2  11   0        331.53        325.48         2.98 o                         
   3  11   0         28.25         27.03         1.41 o                         
   4  11   0       1054.49       1059.56         8.67 o                         
   5  11   0         15.09         15.76         1.94 o                         
   6  11   0         93.49         98.75         4.33 o                         
   7  11   0          2.33          1.67         2.76 o                         
   0  12   0        195.44        207.23         3.15 o                         
   1  12   0        384.05        334.52         2.86 o                         
   2  12   0        115.87        108.83         2.20 o                         
   3  12   0         21.61         20.93         1.38 o                         
   4  12   0          0.14         -0.13         1.25 o                         
   5  12   0         16.34         14.07         1.97 o                         
   6  12   0          0.39          0.04         2.21 o                         
   1  13   0        231.71        249.37         3.16 o                         
   2  13   0        804.68        774.52         5.50 o                         
   3  13   0         28.34         31.14         1.59 o                         
   4  13   0        244.35        252.18         4.04 o                         
   5  13   0        385.43        404.27         7.70 o                         
   6  13   0         91.10         90.47         4.41 o                         
   0  14   0         66.65         63.92         2.13 o                         
   1  14   0        854.93        819.87         5.79 o                         
   2  14   0          0.54          2.28         0.87 o                         
   3  14   0        138.49        143.67         3.10 o                         
   4  14   0         13.89         12.65         1.68 o                         
   5  14   0          9.38          6.25         2.10 o                         
   6  14   0         29.63         34.54         3.29 o                         
   1  15   0        448.37        392.99         3.90 o                         
   2  15   0         62.97         65.65         1.94 o                         
   3  15   0        556.58        536.28         5.51 o                         
   4  15   0         57.41         55.33         2.60 o                         
   5  15   0         45.60         45.49         2.99 o                         
   6  15   0         34.80         32.22         3.65 o                         
   0  16   0        375.96        382.55         6.64 o                         
   1  16   0        303.56        291.85         3.67 o                         
   2  16   0        251.88        264.19         3.50 o                         
   3  16   0        127.41        120.17         3.07 o                         
   4  16   0         31.21         31.63         2.17 o                         
   5  16   0          7.71          4.55         2.20 o                         
   6  16   0          0.01         -1.58         2.60 o                         
   1  17   0         62.28         56.82         1.94 o                         
   2  17   0        118.20        119.27         2.81 o                         
   3  17   0          3.02          1.31         1.35 o                         
   4  17   0         34.79         35.23         2.50 o                         
   5  17   0          0.00         -1.40         2.17 o                         
   6  17   0          3.37          2.38         2.85 o                         
   0  18   0        576.28        575.56         8.33 o                         
   1  18   0        394.52        392.83         4.52 o                         
   2  18   0         84.41         78.14         2.64 o                         
   3  18   0         27.11         24.66         2.03 o                         
   4  18   0        159.39        154.81         4.52 o                         
   5  18   0         46.61         44.18         3.37 o                         
   1  19   0         26.45         28.73         1.84 o                         
   2  19   0          5.13          4.49         1.48 o                         
   3  19   0         54.42         53.09         2.62 o                         
   4  19   0         24.28         21.87         2.69 o                         
   5  19   0          7.30          4.74         2.54 o                         
   0  20   0         41.50         48.64         3.42 o                         
   1  20   0       1594.23       1611.64        12.30 o                         
   2  20   0         30.68         33.20         2.09 o                         
   3  20   0        419.90        433.82         6.47 o                         
   4  20   0          8.64         10.41         2.48 o                         
   5  20   0          7.10          3.04         2.54 o                         
   1  21   0        155.04        159.87         4.07 o                         
   2  21   0        135.80        130.50         3.99 o                         
   3  21   0        110.36        117.15         3.99 o                         
   4  21   0          1.99          3.77         2.20 o                         
   5  21   0          1.98          0.47         2.54 o                         
   0  22   0       1002.14       1008.38        14.98 o                         
   1  22   0          7.71         10.49         1.98 o                         
   2  22   0        299.17        296.68         6.02 o                         
   3  22   0          0.57         -0.60         2.27 o                         
   4  22   0          9.23         13.33         2.69 o                         
   1  23   0        197.40        197.60         5.43 o                         
   2  23   0          8.15          7.55         2.51 o                         
   3  23   0          0.02         -1.11         2.31 o                         
   4  23   0          5.41          2.70         2.83 o                         
   0  24   0        242.73        258.30        11.14 o                         
   1  24   0        124.24        117.12         4.85 o                         
   2  24   0         15.06         17.58         3.07 o                         
   3  24   0         28.52         25.88         3.21 o                         
   4  24   0          2.84          4.08         3.16 o                         
   1  25   0         44.68         43.32         4.02 o                         
   2  25   0         48.25         55.56         4.21 o                         
   3  25   0         16.29         14.81         3.57 o                         
   0  26   0         68.91         81.00         6.68 o                         
   1  26   0        234.95        242.73         9.20 o                         
   2  26   0          0.70         -0.61         3.79 o                         
   3  26   0         32.23         22.83         3.96 o                         
   1  27   0         23.09         16.20         3.97 o                         
   2  27   0         11.05         10.06         3.85 o                         
   0  28   0        127.88        121.52        12.53 o                         
   1  28   0          0.47         -2.74         2.74 o                         
  -7   0   1         25.00         32.25         7.80 o                         
  -5   0   1        111.48        107.79         4.14 o                         
  -3   0   1        148.79        192.07         5.07 o                         
  -1   0   1       8729.67       9465.61       115.05 o                         
   1   0   1       4081.85       4600.34       101.95 o                         
   3   0   1         22.32         29.37         2.09 o                         
   5   0   1        776.26        752.93        10.33 o                         
   7   0   1         11.16          5.13         4.86 o                         
  -7   1   1         30.77         31.93         5.04 o                         
  -6   1   1        136.26        140.79         4.75 o                         
  -5   1   1        218.56        216.09         3.66 o                         
  -4   1   1       1812.84       1771.16        12.28 o                         
  -3   1   1        171.46        145.04         2.46 o                         
  -2   1   1       1860.21       1749.63        19.50 o                         
  -1   1   1       2190.94       2377.76        18.69 o                         
   1   1   1        161.85        149.00         1.76 o                         
   2   1   1       1114.39       1052.42        12.18 o                         
   3   1   1        469.57        446.20         6.34 o                         
   4   1   1        385.95        361.80         4.35 o                         
   5   1   1         14.95         15.85         1.61 o                         
   6   1   1         54.66         53.78         3.06 o                         
   7   1   1         62.03         62.21         5.24 o                         
  -7   2   1          4.65          6.31         2.67 o                         
  -6   2   1         27.28         25.58         1.96 o                         
  -5   2   1          0.03         -1.29         1.29 o                         
  -4   2   1          5.40          5.07         1.06 o                         
  -3   2   1        478.28        481.35         4.09 o                         
  -2   2   1       1143.18       1218.41        10.92 o                         
  -1   2   1       2822.12       3025.48        19.67 o                         
   1   2   1        442.46        431.40         3.51 o                         
   2   2   1          5.32         16.74         1.34 o                         
   3   2   1         48.83         49.61         1.67 o                         
   4   2   1        183.02        170.00         3.21 o                         
   5   2   1         12.36         12.99         1.52 o                         
   6   2   1         90.92        104.44         3.98 o                         
   7   2   1         15.38         18.66         3.27 o                         
  -7   3   1         84.05         90.43         5.07 o                         
  -6   3   1          5.86          6.33         1.73 o                         
  -5   3   1        419.44        421.06         5.51 o                         
  -4   3   1        124.20        127.30         2.72 o                         
  -3   3   1       2357.41       2348.92        14.11 o                         
  -2   3   1         20.47         27.84         1.51 o                         
  -1   3   1        338.62        354.20         2.86 o                         
   0   3   1       2145.67       2249.47        15.44 o                         
   1   3   1       4716.06       4880.05        32.71 o                         
   2   3   1        699.84        742.40         6.93 o                         
   3   3   1       1057.50        972.30         6.86 o                         
   4   3   1         83.29         86.67         2.40 o                         
   5   3   1        450.83        454.71         5.38 o                         
   6   3   1          8.75          7.92         1.77 o                         
   7   3   1          2.06         -2.04         2.66 o                         
  -7   4   1          2.77          1.17         2.82 o                         
  -6   4   1          0.35         -1.41         1.73 o                         
  -5   4   1         25.61         28.60         1.74 o                         
  -4   4   1          2.74          2.14         0.90 o                         
  -3   4   1          3.99          5.53         0.75 o                         
  -2   4   1          0.53          0.70         0.50 o                         
  -1   4   1          0.13          0.75         0.45 o                         
   0   4   1       1619.54       1599.33         9.87 o                         
   1   4   1       3682.90       3828.44        21.89 o                         
   2   4   1          3.04          2.02         0.67 o                         
   3   4   1        919.60        898.05         6.58 o                         
   4   4   1        454.05        442.02         4.64 o                         
   5   4   1        329.05        331.37         4.75 o                         
   6   4   1         13.00         14.69         2.08 o                         
   7   4   1         20.05         20.11         4.12 o                         
  -7   5   1         21.24         20.27         3.32 o                         
  -6   5   1          6.92          5.36         1.98 o                         
  -5   5   1         41.43         39.26         2.12 o                         
  -4   5   1        503.77        487.81         4.40 o                         
  -3   5   1         83.40         78.78         1.59 o                         
  -2   5   1        531.03        519.57         3.70 o                         
  -1   5   1        120.51        123.76         1.65 o                         
   0   5   1       3677.30       3897.70        23.08 o                         
   1   5   1       3201.80       3419.23        21.78 o                         
   2   5   1        193.64        220.08         2.23 o                         
   3   5   1        740.77        719.91         4.98 o                         
   4   5   1        139.80        138.92         2.32 o                         
   5   5   1        192.65        196.32         3.84 o                         
   6   5   1        131.21        136.59         4.25 o                         
   7   5   1         13.90         10.78         3.99 o                         
  -7   6   1         10.03         11.06         3.17 o                         
  -6   6   1         92.47         93.39         3.88 o                         
  -5   6   1          6.86          6.39         1.55 o                         
  -4   6   1        170.12        169.68         2.78 o                         
  -3   6   1        170.88        168.42         1.93 o                         
  -2   6   1        171.34        182.00         1.75 o                         
  -1   6   1        419.98        429.50         3.57 o                         
   0   6   1       5989.04       6711.10        43.47 o                         
   1   6   1         52.62         54.14         1.35 o                         
   2   6   1       1100.73       1055.82         5.97 o                         
   3   6   1         11.37          9.45         0.77 o                         
   4   6   1       1208.09       1211.78         8.91 o                         
   5   6   1         13.18         16.15         1.67 o                         
   6   6   1          0.74          0.59         1.94 o                         
   7   6   1          0.02         -0.11         2.67 o                         
  -7   7   1          3.51          5.04         3.02 o                         
  -6   7   1         81.39         77.68         3.78 o                         
  -5   7   1         29.25         29.40         2.23 o                         
  -4   7   1        494.94        481.83         5.16 o                         
  -3   7   1        322.99        323.87         2.85 o                         
  -2   7   1       1201.73       1180.24         6.73 o                         
  -1   7   1        403.32        377.94         3.50 o                         
   0   7   1         95.88        116.19         2.03 o                         
   1   7   1        914.61       1087.89         8.18 o                         
   2   7   1         33.20         30.43         0.85 o                         
   3   7   1         16.45         17.15         0.80 o                         
   4   7   1         47.50         47.80         1.88 o                         
   5   7   1        119.86        129.75         4.31 o                         
   6   7   1          3.47          3.29         1.76 o                         
   7   7   1          3.71          5.48         3.28 o                         
  -7   8   1         81.11         88.53         4.36 o                         
  -6   8   1          5.02          2.55         1.95 o                         
  -5   8   1        303.16        301.52         4.94 o                         
  -4   8   1        703.59        684.69         6.46 o                         
  -3   8   1        697.61        649.62         4.84 o                         
  -2   8   1          0.01          0.67         0.50 o                         
  -1   8   1       2666.69       2754.86        14.18 o                         
   0   8   1       1089.11       1256.29         9.71 o                         
   1   8   1       6330.04       6686.61        33.07 o                         
   2   8   1        972.09        983.32         5.58 o                         
   3   8   1        797.19        778.34         5.28 o                         
   4   8   1         89.42         85.02         2.87 o                         
   5   8   1         51.26         55.12         2.38 o                         
   6   8   1          2.19          1.85         1.88 o                         
   7   8   1         33.68         30.90         3.47 o                         
  -7   9   1          0.17         -2.28         2.28 o                         
  -6   9   1         27.76         28.11         2.58 o                         
  -5   9   1         34.79         34.33         1.99 o                         
  -4   9   1        352.97        356.13         4.18 o                         
  -3   9   1         35.89         35.49         1.31 o                         
  -2   9   1        186.78        181.40         1.98 o                         
  -1   9   1        121.62        107.11         1.47 o                         
   0   9   1          0.81          0.12         0.63 o                         
   1   9   1        290.89        307.15         2.71 o                         
   2   9   1         87.48         95.82         1.64 o                         
   3   9   1         28.74         30.01         1.25 o                         
   4   9   1         50.50         44.78         1.98 o                         
   5   9   1         26.05         26.24         1.83 o                         
   6   9   1          2.28          0.35         1.94 o                         
   7   9   1          1.97          4.70         3.26 o                         
  -7  10   1          7.44         -0.35         2.91 o                         
  -6  10   1         11.51         10.37         2.30 o                         
  -5  10   1          2.88         -0.44         1.42 o                         
  -4  10   1         53.28         52.13         1.75 o                         
  -3  10   1         23.68         26.08         1.32 o                         
  -2  10   1       2219.06       2186.16        11.59 o                         
  -1  10   1        306.36        303.76         2.53 o                         
   0  10   1       1398.95       1393.81         8.66 o                         
   1  10   1        744.36        691.20         4.40 o                         
   2  10   1       1482.02       1474.40         8.21 o                         
   3  10   1        484.35        477.08         4.36 o                         
   4  10   1         48.89         46.17         1.66 o                         
   5  10   1          3.10          3.12         1.52 o                         
   6  10   1        100.76         99.63         4.21 o                         
   7  10   1          0.77          4.99         2.65 o                         
  -7  11   1         27.97         33.86         3.64 o                         
  -6  11   1          0.35         -1.91         1.91 o                         
  -5  11   1         52.23         48.48         2.56 o                         
  -4  11   1         37.47         34.16         1.79 o                         
  -3  11   1        222.82        226.09         3.09 o                         
  -2  11   1        423.25        386.95         3.29 o                         
  -1  11   1          0.66         -0.59         0.59 o                         
   0  11   1         67.13         69.39         1.81 o                         
   1  11   1        168.47        167.92         1.93 o                         
   2  11   1         30.47         23.13         1.06 o                         
   3  11   1        463.83        457.01         4.77 o                         
   4  11   1        112.54        110.84         2.78 o                         
   5  11   1          0.26          0.98         1.48 o                         
   6  11   1          0.33          2.50         2.12 o                         
   7  11   1          0.00         -2.52         2.52 o                         
  -6  12   1         18.91         18.89         2.82 o                         
  -5  12   1         42.82         43.22         2.67 o                         
  -4  12   1          1.15         -0.01         1.22 o                         
  -3  12   1         30.33         27.55         1.49 o                         
  -2  12   1        281.95        280.85         2.90 o                         
  -1  12   1         80.24         70.45         1.65 o                         
   0  12   1       3668.01       3571.05        17.45 o                         
   1  12   1        171.02        170.79         2.01 o                         
   2  12   1       1387.02       1303.62         8.06 o                         
   3  12   1        458.87        457.01         4.83 o                         
   4  12   1        193.12        192.56         3.71 o                         
   5  12   1          1.91         -0.79         1.58 o                         
   6  12   1          5.04          4.66         2.35 o                         
  -6  13   1         17.08         17.40         3.11 o                         
  -5  13   1         23.22         23.10         2.38 o                         
  -4  13   1        161.85        168.37         3.61 o                         
  -3  13   1        903.25        897.19         6.99 o                         
  -2  13   1        221.92        202.21         2.64 o                         
  -1  13   1          4.02          9.58         0.91 o                         
   0  13   1          0.35          3.21         0.66 o                         
   1  13   1        131.41        122.62         1.92 o                         
   2  13   1        264.15        225.47         2.67 o                         
   3  13   1         71.47         68.97         2.22 o                         
   4  13   1         27.51         26.81         1.90 o                         
   5  13   1          2.89          4.09         1.84 o                         
   6  13   1         29.24         26.82         3.06 o                         
  -6  14   1          1.36          0.58         2.38 o                         
  -5  14   1         20.20         14.36         2.30 o                         
  -4  14   1         12.24         13.71         1.71 o                         
  -3  14   1        324.61        308.87         3.88 o                         
  -2  14   1         39.95         30.65         1.40 o                         
  -1  14   1        787.53        797.75         5.67 o                         
   0  14   1         49.65         40.58         1.27 o                         
   1  14   1       2496.61       2390.87        12.54 o                         
   2  14   1         16.91         11.42         1.06 o                         
   3  14   1         91.80         91.78         2.55 o                         
   4  14   1         30.82         31.74         2.03 o                         
   5  14   1         59.33         59.22         3.19 o                         
   6  14   1          5.17          1.89         2.49 o                         
  -6  15   1          0.81         12.84         8.49 o                         
  -5  15   1        137.13        126.03         4.41 o                         
  -4  15   1        165.26        157.67         5.24 o                         
  -3  15   1          0.96          1.74         1.21 o                         
  -2  15   1         92.14         95.94         2.34 o                         
  -1  15   1        745.04        676.24         5.57 o                         
   0  15   1         63.71         51.70         1.57 o                         
   1  15   1          7.51         10.87         1.20 o                         
   2  15   1        226.45        209.47         2.89 o                         
   3  15   1         83.99         85.47         2.58 o                         
   4  15   1        169.95        169.20         4.03 o                         
   5  15   1        125.37        123.55         4.37 o                         
   6  15   1         27.70         28.15         3.38 o                         
  -6  16   1          0.16         -2.61         2.61 o                         
  -5  16   1          2.88          2.77         2.16 o                         
  -4  16   1         24.13         21.99         2.02 o                         
  -3  16   1         21.49         22.91         1.72 o                         
  -2  16   1         66.71         62.16         2.04 o                         
  -1  16   1        236.29        227.26         3.11 o                         
   0  16   1        202.48        216.75         2.96 o                         
   1  16   1         42.65         46.16         1.68 o                         
   2  16   1        553.97        545.86         5.06 o                         
   3  16   1          0.36          0.59         1.26 o                         
   4  16   1        222.59        228.81         4.59 o                         
   5  16   1         87.81         95.44         4.17 o                         
   6  16   1         36.72         40.21         3.85 o                         
  -6  17   1         79.91         78.78         5.28 o                         
  -5  17   1         11.94          8.34         2.45 o                         
  -4  17   1         77.04         83.09         3.35 o                         
  -3  17   1         59.53         58.30         2.75 o                         
  -2  17   1        100.53        103.47         2.72 o                         
  -1  17   1         15.69         15.73         1.41 o                         
   0  17   1        167.97        174.43         3.11 o                         
   1  17   1        101.55         99.53         2.49 o                         
   2  17   1         53.52         51.29         2.03 o                         
   3  17   1         31.98         29.41         1.98 o                         
   4  17   1         54.99         60.17         3.04 o                         
   5  17   1         86.25         88.01         4.15 o                         
   6  17   1         23.33         25.26         3.53 o                         
  -5  18   1         11.20         11.54         2.66 o                         
  -4  18   1          3.37          4.17         1.88 o                         
  -3  18   1          0.39          0.19         1.46 o                         
  -2  18   1          4.75          4.38         1.33 o                         
  -1  18   1         47.23         43.89         1.97 o                         
   0  18   1        213.05        200.92         3.52 o                         
   1  18   1         63.92         71.56         2.28 o                         
   2  18   1         11.70         13.08         1.55 o                         
   3  18   1         50.94         48.30         2.36 o                         
   4  18   1         11.08          8.84         2.07 o                         
   5  18   1         30.50         30.87         3.04 o                         
  -5  19   1         82.47         85.56         4.52 o                         
  -4  19   1        107.78        106.88         4.23 o                         
  -3  19   1        366.72        372.84         7.11 o                         
  -2  19   1         13.87         13.57         1.69 o                         
  -1  19   1        604.33        608.31         6.07 o                         
   0  19   1          4.37          6.43         1.50 o                         
   1  19   1          1.41          1.25         1.34 o                         
   2  19   1        139.25        149.41         4.37 o                         
   3  19   1        148.36        153.89         4.51 o                         
   4  19   1          0.12         -1.96         1.96 o                         
   5  19   1         19.17         18.33         2.82 o                         
  -5  20   1         12.08          9.96         2.93 o                         
  -4  20   1          3.42          0.51         2.06 o                         
  -3  20   1         20.88         17.60         2.20 o                         
  -2  20   1         50.40         57.43         2.62 o                         
  -1  20   1          1.33          0.62         1.43 o                         
   0  20   1          7.27          4.66         1.74 o                         
   1  20   1         57.27         54.16         2.57 o                         
   2  20   1         80.97         83.08         3.28 o                         
   3  20   1         37.98         47.33         2.68 o                         
   4  20   1         96.36         92.89         4.10 o                         
   5  20   1          2.06         -1.23         2.53 o                         
  -5  21   1         73.36         69.65         4.38 o                         
  -4  21   1         90.60         95.55         4.17 o                         
  -3  21   1        345.48        355.11         6.07 o                         
  -2  21   1         62.03         63.51         2.89 o                         
  -1  21   1         32.90         30.02         2.26 o                         
   0  21   1          5.42          5.46         1.77 o                         
   1  21   1         21.00         20.89         2.02 o                         
   2  21   1        499.45        502.33         6.69 o                         
   3  21   1         16.31         14.07         2.17 o                         
   4  21   1          7.77          9.30         2.36 o                         
   5  21   1         60.11         55.80         4.16 o                         
  -4  22   1          0.00         -2.29         2.29 o                         
  -3  22   1          4.12          4.87         2.40 o                         
  -2  22   1          2.84          4.02         1.95 o                         
  -1  22   1         55.67         56.97         3.01 o                         
   0  22   1         35.03         39.34         2.59 o                         
   1  22   1         44.24         49.48         2.86 o                         
   2  22   1         40.47         39.91         2.87 o                         
   3  22   1         87.74         85.15         4.85 o                         
   4  22   1          5.91          4.27         2.46 o                         
  -4  23   1        386.39        407.95         9.20 o                         
  -3  23   1         62.70         60.35         3.91 o                         
  -2  23   1        179.39        186.84         6.17 o                         
  -1  23   1         71.02         74.87         3.64 o                         
   0  23   1          7.00          6.37         2.06 o                         
   1  23   1         19.25         18.91         2.44 o                         
   2  23   1         49.48         46.26         3.61 o                         
   3  23   1          0.13         -0.23         2.39 o                         
   4  23   1        182.97        192.64         6.50 o                         
  -4  24   1          0.01         -3.00         3.00 o                         
  -3  24   1          7.05          2.77         2.56 o                         
  -2  24   1         21.27         18.14         3.12 o                         
  -1  24   1         10.10          7.26         2.53 o                         
   0  24   1        170.91        172.59         5.41 o                         
   1  24   1          3.28          0.19         2.35 o                         
   2  24   1         38.53         43.40         3.83 o                         
   3  24   1          6.61          5.31         3.08 o                         
   4  24   1        103.88        106.72         6.26 o                         
  -3  25   1        171.72        179.94         7.16 o                         
  -2  25   1         19.84         15.62         3.33 o                         
  -1  25   1          4.18          7.13         2.86 o                         
   0  25   1          0.57          2.57         2.36 o                         
   1  25   1          0.25          0.36         2.58 o                         
   2  25   1         21.85         17.98         3.27 o                         
   3  25   1         50.30         47.15         4.54 o                         
  -3  26   1         12.44         10.73         3.60 o                         
  -2  26   1          4.11          9.14         3.25 o                         
  -1  26   1         91.10         82.04         5.98 o                         
   0  26   1         25.16         26.18         3.38 o                         
   1  26   1        211.83        182.74         7.41 o                         
   2  26   1         27.47         22.59         3.88 o                         
   3  26   1         41.86         37.60         4.33 o                         
  -2  27   1          1.31          3.08         3.55 o                         
  -1  27   1          9.56          7.42         3.12 o                         
   0  27   1         47.18         47.56         4.44 o                         
   1  27   1         12.42         13.12         3.39 o                         
   2  27   1          0.50          0.97         3.43 o                         
  -1  28   1         30.42         32.46         3.97 o                         
   0  28   1        170.03        176.34         8.65 o                         
   1  28   1          0.39          3.95         3.06 o                         
  -6   0   2        352.20        367.87         8.61 o                         
  -4   0   2         28.93         31.56         2.28 o                         
  -2   0   2        748.18        673.09         9.13 o                         
   2   0   2         11.08          5.75         2.54 o                         
   4   0   2          4.79          5.68         1.70 o                         
   6   0   2         31.49         26.91         3.21 o                         
  -7   1   2          1.60          4.35         3.45 o                         
  -6   1   2          3.07          2.05         2.03 o                         
  -5   1   2         17.13         17.65         1.60 o                         
  -4   1   2        437.03        442.02         4.57 o                         
  -3   1   2         26.78         31.35         1.38 o                         
  -2   1   2        409.47        442.82         6.65 o                         
  -1   1   2         18.11         34.52         1.72 o                         
   1   1   2       3621.88       3971.50        30.76 o                         
   2   1   2       1481.47       1753.02        19.43 o                         
   3   1   2        154.07        140.14         2.45 o                         
   4   1   2         70.66         78.10         2.38 o                         
   5   1   2         63.42         61.90         2.44 o                         
   6   1   2          1.13          0.79         1.79 o                         
   7   1   2          0.69         -0.29         3.13 o                         
  -7   2   2        129.40        134.67         5.54 o                         
  -6   2   2         34.82         33.44         2.20 o                         
  -5   2   2         70.26         71.65         2.59 o                         
  -4   2   2         34.98         35.40         1.62 o                         
  -3   2   2        306.29        322.45         3.02 o                         
  -2   2   2        757.51        797.19         7.35 o                         
  -1   2   2       2480.41       2616.29        17.18 o                         
   0   2   2          5.22          3.46         0.52 o                         
   1   2   2      15788.29      16659.69       129.96 o                         
   2   2   2        377.96        428.10         4.70 o                         
   3   2   2        555.93        528.94         4.14 o                         
   4   2   2          5.46          7.86         1.21 o                         
   5   2   2        294.89        304.87         4.36 o                         
   6   2   2         41.18         41.88         2.89 o                         
   7   2   2          3.38          2.03         3.00 o                         
  -7   3   2          0.38          2.66         2.71 o                         
  -6   3   2         19.37         19.45         2.05 o                         
  -5   3   2         48.08         48.90         2.08 o                         
  -4   3   2         81.16         85.44         2.40 o                         
  -3   3   2        660.89        601.16         4.68 o                         
  -2   3   2        449.51        494.55         4.67 o                         
  -1   3   2       1836.88       1827.65        11.56 o                         
   0   3   2        176.90        197.82         1.95 o                         
   1   3   2       3940.86       4111.25        26.67 o                         
   2   3   2       1813.72       1954.81        15.50 o                         
   3   3   2        386.00        411.07         3.74 o                         
   4   3   2        332.92        329.77         4.15 o                         
   5   3   2        107.73        115.40         3.17 o                         
   6   3   2          1.29          1.98         1.60 o                         
   7   3   2          0.13         -0.47         2.28 o                         
  -7   4   2         18.84         22.14         3.44 o                         
  -6   4   2          0.05         -0.49         1.93 o                         
  -5   4   2         50.33         55.71         2.22 o                         
  -4   4   2         92.57         83.72         2.01 o                         
  -3   4   2         30.23         25.68         0.89 o                         
  -2   4   2          3.03          2.10         0.56 o                         
  -1   4   2       2069.08       2022.84        12.82 o                         
   0   4   2          5.87         14.32         0.70 o                         
   1   4   2        280.08        239.31         2.13 o                         
   2   4   2        903.35        914.57         6.65 o                         
   3   4   2        134.05        133.71         2.01 o                         
   4   4   2        338.44        336.36         4.11 o                         
   5   4   2         17.91         17.81         1.48 o                         
   6   4   2         62.22         66.40         3.16 o                         
   7   4   2          6.18          7.24         3.09 o                         
  -7   5   2         46.08         45.04         5.45 o                         
  -6   5   2        217.56        220.71         5.41 o                         
  -5   5   2          5.05          5.67         1.49 o                         
  -4   5   2       1076.45       1058.48         7.54 o                         
  -3   5   2       1849.62       1831.43         9.72 o                         
  -2   5   2       4736.17       4853.67        24.76 o                         
  -1   5   2       1725.39       1765.15        12.30 o                         
   0   5   2       1161.51       1124.78         8.67 o                         
   1   5   2       4194.12       4735.49        29.87 o                         
   2   5   2          0.31          0.78         0.47 o                         
   3   5   2        446.93        473.71         3.51 o                         
   4   5   2        858.17        847.46         6.23 o                         
   5   5   2        130.64        127.98         3.18 o                         
   6   5   2         14.36         14.70         2.26 o                         
   7   5   2         39.62         54.41         4.30 o                         
  -7   6   2         19.18         17.09         3.67 o                         
  -6   6   2         27.09         30.13         2.51 o                         
  -5   6   2         44.31         44.36         2.46 o                         
  -4   6   2        194.99        192.92         2.85 o                         
  -3   6   2        148.31        144.21         1.80 o                         
  -2   6   2        193.33        200.16         1.92 o                         
  -1   6   2        873.20        955.92         7.08 o                         
   0   6   2        142.08        217.59         2.55 o                         
   1   6   2         55.65         58.69         1.69 o                         
   2   6   2        670.50        625.54         3.89 o                         
   3   6   2          1.31         -0.06         0.56 o                         
   4   6   2         37.79         39.42         1.58 o                         
   5   6   2         90.51         94.76         2.92 o                         
   6   6   2          9.05          8.50         2.28 o                         
   7   6   2          3.30          5.08         3.02 o                         
  -7   7   2         24.83         26.35         2.84 o                         
  -6   7   2          0.03         -0.99         1.51 o                         
  -5   7   2         81.28         87.07         2.64 o                         
  -4   7   2        242.62        238.88         3.18 o                         
  -3   7   2       1259.67       1235.13         7.39 o                         
  -2   7   2       1425.85       1374.33         7.38 o                         
  -1   7   2        191.11        202.57         2.37 o                         
   0   7   2       3859.68       4037.65        25.98 o                         
   1   7   2        177.11        217.81         2.69 o                         
   2   7   2         14.89         15.51         0.66 o                         
   3   7   2        459.91        427.21         3.30 o                         
   4   7   2         82.03         79.72         2.31 o                         
   5   7   2          7.26          8.29         1.71 o                         
   6   7   2        167.49        177.06         5.94 o                         
   7   7   2         24.54         18.53         3.69 o                         
  -7   8   2          0.77         -0.04         2.34 o                         
  -6   8   2         19.37         19.70         2.17 o                         
  -5   8   2          0.12          0.00         0.93 o                         
  -4   8   2         57.95         57.33         2.11 o                         
  -3   8   2         21.89         24.84         1.10 o                         
  -2   8   2        847.52        849.30         5.05 o                         
  -1   8   2        105.32        126.28         1.60 o                         
   0   8   2       4141.10       4471.79        29.95 o                         
   1   8   2        136.43        107.61         1.59 o                         
   2   8   2         19.06         18.06         0.81 o                         
   3   8   2        910.16        891.96         5.98 o                         
   4   8   2        154.94        151.25         2.82 o                         
   5   8   2        396.90        402.13         5.40 o                         
   6   8   2         86.89         90.82         3.79 o                         
   7   8   2         23.12         16.51         2.81 o                         
  -7   9   2          6.04          4.33         2.43 o                         
  -6   9   2          8.96          9.31         2.21 o                         
  -5   9   2         78.30         82.35         2.71 o                         
  -4   9   2        204.45        203.23         3.70 o                         
  -3   9   2       1452.39       1428.63         8.94 o                         
  -2   9   2        238.62        235.14         2.33 o                         
  -1   9   2       2487.66       2528.51        12.77 o                         
   0   9   2          2.01          7.34         0.78 o                         
   1   9   2         41.84         53.88         1.22 o                         
   2   9   2         36.11         32.55         1.07 o                         
   3   9   2         31.49         26.87         1.21 o                         
   4   9   2         38.31         39.16         1.87 o                         
   5   9   2        369.94        376.81         5.09 o                         
   6   9   2         34.06         31.45         2.70 o                         
   7   9   2          3.55          4.51         2.57 o                         
  -7  10   2         10.56          9.13         2.69 o                         
  -6  10   2         14.69         12.78         2.38 o                         
  -5  10   2         65.03         62.89         2.63 o                         
  -4  10   2         25.49         23.70         1.35 o                         
  -3  10   2          1.16          1.28         0.88 o                         
  -2  10   2        312.30        284.06         2.61 o                         
  -1  10   2        193.18        197.35         1.95 o                         
   0  10   2         44.99         44.87         1.32 o                         
   1  10   2        712.76        710.64         4.60 o                         
   2  10   2          0.37          0.64         0.61 o                         
   3  10   2         20.30         18.82         1.30 o                         
   4  10   2        117.66        114.22         2.43 o                         
   5  10   2        316.75        306.25         4.79 o                         
   6  10   2         66.51         74.62         3.76 o                         
   7  10   2         19.66         18.54         3.12 o                         
  -7  11   2          1.33          6.12         2.70 o                         
  -6  11   2         49.12         57.98         3.51 o                         
  -5  11   2        176.07        177.66         4.15 o                         
  -4  11   2        583.40        584.42         5.83 o                         
  -3  11   2        145.17        142.80         2.71 o                         
  -2  11   2       1839.24       1800.98        10.06 o                         
  -1  11   2        128.96        129.89         1.83 o                         
   0  11   2        311.43        300.71         2.78 o                         
   1  11   2        236.24        222.79         2.24 o                         
   2  11   2        360.33        376.08         3.17 o                         
   3  11   2        347.28        340.20         3.96 o                         
   4  11   2        104.49        102.94         2.81 o                         
   5  11   2          5.88          6.41         1.66 o                         
   6  11   2         61.33         67.55         3.88 o                         
   7  11   2          3.93          7.05         2.70 o                         
  -6  12   2         12.16         11.87         2.55 o                         
  -5  12   2          0.02          3.27         1.72 o                         
  -4  12   2          3.42          2.08         1.28 o                         
  -3  12   2         65.31         60.78         2.01 o                         
  -2  12   2        152.53        148.48         2.31 o                         
  -1  12   2        981.92        930.23         6.02 o                         
   0  12   2         76.73         80.88         1.98 o                         
   1  12   2        343.09        295.53         2.68 o                         
   2  12   2          4.85          7.92         0.88 o                         
   3  12   2         43.93         41.87         1.74 o                         
   4  12   2        513.95        521.46         6.04 o                         
   5  12   2         75.88         76.03         3.10 o                         
   6  12   2         78.17         74.87         3.98 o                         
  -6  13   2         59.80         64.52         3.80 o                         
  -5  13   2        180.94        186.95         6.12 o                         
  -4  13   2        245.37        244.73         4.36 o                         
  -3  13   2        930.79        906.00         7.35 o                         
  -2  13   2         10.69         11.03         1.03 o                         
  -1  13   2        759.27        740.08         5.03 o                         
   0  13   2         85.74         66.38         1.53 o                         
   1  13   2        326.43        301.01         2.76 o                         
   2  13   2        177.77        163.69         2.46 o                         
   3  13   2        350.52        325.60         4.03 o                         
   4  13   2         72.76         78.01         2.75 o                         
   5  13   2         80.81         83.24         3.52 o                         
   6  13   2         15.29         12.51         2.68 o                         
  -6  14   2          1.32         -0.38         2.28 o                         
  -5  14   2         34.70         36.84         2.82 o                         
  -4  14   2        118.84        121.01         3.63 o                         
  -3  14   2         25.64         26.21         1.60 o                         
  -2  14   2         12.66         12.75         1.11 o                         
  -1  14   2          0.78          3.95         0.87 o                         
   0  14   2        445.65        425.83         3.58 o                         
   1  14   2         91.72        127.96         2.21 o                         
   2  14   2        157.06        138.70         2.41 o                         
   3  14   2         48.43         52.93         2.08 o                         
   4  14   2         38.71         42.44         2.36 o                         
   5  14   2         43.60         44.00         2.82 o                         
   6  14   2         51.30         63.19         5.74 o                         
  -6  15   2         59.47         58.66         4.12 o                         
  -5  15   2        237.06        236.12         5.72 o                         
  -4  15   2        335.32        333.28         4.82 o                         
  -3  15   2        701.19        700.92         6.44 o                         
  -2  15   2        480.68        483.26         4.56 o                         
  -1  15   2        201.49        211.78         2.80 o                         
   0  15   2       1570.50       1452.74         8.73 o                         
   1  15   2         98.97         95.85         2.13 o                         
   2  15   2        121.53        129.87         2.58 o                         
   3  15   2        184.16        195.54         3.59 o                         
   4  15   2         18.29         12.06         1.84 o                         
   5  15   2         45.81         47.13         3.01 o                         
   6  15   2         16.84         17.34         3.07 o                         
  -6  16   2         13.55         15.48         3.26 o                         
  -5  16   2          0.01          3.20         2.18 o                         
  -4  16   2        179.52        178.96         4.10 o                         
  -3  16   2          0.59          0.88         1.24 o                         
  -2  16   2        361.44        361.36         4.13 o                         
  -1  16   2          2.65          1.28         1.15 o                         
   0  16   2        486.70        515.59         4.65 o                         
   1  16   2         83.09         73.30         2.01 o                         
   2  16   2        613.33        601.26         5.32 o                         
   3  16   2         84.02         83.76         2.72 o                         
   4  16   2         15.05         15.52         1.95 o                         
   5  16   2         19.92         21.84         2.68 o                         
   6  16   2          0.47          1.09         2.53 o                         
  -6  17   2          0.56          1.04         2.99 o                         
  -5  17   2         79.28         83.31         4.11 o                         
  -4  17   2         93.93         96.24         3.49 o                         
  -3  17   2        107.85        111.10         3.17 o                         
  -2  17   2        373.54        367.72         4.32 o                         
  -1  17   2        219.46        215.03         3.43 o                         
   0  17   2        197.11        213.48         3.58 o                         
   1  17   2        202.53        201.78         3.50 o                         
   2  17   2         61.21         57.16         2.13 o                         
   3  17   2         60.42         57.03         2.43 o                         
   4  17   2         19.75         23.43         2.31 o                         
   5  17   2          0.02         -2.12         2.12 o                         
   6  17   2         15.96         14.33         3.09 o                         
  -5  18   2          5.17          3.35         2.46 o                         
  -4  18   2          1.07          4.97         1.90 o                         
  -3  18   2          0.54          0.10         1.41 o                         
  -2  18   2         73.28         71.65         2.48 o                         
  -1  18   2        627.99        649.09         6.31 o                         
   0  18   2        336.95        326.53         4.22 o                         
   1  18   2        280.75        286.13         3.99 o                         
   2  18   2        955.61        947.62         8.00 o                         
   3  18   2         52.59         52.55         2.45 o                         
   4  18   2        216.43        223.20         6.04 o                         
   5  18   2         62.30         60.49         3.82 o                         
  -5  19   2         29.63         25.18         3.13 o                         
  -4  19   2          1.76          6.34         2.14 o                         
  -3  19   2         80.17         76.99         3.00 o                         
  -2  19   2          4.13          5.87         1.59 o                         
  -1  19   2        108.38        115.03         3.03 o                         
   0  19   2        381.79        404.14         5.41 o                         
   1  19   2         69.52         68.71         2.55 o                         
   2  19   2         88.23         93.41         2.86 o                         
   3  19   2         19.45         20.84         2.00 o                         
   4  19   2        120.63        121.36         4.20 o                         
   5  19   2          1.45          2.07         2.30 o                         
  -5  20   2         39.06         38.78         3.84 o                         
  -4  20   2          0.60         -0.29         2.10 o                         
  -3  20   2         74.66         79.01         3.31 o                         
  -2  20   2         12.95         11.20         1.83 o                         
  -1  20   2          2.61          2.37         1.48 o                         
   0  20   2        124.43        139.16         3.91 o                         
   1  20   2        375.12        366.70         6.11 o                         
   2  20   2        124.70        127.46         3.73 o                         
   3  20   2         63.87         60.94         2.94 o                         
   4  20   2         15.63         10.64         2.38 o                         
   5  20   2         47.68         39.50         3.78 o                         
  -5  21   2          4.02          4.20         2.92 o                         
  -4  21   2          0.01         -2.15         2.15 o                         
  -3  21   2          0.54          1.33         2.04 o                         
  -2  21   2        136.47        146.90         4.09 o                         
  -1  21   2         30.84         33.64         2.22 o                         
   0  21   2         74.13         72.97         3.09 o                         
   1  21   2          0.21          2.98         1.69 o                         
   2  21   2         55.09         54.48         2.74 o                         
   3  21   2          0.38         -0.05         1.86 o                         
   4  21   2         19.18         19.14         2.64 o                         
   5  21   2          7.97          8.50         2.97 o                         
  -4  22   2          2.05          0.02         2.52 o                         
  -3  22   2         20.84         23.79         2.91 o                         
  -2  22   2        190.25        200.63         4.96 o                         
  -1  22   2        134.98        138.17         4.17 o                         
   0  22   2         99.59         99.53         3.60 o                         
   1  22   2          1.25         -1.61         1.61 o                         
   2  22   2        190.97        197.62         5.21 o                         
   3  22   2          2.49         -0.03         2.19 o                         
   4  22   2         63.67         60.58         3.97 o                         
  -4  23   2          1.33         -0.13         3.03 o                         
  -3  23   2         15.02         14.13         2.87 o                         
  -2  23   2         54.30         49.43         3.52 o                         
  -1  23   2          7.86          6.37         2.13 o                         
   0  23   2         28.41         32.75         2.64 o                         
   1  23   2        298.69        315.07         6.52 o                         
   2  23   2          0.17         -0.66         2.13 o                         
   3  23   2        103.83        110.32         4.84 o                         
   4  23   2          7.21          3.82         2.73 o                         
  -4  24   2          5.24          1.79         3.22 o                         
  -3  24   2         16.38         14.28         2.90 o                         
  -2  24   2         10.92         10.24         2.89 o                         
  -1  24   2         64.61         59.91         3.94 o                         
   0  24   2        145.87        148.48         5.20 o                         
   1  24   2         14.94         20.28         3.12 o                         
   2  24   2          8.46          9.84         2.90 o                         
   3  24   2         56.33         56.31         3.82 o                         
   4  24   2          0.59          1.05         2.91 o                         
  -3  25   2        150.07        155.89         6.61 o                         
  -2  25   2         15.08         13.61         3.30 o                         
  -1  25   2        107.48        114.16         6.60 o                         
   0  25   2         65.04         59.27         4.02 o                         
   1  25   2         45.12         52.98         4.25 o                         
   2  25   2        120.43        116.40         5.81 o                         
   3  25   2          3.01          1.53         3.12 o                         
  -3  26   2         14.35         11.74         3.58 o                         
  -2  26   2          8.73          9.23         3.27 o                         
  -1  26   2         36.86         42.28         4.70 o                         
   0  26   2          0.26         -0.46         2.42 o                         
   1  26   2        177.89        188.86         7.50 o                         
   2  26   2          0.03         -1.62         3.10 o                         
   3  26   2         16.33         10.23         3.54 o                         
  -2  27   2         35.75         38.49         4.77 o                         
  -1  27   2          5.17          3.50         2.88 o                         
   0  27   2          8.60          6.11         2.89 o                         
   1  27   2         68.27         74.01         5.27 o                         
   2  27   2          2.56         -1.36         3.26 o                         
  -1  28   2         18.47         18.93         3.92 o                         
   0  28   2         31.10         29.79         4.45 o                         
   1  28   2         10.17          9.67         3.20 o                         
  -7   0   3         12.80         11.13         3.44 o                         
  -5   0   3         40.90         41.09         2.80 o                         
  -3   0   3        995.39       1007.56        10.40 o                         
  -1   0   3       5420.96       5614.07        53.58 o                         
   1   0   3      10952.58      11440.92       119.84 o                         
   3   0   3        342.22        369.53         5.60 o                         
   5   0   3         69.24         68.57         3.77 o                         
   7   0   3        136.56        146.26         9.27 o                         
  -7   1   3         10.75          6.67         2.68 o                         
  -6   1   3         84.61         83.95         2.92 o                         
  -5   1   3          6.40          4.84         1.38 o                         
  -4   1   3        271.81        260.24         3.22 o                         
  -3   1   3       1605.06       1605.45        10.11 o                         
  -2   1   3        980.53        949.43         8.09 o                         
  -1   1   3       1184.60       1241.54         8.28 o                         
   0   1   3         97.46         93.86         1.26 o                         
   1   1   3      47803.67      50483.06       668.49 o                         
   2   1   3        637.02        733.27         7.43 o                         
   3   1   3          2.87          3.85         0.92 o                         
   4   1   3        144.85        137.00         2.99 o                         
   5   1   3         17.99         21.10         1.78 o                         
   6   1   3          1.72          0.90         2.00 o                         
   7   1   3          2.43          1.55         3.19 o                         
  -7   2   3          4.47          2.59         2.58 o                         
  -6   2   3         41.95         44.54         2.57 o                         
  -5   2   3         55.36         58.58         2.45 o                         
  -4   2   3        109.21        115.14         3.02 o                         
  -3   2   3         65.40         63.29         1.43 o                         
  -2   2   3        125.12        111.54         1.98 o                         
  -1   2   3       2343.98       2381.46        15.25 o                         
   0   2   3        557.91        575.50         5.72 o                         
   1   2   3       2863.48       2936.06        19.98 o                         
   2   2   3          1.09          1.46         0.58 o                         
   3   2   3         91.93         82.03         1.65 o                         
   4   2   3         47.77         46.88         1.87 o                         
   5   2   3         60.15         65.41         2.57 o                         
   6   2   3        349.91        366.72         5.77 o                         
   7   2   3          0.24         -0.77         2.36 o                         
  -7   3   3         21.38         19.13         3.51 o                         
  -6   3   3         24.70         20.83         2.28 o                         
  -5   3   3         80.31         81.42         2.41 o                         
  -4   3   3          0.57         -0.46         0.96 o                         
  -3   3   3        716.67        655.45         4.88 o                         
  -2   3   3         30.27         19.43         0.83 o                         
  -1   3   3       2051.60       2072.17        13.59 o                         
   0   3   3        568.30        625.80         4.19 o                         
   1   3   3        109.97        154.30         1.89 o                         
   2   3   3       3902.54       4173.16        27.91 o                         
   3   3   3          0.10          0.75         0.64 o                         
   4   3   3          1.73          1.90         1.04 o                         
   5   3   3         61.46         61.25         2.54 o                         
   6   3   3         69.67         69.05         3.12 o                         
   7   3   3         16.30         11.88         2.88 o                         
  -7   4   3         55.30         61.17         4.74 o                         
  -6   4   3         49.26         49.05         2.71 o                         
  -5   4   3         17.42         20.91         1.67 o                         
  -4   4   3         23.38         23.74         1.06 o                         
  -3   4   3         77.87         71.28         1.23 o                         
  -2   4   3        364.06        384.07         3.26 o                         
  -1   4   3        125.59        124.77         1.70 o                         
   0   4   3       1891.20       2058.92        13.00 o                         
   1   4   3        608.13        676.37         5.37 o                         
   2   4   3         16.24          6.69         0.70 o                         
   3   4   3         63.80         51.58         1.47 o                         
   4   4   3         40.33         38.96         1.56 o                         
   5   4   3        213.32        206.44         3.76 o                         
   6   4   3          0.31         -0.67         1.77 o                         
   7   4   3          4.91          6.77         2.81 o                         
  -7   5   3         40.98         36.54         3.99 o                         
  -6   5   3          0.02         -0.08         2.00 o                         
  -5   5   3        143.80        144.91         3.61 o                         
  -4   5   3        260.92        244.78         3.08 o                         
  -3   5   3        265.77        261.36         2.38 o                         
  -2   5   3       4202.08       4304.88        22.15 o                         
  -1   5   3          8.74          8.30         0.71 o                         
   0   5   3       1638.47       1665.13        11.24 o                         
   1   5   3       1004.31       1007.43         8.01 o                         
   2   5   3        139.68        177.38         1.98 o                         
   3   5   3        384.63        373.42         3.09 o                         
   4   5   3          1.31         -0.74         0.74 o                         
   5   5   3          0.28          0.98         1.25 o                         
   6   5   3         55.65         61.06         3.58 o                         
   7   5   3          0.01         -2.41         2.71 o                         
  -7   6   3         13.61         13.37         2.49 o                         
  -6   6   3        233.63        238.12         4.86 o                         
  -5   6   3          5.45          5.13         1.82 o                         
  -4   6   3        106.54         97.60         2.38 o                         
  -3   6   3        360.29        380.90         3.24 o                         
  -2   6   3         11.96         19.93         0.74 o                         
  -1   6   3        253.33        252.82         2.84 o                         
   0   6   3       2041.05       2108.57        14.13 o                         
   1   6   3       1030.21       1092.58         7.80 o                         
   2   6   3       3565.24       3724.15        18.24 o                         
   3   6   3         34.54         35.44         1.11 o                         
   4   6   3        415.05        407.27         4.09 o                         
   5   6   3          4.86          5.86         1.56 o                         
   6   6   3          0.06         -0.22         1.95 o                         
   7   6   3         12.34          5.90         4.81 o                         
  -7   7   3          3.82         -1.83         2.99 o                         
  -6   7   3        141.37        149.18         4.19 o                         
  -5   7   3          2.76          0.53         1.24 o                         
  -4   7   3        243.89        246.22         3.43 o                         
  -3   7   3       1231.79       1223.36         7.19 o                         
  -2   7   3        601.04        568.29         3.68 o                         
  -1   7   3       1791.78       1860.70        11.86 o                         
   0   7   3        176.45        185.33         2.39 o                         
   1   7   3       2436.11       2436.79        15.05 o                         
   2   7   3        527.67        509.42         3.27 o                         
   3   7   3        264.86        252.79         2.38 o                         
   4   7   3        366.26        358.09         4.41 o                         
   5   7   3        310.18        304.64         7.61 o                         
   6   7   3        100.41         98.48         3.50 o                         
   7   7   3         14.69         12.87         4.40 o                         
  -7   8   3        153.71        159.77         5.72 o                         
  -6   8   3          2.38          1.81         1.77 o                         
  -5   8   3         56.47         58.18         2.59 o                         
  -4   8   3         31.00         33.67         1.72 o                         
  -3   8   3         61.61         56.78         1.52 o                         
  -2   8   3        944.36        963.69         5.58 o                         
  -1   8   3       1130.45       1185.42         7.33 o                         
   0   8   3        601.41        648.60         5.43 o                         
   1   8   3       1242.63       1227.53         7.42 o                         
   2   8   3         77.35         66.09         1.58 o                         
   3   8   3        283.08        265.45         3.15 o                         
   4   8   3         20.94         19.36         1.37 o                         
   5   8   3          0.50          1.29         1.32 o                         
   6   8   3         36.80         34.99         2.71 o                         
   7   8   3         13.82         11.94         2.68 o                         
  -7   9   3          0.97          0.40         2.46 o                         
  -6   9   3         24.14         20.15         2.32 o                         
  -5   9   3         55.30         55.59         2.39 o                         
  -4   9   3        224.08        213.02         3.05 o                         
  -3   9   3         59.29         60.88         2.12 o                         
  -2   9   3        895.96        872.30         5.55 o                         
  -1   9   3        365.74        340.26         2.71 o                         
   0   9   3       1176.69       1184.03         8.06 o                         
   1   9   3         22.56         23.96         0.91 o                         
   2   9   3       1754.72       1672.99         9.16 o                         
   3   9   3         86.50         83.97         1.87 o                         
   4   9   3        571.87        569.79         5.66 o                         
   5   9   3        176.57        183.40         3.92 o                         
   6   9   3          0.08          0.44         1.99 o                         
   7   9   3          4.11          4.51         2.81 o                         
  -7  10   3         35.27         40.32         3.56 o                         
  -6  10   3         90.47         94.15         4.18 o                         
  -5  10   3         95.56         99.87         3.50 o                         
  -4  10   3        120.10        113.44         2.80 o                         
  -3  10   3        567.92        553.79         4.78 o                         
  -2  10   3         74.68         62.33         1.52 o                         
  -1  10   3       1229.03       1170.30         6.68 o                         
   0  10   3        572.88        586.22         4.31 o                         
   1  10   3        167.09        153.09         1.90 o                         
   2  10   3        312.52        307.79         3.01 o                         
   3  10   3        231.14        232.04         3.01 o                         
   4  10   3          3.92          2.46         0.96 o                         
   5  10   3         24.99         22.71         2.00 o                         
   6  10   3          0.02         -1.84         2.07 o                         
   7  10   3          4.89          1.24         2.52 o                         
  -7  11   3          0.01          0.68         2.59 o                         
  -6  11   3         19.38         15.89         2.57 o                         
  -5  11   3         31.70         27.75         2.15 o                         
  -4  11   3         16.71         14.77         1.48 o                         
  -3  11   3        349.71        325.43         3.70 o                         
  -2  11   3        268.47        256.13         2.81 o                         
  -1  11   3        339.35        329.03         2.85 o                         
   0  11   3        232.88        202.04         2.25 o                         
   1  11   3       2167.28       2122.75        11.07 o                         
   2  11   3         47.25         50.65         1.44 o                         
   3  11   3        932.28        913.08         7.27 o                         
   4  11   3          0.08         -0.11         1.15 o                         
   5  11   3         67.51         72.32         3.14 o                         
   6  11   3          0.05          0.21         2.15 o                         
   7  11   3          0.17          2.81         2.58 o                         
  -6  12   3         38.26         31.47         3.10 o                         
  -5  12   3          1.36         -0.11         1.59 o                         
  -4  12   3        144.57        140.30         3.28 o                         
  -3  12   3        129.15        124.48         2.70 o                         
  -2  12   3        551.28        519.67         4.35 o                         
  -1  12   3        984.10        934.16         5.99 o                         
   0  12   3        130.64        136.46         2.00 o                         
   1  12   3        202.54        169.58         2.02 o                         
   2  12   3        258.96        257.29         2.68 o                         
   3  12   3         38.28         38.44         1.70 o                         
   4  12   3         14.02         14.96         1.60 o                         
   5  12   3         13.02         10.29         1.98 o                         
   6  12   3         24.16         20.08         2.87 o                         
  -6  13   3          0.60          0.22         2.35 o                         
  -5  13   3         35.94         38.73         2.82 o                         
  -4  13   3          0.95          1.75         1.42 o                         
  -3  13   3        326.98        322.27         3.93 o                         
  -2  13   3          3.90          3.90         0.90 o                         
  -1  13   3        449.10        396.87         3.51 o                         
   0  13   3       1641.55       1549.31         8.82 o                         
   1  13   3        181.20        176.26         2.15 o                         
   2  13   3       1635.10       1570.72         9.12 o                         
   3  13   3        297.34        298.40         3.86 o                         
   4  13   3        363.56        370.60         5.17 o                         
   5  13   3        182.54        184.77         5.43 o                         
   6  13   3          1.25          2.02         2.36 o                         
  -6  14   3          2.20          2.89         2.41 o                         
  -5  14   3        159.13        153.31         4.61 o                         
  -4  14   3        178.18        189.12         4.18 o                         
  -3  14   3         24.64         27.99         1.61 o                         
  -2  14   3          0.16         -0.86         0.86 o                         
  -1  14   3        135.70        118.33         2.16 o                         
   0  14   3         58.92         86.82         1.87 o                         
   1  14   3        332.48        348.20         3.24 o                         
   2  14   3         54.34         48.18         1.58 o                         
   3  14   3        443.98        435.09         4.90 o                         
   4  14   3         17.62         18.26         1.83 o                         
   5  14   3         23.05         25.70         2.72 o                         
   6  14   3         58.86         62.62         3.97 o                         
  -6  15   3         44.52         38.89         3.72 o                         
  -5  15   3         79.99         77.77         3.82 o                         
  -4  15   3        332.86        326.22         4.83 o                         
  -3  15   3         22.67         23.57         1.62 o                         
  -2  15   3         63.21         64.82         2.03 o                         
  -1  15   3        222.28        243.39         3.01 o                         
   0  15   3          0.05          0.12         0.86 o                         
   1  15   3        470.85        463.64         4.13 o                         
   2  15   3        333.54        329.60         4.08 o                         
   3  15   3         34.11         35.54         1.95 o                         
   4  15   3        153.15        151.49         3.82 o                         
   5  15   3          0.01         -0.34         2.05 o                         
   6  15   3          4.90          3.85         2.62 o                         
  -6  16   3         26.27         26.76         3.57 o                         
  -5  16   3          5.01          7.74         2.27 o                         
  -4  16   3         46.43         46.11         2.42 o                         
  -3  16   3        104.45        102.91         2.88 o                         
  -2  16   3         16.10         13.32         1.35 o                         
  -1  16   3        162.27        177.66         3.20 o                         
   0  16   3          8.66          5.28         1.07 o                         
   1  16   3         63.82         63.62         1.86 o                         
   2  16   3        439.27        409.75         4.49 o                         
   3  16   3          1.81          0.95         1.31 o                         
   4  16   3         72.74         75.41         2.94 o                         
   5  16   3         48.40         49.92         3.32 o                         
   6  16   3          3.05          2.29         2.69 o                         
  -6  17   3          0.58          0.26         2.76 o                         
  -5  17   3         20.84         21.02         3.01 o                         
  -4  17   3         45.12         44.60         2.82 o                         
  -3  17   3         19.96         15.96         1.67 o                         
  -2  17   3        561.74        545.66         5.36 o                         
  -1  17   3          0.92          3.85         1.17 o                         
   0  17   3        574.25        569.64         6.04 o                         
   1  17   3        250.58        253.31         3.38 o                         
   2  17   3         52.55         52.53         2.07 o                         
   3  17   3         89.99         83.22         2.80 o                         
   4  17   3          3.10          1.37         1.78 o                         
   5  17   3        104.83        107.20         4.44 o                         
   6  17   3         37.68         34.80         3.69 o                         
  -5  18   3          8.27          8.70         2.78 o                         
  -4  18   3          0.24          2.93         1.94 o                         
  -3  18   3         41.98         39.20         2.17 o                         
  -2  18   3        258.17        260.94         4.00 o                         
  -1  18   3          1.17          2.40         1.31 o                         
   0  18   3        429.03        418.50         4.87 o                         
   1  18   3          4.50          3.14         1.16 o                         
   2  18   3         77.78         77.80         2.79 o                         
   3  18   3        277.29        274.83         4.44 o                         
   4  18   3         37.66         36.88         2.57 o                         
   5  18   3          7.34          4.98         2.31 o                         
  -5  19   3         50.72         55.28         3.79 o                         
  -4  19   3         29.17         29.80         3.26 o                         
  -3  19   3        363.12        360.20         5.05 o                         
  -2  19   3        386.89        374.16         5.19 o                         
  -1  19   3        141.44        136.13         3.46 o                         
   0  19   3        233.50        242.24         4.21 o                         
   1  19   3         54.70         57.65         2.28 o                         
   2  19   3        260.17        273.21         4.36 o                         
   3  19   3         15.05         17.72         1.90 o                         
   4  19   3          8.83          9.89         2.15 o                         
   5  19   3         10.16          8.01         2.45 o                         
  -5  20   3          4.53         -0.33         2.79 o                         
  -4  20   3         63.19         61.60         3.61 o                         
  -3  20   3          0.64         -0.94         1.74 o                         
  -2  20   3         14.90         13.67         1.81 o                         
  -1  20   3        164.72        173.17         4.03 o                         
   0  20   3        657.13        665.85         7.48 o                         
   1  20   3        216.02        220.71         4.47 o                         
   2  20   3          7.28          7.39         1.73 o                         
   3  20   3         66.53         65.07         3.01 o                         
   4  20   3         25.85         26.27         2.79 o                         
   5  20   3          0.21         -1.38         2.52 o                         
  -5  21   3         10.16          5.74         3.08 o                         
  -4  21   3         84.24         88.44         4.30 o                         
  -3  21   3        155.25        155.90         5.08 o                         
  -2  21   3        439.61        454.32         6.38 o                         
  -1  21   3        279.88        277.88         5.03 o                         
   0  21   3        398.66        411.77         5.92 o                         
   1  21   3        122.85        117.70         3.70 o                         
   2  21   3        133.72        141.95         4.11 o                         
   3  21   3         20.37         18.88         2.28 o                         
   4  21   3          3.61         -0.09         2.23 o                         
   5  21   3         30.95         32.92         3.70 o                         
  -4  22   3          2.90          0.83         2.62 o                         
  -3  22   3         41.70         38.11         3.46 o                         
  -2  22   3        110.53        111.94         3.83 o                         
  -1  22   3         23.75         26.80         2.54 o                         
   0  22   3        117.21        133.58         4.22 o                         
   1  22   3         19.19         21.06         2.20 o                         
   2  22   3        115.28        119.11         4.21 o                         
   3  22   3          0.44          2.60         2.22 o                         
   4  22   3         11.32         15.59         2.71 o                         
  -4  23   3          6.82          3.95         2.98 o                         
  -3  23   3         11.64          9.50         2.64 o                         
  -2  23   3        144.39        151.54         5.18 o                         
  -1  23   3        109.31        111.90         4.85 o                         
   0  23   3          9.60          7.41         1.98 o                         
   1  23   3         67.31         68.84         3.49 o                         
   2  23   3          0.22          1.12         2.12 o                         
   3  23   3         18.62          9.87         2.56 o                         
   4  23   3         14.51         13.68         3.03 o                         
  -4  24   3          0.06         -3.10         3.10 o                         
  -3  24   3         14.38         13.97         2.91 o                         
  -2  24   3         18.82         21.77         2.98 o                         
  -1  24   3         25.34         32.85         3.53 o                         
   0  24   3         57.93         62.69         3.82 o                         
   1  24   3         51.46         59.70         4.08 o                         
   2  24   3         34.68         32.30         3.35 o                         
   3  24   3         40.35         38.63         3.54 o                         
   4  24   3         24.40         18.16         3.29 o                         
  -3  25   3        126.54        120.87         6.40 o                         
  -2  25   3          0.21          1.23         2.80 o                         
  -1  25   3         67.60         68.88         4.89 o                         
   0  25   3         12.66         15.15         2.99 o                         
   1  25   3         94.92         90.18         5.06 o                         
   2  25   3          3.24         -2.32         2.75 o                         
   3  25   3          8.92          9.01         3.38 o                         
  -3  26   3         16.87         18.64         3.63 o                         
  -2  26   3         47.68         47.42         4.42 o                         
  -1  26   3         40.89         32.56         3.66 o                         
   0  26   3        226.71        213.76         7.06 o                         
   1  26   3         76.52         77.76         4.84 o                         
   2  26   3          1.22          6.68         3.10 o                         
   3  26   3          5.55         12.11         3.84 o                         
  -2  27   3        138.40        144.32         9.95 o                         
  -1  27   3          0.01         -2.81         2.81 o                         
   0  27   3         53.70         50.64         3.84 o                         
   1  27   3         15.49         15.41         3.20 o                         
   2  27   3        109.54        108.69         6.47 o                         
  -1  28   3          0.61          3.01         2.98 o                         
   0  28   3         65.89         65.19         4.69 o                         
   1  28   3         17.73         17.55         3.53 o                         
  -6   0   4        422.39        415.97         8.14 o                         
  -4   0   4        770.23        729.74         8.65 o                         
  -2   0   4         59.28         48.72         1.77 o                         
   0   0   4       7568.53       7733.71       156.89 o                         
   2   0   4       1668.68       1622.53        20.34 o                         
   4   0   4        243.03        231.90         5.06 o                         
   6   0   4          0.03         -1.90         2.72 o                         
  -7   1   4         15.83         17.69         2.51 o                         
  -6   1   4          2.51          1.73         1.58 o                         
  -5   1   4         88.36         93.39         3.73 o                         
  -4   1   4          1.64          1.49         0.90 o                         
  -3   1   4        564.83        527.16         3.70 o                         
  -2   1   4        374.88        434.75         4.08 o                         
  -1   1   4       1351.67       1339.66         8.38 o                         
   0   1   4       1850.21       2039.56        16.35 o                         
   1   1   4       1112.83       1034.41         7.31 o                         
   2   1   4       5136.83       5428.51        47.83 o                         
   3   1   4       1238.91       1128.92         7.81 o                         
   4   1   4         93.08         85.02         2.45 o                         
   5   1   4        170.90        178.82         3.89 o                         
   6   1   4         97.23        100.70         3.94 o                         
   7   1   4         16.98         12.86         3.63 o                         
  -7   2   4         14.65         10.76         3.26 o                         
  -6   2   4         79.53         84.54         3.56 o                         
  -5   2   4        639.33        635.88         6.37 o                         
  -4   2   4          9.84          7.50         1.08 o                         
  -3   2   4        983.00       1000.15         6.47 o                         
  -2   2   4        484.24        536.07         4.73 o                         
  -1   2   4         22.08         18.79         0.65 o                         
   0   2   4        137.47        158.09         1.52 o                         
   1   2   4       1693.09       1712.52        11.20 o                         
   2   2   4        236.09        234.98         2.67 o                         
   3   2   4        206.53        190.65         2.38 o                         
   4   2   4          5.02          6.93         1.16 o                         
   5   2   4          6.43          4.31         1.52 o                         
   6   2   4          0.73          2.58         1.56 o                         
   7   2   4          1.32          1.96         2.49 o                         
  -7   3   4          0.54          0.18         2.89 o                         
  -6   3   4         36.13         41.98         2.82 o                         
  -5   3   4        162.83        164.75         3.84 o                         
  -4   3   4        577.75        553.98         4.82 o                         
  -3   3   4        599.48        597.48         4.47 o                         
  -2   3   4        315.91        391.86         3.46 o                         
  -1   3   4         57.82         97.88         1.41 o                         
   0   3   4       2347.20       2419.99        15.56 o                         
   1   3   4        137.01        140.65         1.81 o                         
   2   3   4       5970.70       5914.10        35.00 o                         
   3   3   4        172.31        184.50         2.42 o                         
   4   3   4       1123.36       1074.09         8.28 o                         
   5   3   4        189.82        184.57         4.16 o                         
   6   3   4        166.24        161.86         4.29 o                         
   7   3   4          8.81         11.96         2.95 o                         
  -7   4   4         91.05         97.62         5.69 o                         
  -6   4   4        381.19        399.76         6.46 o                         
  -5   4   4         10.01          9.41         1.46 o                         
  -4   4   4        155.53        156.33         2.45 o                         
  -3   4   4         34.57         42.67         1.09 o                         
  -2   4   4        807.52        879.19         5.63 o                         
  -1   4   4       1022.57       1129.91         8.15 o                         
   0   4   4       1554.07       1620.80        12.81 o                         
   1   4   4         13.31         24.12         0.93 o                         
   2   4   4        179.13        182.01         2.31 o                         
   3   4   4        468.91        488.95         3.59 o                         
   4   4   4         27.75         26.02         1.34 o                         
   5   4   4          2.54          0.32         1.30 o                         
   6   4   4          7.53          4.00         1.81 o                         
   7   4   4          3.00          1.52         2.64 o                         
  -7   5   4          0.13         -2.72         2.72 o                         
  -6   5   4         18.16         19.64         1.89 o                         
  -5   5   4         52.78         53.02         2.42 o                         
  -4   5   4        212.07        202.49         2.96 o                         
  -3   5   4         36.11         37.77         1.22 o                         
  -2   5   4        895.03        888.81         5.40 o                         
  -1   5   4        210.56        184.96         2.26 o                         
   0   5   4        291.25        324.61         3.16 o                         
   1   5   4        445.31        473.50         4.20 o                         
   2   5   4          1.87          7.88         0.67 o                         
   3   5   4        900.97        900.20         5.85 o                         
   4   5   4        288.31        292.43         3.24 o                         
   5   5   4        630.11        624.64         7.05 o                         
   6   5   4          0.06         -0.88         1.76 o                         
   7   5   4          0.01          0.33         2.72 o                         
  -7   6   4         14.06          9.50         2.59 o                         
  -6   6   4         20.37         23.59         2.18 o                         
  -5   6   4          1.41         -0.07         1.08 o                         
  -4   6   4         91.62         93.05         2.42 o                         
  -3   6   4        214.53        197.46         2.45 o                         
  -2   6   4          0.67          0.50         0.50 o                         
  -1   6   4        264.86        264.87         3.14 o                         
   0   6   4        840.11        914.80         6.86 o                         
   1   6   4       1960.62       2133.29        14.51 o                         
   2   6   4       1685.00       1713.14         9.39 o                         
   3   6   4        173.31        182.50         2.27 o                         
   4   6   4        129.74        131.34         2.74 o                         
   5   6   4         96.32        102.24         3.31 o                         
   6   6   4         17.03         17.75         2.47 o                         
   7   6   4         99.39         97.63         5.77 o                         
  -7   7   4         37.97         34.21         3.47 o                         
  -6   7   4          0.36          1.92         1.69 o                         
  -5   7   4         53.55         53.72         2.29 o                         
  -4   7   4          0.34         -0.19         0.97 o                         
  -3   7   4       2393.09       2309.95        12.41 o                         
  -2   7   4       1585.43       1506.11         8.39 o                         
  -1   7   4        848.47        873.10         6.26 o                         
   0   7   4        709.50        740.63         5.77 o                         
   1   7   4        742.39        804.49         5.65 o                         
   2   7   4        707.65        717.20         4.27 o                         
   3   7   4        133.30        128.64         1.86 o                         
   4   7   4        149.50        155.31         2.59 o                         
   5   7   4          1.81          2.39         1.24 o                         
   6   7   4         40.21         43.52         3.07 o                         
   7   7   4          0.95          0.17         2.28 o                         
  -7   8   4         11.23         11.31         3.08 o                         
  -6   8   4          1.06         -0.81         1.73 o                         
  -5   8   4        121.73        124.72         3.34 o                         
  -4   8   4         28.77         25.63         1.13 o                         
  -3   8   4        466.38        469.87         3.72 o                         
  -2   8   4       1741.23       1704.94         9.09 o                         
  -1   8   4         10.43         11.84         0.72 o                         
   0   8   4       1948.32       1982.48        12.96 o                         
   1   8   4        492.12        522.17         3.75 o                         
   2   8   4          0.66          0.16         0.51 o                         
   3   8   4          6.28          5.86         0.79 o                         
   4   8   4         84.45         84.13         2.23 o                         
   5   8   4          8.78          8.39         1.68 o                         
   6   8   4        113.68        118.04         4.27 o                         
   7   8   4          2.23         -2.09         2.36 o                         
  -7   9   4         39.62         39.57         4.74 o                         
  -6   9   4         33.53         31.33         2.75 o                         
  -5   9   4        128.31        122.37         3.31 o                         
  -4   9   4         67.80         69.32         1.97 o                         
  -3   9   4         24.77         22.01         1.18 o                         
  -2   9   4        687.27        641.90         4.58 o                         
  -1   9   4       1689.66       1660.45         8.74 o                         
   0   9   4         66.05         67.15         1.69 o                         
   1   9   4          2.79          6.96         0.65 o                         
   2   9   4        103.54        126.76         1.73 o                         
   3   9   4        170.41        172.00         2.34 o                         
   4   9   4         30.40         29.90         1.66 o                         
   5   9   4          9.57         11.03         1.59 o                         
   6   9   4         16.00         13.82         2.51 o                         
   7   9   4         19.78         26.11         3.31 o                         
  -7  10   4          2.01          1.61         2.62 o                         
  -6  10   4         17.19         17.09         2.52 o                         
  -5  10   4         38.66         39.17         2.20 o                         
  -4  10   4        351.41        336.48         4.29 o                         
  -3  10   4       1134.89       1104.43         7.64 o                         
  -2  10   4       1701.57       1662.54         9.73 o                         
  -1  10   4       4753.78       4677.43        22.50 o                         
   0  10   4        573.20        563.87         4.23 o                         
   1  10   4        749.96        738.00         4.77 o                         
   2  10   4        316.95        307.38         2.75 o                         
   3  10   4         28.63         25.10         1.35 o                         
   4  10   4          2.88          2.58         0.99 o                         
   5  10   4        190.81        198.97         8.24 o                         
   6  10   4         58.79         59.94         3.90 o                         
   7  10   4         32.00         37.16         3.86 o                         
  -7  11   4          1.63         -2.02         7.04 o                         
  -6  11   4         32.26         28.55         2.96 o                         
  -5  11   4         10.67          8.52         1.71 o                         
  -4  11   4        211.59        202.18         3.79 o                         
  -3  11   4         82.50         79.61         2.07 o                         
  -2  11   4         33.40         41.52         1.37 o                         
  -1  11   4        129.48        126.08         1.75 o                         
   0  11   4        255.96        276.02         2.74 o                         
   1  11   4         78.88         67.88         1.45 o                         
   2  11   4         18.34         14.53         0.91 o                         
   3  11   4         35.90         37.98         1.62 o                         
   4  11   4         60.28         60.64         3.00 o                         
   5  11   4          3.04          2.72         1.65 o                         
   6  11   4         17.29         18.45         2.82 o                         
  -6  12   4         15.63         11.35         2.61 o                         
  -5  12   4         10.76         10.80         1.82 o                         
  -4  12   4         30.68         29.90         1.87 o                         
  -3  12   4        949.08        933.97         7.07 o                         
  -2  12   4       1204.35       1176.17         7.59 o                         
  -1  12   4          9.25         16.14         0.89 o                         
   0  12   4        102.22        103.00         1.83 o                         
   1  12   4       1017.11        989.74         5.97 o                         
   2  12   4        150.96        137.01         2.56 o                         
   3  12   4        196.74        178.94         3.07 o                         
   4  12   4          2.68          3.34         1.36 o                         
   5  12   4          3.86          0.57         1.78 o                         
   6  12   4         29.22         28.39         3.18 o                         
  -6  13   4         19.50         18.44         2.82 o                         
  -5  13   4         73.56         79.25         3.43 o                         
  -4  13   4        246.80        247.35         4.23 o                         
  -3  13   4        171.80        169.06         3.04 o                         
  -2  13   4       1121.60       1078.11         7.44 o                         
  -1  13   4        649.16        679.80         5.35 o                         
   0  13   4        119.44        122.44         2.03 o                         
   1  13   4       1155.16       1066.61         6.43 o                         
   2  13   4         78.14         73.16         1.85 o                         
   3  13   4        148.97        139.41         3.12 o                         
   4  13   4        231.55        238.01         4.28 o                         
   5  13   4         30.07         29.77         2.85 o                         
   6  13   4          5.49          4.08         2.31 o                         
  -6  14   4          5.39          2.22         2.46 o                         
  -5  14   4         17.21         20.59         2.70 o                         
  -4  14   4        185.88        183.52         4.47 o                         
  -3  14   4        231.41        228.29         3.42 o                         
  -2  14   4        137.13        132.41         2.71 o                         
  -1  14   4        536.26        490.45         4.21 o                         
   0  14   4       1043.49        999.75         6.46 o                         
   1  14   4        306.35        293.46         2.97 o                         
   2  14   4         24.49         27.74         1.35 o                         
   3  14   4        323.76        318.53         4.30 o                         
   4  14   4         31.93         29.97         2.10 o                         
   5  14   4          0.68          0.76         2.09 o                         
   6  14   4         66.88         67.53         3.92 o                         
  -6  15   4          8.48          5.05         2.89 o                         
  -5  15   4         51.31         46.74         3.37 o                         
  -4  15   4         21.44         20.46         1.89 o                         
  -3  15   4        134.75        131.84         3.10 o                         
  -2  15   4        188.03        193.42         3.11 o                         
  -1  15   4        237.67        221.89         3.32 o                         
   0  15   4         75.95         91.12         2.19 o                         
   1  15   4         42.40         38.39         1.43 o                         
   2  15   4        366.32        358.96         3.70 o                         
   3  15   4         17.42         14.98         1.57 o                         
   4  15   4          0.07          0.46         1.55 o                         
   5  15   4         16.24         15.30         2.45 o                         
   6  15   4         40.70         41.02         3.68 o                         
  -6  16   4          0.57         -1.43         2.71 o                         
  -5  16   4         78.67         78.87         4.16 o                         
  -4  16   4         60.03         54.75         2.63 o                         
  -3  16   4         36.46         37.95         1.99 o                         
  -2  16   4        419.12        411.32         4.53 o                         
  -1  16   4          8.73          6.87         1.19 o                         
   0  16   4        371.23        388.96         4.08 o                         
   1  16   4        193.57        189.47         2.79 o                         
   2  16   4        211.67        208.20         3.16 o                         
   3  16   4         56.78         56.12         2.32 o                         
   4  16   4          0.25          0.28         1.56 o                         
   5  16   4          3.72         -0.23         2.04 o                         
   6  16   4          2.31         -0.73         2.65 o                         
  -6  17   4          7.07          2.86         3.01 o                         
  -5  17   4          0.71         -0.62         2.32 o                         
  -4  17   4         43.70         50.11         2.80 o                         
  -3  17   4         53.02         59.09         2.46 o                         
  -2  17   4        168.54        166.51         3.36 o                         
  -1  17   4        195.80        200.63         3.47 o                         
   0  17   4          0.74         -1.05         1.05 o                         
   1  17   4        281.34        283.68         3.48 o                         
   2  17   4         42.02         42.76         1.94 o                         
   3  17   4        451.15        455.32         5.37 o                         
   4  17   4         18.92         17.10         2.16 o                         
   5  17   4        104.93        102.09         4.23 o                         
   6  17   4          5.65          5.29         2.83 o                         
  -5  18   4         49.61         44.87         3.61 o                         
  -4  18   4         50.96         56.28         3.10 o                         
  -3  18   4          6.30          5.83         1.78 o                         
  -2  18   4         89.47         89.23         2.85 o                         
  -1  18   4        297.03        290.70         4.26 o                         
   0  18   4          1.61          1.14         1.20 o                         
   1  18   4         39.02         39.45         1.92 o                         
   2  18   4         50.33         52.43         2.32 o                         
   3  18   4          4.93          4.82         1.59 o                         
   4  18   4         55.81         57.14         3.10 o                         
   5  18   4          5.89          2.37         2.27 o                         
  -5  19   4          2.81          3.50         2.61 o                         
  -4  19   4         17.67         18.91         2.55 o                         
  -3  19   4         37.04         41.24         2.37 o                         
  -2  19   4          6.43          5.24         1.51 o                         
  -1  19   4         14.79         11.22         1.72 o                         
   0  19   4         52.36         54.36         2.36 o                         
   1  19   4         46.03         46.50         2.14 o                         
   2  19   4         93.28         96.84         3.03 o                         
   3  19   4         68.16         70.97         2.84 o                         
   4  19   4         82.47         80.79         3.56 o                         
   5  19   4         20.67         21.58         2.87 o                         
  -5  20   4        121.41        117.50         5.63 o                         
  -4  20   4         33.59         28.21         2.99 o                         
  -3  20   4         85.92         78.97         3.35 o                         
  -2  20   4         12.65         10.87         1.77 o                         
  -1  20   4         34.43         31.12         2.17 o                         
   0  20   4          5.28          4.89         1.67 o                         
   1  20   4        125.91        121.44         3.50 o                         
   2  20   4          3.28          3.37         1.60 o                         
   3  20   4        397.26        400.05         6.01 o                         
   4  20   4         16.06         15.35         2.76 o                         
   5  20   4          0.34          0.26         2.59 o                         
  -5  21   4         38.53         39.88         4.25 o                         
  -4  21   4        100.39        100.38         4.73 o                         
  -3  21   4         23.31         27.47         2.78 o                         
  -2  21   4         14.15         12.58         1.90 o                         
  -1  21   4          1.84          5.79         1.80 o                         
   0  21   4         17.18         15.72         2.06 o                         
   1  21   4        113.09        108.70         3.49 o                         
   2  21   4        429.96        423.89         6.24 o                         
   3  21   4        328.64        355.67         5.87 o                         
   4  21   4        134.10        138.78         4.95 o                         
   5  21   4         53.99         57.58         4.27 o                         
  -4  22   4         60.60         58.00         4.14 o                         
  -3  22   4         43.79         42.49         3.54 o                         
  -2  22   4        136.58        137.72         4.21 o                         
  -1  22   4          1.75         -0.03         1.76 o                         
   0  22   4         17.00         13.39         2.07 o                         
   1  22   4         35.54         36.82         2.72 o                         
   2  22   4         99.17        102.14         3.76 o                         
   3  22   4         30.06         30.10         2.94 o                         
   4  22   4          9.55         11.73         2.66 o                         
  -4  23   4          0.00          1.75         2.90 o                         
  -3  23   4         82.16         85.75         4.66 o                         
  -2  23   4          2.79          1.77         2.16 o                         
  -1  23   4         39.75         42.85         2.94 o                         
   0  23   4          0.08         -1.36         1.83 o                         
   1  23   4        315.88        327.09         7.47 o                         
   2  23   4         53.05         56.67         3.61 o                         
   3  23   4        237.25        243.64         6.43 o                         
   4  23   4         33.07         38.67         3.76 o                         
  -4  24   4          0.03          1.85         2.91 o                         
  -3  24   4        262.29        257.77         7.69 o                         
  -2  24   4          5.49          3.82         2.52 o                         
  -1  24   4         32.51         28.72         2.93 o                         
   0  24   4        154.93        161.49         5.40 o                         
   1  24   4         25.30         31.66         3.58 o                         
   2  24   4          6.54          4.43         2.74 o                         
   3  24   4          9.28          9.45         2.87 o                         
   4  24   4          0.08          0.20         2.85 o                         
  -3  25   4          1.17         -2.83         2.83 o                         
  -2  25   4          2.24          4.32         2.74 o                         
  -1  25   4         28.10         25.34         3.24 o                         
   0  25   4         31.04         32.42         4.44 o                         
   1  25   4          8.08          4.93         2.91 o                         
   2  25   4        327.70        348.67         8.52 o                         
   3  25   4          0.24         -2.91         2.97 o                         
  -3  26   4          0.30          1.56         3.33 o                         
  -2  26   4         88.53         92.68         5.77 o                         
  -1  26   4         24.78         23.89         3.49 o                         
   0  26   4          0.44         -2.14         2.42 o                         
   1  26   4         18.01         13.42         3.08 o                         
   2  26   4          1.60          5.23         3.14 o                         
   3  26   4         13.68         10.10         3.38 o                         
  -2  27   4         69.65         70.00         5.34 o                         
  -1  27   4         18.77         14.88         3.39 o                         
   0  27   4         32.90         34.65         3.84 o                         
   1  27   4         48.38         47.63         4.02 o                         
   2  27   4          5.05          3.86         3.44 o                         
  -1  28   4         41.94         37.95         4.17 o                         
   0  28   4         34.48         34.25         3.98 o                         
   1  28   4         26.00         21.40         3.41 o                         
  -7   0   5         70.84         78.03         7.24 o                         
  -5   0   5         10.33          9.36         2.74 o                         
  -3   0   5       2700.52       2667.71        19.69 o                         
  -1   0   5       3308.23       3274.18        30.59 o                         
   1   0   5       3198.02       3271.29        31.54 o                         
   3   0   5        515.64        573.94         6.63 o                         
   5   0   5        424.46        441.26         7.76 o                         
   7   0   5         87.39         88.19         8.33 o                         
  -7   1   5          3.06          6.97         2.21 o                         
  -6   1   5         12.53          9.99         1.57 o                         
  -5   1   5         75.21         74.01         2.17 o                         
  -4   1   5        144.54        140.36         2.64 o                         
  -3   1   5        399.41        402.63         3.24 o                         
  -2   1   5       1885.88       1946.04        12.39 o                         
  -1   1   5        805.97        752.74         5.14 o                         
   0   1   5       1528.45       1637.12        10.39 o                         
   1   1   5         55.62         70.57         2.08 o                         
   2   1   5        844.37        898.53         6.44 o                         
   3   1   5         66.61         69.48         1.56 o                         
   4   1   5         20.01         22.95         1.44 o                         
   5   1   5          4.73          6.13         1.54 o                         
   6   1   5          6.08          7.56         2.34 o                         
   7   1   5         62.79         64.05         4.04 o                         
  -7   2   5          0.09         -2.55         2.55 o                         
  -6   2   5         17.46         15.09         1.71 o                         
  -5   2   5         50.71         53.34         2.19 o                         
  -4   2   5         94.37         96.10         3.19 o                         
  -3   2   5          0.09          0.01         0.52 o                         
  -2   2   5       6356.99       6535.78        34.40 o                         
  -1   2   5       8480.09       8896.31        89.62 o                         
   0   2   5      12918.31      13142.84        77.36 o                         
   1   2   5        199.36        205.41         2.04 o                         
   2   2   5       4900.89       5186.10        32.96 o                         
   3   2   5        392.27        440.99         3.83 o                         
   4   2   5         63.91         69.31         2.13 o                         
   5   2   5          2.06         -0.37         1.45 o                         
   6   2   5        111.84        122.91         4.42 o                         
   7   2   5          6.57          4.63         2.60 o                         
  -7   3   5          0.08          2.04         2.06 o                         
  -6   3   5         24.21         20.79         2.36 o                         
  -5   3   5        255.86        243.59         3.90 o                         
  -4   3   5        112.56        107.41         2.25 o                         
  -3   3   5        379.33        362.31         2.81 o                         
  -2   3   5         56.46         84.81         1.30 o                         
  -1   3   5       3236.85       3709.68        24.60 o                         
   0   3   5        356.16        398.62         3.25 o                         
   1   3   5          0.48          3.11         0.61 o                         
   2   3   5       2442.44       2694.27        16.84 o                         
   3   3   5         30.08         35.43         1.15 o                         
   4   3   5        107.37        100.63         2.60 o                         
   5   3   5          6.53          4.60         1.36 o                         
   6   3   5         81.04         83.80         3.53 o                         
   7   3   5          0.00          0.41         2.45 o                         
  -7   4   5          1.55         -0.23         3.97 o                         
  -6   4   5         17.95         19.42         1.99 o                         
  -5   4   5        486.04        479.81         5.64 o                         
  -4   4   5         95.99         96.58         2.76 o                         
  -3   4   5        164.27        153.39         1.83 o                         
  -2   4   5       2487.62       2532.64        13.70 o                         
  -1   4   5       7366.71       8274.61        48.04 o                         
   0   4   5       3826.42       3992.43        26.27 o                         
   1   4   5        110.39         87.37         1.41 o                         
   2   4   5        556.30        527.34         4.29 o                         
   3   4   5        316.86        338.88         3.15 o                         
   4   4   5         65.63         71.54         1.65 o                         
   5   4   5         96.04         94.68         3.09 o                         
   6   4   5          3.08         -0.37         1.79 o                         
   7   4   5          2.65         -0.14         2.62 o                         
  -7   5   5          0.05          0.27         2.28 o                         
  -6   5   5         57.89         58.02         2.71 o                         
  -5   5   5        150.48        151.25         3.09 o                         
  -4   5   5         56.84         57.41         1.85 o                         
  -3   5   5        577.56        554.89         3.92 o                         
  -2   5   5         19.10         18.83         0.78 o                         
  -1   5   5        980.97       1028.57         8.21 o                         
   0   5   5         16.17         34.64         1.49 o                         
   1   5   5         59.72         63.77         1.39 o                         
   2   5   5        406.43        458.23         3.39 o                         
   3   5   5       1045.53       1072.79         6.76 o                         
   4   5   5          3.20          3.12         0.89 o                         
   5   5   5        197.56        210.94         4.31 o                         
   6   5   5          0.78          1.57         1.85 o                         
   7   5   5         37.48         40.58         4.26 o                         
  -7   6   5          0.57         -0.21         2.45 o                         
  -6   6   5        204.94        204.60         5.13 o                         
  -5   6   5        173.04        169.83         4.07 o                         
  -4   6   5        105.42         99.59         2.22 o                         
  -3   6   5         10.14         11.31         0.79 o                         
  -2   6   5        712.48        734.28         4.74 o                         
  -1   6   5         33.31         27.12         1.31 o                         
   0   6   5        213.94        199.15         2.36 o                         
   1   6   5       1629.29       1665.44        12.73 o                         
   2   6   5        237.78        254.82         2.25 o                         
   3   6   5         26.36         30.74         0.98 o                         
   4   6   5         19.77         21.76         1.31 o                         
   5   6   5         38.39         40.76         2.36 o                         
   6   6   5         43.97         44.02         3.42 o                         
   7   6   5         62.45         71.12         5.43 o                         
  -7   7   5         14.79         15.20         2.71 o                         
  -6   7   5         86.88         91.92         3.98 o                         
  -5   7   5          0.72         -1.30         1.30 o                         
  -4   7   5        343.89        334.01         3.89 o                         
  -3   7   5         99.47         96.52         1.74 o                         
  -2   7   5         31.58         33.28         1.05 o                         
  -1   7   5         56.06         70.44         1.45 o                         
   0   7   5          7.44          2.90         0.66 o                         
   1   7   5        372.54        445.19         3.53 o                         
   2   7   5        805.02        820.22         4.69 o                         
   3   7   5        238.29        231.79         2.46 o                         
   4   7   5         70.41         70.05         2.19 o                         
   5   7   5         69.68         79.23         2.60 o                         
   6   7   5          1.49         -0.23         1.72 o                         
   7   7   5          7.09          6.18         3.28 o                         
  -7   8   5        102.73         98.14         5.16 o                         
  -6   8   5          0.00         -0.26         1.79 o                         
  -5   8   5        187.18        190.01         3.89 o                         
  -4   8   5          0.02         -0.80         0.80 o                         
  -3   8   5        137.27        135.39         2.06 o                         
  -2   8   5        232.61        244.56         2.45 o                         
  -1   8   5        108.62        116.80         1.62 o                         
   0   8   5        949.26       1042.39         7.14 o                         
   1   8   5        144.47        144.11         1.69 o                         
   2   8   5         71.05         61.67         1.23 o                         
   3   8   5        153.24        157.14         2.07 o                         
   4   8   5          0.05         -0.11         0.99 o                         
   5   8   5         19.11         17.76         1.84 o                         
   6   8   5         16.52         16.82         2.42 o                         
   7   8   5          4.24          3.78         2.50 o                         
  -7   9   5          6.91          7.65         4.00 o                         
  -6   9   5         31.61         36.67         2.80 o                         
  -5   9   5        143.00        145.54         3.63 o                         
  -4   9   5         12.26         11.93         1.20 o                         
  -3   9   5        360.66        343.80         4.09 o                         
  -2   9   5         82.77         98.95         1.87 o                         
  -1   9   5        711.50        714.04         4.60 o                         
   0   9   5        681.17        646.20         4.50 o                         
   1   9   5          0.88          0.84         0.51 o                         
   2   9   5        531.64        482.93         3.49 o                         
   3   9   5        318.62        316.31         3.16 o                         
   4   9   5        798.62        799.35         6.21 o                         
   5   9   5         15.14         14.52         1.76 o                         
   6   9   5        311.34        322.74         7.16 o                         
   7   9   5          0.22         -1.17         3.27 o                         
  -7  10   5          0.04          0.64         2.68 o                         
  -6  10   5        133.32        135.14         4.88 o                         
  -5  10   5         32.19         36.75         2.20 o                         
  -4  10   5          6.96          5.32         1.26 o                         
  -3  10   5         61.93         54.57         1.74 o                         
  -2  10   5        142.06        151.80         2.09 o                         
  -1  10   5          0.85         -0.01         0.59 o                         
   0  10   5        115.89        107.70         1.64 o                         
   1  10   5          0.28          0.50         0.57 o                         
   2  10   5        535.02        503.49         3.83 o                         
   3  10   5         54.42         58.45         1.69 o                         
   4  10   5          0.22         -0.30         0.98 o                         
   5  10   5          2.23          1.85         1.57 o                         
   6  10   5          0.20         -0.91         2.17 o                         
   7  10   5          0.78          1.08         2.87 o                         
  -6  11   5         25.32         25.74         2.93 o                         
  -5  11   5         11.75         13.67         1.86 o                         
  -4  11   5         91.86         91.41         2.65 o                         
  -3  11   5        149.77        156.15         2.77 o                         
  -2  11   5        423.21        402.80         3.58 o                         
  -1  11   5        969.16        881.64         5.32 o                         
   0  11   5        107.36        105.85         1.83 o                         
   1  11   5       1071.26       1050.81         6.23 o                         
   2  11   5         10.53         14.68         0.92 o                         
   3  11   5        795.00        784.20         6.41 o                         
   4  11   5         18.86         20.47         1.60 o                         
   5  11   5        464.75        475.06         6.79 o                         
   6  11   5          1.36          2.34         2.14 o                         
  -6  12   5         28.88         29.36         3.13 o                         
  -5  12   5         38.20         40.41         2.61 o                         
  -4  12   5        467.60        466.41         5.35 o                         
  -3  12   5        155.84        158.64         3.23 o                         
  -2  12   5        342.36        333.47         3.58 o                         
  -1  12   5        446.77        451.64         3.45 o                         
   0  12   5         29.76         26.77         1.08 o                         
   1  12   5          8.93         14.17         0.92 o                         
   2  12   5          8.10          5.89         0.87 o                         
   3  12   5          3.91          6.33         1.18 o                         
   4  12   5        378.41        367.25         4.85 o                         
   5  12   5         15.00         14.01         2.14 o                         
   6  12   5          0.06          2.68         2.28 o                         
  -6  13   5         34.26         28.76         3.24 o                         
  -5  13   5        138.79        146.04         4.50 o                         
  -4  13   5         53.36         51.29         2.58 o                         
  -3  13   5        373.12        373.61         4.21 o                         
  -2  13   5        359.57        347.27         3.81 o                         
  -1  13   5          6.24          7.56         0.84 o                         
   0  13   5        113.17        123.29         2.02 o                         
   1  13   5        100.72        106.00         1.98 o                         
   2  13   5        348.21        376.87         3.63 o                         
   3  13   5        604.46        554.97         5.61 o                         
   4  13   5        246.48        248.47         4.29 o                         
   5  13   5          4.31          6.34         2.17 o                         
   6  13   5         42.68         49.09         3.91 o                         
  -6  14   5         11.78          9.84         2.76 o                         
  -5  14   5        196.65        183.34         5.04 o                         
  -4  14   5          1.41          0.02         1.39 o                         
  -3  14   5        409.75        396.32         4.58 o                         
  -2  14   5        144.47        146.76         2.80 o                         
  -1  14   5         48.80         55.50         2.24 o                         
   0  14   5        221.51        228.93         2.70 o                         
   1  14   5        183.36        148.72         2.25 o                         
   2  14   5        210.48        206.87         2.74 o                         
   3  14   5          1.69          0.72         1.20 o                         
   4  14   5         46.83         45.69         2.37 o                         
   5  14   5          1.51          3.73         2.21 o                         
   6  14   5         10.86          6.97         2.52 o                         
  -6  15   5         52.47         55.99         4.34 o                         
  -5  15   5          5.88          2.53         2.36 o                         
  -4  15   5        126.59        127.60         3.49 o                         
  -3  15   5        173.89        172.72         3.46 o                         
  -2  15   5         87.69         94.25         2.40 o                         
  -1  15   5         78.57         71.70         2.35 o                         
   0  15   5         47.59         41.67         1.60 o                         
   1  15   5         13.99         19.34         1.18 o                         
   2  15   5        389.56        351.95         3.66 o                         
   3  15   5        206.51        204.95         3.81 o                         
   4  15   5        258.58        262.37         4.77 o                         
   5  15   5          5.78          7.95         2.35 o                         
   6  15   5         12.25         14.08         2.99 o                         
  -6  16   5         47.54         48.26         4.26 o                         
  -5  16   5          4.83          1.10         2.40 o                         
  -4  16   5        373.68        387.04         5.56 o                         
  -3  16   5        198.75        198.57         3.80 o                         
  -2  16   5        473.64        474.83         4.86 o                         
  -1  16   5        484.84        504.79         5.05 o                         
   0  16   5         29.45         32.34         1.55 o                         
   1  16   5        917.61        856.29         6.16 o                         
   2  16   5         30.76         30.40         1.58 o                         
   3  16   5        202.52        207.49         4.06 o                         
   4  16   5         17.62         16.43         1.95 o                         
   5  16   5          3.52          2.32         2.22 o                         
   6  16   5          0.35          1.81         2.65 o                         
  -6  17   5          1.53          2.08         2.85 o                         
  -5  17   5         36.03         37.03         4.39 o                         
  -4  17   5        120.77        134.94         4.04 o                         
  -3  17   5         15.25         13.51         1.63 o                         
  -2  17   5         13.53         12.40         1.45 o                         
  -1  17   5          8.47          9.88         1.43 o                         
   0  17   5        245.68        255.29         3.49 o                         
   1  17   5         17.21         15.11         1.38 o                         
   2  17   5          0.94          1.97         1.19 o                         
   3  17   5        298.58        302.18         4.40 o                         
   4  17   5         20.75         19.65         2.18 o                         
   5  17   5         77.52         81.80         4.07 o                         
   6  17   5          2.79          0.73         2.58 o                         
  -5  18   5          1.61          1.81         2.48 o                         
  -4  18   5        153.36        161.41         4.52 o                         
  -3  18   5        199.70        194.02         4.11 o                         
  -2  18   5        234.38        235.95         4.07 o                         
  -1  18   5        627.36        628.53         6.66 o                         
   0  18   5        340.47        346.25         4.63 o                         
   1  18   5       1061.02       1050.83         8.28 o                         
   2  18   5        171.90        180.51         3.75 o                         
   3  18   5         12.58         15.45         1.77 o                         
   4  18   5          0.19         -0.19         1.79 o                         
   5  18   5          1.94          1.34         3.31 o                         
  -5  19   5          1.75          2.19         2.61 o                         
  -4  19   5          0.20         -1.26         2.01 o                         
  -3  19   5        117.38        123.25         3.55 o                         
  -2  19   5        116.54        113.98         3.32 o                         
  -1  19   5        257.05        254.80         4.60 o                         
   0  19   5        127.65        146.28         4.07 o                         
   1  19   5         58.33         60.62         2.39 o                         
   2  19   5         15.32         13.37         1.71 o                         
   3  19   5         89.73         91.25         3.12 o                         
   4  19   5          0.08         -0.50         2.12 o                         
   5  19   5          0.71          1.22         2.41 o                         
  -5  20   5         15.84         20.37         3.35 o                         
  -4  20   5         10.73          8.54         2.48 o                         
  -3  20   5         38.58         42.16         2.88 o                         
  -2  20   5        453.30        450.36         6.38 o                         
  -1  20   5          0.28         -0.70         1.54 o                         
   0  20   5        492.07        491.77         6.12 o                         
   1  20   5        280.30        297.45         4.70 o                         
   2  20   5        102.27         96.34         3.21 o                         
   3  20   5          4.40          2.71         1.82 o                         
   4  20   5         81.44         79.53         4.58 o                         
   5  20   5          1.37          1.23         2.68 o                         
  -5  21   5         17.53         18.83         3.64 o                         
  -4  21   5          0.11         -2.21         2.48 o                         
  -3  21   5         64.32         67.84         3.60 o                         
  -2  21   5        292.31        302.55         5.12 o                         
  -1  21   5        134.43        134.36         4.01 o                         
   0  21   5          2.64          2.01         1.76 o                         
   1  21   5         39.04         44.57         2.54 o                         
   2  21   5         27.75         29.99         2.37 o                         
   3  21   5         11.36         15.42         2.26 o                         
   4  21   5          0.45         -1.00         2.20 o                         
   5  21   5          1.17          4.60         2.86 o                         
  -4  22   5         17.40         16.80         3.08 o                         
  -3  22   5         81.84         90.27         4.58 o                         
  -2  22   5         47.94         50.49         3.01 o                         
  -1  22   5        948.49        969.89        10.07 o                         
   0  22   5          6.38          6.92         1.98 o                         
   1  22   5        269.49        279.78         5.92 o                         
   2  22   5         56.94         57.63         3.14 o                         
   3  22   5         13.25          9.90         2.41 o                         
   4  22   5         33.94         29.87         3.34 o                         
  -4  23   5        183.82        188.60         9.14 o                         
  -3  23   5         25.39         22.47         3.36 o                         
  -2  23   5         44.57         46.79         3.50 o                         
  -1  23   5        115.43        121.30         4.17 o                         
   0  23   5        252.26        262.60         5.99 o                         
   1  23   5          0.61         -0.89         2.00 o                         
   2  23   5          7.54          5.62         2.40 o                         
   3  23   5         13.01          8.83         2.60 o                         
   4  23   5          5.05          4.63         2.89 o                         
  -4  24   5          0.04          2.08         3.05 o                         
  -3  24   5         54.12         55.12         4.12 o                         
  -2  24   5        330.01        354.39         8.29 o                         
  -1  24   5        159.80        167.76         5.81 o                         
   0  24   5        172.89        171.30         5.42 o                         
   1  24   5         68.37         67.38         4.09 o                         
   2  24   5         86.47         90.06         4.84 o                         
   3  24   5         37.57         37.01         4.12 o                         
   4  24   5          0.05         -2.77         2.77 o                         
  -3  25   5          0.05         -3.07         3.07 o                         
  -2  25   5         71.47         74.70         4.52 o                         
  -1  25   5         34.92         38.54         3.99 o                         
   0  25   5         18.16         21.27         3.20 o                         
   1  25   5          8.43          6.15         2.68 o                         
   2  25   5          1.43          2.17         2.71 o                         
   3  25   5          0.77          0.05         3.01 o                         
  -3  26   5         13.57         11.99         3.95 o                         
  -2  26   5         40.49         34.99         3.91 o                         
  -1  26   5         38.11         43.95         4.03 o                         
   0  26   5         29.11         23.98         3.42 o                         
   1  26   5          0.02         -0.96         2.47 o                         
   2  26   5         35.33         29.37         3.67 o                         
   3  26   5         16.80         24.48         3.84 o                         
  -2  27   5         18.76         18.95         3.95 o                         
  -1  27   5          6.10          2.06         3.04 o                         
   0  27   5          4.21          2.46         2.86 o                         
   1  27   5          6.88          5.04         3.04 o                         
   2  27   5         75.34         70.51         8.75 o                         
  -1  28   5         88.49         85.00         5.90 o                         
   0  28   5         15.81         15.71         3.49 o                         
   1  28   5         51.33         47.24         4.35 o                         
  -6   0   6        129.33        133.67         5.18 o                         
  -4   0   6        313.31        299.06         5.08 o                         
  -2   0   6        513.56        563.39         5.83 o                         
   0   0   6        653.15        570.68         5.78 o                         
   2   0   6       3640.97       4105.26        34.98 o                         
   4   0   6          3.07          3.96         1.49 o                         
   6   0   6         20.34         19.12         3.97 o                         
  -7   1   6         11.08         11.47         3.08 o                         
  -6   1   6          1.17          2.17         1.44 o                         
  -5   1   6        508.91        513.69         5.77 o                         
  -4   1   6        491.09        502.26         4.62 o                         
  -3   1   6        387.63        382.04         3.38 o                         
  -2   1   6        300.36        298.93         2.71 o                         
  -1   1   6        554.85        669.68         5.09 o                         
   0   1   6         75.87         74.59         1.20 o                         
   1   1   6       2574.15       2544.44        17.80 o                         
   2   1   6         19.58         46.51         1.27 o                         
   3   1   6       1433.67       1355.34         8.15 o                         
   4   1   6         13.50          8.97         1.20 o                         
   5   1   6        165.43        167.93         4.30 o                         
   6   1   6          6.42          3.66         1.73 o                         
   7   1   6         54.03         55.00         4.70 o                         
  -7   2   6         24.91         25.70         3.72 o                         
  -6   2   6          0.08         -0.16         1.52 o                         
  -5   2   6        569.51        575.81         5.96 o                         
  -4   2   6          0.69         -0.64         0.64 o                         
  -3   2   6          3.52          1.93         0.54 o                         
  -2   2   6        968.42       1069.27         6.70 o                         
  -1   2   6        184.03        264.68         2.66 o                         
   0   2   6       2692.81       2865.42        17.76 o                         
   1   2   6        298.12        381.04         3.33 o                         
   2   2   6       5011.43       5474.27        29.93 o                         
   3   2   6       1544.89       1607.59         9.65 o                         
   4   2   6          5.54          2.80         1.08 o                         
   5   2   6          0.82          0.01         0.97 o                         
   6   2   6          4.13          3.04         1.83 o                         
   7   2   6         39.28         39.58         3.73 o                         
  -7   3   6          3.54          5.19         2.86 o                         
  -6   3   6        194.30        188.16         4.37 o                         
  -5   3   6         63.95         61.24         2.00 o                         
  -4   3   6        291.84        285.62         3.23 o                         
  -3   3   6          2.86          3.75         0.56 o                         
  -2   3   6        522.66        512.56         3.42 o                         
  -1   3   6          2.43          9.36         0.69 o                         
   0   3   6        193.55        224.59         2.35 o                         
   1   3   6         72.62         76.22         1.23 o                         
   2   3   6        771.66        728.40         5.14 o                         
   3   3   6          0.19          0.82         0.56 o                         
   4   3   6        596.12        585.47         5.54 o                         
   5   3   6         11.11         10.64         1.53 o                         
   6   3   6        175.14        179.78         4.57 o                         
   7   3   6         41.89         43.79         3.68 o                         
  -7   4   6         21.88         21.60         2.98 o                         
  -6   4   6         26.15         29.33         2.28 o                         
  -5   4   6          0.84          1.19         1.05 o                         
  -4   4   6         11.02          7.82         1.00 o                         
  -3   4   6         90.96         96.91         1.67 o                         
  -2   4   6         48.45         39.00         0.96 o                         
  -1   4   6        141.53        201.94         2.27 o                         
   0   4   6       1353.43       1371.82         9.94 o                         
   1   4   6        176.67        195.02         2.33 o                         
   2   4   6        308.97        276.57         2.49 o                         
   3   4   6       1093.68       1150.45         6.95 o                         
   4   4   6        113.70        113.79         2.15 o                         
   5   4   6         33.73         35.00         2.28 o                         
   6   4   6         11.18         14.65         2.21 o                         
   7   4   6          1.54         -2.54         2.54 o                         
  -7   5   6         53.69         60.53         4.01 o                         
  -6   5   6         45.48         43.53         2.92 o                         
  -5   5   6        440.59        444.60         5.23 o                         
  -4   5   6        191.02        187.53         2.58 o                         
  -3   5   6        637.21        613.87         4.04 o                         
  -2   5   6        993.17       1045.11         5.92 o                         
  -1   5   6        307.36        339.40         2.96 o                         
   0   5   6         20.91         28.09         1.12 o                         
   1   5   6        890.61        857.67         6.35 o                         
   2   5   6          4.64          4.04         0.58 o                         
   3   5   6       2353.52       2375.37        12.54 o                         
   4   5   6        141.24        144.25         2.53 o                         
   5   5   6        336.86        351.60         5.57 o                         
   6   5   6          4.28          3.31         1.63 o                         
   7   5   6          6.80          9.32         4.19 o                         
  -7   6   6          9.52         12.18         2.75 o                         
  -6   6   6         48.80         52.26         2.79 o                         
  -5   6   6         74.53         73.43         2.59 o                         
  -4   6   6         10.88         11.40         1.28 o                         
  -3   6   6         75.19         67.99         1.44 o                         
  -2   6   6          6.17         11.37         0.71 o                         
  -1   6   6       4694.64       4976.72        25.98 o                         
   0   6   6         27.55         36.93         1.22 o                         
   1   6   6       1992.41       1982.25        11.27 o                         
   2   6   6         62.55         53.57         1.16 o                         
   3   6   6        263.48        245.29         2.34 o                         
   4   6   6          8.63          6.70         0.93 o                         
   5   6   6         10.49         10.83         1.38 o                         
   6   6   6        146.23        149.02         4.02 o                         
   7   6   6          5.66          7.82         2.41 o                         
  -7   7   6          0.15         -1.51         2.58 o                         
  -6   7   6        207.53        194.64         5.06 o                         
  -5   7   6          0.61          1.04         1.14 o                         
  -4   7   6         38.46         40.86         1.38 o                         
  -3   7   6        280.30        274.92         2.73 o                         
  -2   7   6        367.29        391.77         3.14 o                         
  -1   7   6        128.36        112.46         1.66 o                         
   0   7   6         79.27         89.16         1.64 o                         
   1   7   6        181.03        181.63         1.94 o                         
   2   7   6          3.93          5.18         0.60 o                         
   3   7   6         12.37         20.00         0.97 o                         
   4   7   6        221.32        225.12         3.18 o                         
   5   7   6         37.79         42.37         2.19 o                         
   6   7   6          3.90          2.08         1.79 o                         
   7   7   6          5.08          5.03         2.55 o                         
  -7   8   6          1.08         -1.06         2.50 o                         
  -6   8   6          2.92          1.07         2.04 o                         
  -5   8   6        225.34        221.32         4.68 o                         
  -4   8   6         34.85         33.43         1.52 o                         
  -3   8   6         32.10         37.31         1.43 o                         
  -2   8   6       3055.46       2970.16        15.01 o                         
  -1   8   6       1805.16       1825.63         9.81 o                         
   0   8   6       4255.38       4434.41        22.49 o                         
   1   8   6       1340.40       1345.23         7.30 o                         
   2   8   6       1369.71       1318.65         7.27 o                         
   3   8   6        384.38        373.31         3.32 o                         
   4   8   6         30.03         28.16         1.54 o                         
   5   8   6          1.58          1.72         1.46 o                         
   6   8   6          2.14          1.50         1.99 o                         
   7   8   6          9.93         16.84         4.47 o                         
  -7   9   6         31.36         28.00         3.37 o                         
  -6   9   6          0.27          0.28         1.96 o                         
  -5   9   6          6.77          6.86         1.60 o                         
  -4   9   6        110.19        107.65         2.59 o                         
  -3   9   6        112.21        106.26         2.16 o                         
  -2   9   6       1548.04       1517.61         8.60 o                         
  -1   9   6        459.58        464.00         3.25 o                         
   0   9   6         60.44         53.29         1.41 o                         
   1   9   6        550.93        572.52         3.79 o                         
   2   9   6          0.04          0.50         0.60 o                         
   3   9   6          9.34         10.60         0.95 o                         
   4   9   6         30.82         33.79         1.45 o                         
   5   9   6          0.66         -1.51         1.51 o                         
   6   9   6          2.15          3.85         2.16 o                         
   7   9   6          4.64          5.31         2.90 o                         
  -7  10   6         32.34         30.26         4.05 o                         
  -6  10   6         18.73         19.94         2.74 o                         
  -5  10   6         34.56         33.36         2.28 o                         
  -4  10   6         33.24         37.41         1.90 o                         
  -3  10   6          8.61          8.61         1.07 o                         
  -2  10   6          1.09          3.01         0.77 o                         
  -1  10   6       3768.79       3711.31        17.29 o                         
   0  10   6       1342.38       1342.46         7.75 o                         
   1  10   6        611.89        634.00         4.26 o                         
   2  10   6       1114.20       1065.51         6.48 o                         
   3  10   6        238.74        227.52         3.12 o                         
   4  10   6         18.75         17.76         1.54 o                         
   5  10   6          1.71         -0.37         1.73 o                         
   6  10   6         11.01         12.87         2.58 o                         
   7  10   6         16.44         13.86         3.28 o                         
  -6  11   6         87.48         93.00         4.30 o                         
  -5  11   6         47.38         45.35         2.51 o                         
  -4  11   6         94.96         91.48         2.71 o                         
  -3  11   6          3.84          2.82         1.05 o                         
  -2  11   6         12.43         10.16         0.93 o                         
  -1  11   6         84.20         84.64         1.62 o                         
   0  11   6       3440.08       3303.88        16.51 o                         
   1  11   6        107.11        112.34         1.99 o                         
   2  11   6          4.25          1.68         0.72 o                         
   3  11   6         25.96         27.77         1.46 o                         
   4  11   6          1.06         -0.30         1.22 o                         
   5  11   6         16.00         19.11         2.16 o                         
   6  11   6          0.69         -2.17         2.17 o                         
  -6  12   6          0.84         -1.03         2.25 o                         
  -5  12   6          0.94          0.95         1.85 o                         
  -4  12   6         48.69         51.43         2.21 o                         
  -3  12   6        683.86        659.10         5.75 o                         
  -2  12   6        246.53        249.78         3.10 o                         
  -1  12   6        438.44        440.60         3.38 o                         
   0  12   6       1984.09       1947.61        10.60 o                         
   1  12   6       2347.74       2256.90        11.69 o                         
   2  12   6        394.45        360.87         3.32 o                         
   3  12   6        427.84        423.08         4.45 o                         
   4  12   6          7.12          5.00         1.64 o                         
   5  12   6          2.72          0.51         1.88 o                         
   6  12   6         20.52         24.31         3.00 o                         
  -6  13   6         28.26         28.09         3.41 o                         
  -5  13   6          2.30          0.54         1.91 o                         
  -4  13   6         54.34         56.56         2.38 o                         
  -3  13   6          2.35         -0.09         1.06 o                         
  -2  13   6        491.90        461.32         4.48 o                         
  -1  13   6        296.53        283.65         2.82 o                         
   0  13   6         22.16         25.39         1.20 o                         
   1  13   6          0.46          0.47         0.73 o                         
   2  13   6        157.81        135.95         2.33 o                         
   3  13   6         54.53         46.26         2.00 o                         
   4  13   6         44.19         45.44         2.38 o                         
   5  13   6         28.03         24.83         2.63 o                         
   6  13   6         12.28         12.38         2.52 o                         
  -6  14   6         31.75         30.86         3.30 o                         
  -5  14   6         10.15          9.36         2.27 o                         
  -4  14   6         59.42         59.15         2.51 o                         
  -3  14   6         36.98         37.87         1.86 o                         
  -2  14   6        250.46        244.23         3.24 o                         
  -1  14   6         87.73         90.84         1.99 o                         
   0  14   6        286.65        313.23         3.37 o                         
   1  14   6        187.07        160.46         2.31 o                         
   2  14   6        935.33        938.31         6.64 o                         
   3  14   6         81.57         79.74         2.50 o                         
   4  14   6         13.67         16.19         1.91 o                         
   5  14   6         15.99         15.30         2.50 o                         
   6  14   6          6.93          4.68         2.47 o                         
  -6  15   6         30.34         34.37         3.81 o                         
  -5  15   6         20.64         21.18         2.96 o                         
  -4  15   6        127.54        128.50         3.54 o                         
  -3  15   6        440.87        443.46         4.92 o                         
  -2  15   6         92.94         88.98         2.36 o                         
  -1  15   6        135.37        150.23         3.04 o                         
   0  15   6        145.52        127.78         2.57 o                         
   1  15   6         13.77         10.65         1.05 o                         
   2  15   6        156.29        155.38         2.91 o                         
   3  15   6          9.67          9.03         1.52 o                         
   4  15   6        197.76        204.58         4.42 o                         
   5  15   6          6.46          9.45         2.43 o                         
   6  15   6         33.94         38.43         3.60 o                         
  -6  16   6          3.88          3.90         2.88 o                         
  -5  16   6         23.77         28.63         3.23 o                         
  -4  16   6         31.95         31.69         2.16 o                         
  -3  16   6          1.69         -0.11         1.23 o                         
  -2  16   6         81.60         76.94         2.34 o                         
  -1  16   6        568.98        569.99         5.64 o                         
   0  16   6        193.16        173.03         2.92 o                         
   1  16   6        329.05        329.36         3.60 o                         
   2  16   6          0.08         -0.45         1.01 o                         
   3  16   6        146.61        151.23         3.55 o                         
   4  16   6          0.01         -0.32         1.58 o                         
   5  16   6          0.06         -1.08         2.16 o                         
   6  16   6          5.81          6.69         2.87 o                         
  -6  17   6         38.73         43.37         4.36 o                         
  -5  17   6         44.26         44.40         3.75 o                         
  -4  17   6         34.67         40.31         2.52 o                         
  -3  17   6        117.85        112.38         2.98 o                         
  -2  17   6         63.59         71.36         2.37 o                         
  -1  17   6        156.37        156.67         3.55 o                         
   0  17   6         57.39         66.73         2.17 o                         
   1  17   6         11.03         11.60         1.29 o                         
   2  17   6         69.56         72.62         2.35 o                         
   3  17   6        217.93        214.87         4.09 o                         
   4  17   6         20.01         20.48         2.36 o                         
   5  17   6        135.83        142.44         5.10 o                         
   6  17   6          6.60          3.36         2.82 o                         
  -5  18   6          0.04         -2.34         2.34 o                         
  -4  18   6         25.90         25.73         2.42 o                         
  -3  18   6          0.29          2.02         1.41 o                         
  -2  18   6         75.29         73.10         2.60 o                         
  -1  18   6        332.95        329.53         4.73 o                         
   0  18   6         67.55         69.46         2.46 o                         
   1  18   6        188.01        199.82         3.68 o                         
   2  18   6        177.28        180.14         3.69 o                         
   3  18   6         92.61         95.46         3.11 o                         
   4  18   6         36.47         41.93         2.89 o                         
   5  18   6          1.64          1.32         2.33 o                         
  -5  19   6         95.13         97.75         5.16 o                         
  -4  19   6         51.26         47.39         3.19 o                         
  -3  19   6         58.96         59.94         2.78 o                         
  -2  19   6        132.36        135.45         3.73 o                         
  -1  19   6          7.89          8.26         1.71 o                         
   0  19   6         57.10         59.43         2.37 o                         
   1  19   6         19.37         22.20         1.86 o                         
   2  19   6         44.30         38.36         2.11 o                         
   3  19   6         47.65         49.85         2.65 o                         
   4  19   6        565.75        579.06         9.00 o                         
   5  19   6          6.82          5.03         2.73 o                         
  -5  20   6         27.44         29.15         3.65 o                         
  -4  20   6         20.87         19.56         2.96 o                         
  -3  20   6          8.69         10.23         2.23 o                         
  -2  20   6          7.97          6.33         1.71 o                         
  -1  20   6        163.98        175.24         4.39 o                         
   0  20   6        255.55        261.38         4.31 o                         
   1  20   6         22.62         25.39         2.05 o                         
   2  20   6         46.77         41.79         2.49 o                         
   3  20   6        106.87        111.07         3.96 o                         
   4  20   6          1.31          0.19         2.24 o                         
   5  20   6          2.33          3.57         2.79 o                         
  -5  21   6         39.62         45.73         4.40 o                         
  -4  21   6        149.83        157.36         6.12 o                         
  -3  21   6         65.79         66.91         3.85 o                         
  -2  21   6         65.70         69.01         2.98 o                         
  -1  21   6          6.86          9.35         1.89 o                         
   0  21   6         84.36         84.64         3.58 o                         
   1  21   6         32.96         34.99         2.38 o                         
   2  21   6        302.18        301.95         5.99 o                         
   3  21   6        136.08        148.87         4.70 o                         
   4  21   6         28.39         29.55         3.22 o                         
   5  21   6          0.73         -1.05         2.74 o                         
  -4  22   6         32.76         35.07         3.77 o                         
  -3  22   6        125.36        128.05         5.53 o                         
  -2  22   6         27.13         27.52         2.48 o                         
  -1  22   6         75.59         82.80         3.49 o                         
   0  22   6         58.13         66.34         3.37 o                         
   1  22   6         89.87         88.87         3.55 o                         
   2  22   6         18.64         19.79         2.41 o                         
   3  22   6          6.92          8.75         2.32 o                         
   4  22   6          0.30         -2.38         2.38 o                         
  -4  23   6         35.45         37.52         4.44 o                         
  -3  23   6         76.32         74.11         5.42 o                         
  -2  23   6          5.25          3.55         2.35 o                         
  -1  23   6         30.36         29.86         2.61 o                         
   0  23   6         20.08         19.99         2.54 o                         
   1  23   6        324.31        317.46         8.04 o                         
   2  23   6         22.58         19.90         2.96 o                         
   3  23   6         63.10         63.78         3.90 o                         
   4  23   6         16.42         17.53         3.25 o                         
  -4  24   6          8.46         10.36         3.43 o                         
  -3  24   6          0.16          2.62         2.83 o                         
  -2  24   6          1.55         -0.42         2.50 o                         
  -1  24   6         44.22         42.13         3.33 o                         
   0  24   6         53.16         50.73         3.62 o                         
   1  24   6          3.89          3.59         2.38 o                         
   2  24   6         19.11         24.35         3.27 o                         
   3  24   6          6.02          9.46         2.62 o                         
   4  24   6          1.34          1.71         3.06 o                         
  -3  25   6         16.15         16.76         3.76 o                         
  -2  25   6         76.96         92.66         4.81 o                         
  -1  25   6          5.29          4.18         2.50 o                         
   0  25   6         27.33         22.76         3.31 o                         
   1  25   6         46.20         47.74         3.83 o                         
   2  25   6        113.73        114.90         5.38 o                         
   3  25   6         12.49          8.10         3.59 o                         
  -3  26   6          2.20         -1.54         3.63 o                         
  -2  26   6         79.89         76.06         5.08 o                         
  -1  26   6          0.62         -2.46         2.46 o                         
   0  26   6        139.39        136.38         6.22 o                         
   1  26   6         73.95         72.82         4.98 o                         
   2  26   6         80.15         66.56         4.88 o                         
   3  26   6         11.80          9.52         3.56 o                         
  -2  27   6          0.19          2.25         3.13 o                         
  -1  27   6          8.37         10.34         3.26 o                         
   0  27   6          0.72          0.45         2.94 o                         
   1  27   6          2.75         -0.53         2.85 o                         
   2  27   6          5.69          6.48         3.60 o                         
  -1  28   6        280.01        291.30        14.74 o                         
   0  28   6          3.01          2.21         3.08 o                         
   1  28   6         84.28         75.77         5.33 o                         
  -7   0   7         48.64         57.12         5.45 o                         
  -5   0   7         48.56         49.49         4.26 o                         
  -3   0   7        294.02        308.00         3.85 o                         
  -1   0   7       1253.49       1267.37        11.69 o                         
   1   0   7        706.43        606.93         7.41 o                         
   3   0   7       4137.20       4309.34        32.30 o                         
   5   0   7          0.84         -0.99         2.26 o                         
   7   0   7          2.88         -1.16         4.34 o                         
  -7   1   7          5.96          8.28         2.66 o                         
  -6   1   7         16.92         16.72         1.87 o                         
  -5   1   7          5.24          3.29         1.24 o                         
  -4   1   7         11.69         11.67         0.78 o                         
  -3   1   7        379.18        369.55         2.85 o                         
  -2   1   7        154.57        134.21         1.51 o                         
  -1   1   7         64.81         75.16         1.32 o                         
   0   1   7        128.94        115.59         1.60 o                         
   1   1   7         19.51         25.09         1.12 o                         
   2   1   7          4.78          5.73         0.67 o                         
   3   1   7         88.11         87.72         2.04 o                         
   4   1   7         25.09         25.40         1.79 o                         
   5   1   7          2.52          2.82         1.10 o                         
   6   1   7          1.59         -1.59         1.59 o                         
   7   1   7          2.60          1.32         2.05 o                         
  -7   2   7         13.68         11.99         3.56 o                         
  -6   2   7         47.58         48.66         2.67 o                         
  -5   2   7         13.79         12.29         1.44 o                         
  -4   2   7        205.55        194.32         2.51 o                         
  -3   2   7         26.39         25.22         0.86 o                         
  -2   2   7        722.72        687.61         4.28 o                         
  -1   2   7       1433.10       1606.06        11.48 o                         
   0   2   7       1441.69       1508.53        11.12 o                         
   1   2   7        902.54        918.41         6.99 o                         
   2   2   7        168.92        140.41         1.74 o                         
   3   2   7          0.39          1.60         0.57 o                         
   4   2   7        117.39        121.10         2.51 o                         
   5   2   7          8.81          7.19         1.74 o                         
   6   2   7         77.96         68.98         2.83 o                         
   7   2   7          0.58         -1.97         2.08 o                         
  -7   3   7          2.90          1.64         2.41 o                         
  -6   3   7          0.06          0.10         1.58 o                         
  -5   3   7        244.83        252.18         3.91 o                         
  -4   3   7       1844.76       1796.77        11.29 o                         
  -3   3   7        160.60        155.11         1.99 o                         
  -2   3   7       1978.96       2059.58        10.47 o                         
  -1   3   7       1194.44       1466.17        10.70 o                         
   0   3   7        231.23        262.96         2.68 o                         
   1   3   7         29.14         33.76         1.11 o                         
   2   3   7       1481.58       1534.30         8.78 o                         
   3   3   7        428.75        420.78         3.49 o                         
   4   3   7        192.21        186.36         2.59 o                         
   5   3   7         19.57         18.38         1.80 o                         
   6   3   7         38.66         42.72         2.34 o                         
   7   3   7          0.06          3.77         2.67 o                         
  -7   4   7         30.43         29.10         4.11 o                         
  -6   4   7          3.50          2.20         1.78 o                         
  -5   4   7          0.73          0.13         1.20 o                         
  -4   4   7         20.69         20.06         1.18 o                         
  -3   4   7          2.47          2.23         0.61 o                         
  -2   4   7         33.71         34.66         0.71 o                         
  -1   4   7       4299.58       4685.70        28.91 o                         
   0   4   7       3209.25       3497.07        21.74 o                         
   1   4   7       1219.89       1223.50         9.56 o                         
   2   4   7        727.25        718.11         4.82 o                         
   3   4   7       1384.98       1373.34         7.57 o                         
   4   4   7        106.83        109.57         2.35 o                         
   5   4   7         13.39         10.15         1.82 o                         
   6   4   7         50.45         47.80         2.51 o                         
   7   4   7          5.95          6.79         2.32 o                         
  -7   5   7          2.11          3.32         2.50 o                         
  -6   5   7         77.38         79.30         4.05 o                         
  -5   5   7        606.33        613.16         6.42 o                         
  -4   5   7         37.04         41.79         1.64 o                         
  -3   5   7        751.66        716.26         4.68 o                         
  -2   5   7          1.77          7.48         0.62 o                         
  -1   5   7        610.81        635.80         5.04 o                         
   0   5   7          2.37          4.81         0.75 o                         
   1   5   7        682.16        705.59         5.37 o                         
   2   5   7        277.35        340.79         2.71 o                         
   3   5   7        465.75        460.41         3.38 o                         
   4   5   7        240.54        247.14         3.03 o                         
   5   5   7         97.21         99.60         3.53 o                         
   6   5   7         10.25         10.42         2.71 o                         
   7   5   7          0.95          3.70         2.20 o                         
  -7   6   7          0.02         -0.67         2.44 o                         
  -6   6   7         83.92         87.97         3.96 o                         
  -5   6   7         36.46         41.01         2.58 o                         
  -4   6   7         75.73         75.49         1.76 o                         
  -3   6   7        137.68        133.40         1.94 o                         
  -2   6   7        115.34        114.10         1.56 o                         
  -1   6   7       1314.84       1296.15         7.61 o                         
   0   6   7       1231.10       1309.79         9.99 o                         
   1   6   7       2797.61       2888.74        14.57 o                         
   2   6   7         87.29         80.66         1.39 o                         
   3   6   7        221.64        196.76         2.26 o                         
   4   6   7        281.86        278.76         3.60 o                         
   5   6   7         61.90         71.39         2.70 o                         
   6   6   7         83.38         84.43         3.41 o                         
   7   6   7          3.44         -0.21         2.33 o                         
  -7   7   7         22.43         29.41         3.29 o                         
  -6   7   7         36.34         40.24         3.68 o                         
  -5   7   7        304.66        311.98         4.53 o                         
  -4   7   7        307.99        310.11         3.54 o                         
  -3   7   7        497.80        479.74         3.76 o                         
  -2   7   7        403.61        388.92         3.06 o                         
  -1   7   7       1556.67       1557.81         8.64 o                         
   0   7   7        476.96        505.72         4.15 o                         
   1   7   7         12.49          8.15         0.62 o                         
   2   7   7         33.05         42.33         1.13 o                         
   3   7   7        365.64        353.64         3.22 o                         
   4   7   7        545.06        542.20         5.44 o                         
   5   7   7        170.92        177.38         4.16 o                         
   6   7   7         57.29         59.34         3.12 o                         
   7   7   7         31.86         41.31         3.82 o                         
  -7   8   7         42.78         42.27         3.89 o                         
  -6   8   7         82.66         78.67         3.93 o                         
  -5   8   7         16.55         16.84         1.76 o                         
  -4   8   7         21.62         22.70         1.37 o                         
  -3   8   7         53.92         54.01         1.72 o                         
  -2   8   7        132.22        118.52         1.80 o                         
  -1   8   7         43.91         33.84         1.00 o                         
   0   8   7        496.19        496.49         3.58 o                         
   1   8   7        179.25        165.80         1.69 o                         
   2   8   7         62.24         53.41         1.26 o                         
   3   8   7         52.33         55.86         1.57 o                         
   4   8   7         18.93         19.25         1.12 o                         
   5   8   7         97.38        102.86         2.92 o                         
   6   8   7          3.94          5.74         2.18 o                         
   7   8   7         80.53         88.18         7.37 o                         
  -7   9   7          0.03          2.14         2.76 o                         
  -6   9   7        139.86        143.71         5.07 o                         
  -5   9   7          4.40          3.55         1.58 o                         
  -4   9   7        869.61        867.12         7.75 o                         
  -3   9   7         36.69         37.36         1.40 o                         
  -2   9   7       2125.86       2092.08        11.05 o                         
  -1   9   7        335.37        327.37         2.72 o                         
   0   9   7        615.35        589.08         4.21 o                         
   1   9   7          0.20          0.64         0.55 o                         
   2   9   7        495.03        470.70         3.56 o                         
   3   9   7        206.07        190.76         2.59 o                         
   4   9   7        201.17        212.84         3.69 o                         
   5   9   7          2.34          3.65         1.50 o                         
   6   9   7         68.00         79.88         4.06 o                         
   7   9   7          0.41         -0.45         2.77 o                         
  -7  10   7          0.39         -0.70         2.76 o                         
  -6  10   7          6.60          6.21         2.35 o                         
  -5  10   7         36.01         33.95         2.38 o                         
  -4  10   7         47.03         44.40         2.05 o                         
  -3  10   7        101.20        107.63         2.27 o                         
  -2  10   7        843.19        782.27         6.11 o                         
  -1  10   7       1234.64       1134.10         6.54 o                         
   0  10   7        123.17        124.41         1.84 o                         
   1  10   7         33.45         33.64         1.20 o                         
   2  10   7        384.60        365.21         3.14 o                         
   3  10   7          0.53         -0.82         0.82 o                         
   4  10   7         82.12         81.29         3.03 o                         
   5  10   7         47.76         51.73         2.74 o                         
   6  10   7         86.14         87.87         4.34 o                         
   7  10   7          0.19          0.16         3.36 o                         
  -6  11   7          0.84          0.18         2.27 o                         
  -5  11   7        347.55        329.51         5.25 o                         
  -4  11   7          0.77          0.63         1.37 o                         
  -3  11   7        960.22        924.32         7.04 o                         
  -2  11   7         22.29         24.06         1.15 o                         
  -1  11   7       2934.11       2925.37        15.69 o                         
   0  11   7       1592.32       1554.17         8.71 o                         
   1  11   7        127.12        123.48         2.06 o                         
   2  11   7          6.61          9.69         0.87 o                         
   3  11   7        100.32        102.51         2.39 o                         
   4  11   7        143.28        149.20         3.51 o                         
   5  11   7        214.59        219.90         4.94 o                         
   6  11   7         20.61         18.12         2.90 o                         
  -6  12   7          1.80         -1.28         2.42 o                         
  -5  12   7         26.85         25.41         2.37 o                         
  -4  12   7        131.24        134.87         3.34 o                         
  -3  12   7          8.44          8.55         1.24 o                         
  -2  12   7          0.39          2.34         0.81 o                         
  -1  12   7        626.05        580.41         4.47 o                         
   0  12   7        196.75        195.67         2.23 o                         
   1  12   7          4.25          1.45         0.72 o                         
   2  12   7         74.27         65.96         1.67 o                         
   3  12   7          7.25          4.96         1.12 o                         
   4  12   7         54.98         51.59         2.42 o                         
   5  12   7         94.71         93.01         3.83 o                         
   6  12   7         27.11         31.12         3.25 o                         
  -6  13   7         39.60         40.96         4.36 o                         
  -5  13   7         62.78         63.30         3.28 o                         
  -4  13   7        365.43        370.91         5.19 o                         
  -3  13   7        432.61        420.08         4.69 o                         
  -2  13   7       1920.82       1863.48        11.38 o                         
  -1  13   7          3.73          5.07         0.83 o                         
   0  13   7        235.57        207.77         2.49 o                         
   1  13   7          3.80          6.37         0.86 o                         
   2  13   7         52.24         54.90         1.67 o                         
   3  13   7        130.43        127.60         2.84 o                         
   4  13   7        430.77        434.16         5.77 o                         
   5  13   7         95.26         90.25         4.24 o                         
   6  13   7          0.25         -1.16         2.40 o                         
  -6  14   7         11.98          9.15         3.03 o                         
  -5  14   7         77.66         76.29         3.84 o                         
  -4  14   7         54.83         53.29         2.40 o                         
  -3  14   7        221.91        231.78         3.68 o                         
  -2  14   7        340.82        338.35         3.84 o                         
  -1  14   7         81.13         82.16         2.51 o                         
   0  14   7        606.72        627.07         5.07 o                         
   1  14   7         39.55         36.69         1.48 o                         
   2  14   7        790.29        776.45         5.77 o                         
   3  14   7        155.08        153.37         3.29 o                         
   4  14   7         48.97         48.74         2.54 o                         
   5  14   7          4.29          2.13         2.25 o                         
   6  14   7          4.73          3.06         2.62 o                         
  -6  15   7         48.43         48.08         4.55 o                         
  -5  15   7         34.73         39.11         3.48 o                         
  -4  15   7        271.32        278.32         4.77 o                         
  -3  15   7        273.28        263.41         3.99 o                         
  -2  15   7         70.74         75.36         2.48 o                         
  -1  15   7         67.11         69.06         2.05 o                         
   0  15   7         86.53         76.22         2.05 o                         
   1  15   7         96.46         98.92         2.60 o                         
   2  15   7          6.88          6.40         1.13 o                         
   3  15   7         52.07         50.10         2.17 o                         
   4  15   7        125.11        130.85         3.85 o                         
   5  15   7        107.73        107.32         4.51 o                         
   6  15   7         22.98         22.97         3.16 o                         
  -6  16   7         12.36          9.68         3.16 o                         
  -5  16   7          2.32          2.42         2.46 o                         
  -4  16   7         49.21         47.45         2.50 o                         
  -3  16   7        137.97        133.50         3.38 o                         
  -2  16   7         27.66         25.96         1.61 o                         
  -1  16   7        639.29        641.43         6.19 o                         
   0  16   7        512.38        495.89         4.89 o                         
   1  16   7        699.18        713.90         5.94 o                         
   2  16   7        152.07        150.90         3.01 o                         
   3  16   7        262.16        278.01         4.27 o                         
   4  16   7        138.56        138.20         4.14 o                         
   5  16   7         18.77         18.97         2.79 o                         
   6  16   7          3.97          3.70         2.67 o                         
  -5  17   7        173.54        191.59         6.44 o                         
  -4  17   7         49.00         49.36         2.76 o                         
  -3  17   7        216.13        216.97         4.07 o                         
  -2  17   7         48.73         48.27         2.07 o                         
  -1  17   7        296.39        292.61         4.17 o                         
   0  17   7          1.35          2.10         1.10 o                         
   1  17   7          0.02         -1.03         1.03 o                         
   2  17   7        130.03        128.54         2.83 o                         
   3  17   7        125.68        128.46         3.52 o                         
   4  17   7          4.75          3.11         2.01 o                         
   5  17   7         68.63         71.51         3.85 o                         
  -5  18   7         33.73         36.91         3.56 o                         
  -4  18   7          0.76          0.51         1.89 o                         
  -3  18   7        187.86        188.26         4.12 o                         
  -2  18   7         31.99         28.21         1.91 o                         
  -1  18   7        442.26        428.13         5.45 o                         
   0  18   7        508.44        525.40         5.41 o                         
   1  18   7        278.27        260.94         3.97 o                         
   2  18   7        248.16        252.37         4.01 o                         
   3  18   7         13.97         14.10         1.88 o                         
   4  18   7          1.22         -1.37         2.00 o                         
   5  18   7          0.13         -1.25         2.26 o                         
  -5  19   7         29.26         34.13         3.95 o                         
  -4  19   7         96.41         91.34         4.23 o                         
  -3  19   7          3.56          2.15         1.66 o                         
  -2  19   7        112.04        112.99         3.33 o                         
  -1  19   7          0.17         -1.44         1.44 o                         
   0  19   7         82.72         86.97         2.81 o                         
   1  19   7          8.02          7.36         1.55 o                         
   2  19   7         20.25         20.29         1.77 o                         
   3  19   7         12.64         13.46         1.93 o                         
   4  19   7         84.87         91.66         4.18 o                         
   5  19   7         16.06         10.88         2.99 o                         
  -5  20   7         67.96         62.34         4.91 o                         
  -4  20   7          2.99          0.29         2.37 o                         
  -3  20   7         43.24         43.22         2.90 o                         
  -2  20   7        217.24        219.46         4.72 o                         
  -1  20   7         20.54         20.91         2.10 o                         
   0  20   7        500.72        495.28         6.22 o                         
   1  20   7         84.50         85.06         3.11 o                         
   2  20   7        329.89        328.71         5.33 o                         
   3  20   7         50.94         54.48         3.05 o                         
   4  20   7        114.63        122.52         5.38 o                         
   5  20   7          8.66          9.68         3.02 o                         
  -5  21   7          1.99          4.84         3.40 o                         
  -4  21   7          4.64          5.14         2.85 o                         
  -3  21   7         34.45         34.82         3.20 o                         
  -2  21   7         32.77         38.07         2.48 o                         
  -1  21   7         59.96         60.96         2.92 o                         
   0  21   7          5.96          6.94         1.80 o                         
   1  21   7          0.19          2.34         1.70 o                         
   2  21   7         32.06         28.74         2.40 o                         
   3  21   7          0.60         -1.20         1.97 o                         
   4  21   7         25.04         22.18         3.08 o                         
   5  21   7          4.44          9.75         3.11 o                         
  -4  22   7         52.86         59.30         4.78 o                         
  -3  22   7          1.27         -0.58         2.38 o                         
  -2  22   7          9.46          8.04         2.08 o                         
  -1  22   7        142.16        141.44         4.79 o                         
   0  22   7         92.06         85.29         3.71 o                         
   1  22   7         68.90         63.21         3.19 o                         
   2  22   7          0.05          2.47         2.04 o                         
   3  22   7        186.15        185.26         5.89 o                         
   4  22   7          3.40          3.77         2.76 o                         
  -4  23   7          1.14          1.37         3.15 o                         
  -3  23   7         15.09         16.58         3.15 o                         
  -2  23   7         48.58         43.70         3.30 o                         
  -1  23   7         53.95         57.32         3.10 o                         
   0  23   7         40.51         40.21         3.07 o                         
   1  23   7          6.21          5.43         2.16 o                         
   2  23   7         13.61          9.20         2.57 o                         
   3  23   7          6.05          4.01         2.40 o                         
   4  23   7         45.07         37.41         3.95 o                         
  -3  24   7          0.05         -2.42         3.00 o                         
  -2  24   7          4.69          5.01         2.69 o                         
  -1  24   7         71.47         65.73         3.88 o                         
   0  24   7        226.82        234.47         7.12 o                         
   1  24   7         87.72         84.06         4.31 o                         
   2  24   7         50.09         51.73         3.98 o                         
   3  24   7         37.59         33.01         3.36 o                         
  -3  25   7         13.70          9.36         3.46 o                         
  -2  25   7        100.90        104.54         5.19 o                         
  -1  25   7          1.25          1.15         2.44 o                         
   0  25   7          0.02          0.76         2.40 o                         
   1  25   7          8.71         10.53         2.94 o                         
   2  25   7         30.01         23.81         3.38 o                         
   3  25   7         11.12          5.18         3.30 o                         
  -2  26   7         34.98         33.30         4.06 o                         
  -1  26   7         25.67         27.16         3.27 o                         
   0  26   7         77.35         76.51         5.16 o                         
   1  26   7         38.49         29.53         3.54 o                         
   2  26   7         48.38         49.68         4.03 o                         
  -2  27   7          7.49          6.54         3.16 o                         
  -1  27   7         53.65         61.05         5.00 o                         
   0  27   7         11.80          9.99         3.21 o                         
   1  27   7          0.14         -2.61         3.10 o                         
   2  27   7          1.65          3.28         3.14 o                         
  -1  28   7         31.40         34.63         8.93 o                         
   0  28   7          2.93          6.90         3.16 o                         
  -6   0   8          7.46          8.19         2.74 o                         
  -4   0   8         17.40         17.16         1.41 o                         
  -2   0   8         59.24         48.02         2.24 o                         
   0   0   8          0.10          3.55         0.85 o                         
   2   0   8        535.77        605.24         5.74 o                         
   4   0   8        963.24        963.43        12.00 o                         
   6   0   8         54.49         58.07         4.97 o                         
  -7   1   8          0.42          3.45         2.79 o                         
  -6   1   8          2.79          0.45         1.63 o                         
  -5   1   8         43.29         43.91         2.12 o                         
  -4   1   8        128.26        121.85         2.95 o                         
  -3   1   8       1024.22       1004.47         5.87 o                         
  -2   1   8       1127.08       1146.71         6.58 o                         
  -1   1   8       4374.77       4694.71        28.69 o                         
   0   1   8        128.85        166.35         2.01 o                         
   1   1   8       1865.53       2004.43        16.14 o                         
   2   1   8         17.78         18.64         0.69 o                         
   3   1   8         33.99         43.00         1.02 o                         
   4   1   8        332.46        335.93         4.08 o                         
   5   1   8        156.61        163.12         3.30 o                         
   6   1   8         58.37         57.96         2.78 o                         
   7   1   8         24.42         21.17         2.64 o                         
  -7   2   8          0.69         -2.06         2.32 o                         
  -6   2   8         24.05         22.03         2.25 o                         
  -5   2   8          0.03          0.16         1.29 o                         
  -4   2   8         30.50         24.38         1.01 o                         
  -3   2   8         19.81         20.37         0.85 o                         
  -2   2   8        549.39        514.49         3.38 o                         
  -1   2   8          2.62         -0.57         0.57 o                         
   0   2   8        733.47        610.51         5.13 o                         
   1   2   8        237.18        219.10         2.52 o                         
   2   2   8          5.26          8.76         0.67 o                         
   3   2   8        350.26        363.78         2.99 o                         
   4   2   8          1.01          1.02         1.29 o                         
   5   2   8         89.41         92.66         2.68 o                         
   6   2   8         23.71         28.16         2.28 o                         
   7   2   8         30.75         34.22         2.95 o                         
  -7   3   8          6.98          6.07         2.73 o                         
  -6   3   8         64.19         67.44         3.23 o                         
  -5   3   8        137.79        131.32         3.20 o                         
  -4   3   8       2596.44       2535.02        14.50 o                         
  -3   3   8          1.97          1.91         0.63 o                         
  -2   3   8       1345.22       1236.08         6.53 o                         
  -1   3   8        218.99        233.28         2.80 o                         
   0   3   8      10890.53      12255.41        76.79 o                         
   1   3   8        438.39        472.51         4.48 o                         
   2   3   8        254.00        261.95         2.33 o                         
   3   3   8        324.40        355.59         2.95 o                         
   4   3   8         39.77         35.93         1.08 o                         
   5   3   8         12.97          9.94         1.35 o                         
   6   3   8        109.91        121.45         3.88 o                         
   7   3   8         19.79         17.66         3.41 o                         
  -7   4   8         13.54         12.66         3.00 o                         
  -6   4   8          0.38         -0.57         1.70 o                         
  -5   4   8         10.42          8.91         1.57 o                         
  -4   4   8         21.51         20.39         1.41 o                         
  -3   4   8         12.62         15.64         0.89 o                         
  -2   4   8         73.30         71.75         1.35 o                         
  -1   4   8       3400.94       3569.47        22.53 o                         
   0   4   8       1621.15       1763.42        12.16 o                         
   1   4   8       1214.83       1131.27         9.06 o                         
   2   4   8        143.73        128.94         1.69 o                         
   3   4   8        760.35        803.94         5.14 o                         
   4   4   8        474.05        463.71         4.51 o                         
   5   4   8         10.26         11.90         1.43 o                         
   6   4   8         14.73         15.52         2.02 o                         
   7   4   8          4.87          6.25         2.44 o                         
  -7   5   8         17.77         21.36         3.27 o                         
  -6   5   8         43.02         45.16         2.91 o                         
  -5   5   8        526.24        519.87         6.09 o                         
  -4   5   8        129.21        122.52         2.21 o                         
  -3   5   8       1147.07       1087.74         6.68 o                         
  -2   5   8        311.47        341.08         2.70 o                         
  -1   5   8       1572.86       1676.39        10.04 o                         
   0   5   8       1444.32       1635.29        11.54 o                         
   1   5   8          8.90          6.39         0.63 o                         
   2   5   8         26.04         20.58         0.82 o                         
   3   5   8         37.99         34.07         1.29 o                         
   4   5   8        504.64        512.06         5.16 o                         
   5   5   8         16.05         20.10         1.74 o                         
   6   5   8          0.85         -1.43         1.62 o                         
   7   5   8          0.38          0.62         2.26 o                         
  -7   6   8         39.92         48.01         4.57 o                         
  -6   6   8          1.80          1.01         2.37 o                         
  -5   6   8        139.33        142.40         3.33 o                         
  -4   6   8        100.12        106.01         2.17 o                         
  -3   6   8        271.16        256.76         2.66 o                         
  -2   6   8        117.92        121.32         1.73 o                         
  -1   6   8       2128.72       2124.78        10.81 o                         
   0   6   8        169.65        215.35         2.45 o                         
   1   6   8       1550.54       1493.32         7.71 o                         
   2   6   8         20.83         24.06         0.87 o                         
   3   6   8         43.06         38.71         1.34 o                         
   4   6   8         11.64         12.73         1.33 o                         
   5   6   8          0.05         -0.21         1.41 o                         
   6   6   8          4.84          5.17         1.92 o                         
   7   6   8         14.95         14.25         3.06 o                         
  -7   7   8          0.05          0.19         3.35 o                         
  -6   7   8         73.01         75.68         4.18 o                         
  -5   7   8         17.39         18.20         1.71 o                         
  -4   7   8        102.18        109.50         2.35 o                         
  -3   7   8         30.41         38.56         1.35 o                         
  -2   7   8        275.26        283.33         2.79 o                         
  -1   7   8        107.38        115.61         1.54 o                         
   0   7   8        487.90        496.37         3.96 o                         
   1   7   8        434.48        421.40         3.16 o                         
   2   7   8          3.30          2.81         0.61 o                         
   3   7   8        402.29        388.15         3.64 o                         
   4   7   8        140.51        140.47         3.71 o                         
   5   7   8        169.65        165.81         4.07 o                         
   6   7   8          0.15         -0.44         1.83 o                         
   7   7   8          0.57         -2.47         2.47 o                         
  -7   8   8          1.67         -0.90         2.69 o                         
  -6   8   8         73.25         73.14         4.09 o                         
  -5   8   8          3.04          1.10         1.45 o                         
  -4   8   8        107.97        105.73         2.57 o                         
  -3   8   8        257.16        248.77         2.82 o                         
  -2   8   8         68.40         70.05         1.60 o                         
  -1   8   8          0.06          0.92         0.51 o                         
   0   8   8       1784.78       1793.33         9.69 o                         
   1   8   8        451.13        440.36         3.17 o                         
   2   8   8        523.02        491.74         3.57 o                         
   3   8   8          4.03          2.80         0.87 o                         
   4   8   8        177.60        181.95         3.66 o                         
   5   8   8         37.87         35.70         2.05 o                         
   6   8   8          8.65          8.03         2.26 o                         
   7   8   8         41.29         37.61         3.84 o                         
  -7   9   8          0.97          4.24         3.07 o                         
  -6   9   8          0.98          0.49         2.24 o                         
  -5   9   8         36.38         37.27         2.36 o                         
  -4   9   8         23.08         28.02         1.78 o                         
  -3   9   8         64.61         54.87         1.63 o                         
  -2   9   8        153.50        147.45         2.10 o                         
  -1   9   8        993.16       1005.62         5.95 o                         
   0   9   8         78.33         80.64         1.57 o                         
   1   9   8        377.48        393.22         2.90 o                         
   2   9   8         62.93         56.68         1.54 o                         
   3   9   8        180.24        174.23         2.67 o                         
   4   9   8          7.98         10.04         1.34 o                         
   5   9   8          0.02         -1.33         1.33 o                         
   6   9   8         11.60         14.31         2.54 o                         
   7   9   8          0.22         -1.97         3.47 o                         
  -6  10   8        119.16        123.37         4.94 o                         
  -5  10   8         43.58         40.58         2.55 o                         
  -4  10   8        150.70        148.49         3.41 o                         
  -3  10   8        271.03        246.21         3.09 o                         
  -2  10   8       1016.94        982.45         6.38 o                         
  -1  10   8       1454.88       1400.57         7.91 o                         
   0  10   8       2472.91       2453.83        12.31 o                         
   1  10   8       2673.99       2606.92        13.02 o                         
   2  10   8        739.84        722.24         5.02 o                         
   3  10   8        326.11        302.76         3.46 o                         
   4  10   8         19.57         19.34         1.62 o                         
   5  10   8         23.39         23.87         2.26 o                         
   6  10   8         16.94         16.64         2.78 o                         
  -6  11   8          1.26          1.86         2.39 o                         
  -5  11   8        110.20        105.36         3.90 o                         
  -4  11   8          8.63          8.05         1.46 o                         
  -3  11   8         39.18         42.35         2.09 o                         
  -2  11   8         10.69          9.40         0.95 o                         
  -1  11   8          1.02          0.55         0.70 o                         
   0  11   8       1051.20       1030.39         6.06 o                         
   1  11   8          0.05         -0.67         0.67 o                         
   2  11   8        693.21        681.76         4.94 o                         
   3  11   8        176.66        166.18         2.84 o                         
   4  11   8        178.40        179.93         3.98 o                         
   5  11   8         14.48         10.42         2.07 o                         
   6  11   8          5.89          5.58         2.84 o                         
  -6  12   8         86.70         81.90         4.57 o                         
  -5  12   8        216.74        215.40         5.31 o                         
  -4  12   8         38.90         40.92         2.20 o                         
  -3  12   8          3.43          4.69         1.19 o                         
  -2  12   8        120.88        118.76         2.21 o                         
  -1  12   8          3.22          3.27         0.78 o                         
   0  12   8        624.17        596.73         4.23 o                         
   1  12   8        917.13        895.64         5.94 o                         
   2  12   8        158.98        147.04         2.75 o                         
   3  12   8        326.21        331.69         3.95 o                         
   4  12   8          1.32          1.49         1.45 o                         
   5  12   8         36.23         38.09         3.02 o                         
   6  12   8         28.23         28.09         3.22 o                         
  -6  13   8         60.26         62.99         4.20 o                         
  -5  13   8          7.96          4.55         2.07 o                         
  -4  13   8         75.04         76.56         2.87 o                         
  -3  13   8         64.77         71.11         2.31 o                         
  -2  13   8          8.07          7.48         1.05 o                         
  -1  13   8        442.14        433.91         3.77 o                         
   0  13   8         40.04         40.50         1.35 o                         
   1  13   8        121.22        129.88         2.41 o                         
   2  13   8        601.33        554.53         4.60 o                         
   3  13   8        260.68        261.63         3.53 o                         
   4  13   8        180.52        185.76         4.33 o                         
   5  13   8         86.52         84.77         3.81 o                         
   6  13   8          0.29         -0.98         2.38 o                         
  -6  14   8         35.94         39.71         4.06 o                         
  -5  14   8          0.08          1.42         2.06 o                         
  -4  14   8        109.06        106.06         3.27 o                         
  -3  14   8         29.41         32.37         1.83 o                         
  -2  14   8         21.58         25.89         1.47 o                         
  -1  14   8         35.45         33.44         1.42 o                         
   0  14   8        452.97        431.55         4.04 o                         
   1  14   8         56.68         61.66         1.77 o                         
   2  14   8        501.52        498.55         4.43 o                         
   3  14   8         11.40         14.35         1.53 o                         
   4  14   8        148.90        153.45         4.20 o                         
   5  14   8          1.98          2.99         2.21 o                         
   6  14   8         13.82          9.49         2.91 o                         
  -6  15   8          0.88          3.41         2.91 o                         
  -5  15   8          0.61         -0.53         2.36 o                         
  -4  15   8        130.57        131.43         3.71 o                         
  -3  15   8         29.79         33.76         1.92 o                         
  -2  15   8        424.69        403.04         4.40 o                         
  -1  15   8          0.36          0.50         0.97 o                         
   0  15   8        235.71        234.28         3.18 o                         
   1  15   8         73.04         68.26         2.02 o                         
   2  15   8        177.54        167.67         3.30 o                         
   3  15   8        313.33        312.46         4.68 o                         
   4  15   8         23.37         24.32         2.29 o                         
   5  15   8         51.47         54.95         3.54 o                         
   6  15   8         23.93         19.17         3.28 o                         
  -6  16   8          2.51         -0.71         2.82 o                         
  -5  16   8         60.48         57.62         3.89 o                         
  -4  16   8          0.00         -0.02         1.74 o                         
  -3  16   8         87.51         87.35         2.71 o                         
  -2  16   8         96.69         92.25         2.61 o                         
  -1  16   8         76.42         66.32         2.31 o                         
   0  16   8        378.36        384.95         4.15 o                         
   1  16   8        591.49        580.53         5.42 o                         
   2  16   8         31.28         31.73         1.64 o                         
   3  16   8        126.63        133.29         3.38 o                         
   4  16   8         14.78         12.72         2.29 o                         
   5  16   8         81.48         77.23         4.10 o                         
   6  16   8          0.54          0.21         2.63 o                         
  -5  17   8        235.41        244.32         7.49 o                         
  -4  17   8         27.10         25.34         2.41 o                         
  -3  17   8        953.30        951.81         8.42 o                         
  -2  17   8         42.27         45.93         2.15 o                         
  -1  17   8        637.80        631.55         6.39 o                         
   0  17   8         50.58         51.71         1.99 o                         
   1  17   8          7.31          7.76         1.28 o                         
   2  17   8        116.09        124.21         2.80 o                         
   3  17   8          0.86          1.11         1.73 o                         
   4  17   8          0.44         -2.04         2.04 o                         
   5  17   8         57.13         58.43         3.70 o                         
  -5  18   8          0.73          1.70         2.61 o                         
  -4  18   8          6.15          3.96         2.12 o                         
  -3  18   8          1.75          4.15         1.59 o                         
  -2  18   8          5.50          5.50         1.48 o                         
  -1  18   8        570.38        566.60         6.59 o                         
   0  18   8        103.93        106.05         2.92 o                         
   1  18   8         12.55         11.06         1.47 o                         
   2  18   8          2.50          1.70         1.29 o                         
   3  18   8          7.76          9.45         1.74 o                         
   4  18   8        127.94        130.58         4.87 o                         
   5  18   8         39.88         37.18         3.30 o                         
  -5  19   8          3.86          3.41         2.94 o                         
  -4  19   8         64.34         65.77         3.97 o                         
  -3  19   8          0.04         -0.10         1.62 o                         
  -2  19   8        623.82        621.92         7.08 o                         
  -1  19   8         26.74         26.23         2.14 o                         
   0  19   8        197.21        211.56         4.95 o                         
   1  19   8          1.53          1.45         1.43 o                         
   2  19   8        132.04        139.04         3.51 o                         
   3  19   8         24.03         29.91         2.33 o                         
   4  19   8         48.10         50.75         4.11 o                         
   5  19   8         48.52         51.77         4.08 o                         
  -5  20   8          1.38          0.26         3.58 o                         
  -4  20   8          0.72          0.74         2.55 o                         
  -3  20   8          0.71          0.24         1.82 o                         
  -2  20   8         18.15         18.93         2.03 o                         
  -1  20   8         70.25         74.44         3.04 o                         
   0  20   8         52.88         52.35         2.74 o                         
   1  20   8         43.61         47.77         2.55 o                         
   2  20   8          7.91          8.15         1.73 o                         
   3  20   8         31.11         29.93         2.65 o                         
   4  20   8         29.96         28.31         3.78 o                         
   5  20   8         27.37         35.41         4.32 o                         
  -4  21   8        216.56        223.16         7.62 o                         
  -3  21   8        140.55        145.73         5.54 o                         
  -2  21   8         41.41         39.85         2.53 o                         
  -1  21   8        202.19        206.07         6.10 o                         
   0  21   8        307.14        309.85         5.16 o                         
   1  21   8          6.93          8.94         1.86 o                         
   2  21   8         67.13         65.80         3.17 o                         
   3  21   8          6.93          7.19         2.30 o                         
   4  21   8         12.25         12.55         2.92 o                         
  -4  22   8          1.34         -0.31         3.24 o                         
  -3  22   8         37.95         34.23         3.43 o                         
  -2  22   8          5.38          8.51         2.28 o                         
  -1  22   8         44.69         44.42         2.77 o                         
   0  22   8          6.55          6.40         2.15 o                         
   1  22   8         75.22         77.48         3.21 o                         
   2  22   8         35.33         37.70         2.92 o                         
   3  22   8         19.87         24.43         3.03 o                         
   4  22   8          9.46         15.31         3.42 o                         
  -4  23   8          3.06          4.52         3.71 o                         
  -3  23   8        179.22        186.27         6.50 o                         
  -2  23   8         16.42         14.44         2.62 o                         
  -1  23   8        450.24        465.88         9.30 o                         
   0  23   8        123.65        127.35         5.84 o                         
   1  23   8         76.58         81.53         3.55 o                         
   2  23   8          8.58         11.10         2.79 o                         
   3  23   8         15.18         12.40         2.75 o                         
   4  23   8          3.86          2.25         3.13 o                         
  -3  24   8         87.50         90.84         5.76 o                         
  -2  24   8        184.68        193.09         6.04 o                         
  -1  24   8          7.69          7.33         2.44 o                         
   0  24   8        130.89        129.02         5.17 o                         
   1  24   8        149.97        133.56         6.28 o                         
   2  24   8         19.31         13.65         2.85 o                         
   3  24   8          0.03         -0.75         3.03 o                         
  -3  25   8          0.01         -0.73         3.52 o                         
  -2  25   8        116.51        118.50         5.56 o                         
  -1  25   8         26.21         28.47         3.20 o                         
   0  25   8        146.02        161.88         6.73 o                         
   1  25   8         40.48         39.49         3.92 o                         
   2  25   8         10.61         10.83         3.01 o                         
   3  25   8          0.76          2.28         3.00 o                         
  -2  26   8         10.09          7.60         3.27 o                         
  -1  26   8          0.07          1.06         2.57 o                         
   0  26   8         87.61         88.05         4.94 o                         
   1  26   8         42.29         55.01         5.33 o                         
   2  26   8         40.47         35.67         3.82 o                         
  -2  27   8          3.31          4.91         3.59 o                         
  -1  27   8         61.64         58.93         4.94 o                         
   0  27   8          0.31          2.54         2.92 o                         
   1  27   8          0.98          0.97         3.27 o                         
   2  27   8          0.03         -2.96         2.96 o                         
   0  28   8          0.13          4.00         3.29 o                         
  -7   0   9        115.48        142.18        14.43 o                         
  -5   0   9        137.80        141.96         5.13 o                         
  -3   0   9        640.67        653.82         6.26 o                         
  -1   0   9       1168.87       1198.16        12.28 o                         
   1   0   9       5926.04       6010.54        63.39 o                         
   3   0   9        193.27        166.92         2.81 o                         
   5   0   9          0.85          4.79         1.85 o                         
   7   0   9         70.19         72.48         9.76 o                         
  -7   1   9         39.34         42.65         3.82 o                         
  -6   1   9          1.19         -1.20         1.65 o                         
  -5   1   9          1.99          3.05         1.46 o                         
  -4   1   9         19.14         18.73         1.17 o                         
  -3   1   9        592.25        583.62         4.00 o                         
  -2   1   9          6.34          7.69         0.59 o                         
  -1   1   9        492.39        545.73         4.50 o                         
   0   1   9       2339.85       2550.79        16.78 o                         
   1   1   9        745.74        803.64         7.18 o                         
   2   1   9       1235.05       1111.57         6.61 o                         
   3   1   9        928.59        965.12         6.12 o                         
   4   1   9       1059.90       1049.61         8.37 o                         
   5   1   9         13.77         16.55         1.89 o                         
   6   1   9          7.71          5.28         1.96 o                         
   7   1   9          5.03          2.07         2.36 o                         
  -7   2   9         10.65         12.41         2.84 o                         
  -6   2   9        161.91        162.77         4.34 o                         
  -5   2   9        111.02        107.83         3.16 o                         
  -4   2   9        748.86        734.81         5.68 o                         
  -3   2   9        211.41        204.05         2.22 o                         
  -2   2   9         28.19         28.86         0.92 o                         
  -1   2   9        362.05        365.97         4.34 o                         
   0   2   9       3781.42       4146.41        27.56 o                         
   1   2   9       1341.35       1302.53        10.03 o                         
   2   2   9       1750.90       1725.84         9.42 o                         
   3   2   9        515.28        527.83         4.19 o                         
   4   2   9        363.11        369.74         4.04 o                         
   5   2   9         67.58         63.77         2.40 o                         
   6   2   9          1.22          0.55         1.68 o                         
   7   2   9         16.03         14.57         2.64 o                         
  -7   3   9          6.43          6.72         3.74 o                         
  -6   3   9         24.01         22.57         2.44 o                         
  -5   3   9        118.86        115.30         3.53 o                         
  -4   3   9        619.52        595.01         5.02 o                         
  -3   3   9        190.15        202.95         2.27 o                         
  -2   3   9         12.50         22.03         0.84 o                         
  -1   3   9        480.81        611.34         4.76 o                         
   0   3   9        191.66        203.04         2.85 o                         
   1   3   9        729.82        707.56         5.28 o                         
   2   3   9         93.21         99.39         1.58 o                         
   3   3   9         66.19         51.77         1.31 o                         
   4   3   9        363.46        382.05         4.01 o                         
   5   3   9         86.32         85.86         2.90 o                         
   6   3   9         12.54          7.94         1.93 o                         
   7   3   9          0.38         -0.38         2.23 o                         
  -7   4   9         19.35         17.00         3.93 o                         
  -6   4   9        166.95        173.18         4.76 o                         
  -5   4   9          9.99         10.68         1.64 o                         
  -4   4   9        224.83        223.03         2.79 o                         
  -3   4   9         17.80         16.40         0.95 o                         
  -2   4   9         20.49         23.67         0.85 o                         
  -1   4   9        467.28        507.92         3.68 o                         
   0   4   9        457.01        370.34         3.96 o                         
   1   4   9        493.73        481.93         3.71 o                         
   2   4   9       1228.44       1208.64         7.34 o                         
   3   4   9        120.29        115.41         1.83 o                         
   4   4   9        278.50        285.76         3.87 o                         
   5   4   9         99.72        103.78         3.61 o                         
   6   4   9         10.17         11.32         2.10 o                         
   7   4   9         14.75         16.04         3.39 o                         
  -7   5   9          0.09         -3.13         3.13 o                         
  -6   5   9          0.59          4.02         2.06 o                         
  -5   5   9         51.60         58.90         2.60 o                         
  -4   5   9         85.53         72.61         1.88 o                         
  -3   5   9        974.01        899.76         6.01 o                         
  -2   5   9          2.83          2.43         0.58 o                         
  -1   5   9         94.78         68.23         1.94 o                         
   0   5   9       1984.78       2177.07        13.21 o                         
   1   5   9          3.37          3.07         0.56 o                         
   2   5   9        613.02        590.44         4.05 o                         
   3   5   9        426.06        411.42         3.61 o                         
   4   5   9         28.17         27.19         1.56 o                         
   5   5   9         35.65         33.82         2.28 o                         
   6   5   9         27.16         26.64         2.50 o                         
   7   5   9         35.60         38.02         3.34 o                         
  -7   6   9         26.27         31.78         3.72 o                         
  -6   6   9         29.20         28.00         3.16 o                         
  -5   6   9        308.88        306.78         4.54 o                         
  -4   6   9        253.39        245.47         3.78 o                         
  -3   6   9          7.37          6.16         0.87 o                         
  -2   6   9        242.80        231.34         2.37 o                         
  -1   6   9         17.37         11.81         0.68 o                         
   0   6   9          8.68         12.88         0.82 o                         
   1   6   9        975.13       1026.46         5.74 o                         
   2   6   9          0.14          0.50         0.51 o                         
   3   6   9         50.96         48.59         1.54 o                         
   4   6   9        613.41        619.73         5.11 o                         
   5   6   9         20.79         21.74         2.19 o                         
   6   6   9         36.89         39.57         3.33 o                         
   7   6   9          4.02          3.92         2.53 o                         
  -7   7   9         12.28         10.83         3.51 o                         
  -6   7   9          3.56          1.61         2.38 o                         
  -5   7   9         74.76         78.00         2.80 o                         
  -4   7   9         25.25         26.80         1.50 o                         
  -3   7   9        152.65        158.04         2.31 o                         
  -2   7   9        428.95        366.07         3.19 o                         
  -1   7   9        343.26        350.13         2.73 o                         
   0   7   9        114.21        120.40         1.78 o                         
   1   7   9        628.23        665.66         4.41 o                         
   2   7   9        348.99        343.41         3.08 o                         
   3   7   9        124.55        124.05         2.34 o                         
   4   7   9        364.20        366.75         3.93 o                         
   5   7   9          0.32         -0.65         1.52 o                         
   6   7   9          3.43          2.30         2.23 o                         
   7   7   9          9.24         10.82         3.06 o                         
  -7   8   9          7.40          5.04         2.96 o                         
  -6   8   9          8.62          7.95         3.67 o                         
  -5   8   9         42.29         38.11         2.45 o                         
  -4   8   9        106.40        105.58         2.63 o                         
  -3   8   9        165.97        159.92         2.57 o                         
  -2   8   9         83.31         76.11         2.12 o                         
  -1   8   9        561.93        544.04         3.78 o                         
   0   8   9        156.26        146.65         1.88 o                         
   1   8   9        509.22        499.19         3.51 o                         
   2   8   9        461.61        458.25         3.77 o                         
   3   8   9          0.11          0.77         0.86 o                         
   4   8   9         56.79         57.95         1.96 o                         
   5   8   9        241.58        245.89         4.60 o                         
   6   8   9         25.71         25.28         2.88 o                         
   7   8   9         29.43         33.11         3.88 o                         
  -7   9   9          2.82          2.10         2.90 o                         
  -6   9   9         24.03         17.36         3.14 o                         
  -5   9   9         57.57         54.79         2.69 o                         
  -4   9   9       1035.08       1026.60         8.58 o                         
  -3   9   9        283.41        269.38         3.22 o                         
  -2   9   9        444.34        464.43         3.91 o                         
  -1   9   9       1394.12       1321.25         7.43 o                         
   0   9   9       3232.97       3262.96        16.61 o                         
   1   9   9        452.40        472.81         3.49 o                         
   2   9   9        127.00        141.12         2.08 o                         
   3   9   9         52.25         51.58         1.75 o                         
   4   9   9         24.44         26.35         1.67 o                         
   5   9   9         12.49         12.12         1.98 o                         
   6   9   9         26.81         29.60         3.13 o                         
   7   9   9          0.19         -2.76         2.92 o                         
  -6  10   9          0.10          0.50         2.43 o                         
  -5  10   9        127.50        127.78         4.04 o                         
  -4  10   9        154.31        153.98         3.68 o                         
  -3  10   9         17.70         19.82         1.32 o                         
  -2  10   9         32.60         26.51         1.24 o                         
  -1  10   9        782.92        756.02         4.97 o                         
   0  10   9        426.39        400.12         3.20 o                         
   1  10   9       1146.54       1081.12         6.46 o                         
   2  10   9        257.72        260.52         2.75 o                         
   3  10   9         43.85         40.73         1.63 o                         
   4  10   9         45.94         48.48         2.19 o                         
   5  10   9         21.36         21.92         2.25 o                         
   6  10   9         89.08         96.18         6.48 o                         
  -6  11   9         39.08         39.03         3.49 o                         
  -5  11   9         94.73         89.06         3.70 o                         
  -4  11   9          1.43         -0.31         1.31 o                         
  -3  11   9       1361.07       1363.93         9.52 o                         
  -2  11   9        634.59        612.25         4.77 o                         
  -1  11   9       1115.07       1133.66         6.89 o                         
   0  11   9        275.64        258.45         2.41 o                         
   1  11   9       1368.52       1348.33         7.95 o                         
   2  11   9         27.85         24.21         1.17 o                         
   3  11   9         42.52         41.63         1.69 o                         
   4  11   9          0.79          1.14         1.39 o                         
   5  11   9         20.85         23.29         2.38 o                         
   6  11   9          6.00          1.54         3.06 o                         
  -6  12   9          0.04         -2.34         2.34 o                         
  -5  12   9        139.03        141.47         4.29 o                         
  -4  12   9         27.84         27.14         1.99 o                         
  -3  12   9         18.21         18.90         1.54 o                         
  -2  12   9        294.41        282.89         3.14 o                         
  -1  12   9        490.20        465.07         3.98 o                         
   0  12   9        212.26        220.06         2.35 o                         
   1  12   9        571.05        549.60         5.32 o                         
   2  12   9         21.47         27.00         1.27 o                         
   3  12   9         83.83         76.50         2.23 o                         
   4  12   9          3.85          3.43         1.52 o                         
   5  12   9         31.97         39.90         2.98 o                         
   6  12   9          7.80         14.36         2.98 o                         
  -6  13   9         48.85         46.92         3.86 o                         
  -5  13   9         30.24         30.00         2.82 o                         
  -4  13   9        188.07        186.23         4.09 o                         
  -3  13   9        186.80        188.52         3.69 o                         
  -2  13   9       1167.00       1135.52         7.58 o                         
  -1  13   9        161.13        152.78         2.42 o                         
   0  13   9         96.35        100.87         1.99 o                         
   1  13   9        479.02        471.15         4.22 o                         
   2  13   9        174.81        168.62         2.81 o                         
   3  13   9         26.35         23.84         1.59 o                         
   4  13   9         13.08         13.70         1.91 o                         
   5  13   9         56.75         61.79         3.50 o                         
   6  13   9         25.74         19.00         3.21 o                         
  -6  14   9         20.18         24.13         3.66 o                         
  -5  14   9         10.00          8.78         2.56 o                         
  -4  14   9          0.75         -0.50         1.46 o                         
  -3  14   9        106.34        106.82         2.88 o                         
  -2  14   9          7.34          6.89         1.15 o                         
  -1  14   9         80.78         89.05         2.13 o                         
   0  14   9        118.36        118.22         2.47 o                         
   1  14   9          0.31          0.24         0.91 o                         
   2  14   9         85.23         86.98         2.20 o                         
   3  14   9         31.48         30.36         1.81 o                         
   4  14   9          4.09          2.37         1.70 o                         
   5  14   9         78.71         80.58         4.07 o                         
   6  14   9          5.14          1.55         2.77 o                         
  -6  15   9          0.41         -2.70         2.70 o                         
  -5  15   9          0.03         -0.32         2.34 o                         
  -4  15   9        125.54        126.16         3.66 o                         
  -3  15   9         84.67         85.81         2.68 o                         
  -2  15   9        362.94        368.49         4.33 o                         
  -1  15   9        190.60        196.36         3.06 o                         
   0  15   9        493.18        500.84         4.78 o                         
   1  15   9          0.23          0.99         0.98 o                         
   2  15   9        168.22        161.50         2.98 o                         
   3  15   9        295.18        297.12         4.56 o                         
   4  15   9         96.79         92.85         3.55 o                         
   5  15   9          0.11         -2.14         2.14 o                         
   6  15   9         25.42         25.57         4.15 o                         
  -6  16   9          5.00          1.81         2.98 o                         
  -5  16   9         17.93         21.35         3.26 o                         
  -4  16   9         11.41          9.18         1.97 o                         
  -3  16   9          0.30          1.43         1.35 o                         
  -2  16   9        100.39        107.92         2.77 o                         
  -1  16   9        154.92        145.37         3.19 o                         
   0  16   9          0.10         -0.33         1.05 o                         
   1  16   9        383.42        377.56         4.28 o                         
   2  16   9         52.56         51.68         1.95 o                         
   3  16   9        161.39        166.49         3.99 o                         
   4  16   9         35.14         32.73         3.05 o                         
   5  16   9          4.56          2.87         2.36 o                         
   6  16   9         27.85         30.53         3.49 o                         
  -5  17   9         12.57         17.29         3.05 o                         
  -4  17   9         30.93         30.00         2.69 o                         
  -3  17   9        187.54        194.13         4.14 o                         
  -2  17   9          6.49          7.77         1.44 o                         
  -1  17   9         82.36         80.40         2.66 o                         
   0  17   9         37.68         40.04         2.04 o                         
   1  17   9        120.31        120.33         2.93 o                         
   2  17   9          6.13          3.85         1.26 o                         
   3  17   9         18.01         17.13         1.97 o                         
   4  17   9         29.33         28.34         2.79 o                         
   5  17   9          0.24          2.82         2.47 o                         
  -5  18   9        152.57        146.96         5.80 o                         
  -4  18   9          1.75          2.04         2.26 o                         
  -3  18   9          7.91          7.17         1.65 o                         
  -2  18   9        185.61        198.31         4.49 o                         
  -1  18   9         72.42         72.35         2.81 o                         
   0  18   9        167.49        170.49         4.21 o                         
   1  18   9        362.74        358.60         4.66 o                         
   2  18   9        311.56        320.65         4.18 o                         
   3  18   9          6.13          3.31         1.64 o                         
   4  18   9          2.84          5.59         2.42 o                         
   5  18   9        141.64        142.72         5.21 o                         
  -5  19   9         11.37          9.76         3.49 o                         
  -4  19   9         17.70         22.22         3.02 o                         
  -3  19   9          0.04         -0.48         1.70 o                         
  -2  19   9          0.20         -1.42         1.42 o                         
  -1  19   9          5.65          4.86         1.59 o                         
   0  19   9        199.51        199.28         4.27 o                         
   1  19   9         81.17         86.57         2.93 o                         
   2  19   9         58.43         59.82         2.56 o                         
   3  19   9        217.62        220.12         6.79 o                         
   4  19   9         56.81         58.63         3.81 o                         
   5  19   9         59.72         67.11         4.44 o                         
  -5  20   9         32.62         37.72         4.48 o                         
  -4  20   9        156.70        167.62         6.65 o                         
  -3  20   9         21.53         23.22         2.70 o                         
  -2  20   9         29.30         26.16         2.21 o                         
  -1  20   9         40.33         44.97         2.51 o                         
   0  20   9        338.34        337.30         5.38 o                         
   1  20   9         53.35         57.41         2.66 o                         
   2  20   9         74.25         73.71         2.89 o                         
   3  20   9          0.38          1.20         2.04 o                         
   4  20   9         50.98         57.96         4.35 o                         
   5  20   9         23.85         23.06         3.44 o                         
  -4  21   9          1.42         -1.15         2.94 o                         
  -3  21   9          0.09         -0.22         2.34 o                         
  -2  21   9         66.73         65.20         3.12 o                         
  -1  21   9         19.81         18.66         2.19 o                         
   0  21   9        244.37        246.27         5.04 o                         
   1  21   9        472.66        457.71         6.27 o                         
   2  21   9        151.03        149.01         4.61 o                         
   3  21   9        135.84        125.80         4.71 o                         
   4  21   9         61.94         61.50         4.87 o                         
  -4  22   9         10.98         11.92         3.59 o                         
  -3  22   9        117.41        122.80         5.45 o                         
  -2  22   9          8.31          7.28         2.32 o                         
  -1  22   9         36.43         36.16         2.68 o                         
   0  22   9         11.90          9.12         2.05 o                         
   1  22   9        475.69        489.27         7.34 o                         
   2  22   9        110.98        117.46         4.71 o                         
   3  22   9        183.11        184.01         6.88 o                         
   4  22   9          2.63          2.78         2.94 o                         
  -4  23   9          0.08          0.89         3.51 o                         
  -3  23   9          0.04         -0.35         2.64 o                         
  -2  23   9        147.73        160.96         5.58 o                         
  -1  23   9         12.68         10.15         2.40 o                         
   0  23   9         25.58         25.48         2.74 o                         
   1  23   9         63.29         64.77         3.47 o                         
   2  23   9         65.24         63.16         4.13 o                         
   3  23   9         23.09         20.23         3.29 o                         
   4  23   9         55.60         55.94         5.26 o                         
  -3  24   9          2.69          2.46         3.41 o                         
  -2  24   9          0.32         -2.31         2.31 o                         
  -1  24   9          7.03          2.38         2.27 o                         
   0  24   9         44.73         43.03         3.72 o                         
   1  24   9         62.62         55.92         4.18 o                         
   2  24   9        235.56        249.42         7.63 o                         
   3  24   9         23.56         18.78         4.00 o                         
  -3  25   9          8.85          6.63         3.47 o                         
  -2  25   9          8.26          9.84         3.87 o                         
  -1  25   9          5.47          1.61         2.57 o                         
   0  25   9          7.96          5.54         2.62 o                         
   1  25   9        129.79        142.49         6.39 o                         
   2  25   9          5.31          3.82         2.75 o                         
   3  25   9         42.45         39.56         4.05 o                         
  -2  26   9          1.63          2.94         3.25 o                         
  -1  26   9         35.08         35.55         3.69 o                         
   0  26   9         59.05         62.88         4.17 o                         
   1  26   9         12.08         10.64         3.65 o                         
   2  26   9         39.50         42.02         4.32 o                         
  -1  27   9         10.45          4.43         3.02 o                         
   0  27   9         72.18         70.94         5.24 o                         
   1  27   9          0.17          0.87         3.26 o                         
  -6   0  10          0.80         -1.96         2.65 o                         
  -4   0  10          0.16          1.07         1.18 o                         
  -2   0  10       4664.68       4682.04        30.35 o                         
   0   0  10       1012.27        940.71        10.16 o                         
   2   0  10        215.51        218.27         3.18 o                         
   4   0  10        311.46        310.66         5.85 o                         
   6   0  10         72.01         81.03         6.17 o                         
  -7   1  10          0.04          0.62         2.78 o                         
  -6   1  10          0.14          0.98         1.78 o                         
  -5   1  10        150.62        144.83         3.82 o                         
  -4   1  10         21.31         20.45         1.43 o                         
  -3   1  10       2543.49       2437.44        12.67 o                         
  -2   1  10        701.48        709.90         4.33 o                         
  -1   1  10       2053.77       1997.76        10.78 o                         
   0   1  10         51.95         33.85         1.42 o                         
   1   1  10        406.41        426.80         3.53 o                         
   2   1  10         29.63         32.69         1.04 o                         
   3   1  10        215.54        229.76         2.57 o                         
   4   1  10        363.33        373.57         3.96 o                         
   5   1  10          7.10          9.74         1.54 o                         
   6   1  10          6.02          4.01         2.10 o                         
   7   1  10         21.20         21.58         3.03 o                         
  -7   2  10         21.83         20.47         4.43 o                         
  -6   2  10         11.51         14.94         2.23 o                         
  -5   2  10          6.76          5.26         1.52 o                         
  -4   2  10        342.62        347.89         3.88 o                         
  -3   2  10       2580.85       2476.35        13.20 o                         
  -2   2  10        154.82        132.50         1.51 o                         
  -1   2  10       2304.42       2406.38        12.77 o                         
   0   2  10       1442.32       1555.50        12.45 o                         
   1   2  10        194.48        193.97         2.48 o                         
   2   2  10          1.25          1.85         0.53 o                         
   3   2  10        289.04        287.25         2.83 o                         
   4   2  10        128.48        123.99         2.55 o                         
   5   2  10        282.39        287.19         4.54 o                         
   6   2  10          8.40          8.44         2.01 o                         
   7   2  10         38.14         35.82         3.32 o                         
  -7   3  10         24.25         22.37         3.47 o                         
  -6   3  10          0.01         -0.50         1.96 o                         
  -5   3  10         87.46         85.60         3.04 o                         
  -4   3  10        345.39        361.76         4.01 o                         
  -3   3  10         26.02         27.44         1.16 o                         
  -2   3  10       1133.33       1149.25         6.44 o                         
  -1   3  10         78.65        104.70         1.53 o                         
   0   3  10       1906.21       2109.01        15.59 o                         
   1   3  10          9.03          4.20         0.53 o                         
   2   3  10          7.96         11.28         0.76 o                         
   3   3  10         25.03         24.86         1.10 o                         
   4   3  10         51.73         50.76         1.63 o                         
   5   3  10         89.66         95.55         3.46 o                         
   6   3  10          4.39          4.86         2.03 o                         
   7   3  10         18.25         18.94         2.93 o                         
  -7   4  10         23.43         18.83         3.46 o                         
  -6   4  10          8.00          7.50         2.47 o                         
  -5   4  10         14.51         16.25         1.89 o                         
  -4   4  10        719.94        708.86         5.79 o                         
  -3   4  10        230.91        221.70         2.61 o                         
  -2   4  10        227.31        239.24         2.28 o                         
  -1   4  10          0.34          3.56         0.55 o                         
   0   4  10       1648.69       1747.10        10.90 o                         
   1   4  10        439.86        447.07         3.58 o                         
   2   4  10          9.53         11.70         0.84 o                         
   3   4  10        187.70        208.96         2.61 o                         
   4   4  10          0.35         -0.73         0.81 o                         
   5   4  10         41.24         48.33         3.31 o                         
   6   4  10         32.77         33.14         2.80 o                         
   7   4  10          7.82         10.60         2.57 o                         
  -7   5  10         44.22         60.33         4.58 o                         
  -6   5  10        112.72        114.47         6.68 o                         
  -5   5  10        226.73        222.79         4.00 o                         
  -4   5  10        202.35        189.56         3.05 o                         
  -3   5  10        766.91        754.58         5.52 o                         
  -2   5  10        441.68        420.65         3.47 o                         
  -1   5  10        411.86        450.31         3.30 o                         
   0   5  10        329.55        367.48         3.31 o                         
   1   5  10       2530.68       2653.34        13.62 o                         
   2   5  10        572.39        575.11         4.21 o                         
   3   5  10         21.72         22.42         1.15 o                         
   4   5  10        505.22        524.57         4.87 o                         
   5   5  10         47.78         49.65         2.59 o                         
   6   5  10          9.67         12.08         2.28 o                         
   7   5  10         11.45          9.34         3.35 o                         
  -7   6  10         31.97         29.44         4.09 o                         
  -6   6  10          0.51          1.21         2.35 o                         
  -5   6  10        161.13        168.32         3.83 o                         
  -4   6  10         17.51         18.05         1.43 o                         
  -3   6  10        157.93        158.23         2.40 o                         
  -2   6  10        232.50        240.65         2.64 o                         
  -1   6  10          7.14          8.59         0.66 o                         
   0   6  10       2343.84       2362.32        14.07 o                         
   1   6  10          3.53          5.05         0.61 o                         
   2   6  10        414.58        413.34         3.41 o                         
   3   6  10          0.10          1.50         0.81 o                         
   4   6  10          1.90          2.83         0.94 o                         
   5   6  10        237.66        240.45         6.84 o                         
   6   6  10         20.56         28.00         2.87 o                         
   7   6  10          2.17          1.18         2.56 o                         
  -7   7  10         29.81         37.87         4.23 o                         
  -6   7  10         28.78         28.77         3.31 o                         
  -5   7  10          2.39          0.64         1.45 o                         
  -4   7  10          0.20         -0.84         1.01 o                         
  -3   7  10        161.62        162.89         2.52 o                         
  -2   7  10         94.94         97.00         1.93 o                         
  -1   7  10        111.07        129.71         1.57 o                         
   0   7  10        351.19        333.05         3.06 o                         
   1   7  10        784.35        802.82         4.96 o                         
   2   7  10        484.71        482.84         3.95 o                         
   3   7  10        160.71        159.31         2.56 o                         
   4   7  10        103.17        113.62         2.95 o                         
   5   7  10        214.26        222.38         5.23 o                         
   6   7  10         48.43         44.98         3.37 o                         
   7   7  10          2.24          4.99         2.61 o                         
  -7   8  10          4.48         -0.06         2.93 o                         
  -6   8  10        193.43        189.88         7.33 o                         
  -5   8  10         25.14         24.05         2.09 o                         
  -4   8  10        312.55        320.55         4.26 o                         
  -3   8  10         49.32         50.64         1.71 o                         
  -2   8  10        185.32        154.31         2.10 o                         
  -1   8  10        237.70        238.32         2.32 o                         
   0   8  10       1353.33       1356.04         7.67 o                         
   1   8  10         80.65         70.07         1.48 o                         
   2   8  10        563.38        527.84         4.17 o                         
   3   8  10        182.21        178.07         2.77 o                         
   4   8  10        123.67        122.22         3.34 o                         
   5   8  10          7.79          4.48         1.81 o                         
   6   8  10          0.03          0.89         2.16 o                         
   7   8  10          4.44          5.88         2.85 o                         
  -6   9  10          4.88          0.68         2.76 o                         
  -5   9  10         35.72         37.56         2.56 o                         
  -4   9  10          0.04         -1.08         1.22 o                         
  -3   9  10          1.95          1.11         0.94 o                         
  -2   9  10          3.55          9.40         0.98 o                         
  -1   9  10         93.78         90.20         1.59 o                         
   0   9  10       1147.62       1078.00         6.51 o                         
   1   9  10        374.26        377.35         3.14 o                         
   2   9  10        168.06        170.11         2.36 o                         
   3   9  10        176.45        175.64         2.88 o                         
   4   9  10         15.55         14.47         1.45 o                         
   5   9  10         67.06         68.36         2.95 o                         
   6   9  10          8.33          7.40         2.56 o                         
  -6  10  10         15.08         12.59         3.01 o                         
  -5  10  10        303.55        305.32         5.82 o                         
  -4  10  10        178.76        174.51         3.90 o                         
  -3  10  10        237.57        236.73         3.27 o                         
  -2  10  10         89.56         83.54         1.99 o                         
  -1  10  10        105.27        101.77         2.03 o                         
   0  10  10        854.14        822.54         5.21 o                         
   1  10  10         18.31         21.77         1.05 o                         
   2  10  10        569.17        553.17         4.40 o                         
   3  10  10        388.73        366.43         4.14 o                         
   4  10  10          7.49          7.26         1.34 o                         
   5  10  10          2.56         -1.63         1.63 o                         
   6  10  10         30.85         27.20         3.26 o                         
  -6  11  10          0.27          2.05         2.54 o                         
  -5  11  10         10.65          9.64         3.01 o                         
  -4  11  10          5.06          4.81         1.46 o                         
  -3  11  10         12.21         14.78         1.36 o                         
  -2  11  10         50.74         57.01         1.76 o                         
  -1  11  10        436.22        426.65         3.88 o                         
   0  11  10        212.90        191.81         2.14 o                         
   1  11  10         68.33         65.87         1.72 o                         
   2  11  10        329.59        343.19         3.34 o                         
   3  11  10        312.27        311.84         3.84 o                         
   4  11  10        151.24        155.60         3.74 o                         
   5  11  10         21.47         23.44         2.56 o                         
   6  11  10         30.18         28.54         3.37 o                         
  -6  12  10         40.47         39.66         4.04 o                         
  -5  12  10         77.81         75.01         3.35 o                         
  -4  12  10        126.26        121.95         3.45 o                         
  -3  12  10         65.25         64.17         2.21 o                         
  -2  12  10          4.49          7.23         1.03 o                         
  -1  12  10          1.14         -0.35         0.78 o                         
   0  12  10        165.65        155.82         2.40 o                         
   1  12  10       2013.44       1931.51        11.39 o                         
   2  12  10        280.46        261.75         2.99 o                         
   3  12  10        235.58        243.62         3.48 o                         
   4  12  10         24.44         21.53         2.04 o                         
   5  12  10         51.82         55.45         3.16 o                         
   6  12  10          1.42         -0.15         2.51 o                         
  -6  13  10          0.11         -2.46         2.61 o                         
  -5  13  10         23.15         19.25         2.63 o                         
  -4  13  10         83.06         84.52         2.98 o                         
  -3  13  10         77.58         81.35         2.62 o                         
  -2  13  10          3.12          2.69         0.99 o                         
  -1  13  10        257.02        239.91         3.01 o                         
   0  13  10        360.36        337.33         3.57 o                         
   1  13  10        314.11        312.07         3.46 o                         
   2  13  10         85.85         81.44         2.03 o                         
   3  13  10        593.70        592.51         5.73 o                         
   4  13  10        236.93        240.83         6.52 o                         
   5  13  10         99.68         97.59         4.28 o                         
   6  13  10          1.39          0.06         2.69 o                         
  -6  14  10         33.09         35.04         4.06 o                         
  -5  14  10          0.94         -0.78         2.32 o                         
  -4  14  10        351.36        346.03         5.17 o                         
  -3  14  10         99.03        101.22         2.91 o                         
  -2  14  10         91.90         89.16         2.38 o                         
  -1  14  10        837.46        821.05         6.17 o                         
   0  14  10         36.23         35.38         1.56 o                         
   1  14  10         10.21         14.30         1.26 o                         
   2  14  10        741.83        727.34         5.71 o                         
   3  14  10          0.00         -1.20         1.20 o                         
   4  14  10         38.28         43.41         2.61 o                         
   5  14  10          2.87          3.38         2.22 o                         
   6  14  10         63.65         68.80         4.74 o                         
  -6  15  10         29.54         23.54         4.86 o                         
  -5  15  10         62.58         65.89         4.09 o                         
  -4  15  10         60.53         58.25         2.76 o                         
  -3  15  10        198.30        206.62         3.95 o                         
  -2  15  10        545.46        537.33         5.51 o                         
  -1  15  10         64.53         70.68         2.10 o                         
   0  15  10        414.65        406.65         4.41 o                         
   1  15  10        289.10        271.81         3.45 o                         
   2  15  10        173.29        183.58         3.13 o                         
   3  15  10         96.73        101.03         3.35 o                         
   4  15  10        215.14        228.77         5.29 o                         
   5  15  10         63.10         68.48         3.92 o                         
   6  15  10          6.59          5.45         3.13 o                         
  -6  16  10         18.86         12.45         3.36 o                         
  -5  16  10        105.34        100.71         4.94 o                         
  -4  16  10          0.36         -1.66         1.66 o                         
  -3  16  10        318.31        318.65         4.79 o                         
  -2  16  10        146.07        147.39         3.25 o                         
  -1  16  10         91.24         94.47         2.69 o                         
   0  16  10        589.85        584.65         5.79 o                         
   1  16  10         24.46         22.85         1.58 o                         
   2  16  10          0.53         -0.05         1.09 o                         
   3  16  10          2.65          4.91         1.57 o                         
   4  16  10          1.07         -1.92         1.92 o                         
   5  16  10         27.19         34.63         3.25 o                         
  -5  17  10          3.56          0.64         2.50 o                         
  -4  17  10        106.61        105.89         4.62 o                         
  -3  17  10         56.66         55.66         2.56 o                         
  -2  17  10         19.01         18.55         1.75 o                         
  -1  17  10        123.92        118.10         3.15 o                         
   0  17  10          0.35          1.37         1.29 o                         
   1  17  10        312.95        313.65         4.17 o                         
   2  17  10         27.81         26.57         1.73 o                         
   3  17  10         48.44         49.38         2.56 o                         
   4  17  10          2.57          1.89         2.09 o                         
   5  17  10          3.37          6.99         2.62 o                         
  -5  18  10          0.66          1.60         2.87 o                         
  -4  18  10        278.50        287.77         7.51 o                         
  -3  18  10          0.55         -0.26         1.55 o                         
  -2  18  10        384.02        387.65         5.10 o                         
  -1  18  10        170.77        165.39         3.89 o                         
   0  18  10        210.35        205.44         4.15 o                         
   1  18  10        100.23        102.02         3.05 o                         
   2  18  10          2.42          1.45         1.33 o                         
   3  18  10         41.72         47.66         2.76 o                         
   4  18  10         37.31         36.45         3.54 o                         
   5  18  10          0.29         -1.71         2.37 o                         
  -5  19  10         15.05          6.30         3.43 o                         
  -4  19  10         10.52         11.70         2.80 o                         
  -3  19  10          1.21         -1.60         1.70 o                         
  -2  19  10        660.35        675.73         7.61 o                         
  -1  19  10          4.10          3.15         1.55 o                         
   0  19  10        234.39        237.31         4.47 o                         
   1  19  10          3.92          2.01         1.47 o                         
   2  19  10          2.15          1.12         1.48 o                         
   3  19  10          1.03          0.91         1.96 o                         
   4  19  10         43.82         52.03         3.60 o                         
   5  19  10         19.19         17.75         3.34 o                         
  -5  20  10          0.09         -3.07         3.10 o                         
  -4  20  10         22.76         21.83         3.37 o                         
  -3  20  10        238.64        233.58         5.96 o                         
  -2  20  10         56.28         55.67         2.83 o                         
  -1  20  10        209.25        206.74         4.53 o                         
   0  20  10          0.07         -0.87         1.60 o                         
   1  20  10        169.60        171.33         4.31 o                         
   2  20  10          6.75          4.28         1.72 o                         
   3  20  10          1.28          0.51         2.06 o                         
   4  20  10          0.30         -1.61         2.40 o                         
   5  20  10         75.34         85.29         5.63 o                         
  -4  21  10        215.89        205.58         7.03 o                         
  -3  21  10         10.20          7.70         2.47 o                         
  -2  21  10         87.54         88.79         3.71 o                         
  -1  21  10        449.13        461.14         6.62 o                         
   0  21  10         25.18         21.29         2.28 o                         
   1  21  10         16.22         16.96         2.27 o                         
   2  21  10          0.86          0.11         1.83 o                         
   3  21  10          9.25          7.61         2.68 o                         
   4  21  10          6.58          4.16         2.71 o                         
  -4  22  10         24.51         26.99         4.21 o                         
  -3  22  10          7.03          4.63         2.69 o                         
  -2  22  10         56.29         60.50         3.64 o                         
  -1  22  10        101.61         98.69         4.74 o                         
   0  22  10        279.49        291.82         5.66 o                         
   1  22  10         41.96         45.93         3.10 o                         
   2  22  10          0.19          0.84         2.29 o                         
   3  22  10          0.30         -0.12         2.52 o                         
   4  22  10         20.74         19.19         3.65 o                         
  -4  23  10          5.57          3.75         4.26 o                         
  -3  23  10        533.36        561.23        11.21 o                         
  -2  23  10         24.86         22.48         2.69 o                         
  -1  23  10          0.23         -0.71         2.05 o                         
   0  23  10         12.27         11.62         2.61 o                         
   1  23  10         95.89         97.97         6.01 o                         
   2  23  10          0.33          0.76         2.43 o                         
   3  23  10         84.18         71.29         4.92 o                         
   4  23  10          2.59         -2.29         2.99 o                         
  -3  24  10         31.55         25.99         4.02 o                         
  -2  24  10          5.60          2.14         2.62 o                         
  -1  24  10         92.65         84.72         4.37 o                         
   0  24  10         13.76         15.37         2.87 o                         
   1  24  10         11.89          9.88         2.58 o                         
   2  24  10          0.29          1.94         2.50 o                         
   3  24  10          9.30         11.30         3.40 o                         
  -3  25  10         10.22          8.06         3.48 o                         
  -2  25  10        160.34        164.01         7.04 o                         
  -1  25  10         15.78         19.82         3.13 o                         
   0  25  10        102.26         99.09         6.04 o                         
   1  25  10         53.26         55.09         4.24 o                         
   2  25  10         29.70         23.28         3.51 o                         
   3  25  10          2.14          5.38         3.22 o                         
  -2  26  10          3.40          0.47         3.11 o                         
  -1  26  10         40.91         36.16         4.05 o                         
   0  26  10          8.83          9.96         3.02 o                         
   1  26  10         76.99         63.76         5.32 o                         
   2  26  10         10.96          5.20         3.39 o                         
  -1  27  10         20.74         15.40         3.45 o                         
   0  27  10          1.35          3.30         3.38 o                         
   1  27  10         49.56         39.97         4.76 o                         
  -7   0  11        196.59        191.23        14.03 o                         
  -5   0  11         87.67         86.57         4.87 o                         
  -3   0  11         63.77         62.62         2.78 o                         
  -1   0  11        231.22        204.23         2.65 o                         
   1   0  11       1682.61       1830.27        15.32 o                         
   3   0  11         11.75         12.18         1.33 o                         
   5   0  11         14.54         13.95         3.06 o                         
   7   0  11          0.03         -2.02         4.12 o                         
  -7   1  11         29.41         26.17         3.54 o                         
  -6   1  11         22.62         20.37         2.59 o                         
  -5   1  11         46.45         45.90         2.61 o                         
  -4   1  11        107.33        100.94         2.63 o                         
  -3   1  11          0.03         -0.76         0.76 o                         
  -2   1  11          4.41          8.29         0.63 o                         
  -1   1  11        121.47        122.30         1.61 o                         
   0   1  11         23.29         22.56         1.05 o                         
   1   1  11        883.13        873.23         5.35 o                         
   2   1  11        368.28        355.12         2.94 o                         
   3   1  11          0.59         -0.65         0.75 o                         
   4   1  11        179.77        185.81         3.30 o                         
   5   1  11        434.69        437.15         5.90 o                         
   6   1  11         44.91         43.88         3.55 o                         
   7   1  11          1.33         -1.33         2.49 o                         
  -7   2  11         14.27         20.04         4.41 o                         
  -6   2  11         62.21         59.61         3.73 o                         
  -5   2  11        112.55        110.27         3.59 o                         
  -4   2  11         37.60         37.05         1.95 o                         
  -3   2  11        353.75        338.50         3.43 o                         
  -2   2  11         89.98         90.73         1.42 o                         
  -1   2  11        471.76        480.37         3.44 o                         
   0   2  11         31.25         34.34         2.09 o                         
   1   2  11        356.59        463.14         3.76 o                         
   2   2  11         12.85         20.92         0.97 o                         
   3   2  11        137.37        137.90         2.32 o                         
   4   2  11         25.20         28.19         1.37 o                         
   5   2  11         37.43         38.02         2.38 o                         
   6   2  11         11.10          9.33         2.41 o                         
   7   2  11          1.36          1.90         2.56 o                         
  -7   3  11         11.35         12.73         3.22 o                         
  -6   3  11          1.21          0.46         3.16 o                         
  -5   3  11         93.05         95.08         3.30 o                         
  -4   3  11         92.45         91.54         2.45 o                         
  -3   3  11        313.64        292.26         3.11 o                         
  -2   3  11        336.97        338.78         2.98 o                         
  -1   3  11         32.67         26.48         0.89 o                         
   0   3  11       1079.95       1137.73         7.89 o                         
   1   3  11       1058.34       1049.06         6.50 o                         
   2   3  11        234.04        221.36         2.32 o                         
   3   3  11       1072.11       1044.06         7.57 o                         
   4   3  11         41.19         44.92         1.69 o                         
   5   3  11        242.20        253.88         6.18 o                         
   6   3  11          4.74          5.15         2.19 o                         
   7   3  11         12.04         15.20         2.77 o                         
  -7   4  11        105.42        120.38         9.31 o                         
  -6   4  11        114.50        118.24         5.27 o                         
  -5   4  11         81.94         84.79         2.76 o                         
  -4   4  11        436.03        428.78         4.95 o                         
  -3   4  11       2523.19       2358.12        13.76 o                         
  -2   4  11        153.84        147.31         1.91 o                         
  -1   4  11        567.42        494.24         3.53 o                         
   0   4  11       1513.86       1526.45         9.88 o                         
   1   4  11       2976.31       3126.35        15.79 o                         
   2   4  11        663.82        653.79         4.89 o                         
   3   4  11         12.14         16.04         1.11 o                         
   4   4  11         86.65         81.19         2.41 o                         
   5   4  11         11.47         10.47         1.83 o                         
   6   4  11         12.61         16.24         2.81 o                         
   7   4  11         10.88         15.10         2.91 o                         
  -7   5  11          1.64          0.21         2.89 o                         
  -6   5  11         40.79         43.57         3.81 o                         
  -5   5  11         53.36         53.27         2.51 o                         
  -4   5  11        280.64        281.79         3.54 o                         
  -3   5  11        266.58        234.02         2.86 o                         
  -2   5  11         34.77         29.52         1.15 o                         
  -1   5  11         28.53         29.13         0.98 o                         
   0   5  11         97.06         85.25         1.68 o                         
   1   5  11         34.83         33.51         1.02 o                         
   2   5  11        861.78        850.82         6.14 o                         
   3   5  11         69.89         67.66         1.89 o                         
   4   5  11         27.73         24.30         1.46 o                         
   5   5  11          4.90          3.64         1.56 o                         
   6   5  11         18.44         19.14         2.63 o                         
   7   5  11          0.08          2.36         2.57 o                         
  -7   6  11          2.50          2.45         3.97 o                         
  -6   6  11         25.09         22.24         3.21 o                         
  -5   6  11        210.61        221.46         4.49 o                         
  -4   6  11        186.11        184.79         3.67 o                         
  -3   6  11         39.65         53.41         1.65 o                         
  -2   6  11       2315.29       2120.90        11.61 o                         
  -1   6  11         67.06         88.50         1.75 o                         
   0   6  11       1190.70       1172.14         7.51 o                         
   1   6  11          0.09         -0.51         0.55 o                         
   2   6  11        907.56        869.27         5.84 o                         
   3   6  11         59.17         58.35         1.77 o                         
   4   6  11          2.32          1.44         1.05 o                         
   5   6  11         78.50         84.43         3.21 o                         
   6   6  11          9.00         10.88         2.49 o                         
   7   6  11          0.02          0.55         3.11 o                         
  -7   7  11         48.93         59.08         6.69 o                         
  -6   7  11          1.20         -0.40         2.61 o                         
  -5   7  11         16.96         16.04         1.97 o                         
  -4   7  11        290.29        284.06         4.07 o                         
  -3   7  11          3.65          3.07         0.92 o                         
  -2   7  11        514.27        498.41         4.04 o                         
  -1   7  11        631.60        617.72         4.31 o                         
   0   7  11        256.99        270.36         2.62 o                         
   1   7  11       1509.00       1514.49         8.62 o                         
   2   7  11        162.80        159.10         2.39 o                         
   3   7  11        361.17        353.82         3.82 o                         
   4   7  11        234.73        238.47         3.65 o                         
   5   7  11         23.85         23.48         2.30 o                         
   6   7  11         16.31         15.20         3.20 o                         
   7   7  11          0.56          3.98         3.92 o                         
  -6   8  11          0.05         -1.10         2.73 o                         
  -5   8  11          1.77         -1.57         1.57 o                         
  -4   8  11        196.28        202.09         3.54 o                         
  -3   8  11        324.25        313.61         3.58 o                         
  -2   8  11          8.94         -0.47         0.70 o                         
  -1   8  11        763.01        756.77         5.16 o                         
   0   8  11       1011.54       1010.62         6.30 o                         
   1   8  11       1377.86       1322.35         7.67 o                         
   2   8  11         54.46         55.74         1.61 o                         
   3   8  11          6.41          4.33         1.04 o                         
   4   8  11          8.33          6.70         1.28 o                         
   5   8  11        154.51        151.15         4.16 o                         
   6   8  11         43.93         46.77         3.47 o                         
  -6   9  11          3.36          2.97         2.87 o                         
  -5   9  11         39.20         42.66         2.67 o                         
  -4   9  11         16.36         16.57         1.60 o                         
  -3   9  11          0.90         -0.94         0.94 o                         
  -2   9  11       1759.48       1626.38         9.42 o                         
  -1   9  11         90.39         92.02         1.74 o                         
   0   9  11        623.36        597.14         4.22 o                         
   1   9  11         19.96         18.47         0.97 o                         
   2   9  11        829.09        813.89         5.85 o                         
   3   9  11        128.71        127.24         2.84 o                         
   4   9  11          0.04         -1.08         1.15 o                         
   5   9  11          5.57          5.09         1.81 o                         
   6   9  11          1.64          0.64         2.58 o                         
  -6  10  11         14.30         13.81         3.21 o                         
  -5  10  11          1.94         -2.06         2.06 o                         
  -4  10  11        253.14        249.54         4.18 o                         
  -3  10  11        200.24        209.84         3.31 o                         
  -2  10  11        128.10        142.15         2.46 o                         
  -1  10  11        616.00        616.93         4.82 o                         
   0  10  11       2042.79       2008.55        10.31 o                         
   1  10  11       1391.30       1375.97         8.01 o                         
   2  10  11        436.90        417.20         3.92 o                         
   3  10  11         62.17         62.25         2.17 o                         
   4  10  11          2.04          2.05         1.25 o                         
   5  10  11         21.11         16.91         2.40 o                         
   6  10  11         29.97         29.49         3.33 o                         
  -6  11  11         25.24         18.37         4.02 o                         
  -5  11  11          0.35          0.32         1.97 o                         
  -4  11  11          1.89          0.66         1.45 o                         
  -3  11  11       1234.08       1197.91         8.80 o                         
  -2  11  11         56.11         44.35         1.65 o                         
  -1  11  11       2055.01       1998.06        11.63 o                         
   0  11  11        293.41        263.43         2.66 o                         
   1  11  11        380.91        377.23         3.59 o                         
   2  11  11        192.60        193.63         2.65 o                         
   3  11  11          0.01         -1.07         1.07 o                         
   4  11  11          0.50          0.32         1.36 o                         
   5  11  11         19.74         22.24         2.60 o                         
   6  11  11          1.75         -2.39         2.44 o                         
  -6  12  11          8.27          3.32         2.77 o                         
  -5  12  11          9.83          8.93         2.17 o                         
  -4  12  11         44.41         36.79         2.25 o                         
  -3  12  11         44.67         46.80         2.07 o                         
  -2  12  11        451.26        463.08         4.88 o                         
  -1  12  11         11.01         13.26         1.08 o                         
   0  12  11        715.38        724.70         5.25 o                         
   1  12  11        360.03        341.39         3.56 o                         
   2  12  11         72.05         74.85         1.97 o                         
   3  12  11          5.42          4.98         1.27 o                         
   4  12  11         42.51         38.15         2.34 o                         
   5  12  11          2.22          4.09         2.10 o                         
   6  12  11         52.59         53.47         4.04 o                         
  -6  13  11          2.83          1.37         3.13 o                         
  -5  13  11        178.16        175.77         5.58 o                         
  -4  13  11          0.66         -0.84         1.47 o                         
  -3  13  11          5.45          3.22         1.36 o                         
  -2  13  11        514.29        521.87         4.90 o                         
  -1  13  11         78.70         84.26         2.11 o                         
   0  13  11         97.53        104.67         2.30 o                         
   1  13  11        190.94        188.78         2.84 o                         
   2  13  11        229.90        229.96         3.03 o                         
   3  13  11         82.82         83.56         2.66 o                         
   4  13  11         36.89         39.56         2.52 o                         
   5  13  11         15.10         15.89         2.58 o                         
   6  13  11          0.73          0.26         2.73 o                         
  -6  14  11         27.76         25.55         4.11 o                         
  -5  14  11         33.90         34.64         3.30 o                         
  -4  14  11          0.34          0.94         1.55 o                         
  -3  14  11         72.63         66.64         2.47 o                         
  -2  14  11         82.52         94.06         2.47 o                         
  -1  14  11        670.59        657.56         5.40 o                         
   0  14  11        105.54        110.48         2.49 o                         
   1  14  11        652.46        628.27         5.38 o                         
   2  14  11          2.28          1.65         1.04 o                         
   3  14  11        158.75        159.00         3.64 o                         
   4  14  11          9.22         10.02         1.93 o                         
   5  14  11         16.01          8.45         2.47 o                         
   6  14  11         18.06         14.42         3.73 o                         
  -6  15  11         35.55         46.70         4.46 o                         
  -5  15  11          1.79         -1.72         2.36 o                         
  -4  15  11         88.61         93.14         3.49 o                         
  -3  15  11         28.87         30.64         1.98 o                         
  -2  15  11        384.67        378.09         4.48 o                         
  -1  15  11        272.71        277.75         3.53 o                         
   0  15  11         22.04         18.56         1.48 o                         
   1  15  11          7.08          4.30         1.10 o                         
   2  15  11         44.57         43.89         1.79 o                         
   3  15  11        164.26        170.50         3.99 o                         
   4  15  11         78.48         78.06         3.70 o                         
   5  15  11          3.73          3.97         2.46 o                         
   6  15  11          1.57          0.77         2.87 o                         
  -5  16  11         11.43         10.36         2.78 o                         
  -4  16  11        194.07        198.78         4.97 o                         
  -3  16  11          5.57          4.37         1.57 o                         
  -2  16  11        448.38        451.11         5.21 o                         
  -1  16  11          6.03          4.46         1.26 o                         
   0  16  11        454.13        458.81         5.53 o                         
   1  16  11        132.27        138.84         2.99 o                         
   2  16  11         24.61         26.74         1.68 o                         
   3  16  11         32.12         37.83         2.47 o                         
   4  16  11         71.05         68.31         3.60 o                         
   5  16  11         16.36         13.72         2.76 o                         
  -5  17  11          2.55         -0.45         2.50 o                         
  -4  17  11        148.62        150.52         5.01 o                         
  -3  17  11         83.46         83.76         2.99 o                         
  -2  17  11          5.14          2.82         1.44 o                         
  -1  17  11        167.78        176.05         3.78 o                         
   0  17  11          0.33          0.86         1.33 o                         
   1  17  11        312.82        314.46         4.30 o                         
   2  17  11        439.40        439.16         5.06 o                         
   3  17  11         24.04         24.95         2.24 o                         
   4  17  11        149.38        155.26         5.38 o                         
   5  17  11         12.76         12.25         2.75 o                         
  -5  18  11          0.56         -2.82         2.82 o                         
  -4  18  11        106.21        110.85         4.86 o                         
  -3  18  11         15.64         15.66         2.06 o                         
  -2  18  11          3.52          6.85         1.62 o                         
  -1  18  11         35.09         35.36         2.17 o                         
   0  18  11         72.55         71.56         2.79 o                         
   1  18  11         85.14         95.45         2.99 o                         
   2  18  11        175.82        170.63         3.79 o                         
   3  18  11          9.07          9.49         2.00 o                         
   4  18  11         22.52         21.55         3.02 o                         
   5  18  11          4.79          1.19         2.83 o                         
  -5  19  11          0.07          1.43         3.23 o                         
  -4  19  11         16.48         18.24         2.97 o                         
  -3  19  11         85.72         87.67         3.60 o                         
  -2  19  11         19.55         17.74         2.07 o                         
  -1  19  11          2.54          1.94         1.56 o                         
   0  19  11        461.81        470.57         5.92 o                         
   1  19  11        157.36        162.28         4.13 o                         
   2  19  11         96.45         89.86         3.18 o                         
   3  19  11         95.12         95.09         4.46 o                         
   4  19  11         24.57         22.67         3.06 o                         
   5  19  11         77.65         75.78         5.77 o                         
  -5  20  11          1.64          0.06         3.22 o                         
  -4  20  11         20.71         21.03         3.46 o                         
  -3  20  11         15.31         15.06         2.53 o                         
  -2  20  11          4.65         -1.55         1.69 o                         
  -1  20  11          3.33          3.71         1.77 o                         
   0  20  11          0.26         -1.52         1.52 o                         
   1  20  11         73.00         78.01         3.13 o                         
   2  20  11         20.61         19.67         2.20 o                         
   3  20  11         14.24         13.77         2.64 o                         
   4  20  11          6.05          4.20         2.59 o                         
  -4  21  11         29.00         28.84         3.90 o                         
  -3  21  11         11.69          6.38         2.50 o                         
  -2  21  11         33.92         34.21         2.83 o                         
  -1  21  11         27.71         28.62         2.41 o                         
   0  21  11        108.18        113.21         3.82 o                         
   1  21  11        148.78        142.43         4.44 o                         
   2  21  11          3.45          3.89         2.14 o                         
   3  21  11         27.04         22.33         3.16 o                         
   4  21  11         72.12         73.14         4.64 o                         
  -4  22  11          0.66          0.58         3.35 o                         
  -3  22  11         53.30         58.13         3.98 o                         
  -2  22  11         19.41         17.57         2.70 o                         
  -1  22  11         33.57         35.18         2.78 o                         
   0  22  11         10.11         12.71         2.15 o                         
   1  22  11         12.49         14.51         2.29 o                         
   2  22  11         36.91         34.24         3.17 o                         
   3  22  11         27.29         22.04         4.08 o                         
   4  22  11          6.65          1.00         3.16 o                         
  -4  23  11         56.58         75.89        16.15 o                         
  -3  23  11          1.90          0.22         2.81 o                         
  -2  23  11         22.82         21.42         2.95 o                         
  -1  23  11        138.89        142.50         5.49 o                         
   0  23  11          2.67          1.27         2.27 o                         
   1  23  11         57.44         52.08         3.47 o                         
   2  23  11        416.24        421.14        12.46 o                         
   3  23  11          1.75         -1.76         2.71 o                         
  -3  24  11          3.06          1.44         3.20 o                         
  -2  24  11        139.59        139.90         7.01 o                         
  -1  24  11         57.82         58.94         4.06 o                         
   0  24  11         72.78         75.04         4.63 o                         
   1  24  11         66.91         69.63         5.35 o                         
   2  24  11         38.02         39.81         3.82 o                         
   3  24  11         26.36         23.91         4.39 o                         
  -3  25  11          0.89          1.85         3.47 o                         
  -2  25  11         59.12         54.45         4.52 o                         
  -1  25  11         24.85         27.50         3.22 o                         
   0  25  11          0.04         -2.14         2.52 o                         
   1  25  11         31.22         28.77         3.64 o                         
   2  25  11         51.08         42.76         4.28 o                         
   3  25  11         52.49         56.42         5.26 o                         
  -2  26  11          0.46         -2.09         3.00 o                         
  -1  26  11         93.36         92.61         5.66 o                         
   0  26  11         31.85         40.75         4.20 o                         
   1  26  11         65.86         66.34         6.84 o                         
   2  26  11         26.45         24.49         4.04 o                         
  -1  27  11         29.13         25.77         4.09 o                         
   0  27  11         15.76         10.29         3.44 o                         
   1  27  11          4.92          6.67         3.34 o                         
  -6   0  12         88.05         93.46         6.25 o                         
  -4   0  12         10.30         10.58         1.95 o                         
  -2   0  12       5792.04       5529.53        34.56 o                         
   0   0  12       2504.30       2516.28        21.34 o                         
   2   0  12       1894.13       1930.87        14.59 o                         
   4   0  12         86.05         88.85         3.46 o                         
   6   0  12         14.86         13.29         4.16 o                         
  -7   1  12         53.61         58.14         4.30 o                         
  -6   1  12         80.85         88.75         4.22 o                         
  -5   1  12          2.70         -1.01         1.59 o                         
  -4   1  12          3.34          2.48         1.15 o                         
  -3   1  12          2.89          1.62         0.86 o                         
  -2   1  12        426.32        410.02         3.08 o                         
  -1   1  12         13.36         10.57         0.70 o                         
   0   1  12        151.60        141.69         1.91 o                         
   1   1  12          5.08          8.97         0.62 o                         
   2   1  12        320.15        335.47         2.97 o                         
   3   1  12          0.18          1.19         0.86 o                         
   4   1  12         27.06         24.89         1.52 o                         
   5   1  12          0.64          0.94         1.54 o                         
   6   1  12          4.47          4.24         2.14 o                         
   7   1  12          0.32         -1.39         2.55 o                         
  -7   2  12          1.82         -2.63         2.63 o                         
  -6   2  12         93.91         91.61         6.51 o                         
  -5   2  12          7.52          4.76         1.79 o                         
  -4   2  12         25.38         25.55         1.64 o                         
  -3   2  12        483.27        471.42         4.25 o                         
  -2   2  12        343.43        346.04         2.86 o                         
  -1   2  12       1132.34       1114.49         6.50 o                         
   0   2  12         10.03          4.37         0.71 o                         
   1   2  12       1329.24       1303.54         7.74 o                         
   2   2  12        311.46        303.40         2.89 o                         
   3   2  12        466.56        460.94         4.41 o                         
   4   2  12          1.04          1.92         0.99 o                         
   5   2  12        146.83        152.45         4.12 o                         
   6   2  12          0.48          0.93         2.07 o                         
   7   2  12         16.21         18.37         3.17 o                         
  -7   3  12         97.03         92.88         4.96 o                         
  -6   3  12          0.16         -2.29         2.29 o                         
  -5   3  12         96.52        103.23         3.10 o                         
  -4   3  12        128.07        126.36         2.92 o                         
  -3   3  12        171.82        151.44         2.50 o                         
  -2   3  12       1464.72       1430.64         8.26 o                         
  -1   3  12         24.02         26.25         0.95 o                         
   0   3  12        439.85        481.74         4.24 o                         
   1   3  12       1535.92       1660.93         9.31 o                         
   2   3  12        247.80        234.16         2.74 o                         
   3   3  12        453.12        439.30         4.45 o                         
   4   3  12          6.53          6.84         1.60 o                         
   5   3  12         35.06         38.15         2.51 o                         
   6   3  12         58.63         57.04         3.52 o                         
   7   3  12          0.88          2.92         2.64 o                         
  -7   4  12         87.64         97.43         5.34 o                         
  -6   4  12         18.35         19.05         3.09 o                         
  -5   4  12         83.90         91.88         3.02 o                         
  -4   4  12         62.70         67.69         2.31 o                         
  -3   4  12         64.20         47.00         1.61 o                         
  -2   4  12       1288.78       1151.25         7.20 o                         
  -1   4  12        539.65        591.15         3.92 o                         
   0   4  12         46.29         32.35         1.43 o                         
   1   4  12       2289.88       2325.02        12.17 o                         
   2   4  12        274.60        261.64         2.78 o                         
   3   4  12        204.38        198.76         2.96 o                         
   4   4  12         73.74         73.69         2.44 o                         
   5   4  12         37.14         37.85         2.54 o                         
   6   4  12          4.25          7.73         2.28 o                         
   7   4  12          0.03          1.12         2.51 o                         
  -7   5  12         10.15          6.26         3.54 o                         
  -6   5  12         37.76         34.61         3.59 o                         
  -5   5  12        117.39        117.18         3.59 o                         
  -4   5  12        118.62        126.01         2.89 o                         
  -3   5  12        129.35        131.85         2.41 o                         
  -2   5  12        221.54        225.90         2.47 o                         
  -1   5  12        163.94        167.56         1.96 o                         
   0   5  12         36.86         37.54         1.25 o                         
   1   5  12        199.04        179.68         2.00 o                         
   2   5  12        708.20        666.10         5.23 o                         
   3   5  12         89.11         87.83         2.33 o                         
   4   5  12        182.86        182.29         3.47 o                         
   5   5  12        103.60        102.18         3.49 o                         
   6   5  12         78.50         86.58         4.81 o                         
   7   5  12          7.03          8.75         2.86 o                         
  -7   6  12          2.20         -3.00         3.00 o                         
  -6   6  12          0.56          0.55         2.41 o                         
  -5   6  12         43.84         45.28         2.56 o                         
  -4   6  12         50.39         42.98         1.82 o                         
  -3   6  12          4.27         12.06         1.11 o                         
  -2   6  12         80.39        113.23         2.30 o                         
  -1   6  12         23.36         21.60         0.93 o                         
   0   6  12        726.79        743.26         5.28 o                         
   1   6  12         37.30         47.47         1.37 o                         
   2   6  12        580.24        570.82         4.58 o                         
   3   6  12         10.95         12.26         1.13 o                         
   4   6  12         59.25         61.20         2.25 o                         
   5   6  12         11.83         14.08         2.00 o                         
   6   6  12          2.10          0.60         2.23 o                         
   7   6  12          7.74          6.55         3.17 o                         
  -6   7  12        109.22        112.45         7.79 o                         
  -5   7  12        269.94        273.02         5.30 o                         
  -4   7  12        265.83        262.15         3.71 o                         
  -3   7  12        247.65        255.61         3.20 o                         
  -2   7  12         22.83         22.63         1.14 o                         
  -1   7  12        459.21        458.61         3.60 o                         
   0   7  12        130.62        127.48         1.77 o                         
   1   7  12        940.98        928.70         5.96 o                         
   2   7  12        301.11        285.59         3.04 o                         
   3   7  12         95.04         86.47         2.24 o                         
   4   7  12        144.96        149.79         3.24 o                         
   5   7  12        383.23        382.83         5.75 o                         
   6   7  12         75.79         73.70         4.11 o                         
  -6   8  12        113.38        113.03         5.89 o                         
  -5   8  12         55.35         55.03         3.37 o                         
  -4   8  12        133.16        131.63         3.06 o                         
  -3   8  12        466.54        440.79         4.39 o                         
  -2   8  12          2.68          5.22         0.85 o                         
  -1   8  12         69.91         93.22         1.92 o                         
   0   8  12        131.63        133.66         1.88 o                         
   1   8  12        653.13        643.44         4.65 o                         
   2   8  12        100.60        105.49         2.18 o                         
   3   8  12         65.02         69.16         2.10 o                         
   4   8  12          1.09          1.96         1.25 o                         
   5   8  12         48.70         49.00         2.76 o                         
   6   8  12          9.43         12.39         2.72 o                         
  -6   9  12         18.01         15.41         3.40 o                         
  -5   9  12         70.78         68.06         3.64 o                         
  -4   9  12         12.33         11.09         1.48 o                         
  -3   9  12       1275.23       1191.60         8.43 o                         
  -2   9  12        440.64        432.36         3.84 o                         
  -1   9  12         29.36         24.20         1.13 o                         
   0   9  12        302.42        293.87         2.77 o                         
   1   9  12         86.72         87.66         1.67 o                         
   2   9  12        502.59        490.57         4.44 o                         
   3   9  12       1291.63       1301.69         9.24 o                         
   4   9  12          0.07         -0.10         1.16 o                         
   5   9  12         25.80         33.46         2.52 o                         
   6   9  12         55.21         50.28         3.93 o                         
  -6  10  12         30.95         32.04         3.82 o                         
  -5  10  12         82.25         85.64         3.96 o                         
  -4  10  12         37.37         38.39         2.14 o                         
  -3  10  12        160.61        165.31         3.12 o                         
  -2  10  12         83.91         91.73         2.13 o                         
  -1  10  12        514.18        457.74         3.99 o                         
   0  10  12         43.49         44.38         1.26 o                         
   1  10  12         90.80         95.05         2.01 o                         
   2  10  12          5.17          4.57         0.98 o                         
   3  10  12          6.73          7.90         1.28 o                         
   4  10  12         20.26         18.13         1.65 o                         
   5  10  12         29.59         31.17         2.80 o                         
   6  10  12          8.63         10.04         2.73 o                         
  -6  11  12         23.50         23.52         3.54 o                         
  -5  11  12         16.35          8.93         2.28 o                         
  -4  11  12        910.30        910.35         8.52 o                         
  -3  11  12         21.13         24.74         1.58 o                         
  -2  11  12        551.75        558.04         4.90 o                         
  -1  11  12        158.44        144.51         2.44 o                         
   0  11  12        186.76        180.69         2.21 o                         
   1  11  12          1.35          0.44         0.79 o                         
   2  11  12       1406.48       1355.51         8.89 o                         
   3  11  12         29.19         30.00         1.72 o                         
   4  11  12        416.36        425.99         5.13 o                         
   5  11  12          2.16          2.11         2.15 o                         
   6  11  12         23.78         28.51         3.42 o                         
  -6  12  12          8.27          9.26         3.34 o                         
  -5  12  12        212.67        205.57         6.21 o                         
  -4  12  12         41.57         42.80         2.42 o                         
  -3  12  12         21.28         17.99         1.54 o                         
  -2  12  12        180.35        178.33         3.32 o                         
  -1  12  12         73.17         79.83         2.04 o                         
   0  12  12          0.02         -0.58         0.76 o                         
   1  12  12        205.26        205.35         2.75 o                         
   2  12  12        449.38        450.99         4.42 o                         
   3  12  12          2.02          0.51         1.19 o                         
   4  12  12          9.19          9.84         1.67 o                         
   5  12  12         41.83         45.56         3.66 o                         
   6  12  12         13.87          8.33         3.12 o                         
  -6  13  12         81.49         86.90         5.72 o                         
  -5  13  12         42.75         50.45         3.59 o                         
  -4  13  12         42.36         39.84         2.36 o                         
  -3  13  12        247.25        242.55         4.02 o                         
  -2  13  12        212.30        207.70         3.27 o                         
  -1  13  12         37.01         38.10         1.55 o                         
   0  13  12         37.90         35.92         1.51 o                         
   1  13  12         20.88         20.49         1.34 o                         
   2  13  12         32.51         32.32         1.61 o                         
   3  13  12        358.33        357.86         4.61 o                         
   4  13  12         88.87         91.48         3.35 o                         
   5  13  12         55.88         61.56         4.07 o                         
   6  13  12         24.06         27.22         3.73 o                         
  -6  14  12         42.35         44.12         4.94 o                         
  -5  14  12         76.40         74.16         4.25 o                         
  -4  14  12         46.01         47.48         2.46 o                         
  -3  14  12        139.54        129.95         3.38 o                         
  -2  14  12          3.13          4.14         1.23 o                         
  -1  14  12        331.46        329.35         3.66 o                         
   0  14  12          4.47          4.83         1.15 o                         
   1  14  12         23.17         26.91         1.49 o                         
   2  14  12        231.27        224.48         3.43 o                         
   3  14  12         67.18         73.22         2.67 o                         
   4  14  12         53.07         63.71         2.98 o                         
   5  14  12          5.77          0.67         2.55 o                         
   6  14  12          0.02         -1.27         2.79 o                         
  -6  15  12        106.14        102.28         6.20 o                         
  -5  15  12         13.40         13.74         2.92 o                         
  -4  15  12         63.64         63.06         3.00 o                         
  -3  15  12        393.84        394.65         5.44 o                         
  -2  15  12         38.74         41.68         1.98 o                         
  -1  15  12          6.15          3.84         1.13 o                         
   0  15  12         92.38         86.53         2.61 o                         
   1  15  12         23.39         25.00         1.53 o                         
   2  15  12        240.47        238.50         3.71 o                         
   3  15  12        199.37        199.18         4.20 o                         
   4  15  12        126.64        122.14         4.30 o                         
   5  15  12         69.41         68.08         3.95 o                         
   6  15  12          3.76          1.12         3.01 o                         
  -5  16  12         38.42         38.81         3.58 o                         
  -4  16  12          2.64          2.35         1.89 o                         
  -3  16  12        202.00        198.74         4.48 o                         
  -2  16  12         90.99         86.28         2.80 o                         
  -1  16  12        342.69        350.01         4.39 o                         
   0  16  12        678.13        679.94         8.37 o                         
   1  16  12        143.61        152.13         3.25 o                         
   2  16  12          0.10         -0.74         1.26 o                         
   3  16  12        114.56        112.71         3.59 o                         
   4  16  12         38.81         37.26         3.09 o                         
   5  16  12          2.78          2.00         2.45 o                         
  -5  17  12         12.92          7.32         2.72 o                         
  -4  17  12        119.83        122.52         5.18 o                         
  -3  17  12          7.32          5.41         1.68 o                         
  -2  17  12         74.15         78.40         2.85 o                         
  -1  17  12        621.34        622.74         6.24 o                         
   0  17  12          2.25          0.76         1.41 o                         
   1  17  12        100.45        109.47         3.01 o                         
   2  17  12        114.11        112.36         3.16 o                         
   3  17  12        162.79        162.79         4.48 o                         
   4  17  12         13.22         12.60         2.75 o                         
   5  17  12          2.63          1.94         2.44 o                         
  -5  18  12         57.16         67.84         4.88 o                         
  -4  18  12         17.26         17.07         2.75 o                         
  -3  18  12          5.06          2.28         1.86 o                         
  -2  18  12        386.37        382.87         5.39 o                         
  -1  18  12        334.79        333.65         4.86 o                         
   0  18  12        189.28        185.44         4.26 o                         
   1  18  12        174.72        175.98         4.37 o                         
   2  18  12        280.55        281.86         4.70 o                         
   3  18  12         11.63          7.24         2.30 o                         
   4  18  12          3.63          3.02         2.45 o                         
   5  18  12          6.68          0.75         2.87 o                         
  -5  19  12          1.75          2.10         3.26 o                         
  -4  19  12          5.80          5.43         2.65 o                         
  -3  19  12         90.99         97.11         3.88 o                         
  -2  19  12         73.74         78.78         3.23 o                         
  -1  19  12          0.57         -0.34         1.53 o                         
   0  19  12        123.64        124.50         3.63 o                         
   1  19  12         37.47         42.43         2.45 o                         
   2  19  12         13.22         11.45         1.94 o                         
   3  19  12          0.74         -1.97         1.97 o                         
   4  19  12          5.50          4.77         2.59 o                         
   5  19  12          3.86          7.58         2.98 o                         
  -4  20  12         20.25         22.48         3.36 o                         
  -3  20  12         93.09         90.24         4.20 o                         
  -2  20  12          3.83          4.08         1.95 o                         
  -1  20  12        464.51        470.06         6.71 o                         
   0  20  12         46.89         44.66         2.57 o                         
   1  20  12        525.61        534.06         6.93 o                         
   2  20  12          0.28          1.25         1.87 o                         
   3  20  12         92.92         98.20         6.36 o                         
   4  20  12          2.00          0.31         2.58 o                         
  -4  21  12          2.93          5.27         3.22 o                         
  -3  21  12         47.75         52.66         3.66 o                         
  -2  21  12         22.99         20.40         2.83 o                         
  -1  21  12         41.54         38.06         2.62 o                         
   0  21  12          6.22          2.21         1.89 o                         
   1  21  12          2.41          1.51         1.86 o                         
   2  21  12         14.68         14.93         2.52 o                         
   3  21  12         14.74          7.77         3.07 o                         
   4  21  12          0.31          1.38         2.76 o                         
  -4  22  12          1.34         -1.26         3.13 o                         
  -3  22  12         15.56         11.98         2.81 o                         
  -2  22  12         77.07         81.60         4.37 o                         
  -1  22  12         48.34         54.19         3.46 o                         
   0  22  12        156.93        153.85         5.13 o                         
   1  22  12          1.70          3.66         2.09 o                         
   2  22  12        371.01        374.81         8.22 o                         
   3  22  12          0.89         -0.83         2.72 o                         
   4  22  12         30.66         37.33         4.42 o                         
  -3  23  12         75.79         89.80         7.07 o                         
  -2  23  12         10.38          9.27         2.76 o                         
  -1  23  12         34.37         30.30         3.19 o                         
   0  23  12         41.02         43.34         3.32 o                         
   1  23  12          6.88          6.36         2.36 o                         
   2  23  12         53.09         46.89         4.58 o                         
   3  23  12         34.21         36.62         4.55 o                         
  -3  24  12         22.38         18.79         4.25 o                         
  -2  24  12         85.70         89.53         4.79 o                         
  -1  24  12          0.20          0.77         2.40 o                         
   0  24  12         29.47         24.62         3.34 o                         
   1  24  12         77.14         82.22         4.23 o                         
   2  24  12         51.53         51.96         5.11 o                         
   3  24  12         41.19         40.02         4.90 o                         
  -2  25  12         12.70         19.52         3.70 o                         
  -1  25  12          1.74          1.17         2.59 o                         
   0  25  12          6.53          2.44         2.73 o                         
   1  25  12          9.25         10.48         2.83 o                         
   2  25  12          6.86          5.66         3.15 o                         
  -2  26  12         30.81         30.05         4.11 o                         
  -1  26  12         72.53         70.19         6.99 o                         
   0  26  12          0.11         -2.80         2.80 o                         
   1  26  12         69.01         70.70         6.25 o                         
   2  26  12         15.75         17.17         3.88 o                         
   0  27  12          0.40          2.70         3.16 o                         
  -7   0  13          1.79          2.56         3.98 o                         
  -5   0  13         55.40         54.84         4.11 o                         
  -3   0  13         24.19         19.60         1.81 o                         
  -1   0  13        182.13        190.41         2.81 o                         
   1   0  13        184.18        202.25         2.75 o                         
   3   0  13         97.32        103.89         4.45 o                         
   5   0  13        285.25        282.02         7.51 o                         
   7   0  13          1.63          7.18         4.19 o                         
  -7   1  13          5.01          6.82         3.02 o                         
  -6   1  13        166.75        168.24         7.79 o                         
  -5   1  13         69.45         68.15         3.21 o                         
  -4   1  13        501.64        489.71         5.52 o                         
  -3   1  13        149.40        144.10         2.73 o                         
  -2   1  13       3594.35       3435.89        16.38 o                         
  -1   1  13       3148.49       3119.47        16.07 o                         
   0   1  13       1111.20       1137.37         7.05 o                         
   1   1  13         32.97         38.33         1.08 o                         
   2   1  13        201.93        194.08         2.41 o                         
   3   1  13         15.15         13.26         1.34 o                         
   4   1  13        483.47        491.93         6.35 o                         
   5   1  13        208.65        207.38         5.57 o                         
   6   1  13        144.21        170.40         8.72 o                         
   7   1  13          7.51          2.79         2.86 o                         
  -7   2  13          9.57          7.07         3.01 o                         
  -6   2  13         17.32         16.23         2.94 o                         
  -5   2  13         10.30         12.31         2.04 o                         
  -4   2  13         73.23         74.34         2.50 o                         
  -3   2  13          2.01          0.32         0.87 o                         
  -2   2  13        935.08        909.73         5.77 o                         
  -1   2  13        142.47        143.33         1.99 o                         
   0   2  13          0.01         -0.49         0.56 o                         
   1   2  13          5.40          2.65         0.62 o                         
   2   2  13         20.32         16.17         1.01 o                         
   3   2  13          8.97          7.19         1.08 o                         
   4   2  13          2.63         -1.07         1.15 o                         
   5   2  13         58.44         54.12         2.95 o                         
   6   2  13         79.54         87.23         4.17 o                         
   7   2  13          5.62          6.89         2.77 o                         
  -7   3  13          7.38          7.38         2.96 o                         
  -6   3  13         43.28         38.38         3.75 o                         
  -5   3  13        159.28        157.53         3.86 o                         
  -4   3  13         64.47         58.51         2.30 o                         
  -3   3  13       2223.24       2176.08        13.07 o                         
  -2   3  13        400.20        385.72         3.71 o                         
  -1   3  13         79.80         99.57         1.65 o                         
   0   3  13        271.25        311.15         2.87 o                         
   1   3  13        178.68        195.67         2.15 o                         
   2   3  13         44.41         50.20         1.56 o                         
   3   3  13        591.84        579.18         5.60 o                         
   4   3  13         13.52         13.74         1.46 o                         
   5   3  13         16.10         19.50         2.15 o                         
   6   3  13         18.79         16.25         2.94 o                         
   7   3  13         33.32         35.34         3.64 o                         
  -7   4  13          2.18          3.05         3.00 o                         
  -6   4  13        135.21        132.23         5.80 o                         
  -5   4  13          3.54          4.23         1.69 o                         
  -4   4  13        285.23        269.48         3.98 o                         
  -3   4  13         70.20         79.00         2.09 o                         
  -2   4  13          0.62          3.91         0.77 o                         
  -1   4  13        688.16        684.88         4.44 o                         
   0   4  13          0.09          1.29         0.64 o                         
   1   4  13        128.42        133.65         1.82 o                         
   2   4  13        277.29        299.84         3.24 o                         
   3   4  13        161.15        162.62         3.30 o                         
   4   4  13          3.27          3.09         1.23 o                         
   5   4  13          0.12         -0.35         1.65 o                         
   6   4  13          2.48          0.00         2.56 o                         
   7   4  13          0.88          0.82         2.65 o                         
  -7   5  13         15.40         19.29         3.99 o                         
  -6   5  13         70.13         62.36         4.76 o                         
  -5   5  13         37.12         38.81         2.42 o                         
  -4   5  13        455.65        437.76         4.94 o                         
  -3   5  13        185.17        169.00         2.93 o                         
  -2   5  13        528.33        511.49         4.11 o                         
  -1   5  13        134.56        133.09         1.78 o                         
   0   5  13         58.92         66.46         1.60 o                         
   1   5  13         13.87         18.00         0.91 o                         
   2   5  13          0.03         -0.42         0.77 o                         
   3   5  13         51.92         50.26         1.88 o                         
   4   5  13        110.44        113.67         2.97 o                         
   5   5  13         83.79         89.42         3.84 o                         
   6   5  13         86.68         91.75         4.56 o                         
   7   5  13          1.62          0.54         2.80 o                         
  -6   6  13         81.90         82.56         4.96 o                         
  -5   6  13        258.64        256.80         5.35 o                         
  -4   6  13        202.46        195.41         3.47 o                         
  -3   6  13         91.98         82.97         2.16 o                         
  -2   6  13       1150.50       1112.77         6.99 o                         
  -1   6  13         24.73         24.64         0.99 o                         
   0   6  13        631.45        585.81         4.42 o                         
   1   6  13        363.08        357.47         3.15 o                         
   2   6  13       1934.53       1939.07        11.78 o                         
   3   6  13        113.44        107.56         2.55 o                         
   4   6  13          4.91          4.25         1.28 o                         
   5   6  13          6.17          5.29         1.60 o                         
   6   6  13         11.78         12.85         2.72 o                         
  -6   7  13          0.70         -1.30         2.71 o                         
  -5   7  13        122.64        134.76         4.31 o                         
  -4   7  13        110.65        115.49         2.91 o                         
  -3   7  13        181.28        177.83         2.87 o                         
  -2   7  13         59.56         68.77         1.75 o                         
  -1   7  13         78.79         53.51         1.33 o                         
   0   7  13          1.87          0.25         0.63 o                         
   1   7  13         25.64         29.58         1.13 o                         
   2   7  13         96.20         97.10         2.66 o                         
   3   7  13         17.67         16.13         1.34 o                         
   4   7  13        217.40        222.57         4.09 o                         
   5   7  13         10.55         15.27         1.94 o                         
   6   7  13         17.69         15.33         2.77 o                         
  -6   8  13         72.55         68.43         4.89 o                         
  -5   8  13         18.23         16.34         2.31 o                         
  -4   8  13         95.68         98.40         2.74 o                         
  -3   8  13        360.38        356.68         3.95 o                         
  -2   8  13        259.37        255.93         2.94 o                         
  -1   8  13       2745.47       2568.41        13.22 o                         
   0   8  13         93.90        104.93         1.79 o                         
   1   8  13       2896.00       2799.99        14.79 o                         
   2   8  13         37.63         36.07         1.47 o                         
   3   8  13        633.00        621.55         5.61 o                         
   4   8  13          0.01         -1.25         1.25 o                         
   5   8  13          4.92          1.57         1.73 o                         
   6   8  13          5.31          3.18         2.56 o                         
  -6   9  13         20.49         22.82         4.62 o                         
  -5   9  13         52.91         48.70         3.14 o                         
  -4   9  13         50.86         51.46         2.19 o                         
  -3   9  13          5.26          5.67         1.17 o                         
  -2   9  13         38.33         35.57         1.47 o                         
  -1   9  13         58.48         46.39         1.49 o                         
   0   9  13          9.71         10.07         0.85 o                         
   1   9  13        397.90        394.09         3.68 o                         
   2   9  13        108.10        101.33         2.33 o                         
   3   9  13        162.94        161.60         3.13 o                         
   4   9  13         86.20         83.24         2.78 o                         
   5   9  13          5.74         -1.25         1.93 o                         
   6   9  13          6.16          8.50         2.82 o                         
  -6  10  13         85.38         90.42         5.33 o                         
  -5  10  13          2.59          2.42         2.27 o                         
  -4  10  13          0.14         -0.34         1.37 o                         
  -3  10  13         43.75         48.89         1.93 o                         
  -2  10  13        294.32        284.88         3.25 o                         
  -1  10  13        359.77        402.32         3.86 o                         
   0  10  13        287.25        279.24         2.84 o                         
   1  10  13          6.78          6.55         0.89 o                         
   2  10  13        408.81        404.90         4.22 o                         
   3  10  13         12.65         11.21         1.36 o                         
   4  10  13          5.48          4.12         1.46 o                         
   5  10  13          9.26          6.09         2.19 o                         
   6  10  13         22.05         19.11         3.16 o                         
  -6  11  13          0.70          0.91         2.85 o                         
  -5  11  13          1.51          0.95         2.19 o                         
  -4  11  13         98.38         99.68         3.16 o                         
  -3  11  13         57.14         60.02         2.19 o                         
  -2  11  13          0.06         -0.17         0.91 o                         
  -1  11  13         28.00         33.23         1.42 o                         
   0  11  13         40.31         43.69         1.45 o                         
   1  11  13        747.44        719.23         5.35 o                         
   2  11  13          8.46          5.29         1.11 o                         
   3  11  13        140.10        141.99         3.22 o                         
   4  11  13         17.95         15.51         1.70 o                         
   5  11  13          8.53          7.70         2.57 o                         
   6  11  13          0.01         -0.50         2.58 o                         
  -6  12  13         73.45         81.26         5.56 o                         
  -5  12  13         15.07         10.91         2.67 o                         
  -4  12  13          1.20         -1.52         1.52 o                         
  -3  12  13         76.84         81.45         2.59 o                         
  -2  12  13        825.12        816.67         6.62 o                         
  -1  12  13        224.67        222.85         2.97 o                         
   0  12  13       2599.40       2543.93        14.45 o                         
   1  12  13          8.11          8.01         1.00 o                         
   2  12  13        878.84        840.71         6.86 o                         
   3  12  13         72.91         72.34         2.42 o                         
   4  12  13        244.12        242.66         4.44 o                         
   5  12  13          4.21          0.59         2.46 o                         
   6  12  13         16.22          8.51         3.07 o                         
  -6  13  13         30.85         27.03         4.11 o                         
  -5  13  13         50.22         41.06         3.42 o                         
  -4  13  13         14.86         16.29         1.93 o                         
  -3  13  13         15.55         12.57         1.60 o                         
  -2  13  13         43.90         43.00         1.87 o                         
  -1  13  13          1.00         -0.12         0.94 o                         
   0  13  13         19.65         21.27         1.49 o                         
   1  13  13         24.88         28.56         1.46 o                         
   2  13  13         10.27          9.16         1.42 o                         
   3  13  13         32.49         35.44         1.91 o                         
   4  13  13         27.31         29.60         2.24 o                         
   5  13  13         29.55         25.85         3.35 o                         
   6  13  13          0.01          0.63         2.73 o                         
  -6  14  13          3.97          0.10         3.12 o                         
  -5  14  13         34.26         34.88         3.45 o                         
  -4  14  13         29.54         29.84         2.37 o                         
  -3  14  13         28.50         27.97         2.03 o                         
  -2  14  13         98.51        103.69         2.76 o                         
  -1  14  13       1348.08       1352.34         9.23 o                         
   0  14  13          3.85          3.72         1.39 o                         
   1  14  13       1186.97       1150.57         8.18 o                         
   2  14  13         84.10         86.84         2.55 o                         
   3  14  13        233.04        251.87         4.25 o                         
   4  14  13          4.82          2.90         1.94 o                         
   5  14  13         93.01         93.55         5.03 o                         
   6  14  13          2.90          1.59         2.83 o                         
  -5  15  13         17.72         16.42         3.07 o                         
  -4  15  13         46.15         50.24         2.84 o                         
  -3  15  13        269.07        269.54         4.72 o                         
  -2  15  13         16.11         14.94         1.60 o                         
  -1  15  13         57.17         66.78         2.18 o                         
   0  15  13          5.51          6.74         1.44 o                         
   1  15  13         79.22         84.41         2.47 o                         
   2  15  13        177.27        174.28         3.80 o                         
   3  15  13        252.30        260.60         4.68 o                         
   4  15  13         72.38         73.98         3.55 o                         
   5  15  13          7.03          8.73         3.06 o                         
  -5  16  13         64.99         74.17         4.46 o                         
  -4  16  13          7.06          6.59         2.14 o                         
  -3  16  13         42.33         38.71         2.41 o                         
  -2  16  13          0.09         -1.08         1.36 o                         
  -1  16  13          1.70          2.65         1.28 o                         
   0  16  13        142.00        134.98         4.87 o                         
   1  16  13         26.20         25.41         1.77 o                         
   2  16  13        380.85        380.33         4.91 o                         
   3  16  13          0.05         -1.66         1.66 o                         
   4  16  13         15.46         18.43         2.61 o                         
   5  16  13         57.55         55.90         4.09 o                         
  -5  17  13         10.44         13.74         3.42 o                         
  -4  17  13         67.54         58.56         3.82 o                         
  -3  17  13          0.09         -1.45         1.62 o                         
  -2  17  13        207.37        214.07         4.55 o                         
  -1  17  13          1.49          2.49         1.37 o                         
   0  17  13          6.04          4.37         1.62 o                         
   1  17  13         28.28         29.47         2.07 o                         
   2  17  13          0.89         -0.18         1.40 o                         
   3  17  13         33.63         35.26         2.66 o                         
   4  17  13         25.67         24.11         3.15 o                         
   5  17  13          0.15         -2.61         2.72 o                         
  -5  18  13         89.28         81.49         5.61 o                         
  -4  18  13          0.91         -0.56         2.32 o                         
  -3  18  13          0.11          1.97         1.93 o                         
  -2  18  13         49.84         50.75         2.65 o                         
  -1  18  13        103.81        107.00         3.22 o                         
   0  18  13         47.74         47.99         2.55 o                         
   1  18  13         26.00         26.17         2.10 o                         
   2  18  13          0.02         -0.66         1.41 o                         
   3  18  13          0.37          0.27         2.19 o                         
   4  18  13          8.72          8.85         2.72 o                         
   5  18  13          0.02          1.92         3.09 o                         
  -5  19  13        121.35        128.73         6.25 o                         
  -4  19  13          0.62         -2.77         2.77 o                         
  -3  19  13        645.09        661.20         9.82 o                         
  -2  19  13         30.18         30.84         2.45 o                         
  -1  19  13        367.99        377.62         5.58 o                         
   0  19  13         17.19         19.00         2.05 o                         
   1  19  13          1.36          1.23         1.64 o                         
   2  19  13          9.37          8.77         1.87 o                         
   3  19  13         54.12         57.54         5.12 o                         
   4  19  13          4.49          1.76         2.64 o                         
   5  19  13         49.75         49.52         5.57 o                         
  -4  20  13         93.99         93.08         5.55 o                         
  -3  20  13         33.20         37.33         3.26 o                         
  -2  20  13          0.63          2.04         1.99 o                         
  -1  20  13         10.85         12.26         2.04 o                         
   0  20  13         29.75         29.68         2.56 o                         
   1  20  13          1.93          2.20         1.82 o                         
   2  20  13          2.07          1.77         2.01 o                         
   3  20  13         11.33          8.34         2.80 o                         
   4  20  13          2.21          1.94         2.60 o                         
  -4  21  13         31.94         27.79         3.90 o                         
  -3  21  13         76.56         77.24         4.41 o                         
  -2  21  13        235.76        248.25         6.89 o                         
  -1  21  13         28.83         31.81         2.77 o                         
   0  21  13          7.72          4.74         1.98 o                         
   1  21  13         12.56         12.66         2.25 o                         
   2  21  13          5.60          4.69         2.38 o                         
   3  21  13         97.03        101.33         5.84 o                         
   4  21  13         17.56         13.85         3.50 o                         
  -4  22  13         28.97         31.07         4.46 o                         
  -3  22  13         77.22         91.15         5.05 o                         
  -2  22  13        126.30        135.56         6.42 o                         
  -1  22  13         57.56         61.04         4.05 o                         
   0  22  13        261.72        270.72         7.50 o                         
   1  22  13          0.97          0.75         2.15 o                         
   2  22  13          0.79          0.84         2.34 o                         
   3  22  13          6.26          5.72         2.97 o                         
   4  22  13         33.12         35.56         4.32 o                         
  -3  23  13         45.90         63.46         5.30 o                         
  -2  23  13        188.96        189.72         6.44 o                         
  -1  23  13         27.16         25.25         3.31 o                         
   0  23  13         43.04         47.57         3.40 o                         
   1  23  13         21.58         24.36         2.98 o                         
   2  23  13         17.23         13.52         3.12 o                         
   3  23  13         14.76         12.81         4.04 o                         
  -3  24  13          3.15          3.45         3.77 o                         
  -2  24  13        354.80        389.62         8.60 o                         
  -1  24  13          7.44          8.49         2.98 o                         
   0  24  13         10.09          8.48         2.73 o                         
   1  24  13          1.00          4.28         2.54 o                         
   2  24  13         52.56         61.31         5.22 o                         
   3  24  13         19.24         13.62         5.58 o                         
  -2  25  13          8.02          4.95         3.34 o                         
  -1  25  13         73.49         70.16         4.92 o                         
   0  25  13          2.66          4.22         2.80 o                         
   1  25  13          2.96          2.05         2.67 o                         
   2  25  13          0.25         -1.92         2.91 o                         
  -1  26  13        150.49        144.95         9.26 o                         
   0  26  13          7.70         11.60         3.48 o                         
   1  26  13         21.62         22.22         3.78 o                         
  -6   0  14        294.50        291.28        15.47 o                         
  -4   0  14         78.91         77.88         3.64 o                         
  -2   0  14       1168.76       1159.36         9.07 o                         
   0   0  14       4603.33       4602.06        33.94 o                         
   2   0  14       2399.25       2304.15        18.07 o                         
   4   0  14         30.42         32.52         2.71 o                         
   6   0  14         92.70         85.86         8.13 o                         
  -7   1  14          5.10         11.40         3.15 o                         
  -6   1  14        126.83        117.81         6.37 o                         
  -5   1  14         20.29         20.67         1.93 o                         
  -4   1  14          2.31          2.27         1.29 o                         
  -3   1  14        267.62        261.29         3.52 o                         
  -2   1  14        206.87        198.51         2.25 o                         
  -1   1  14         56.85         42.51         1.28 o                         
   0   1  14          3.61          4.91         0.69 o                         
   1   1  14          1.65          0.31         0.53 o                         
   2   1  14        248.54        283.70         2.94 o                         
   3   1  14         58.60         58.44         2.00 o                         
   4   1  14         32.83         39.70         2.24 o                         
   5   1  14         13.85         14.22         2.32 o                         
   6   1  14          0.46         -2.20         2.20 o                         
   7   1  14          3.91          2.78         2.73 o                         
  -7   2  14         35.72         34.19         3.72 o                         
  -6   2  14         24.32         26.59         3.77 o                         
  -5   2  14         25.97         27.39         2.16 o                         
  -4   2  14         19.63         19.52         1.68 o                         
  -3   2  14        173.37        166.54         2.90 o                         
  -2   2  14          4.55          1.47         0.66 o                         
  -1   2  14       3826.33       3688.61        19.24 o                         
   0   2  14        443.90        448.06         4.08 o                         
   1   2  14       2225.32       2193.83        11.73 o                         
   2   2  14        256.94        239.46         2.65 o                         
   3   2  14        805.56        781.49         6.84 o                         
   4   2  14        132.79        136.84         3.51 o                         
   5   2  14          2.84          2.28         2.09 o                         
   6   2  14         35.96         39.34         3.41 o                         
   7   2  14          0.89         -0.10         2.57 o                         
  -7   3  14         11.80         10.58         3.12 o                         
  -6   3  14         25.88         18.26         3.08 o                         
  -5   3  14         56.53         58.38         3.14 o                         
  -4   3  14         26.23         25.29         1.79 o                         
  -3   3  14         99.06         92.98         2.27 o                         
  -2   3  14        690.88        662.95         4.71 o                         
  -1   3  14        565.46        539.48         4.14 o                         
   0   3  14        119.46        111.36         1.70 o                         
   1   3  14        157.16        169.11         2.08 o                         
   2   3  14       1304.31       1297.36         8.64 o                         
   3   3  14          0.50          1.35         1.07 o                         
   4   3  14         30.83         30.31         1.87 o                         
   5   3  14          2.44          3.03         1.80 o                         
   6   3  14         21.87         20.49         2.79 o                         
   7   3  14          9.11          5.79         3.08 o                         
  -7   4  14         39.88         45.07         4.71 o                         
  -6   4  14         34.13         36.24         3.79 o                         
  -5   4  14         69.12         74.04         3.24 o                         
  -4   4  14         37.05         38.67         2.09 o                         
  -3   4  14          0.49         -0.46         0.91 o                         
  -2   4  14          7.25          3.06         0.80 o                         
  -1   4  14        465.29        473.89         3.87 o                         
   0   4  14         82.47         98.54         1.68 o                         
   1   4  14        779.15        735.22         5.13 o                         
   2   4  14        346.37        329.74         3.50 o                         
   3   4  14        237.16        238.26         3.54 o                         
   4   4  14        157.83        162.29         3.57 o                         
   5   4  14          1.41          1.54         1.73 o                         
   6   4  14         14.33         19.95         3.01 o                         
  -6   5  14        201.00        199.48         9.91 o                         
  -5   5  14         96.60         96.18         3.53 o                         
  -4   5  14        289.07        273.16         3.99 o                         
  -3   5  14         37.99         38.40         1.65 o                         
  -2   5  14        809.34        707.75         5.18 o                         
  -1   5  14        139.10        123.37         1.83 o                         
   0   5  14         81.05         73.74         1.64 o                         
   1   5  14          5.15          8.77         0.79 o                         
   2   5  14         55.49         51.58         1.70 o                         
   3   5  14        208.90        203.73         3.27 o                         
   4   5  14         58.76         61.81         2.39 o                         
   5   5  14          7.03          4.48         1.55 o                         
   6   5  14          0.07          0.97         2.46 o                         
  -6   6  14        126.13        124.93         6.13 o                         
  -5   6  14          0.14          1.67         1.80 o                         
  -4   6  14         43.88         44.85         2.04 o                         
  -3   6  14          6.59          5.85         1.05 o                         
  -2   6  14         38.28         28.25         1.26 o                         
  -1   6  14          7.63         13.54         0.87 o                         
   0   6  14        720.24        697.75         5.54 o                         
   1   6  14         19.31         21.71         1.05 o                         
   2   6  14        466.72        463.77         4.33 o                         
   3   6  14         53.04         55.27         2.09 o                         
   4   6  14        107.96        111.74         3.23 o                         
   5   6  14          0.02         -0.51         1.44 o                         
   6   6  14          0.64         -2.35         2.35 o                         
  -6   7  14          7.93          6.28         3.12 o                         
  -5   7  14        294.54        311.43         6.35 o                         
  -4   7  14        125.99        132.42         3.34 o                         
  -3   7  14        293.97        292.17         3.55 o                         
  -2   7  14        443.46        454.41         4.04 o                         
  -1   7  14       1860.15       1636.10         9.06 o                         
   0   7  14        143.08        147.33         2.14 o                         
   1   7  14        111.71        108.63         2.02 o                         
   2   7  14        372.74        359.40         3.80 o                         
   3   7  14          0.07         -1.01         1.01 o                         
   4   7  14         35.23         38.07         2.11 o                         
   5   7  14         52.67         57.42         2.78 o                         
   6   7  14         59.04         53.07         3.91 o                         
  -6   8  14          0.49         -2.76         2.76 o                         
  -5   8  14         11.12          8.31         2.35 o                         
  -4   8  14         12.12         12.78         1.60 o                         
  -3   8  14         61.06         64.26         2.06 o                         
  -2   8  14        184.39        123.63         2.36 o                         
  -1   8  14        285.76        259.19         2.74 o                         
   0   8  14          4.54          5.34         0.76 o                         
   1   8  14        192.33        177.57         2.31 o                         
   2   8  14        118.56        122.53         2.60 o                         
   3   8  14        464.75        460.49         4.92 o                         
   4   8  14        108.16        107.34         3.67 o                         
   5   8  14         39.71         42.29         2.95 o                         
   6   8  14         20.64         18.13         3.07 o                         
  -6   9  14          6.25          7.83         3.11 o                         
  -5   9  14         73.62         70.71         3.57 o                         
  -4   9  14         99.14        102.89         2.92 o                         
  -3   9  14       1271.03       1238.75         9.04 o                         
  -2   9  14        138.64        130.29         2.54 o                         
  -1   9  14        249.68        301.76         3.20 o                         
   0   9  14          6.91          7.43         0.87 o                         
   1   9  14        585.04        584.36         4.69 o                         
   2   9  14        351.42        348.14         3.98 o                         
   3   9  14         31.83         34.28         1.79 o                         
   4   9  14         92.57        101.44         3.06 o                         
   5   9  14         83.04         86.05         3.87 o                         
   6   9  14         86.89         95.15         5.92 o                         
  -6  10  14         13.96         16.70         3.43 o                         
  -5  10  14          0.10         -2.15         2.15 o                         
  -4  10  14          1.12          0.10         1.42 o                         
  -3  10  14          7.46          5.23         1.20 o                         
  -2  10  14        160.96        138.51         2.69 o                         
  -1  10  14        274.00        237.60         3.00 o                         
   0  10  14        382.44        387.85         3.55 o                         
   1  10  14         20.49         15.46         1.14 o                         
   2  10  14          0.84         -0.76         1.00 o                         
   3  10  14        382.88        388.65         4.62 o                         
   4  10  14         16.33         14.18         1.77 o                         
   5  10  14          6.74          6.81         2.33 o                         
   6  10  14          4.78          6.44         2.87 o                         
  -6  11  14         72.50         67.33         5.83 o                         
  -5  11  14         77.24         83.98         6.11 o                         
  -4  11  14        412.13        406.73         5.45 o                         
  -3  11  14        120.31        118.33         2.92 o                         
  -2  11  14       1243.29       1206.11         8.79 o                         
  -1  11  14          1.92          2.59         0.96 o                         
   0  11  14         78.76         95.71         2.15 o                         
   1  11  14        247.34        234.91         2.99 o                         
   2  11  14        213.37        217.70         3.25 o                         
   3  11  14        120.66        118.60         3.02 o                         
   4  11  14        211.12        232.75         4.76 o                         
   5  11  14          0.08          1.54         2.85 o                         
   6  11  14          3.29          2.41         2.87 o                         
  -6  12  14          1.03         -1.65         2.98 o                         
  -5  12  14          0.26         -2.40         2.40 o                         
  -4  12  14          3.00          3.53         1.64 o                         
  -3  12  14          0.56          0.20         1.25 o                         
  -2  12  14        455.63        454.51         4.72 o                         
  -1  12  14          0.08         -0.30         0.96 o                         
   0  12  14        315.73        308.26         3.76 o                         
   1  12  14          5.05          6.77         1.05 o                         
   2  12  14        166.70        171.84         3.11 o                         
   3  12  14          1.80         -1.11         1.21 o                         
   4  12  14         36.30         37.59         2.33 o                         
   5  12  14         52.91         56.65         4.01 o                         
   6  12  14          3.97          2.06         3.57 o                         
  -6  13  14         17.32         17.35         3.77 o                         
  -5  13  14        173.40        167.83         6.10 o                         
  -4  13  14         87.62         89.31         3.43 o                         
  -3  13  14        114.01        119.29         3.18 o                         
  -2  13  14        227.28        214.22         3.48 o                         
  -1  13  14        766.12        784.38         6.31 o                         
   0  13  14        167.65        170.13         3.41 o                         
   1  13  14         91.76         97.48         2.67 o                         
   2  13  14        119.20        116.11         2.86 o                         
   3  13  14         44.26         47.26         2.17 o                         
   4  13  14         28.03         30.51         2.29 o                         
   5  13  14         32.24         44.73         4.66 o                         
   6  13  14          1.27          3.55         2.95 o                         
  -6  14  14         37.83         36.81         4.55 o                         
  -5  14  14         68.08         72.45         5.44 o                         
  -4  14  14        253.92        268.55         6.67 o                         
  -3  14  14          6.08          6.03         1.61 o                         
  -2  14  14         36.43         41.20         1.90 o                         
  -1  14  14         50.31         52.33         2.00 o                         
   0  14  14        189.01        200.50         3.75 o                         
   1  14  14        161.30        169.44         3.22 o                         
   2  14  14         75.39         72.94         2.43 o                         
   3  14  14         71.23         75.61         2.72 o                         
   4  14  14          6.92          3.61         1.93 o                         
   5  14  14         29.82         24.80         3.34 o                         
   6  14  14          0.34         -2.88         2.88 o                         
  -5  15  14        131.35        136.73         5.53 o                         
  -4  15  14          3.59          0.93         1.82 o                         
  -3  15  14        550.75        555.01         6.66 o                         
  -2  15  14         74.50         70.71         2.54 o                         
  -1  15  14        191.20        196.68         3.63 o                         
   0  15  14        119.95        128.73         3.45 o                         
   1  15  14         17.18         16.40         1.48 o                         
   2  15  14         22.72         19.30         1.67 o                         
   3  15  14         97.96         96.74         3.23 o                         
   4  15  14          5.26          3.71         2.07 o                         
   5  15  14          1.09          2.56         3.17 o                         
  -5  16  14          9.34         13.82         3.02 o                         
  -4  16  14         26.99         26.89         2.79 o                         
  -3  16  14          0.05          2.34         1.63 o                         
  -2  16  14         28.28         30.37         2.01 o                         
  -1  16  14         61.50         58.33         2.29 o                         
   0  16  14        467.09        465.11         5.92 o                         
   1  16  14          2.12          2.07         1.28 o                         
   2  16  14          0.10          1.64         1.39 o                         
   3  16  14         39.87         42.71         2.47 o                         
   4  16  14         42.57         43.86         3.47 o                         
   5  16  14          4.29          4.19         2.94 o                         
  -5  17  14         21.90         21.97         3.76 o                         
  -4  17  14         21.91         24.67         2.88 o                         
  -3  17  14         59.84         65.16         3.70 o                         
  -2  17  14        160.78        164.67         3.94 o                         
  -1  17  14         43.67         52.85         2.33 o                         
   0  17  14         22.95         26.78         2.20 o                         
   1  17  14         58.80         55.99         2.97 o                         
   2  17  14         18.36         19.52         1.90 o                         
   3  17  14          9.85         10.62         2.14 o                         
   4  17  14         11.16         10.77         2.68 o                         
   5  17  14         54.70         58.48         7.07 o                         
  -5  18  14          2.57          2.11         3.03 o                         
  -4  18  14         52.42         52.48         3.70 o                         
  -3  18  14          5.20          2.69         1.98 o                         
  -2  18  14         77.76         79.68         3.22 o                         
  -1  18  14         90.81         95.55         3.10 o                         
   0  18  14        457.33        452.66         6.19 o                         
   1  18  14         42.48         42.76         2.58 o                         
   2  18  14        400.05        403.30         5.65 o                         
   3  18  14         17.53         19.09         2.67 o                         
   4  18  14          2.46          1.15         2.47 o                         
   5  18  14          1.43          1.75         3.21 o                         
  -4  19  14         16.62         19.75         3.09 o                         
  -3  19  14         14.30         12.10         2.55 o                         
  -2  19  14          0.10         -1.10         1.77 o                         
  -1  19  14         33.90         31.46         2.54 o                         
   0  19  14          3.63          2.82         1.69 o                         
   1  19  14         39.07         37.68         3.36 o                         
   2  19  14         56.78         54.09         2.95 o                         
   3  19  14         39.23         38.87         3.53 o                         
   4  19  14          5.28          3.39         2.67 o                         
  -4  20  14         22.24         20.31         3.59 o                         
  -3  20  14          0.65          1.03         2.31 o                         
  -2  20  14          1.04          0.11         1.94 o                         
  -1  20  14        244.88        235.37         6.86 o                         
   0  20  14         56.71         55.10         2.77 o                         
   1  20  14        730.89        735.79         8.97 o                         
   2  20  14         38.10         31.60         3.21 o                         
   3  20  14        156.87        153.64         7.17 o                         
   4  20  14          1.44          3.44         2.84 o                         
  -4  21  14          0.00          1.54         3.07 o                         
  -3  21  14          1.82          3.37         2.62 o                         
  -2  21  14          1.12          1.10         2.32 o                         
  -1  21  14         25.92         29.31         2.80 o                         
   0  21  14          1.79          0.97         1.83 o                         
   1  21  14          3.70          4.58         1.96 o                         
   2  21  14         86.46         83.51         4.43 o                         
   3  21  14          1.94          1.45         2.72 o                         
   4  21  14          1.87         -0.87         4.12 o                         
  -4  22  14          7.23          5.83         3.56 o                         
  -3  22  14          0.57          0.40         2.74 o                         
  -2  22  14         81.14         76.66         4.32 o                         
  -1  22  14         63.15         58.00         5.19 o                         
   0  22  14        680.74        711.14         9.79 o                         
   1  22  14         35.87         38.49         3.25 o                         
   2  22  14        284.87        302.35         9.79 o                         
   3  22  14         58.72         57.35         5.29 o                         
  -3  23  14          1.41         -1.23         3.28 o                         
  -2  23  14          9.56          8.93         2.85 o                         
  -1  23  14        117.88        108.07         5.18 o                         
   0  23  14          1.50          0.02         2.31 o                         
   1  23  14         91.86        100.21         4.39 o                         
   2  23  14         32.23         25.20         3.56 o                         
   3  23  14        122.37        140.09        12.90 o                         
  -3  24  14         30.47         30.85         4.89 o                         
  -2  24  14         41.23         40.11         4.74 o                         
  -1  24  14        134.12        125.18         5.87 o                         
   0  24  14         10.68         10.22         2.69 o                         
   1  24  14         36.37         28.93         3.25 o                         
   2  24  14         29.16         28.88         4.79 o                         
   3  24  14        192.15        180.77        13.17 o                         
  -2  25  14         10.06          7.38         3.68 o                         
  -1  25  14         47.14         56.45         4.94 o                         
   0  25  14          1.93          0.03         2.83 o                         
   1  25  14          9.15          6.56         3.00 o                         
   2  25  14          4.07          2.91         3.57 o                         
  -1  26  14         53.73         59.67         6.87 o                         
   0  26  14          0.74         -1.03         3.05 o                         
   1  26  14         38.96         29.76         4.16 o                         
  -5   0  15        194.95        189.84         5.67 o                         
  -3   0  15         53.29         52.45         2.68 o                         
  -1   0  15       1824.61       1710.04        12.73 o                         
   1   0  15         16.40         20.05         1.24 o                         
   3   0  15        200.42        197.59         4.58 o                         
   5   0  15         15.41         23.08         3.50 o                         
  -6   1  15         31.47         31.06         4.10 o                         
  -5   1  15        489.81        500.59         6.45 o                         
  -4   1  15        554.62        542.99         6.76 o                         
  -3   1  15        334.61        327.78         4.07 o                         
  -2   1  15        450.76        453.85         3.68 o                         
  -1   1  15       4125.53       3996.91        19.56 o                         
   0   1  15        282.54        283.43         2.78 o                         
   1   1  15        223.25        232.06         2.24 o                         
   2   1  15        102.56        101.86         2.66 o                         
   3   1  15          0.54         -0.61         0.95 o                         
   4   1  15         17.43         20.04         1.74 o                         
   5   1  15          4.65          7.20         1.98 o                         
   6   1  15          1.13          4.80         2.51 o                         
  -6   2  15         43.93         47.26         3.94 o                         
  -5   2  15        158.44        166.98         4.34 o                         
  -4   2  15         57.79         57.57         2.33 o                         
  -3   2  15         47.50         40.50         1.72 o                         
  -2   2  15        293.03        273.96         2.84 o                         
  -1   2  15        606.30        624.93         4.39 o                         
   0   2  15         82.93         80.16         1.65 o                         
   1   2  15         51.98         50.45         1.42 o                         
   2   2  15         61.74         64.23         1.72 o                         
   3   2  15          7.03         10.49         1.25 o                         
   4   2  15        251.77        253.32         4.32 o                         
   5   2  15         13.95         14.89         2.19 o                         
   6   2  15         13.99         16.66         2.92 o                         
  -6   3  15          8.58          6.49         2.79 o                         
  -5   3  15        247.40        256.88         5.99 o                         
  -4   3  15         31.33         31.81         2.09 o                         
  -3   3  15       1137.39       1118.59         8.09 o                         
  -2   3  15          0.34          0.84         0.76 o                         
  -1   3  15       1167.72       1123.39         7.10 o                         
   0   3  15        717.24        687.37         4.96 o                         
   1   3  15          0.35          0.75         0.67 o                         
   2   3  15         58.15         56.97         1.74 o                         
   3   3  15          0.02          0.83         1.22 o                         
   4   3  15        187.86        188.62         3.93 o                         
   5   3  15        118.90        128.01         4.82 o                         
   6   3  15         26.81         25.44         2.93 o                         
  -6   4  15         70.58         61.98         4.26 o                         
  -5   4  15         16.06         17.02         1.68 o                         
  -4   4  15          4.97          5.18         1.43 o                         
  -3   4  15         47.96         52.95         1.96 o                         
  -2   4  15        125.01        140.80         2.44 o                         
  -1   4  15         59.77         59.48         1.70 o                         
   0   4  15        157.84        158.67         2.03 o                         
   1   4  15         41.98         46.02         1.39 o                         
   2   4  15        394.36        395.35         4.22 o                         
   3   4  15        693.60        686.14         6.74 o                         
   4   4  15         44.30         45.84         2.29 o                         
   5   4  15         78.14         82.82         2.98 o                         
   6   4  15         12.27         13.40         2.65 o                         
  -6   5  15          5.97          2.26         3.10 o                         
  -5   5  15         12.14         11.55         1.66 o                         
  -4   5  15        131.64        128.13         3.17 o                         
  -3   5  15        239.66        213.28         3.17 o                         
  -2   5  15        247.52        293.46         3.05 o                         
  -1   5  15         94.46         57.16         1.57 o                         
   0   5  15        291.66        316.06         2.92 o                         
   1   5  15         72.90         68.90         1.75 o                         
   2   5  15        108.73        114.44         2.89 o                         
   3   5  15         98.14        100.31         2.81 o                         
   4   5  15         26.50         30.74         2.12 o                         
   5   5  15          2.12          3.50         1.64 o                         
   6   5  15         21.30         14.83         3.30 o                         
  -6   6  15         72.71         70.93         4.96 o                         
  -5   6  15         19.10         18.33         1.93 o                         
  -4   6  15        403.30        406.03         4.96 o                         
  -3   6  15         16.45         12.36         1.29 o                         
  -2   6  15          5.15          9.99         0.99 o                         
  -1   6  15        343.82        317.91         3.02 o                         
   0   6  15        541.30        531.25         3.78 o                         
   1   6  15          4.23          4.30         0.81 o                         
   2   6  15       1113.81       1077.61         7.67 o                         
   3   6  15         66.41         66.16         2.37 o                         
   4   6  15        126.77        136.46         3.47 o                         
   5   6  15         27.98         33.50         2.42 o                         
   6   6  15         38.24         27.52         3.36 o                         
  -6   7  15         11.55         16.06         3.49 o                         
  -5   7  15        100.98        107.32         3.56 o                         
  -4   7  15        143.93        145.90         3.50 o                         
  -3   7  15        266.51        244.73         3.32 o                         
  -2   7  15        522.33        456.57         4.05 o                         
  -1   7  15        263.63        313.25         2.97 o                         
   0   7  15         14.26          9.55         0.82 o                         
   1   7  15        103.84        107.85         2.10 o                         
   2   7  15         21.89         22.30         1.36 o                         
   3   7  15        441.70        438.09         5.05 o                         
   4   7  15         51.67         50.71         2.51 o                         
   5   7  15          1.41          1.87         1.96 o                         
   6   7  15          0.01          0.21         2.32 o                         
  -6   8  15          0.03         -2.38         2.90 o                         
  -5   8  15        188.23        186.97         5.58 o                         
  -4   8  15         44.10         48.79         2.40 o                         
  -3   8  15          0.01         -0.47         1.02 o                         
  -2   8  15        414.42        353.97         3.64 o                         
  -1   8  15        148.98        151.65         2.34 o                         
   0   8  15         32.58         35.45         1.25 o                         
   1   8  15        541.98        517.41         4.53 o                         
   2   8  15        310.48        301.01         3.63 o                         
   3   8  15         34.95         37.12         1.88 o                         
   4   8  15        162.61        171.02         3.93 o                         
   5   8  15          4.11          6.51         2.15 o                         
   6   8  15          7.63          3.94         2.54 o                         
  -6   9  15         13.26         12.71         3.58 o                         
  -5   9  15          3.70          1.28         2.22 o                         
  -4   9  15        114.46        110.20         3.22 o                         
  -3   9  15         84.06         90.05         2.53 o                         
  -2   9  15        158.88        157.55         2.76 o                         
  -1   9  15        331.07        322.27         3.50 o                         
   0   9  15          5.13          1.50         0.82 o                         
   1   9  15         95.08         94.50         2.08 o                         
   2   9  15        359.05        351.31         4.07 o                         
   3   9  15          8.80         10.35         1.45 o                         
   4   9  15        110.10        109.91         3.34 o                         
   5   9  15          0.13         -1.72         1.98 o                         
   6   9  15         15.91          7.19         2.84 o                         
  -6  10  15         28.41         28.34         3.91 o                         
  -5  10  15         73.00         68.88         4.55 o                         
  -4  10  15         14.43         14.19         1.73 o                         
  -3  10  15         54.26         49.68         2.01 o                         
  -2  10  15          3.08          6.33         1.10 o                         
  -1  10  15         95.98         93.83         2.27 o                         
   0  10  15       1711.97       1616.77        10.18 o                         
   1  10  15        732.65        738.08         5.84 o                         
   2  10  15        150.34        149.11         3.08 o                         
   3  10  15        644.33        636.81         6.52 o                         
   4  10  15        270.39        281.89         4.57 o                         
   5  10  15         64.02         68.11         3.97 o                         
   6  10  15         11.43          9.49         3.26 o                         
  -6  11  15         21.99         18.68         3.82 o                         
  -5  11  15          3.61          1.72         2.73 o                         
  -4  11  15         15.98         14.07         1.79 o                         
  -3  11  15          6.24          4.64         1.31 o                         
  -2  11  15         47.39         50.37         2.01 o
[truncated: 302,943 more chars]
