# Supplementary material for: Structural adaptability and hy­dro­gen bonding in a dissymmetric pyrimidine thio­ether ligand
Source: Acta Crystallogr C Struct Chem. 2025 Oct 6;81(Pt 11):598–606. doi: 10.1107/S205322962500823X (PMC12587320; doi:10.1107/S205322962500823X)
Supplement: Supplementary file 4 [file c-81-00598-l1h-no3sup4.hkl]

data_l1h-no3                                                                    
_shelx_title ' b22073_0m_a.res in P2(1)/c'                                      
_shelx_refln_list_code          4                                               
_shelx_F_calc_maximum      805.93                                               
_exptl_crystal_F_000      1296.00                                               
_reflns_d_resolution_high  0.7188                                               
                                                                                
loop_                                                                           
 _space_group_symop_operation_xyz                                               
 'x, y, z'                                                                      
 '-x, y+1/2, -z+1/2'                                                            
 '-x, -y, -z'                                                                   
 'x, -y-1/2, z-1/2'                                                             
                                                                                
_cell_length_a    19.5413                                                       
_cell_length_b    18.0475                                                       
_cell_length_c     6.8513                                                       
_cell_angle_alpha  90.000                                                       
_cell_angle_beta   92.765                                                       
_cell_angle_gamma  90.000                                                       
                                                                                
_shelx_F_squared_multiplier     1.000                                           
                                                                                
loop_                                                                           
 _refln_index_h                                                                 
 _refln_index_k                                                                 
 _refln_index_l                                                                 
 _refln_F_squared_calc                                                          
 _refln_F_squared_meas                                                          
 _refln_F_squared_sigma                                                         
 _refln_observed_status                                                         
   1   0   0        163.09          6.02         8.02 o                         
   2   0   0         95.73         -0.47         2.15 o                         
   3   0   0        299.26        264.47        11.18 o                         
   4   0   0     100024.95     100542.84       789.87 o                         
   5   0   0        348.83        280.28        13.40 o                         
   6   0   0      41692.51      40347.29       343.00 o                         
   7   0   0        343.84        473.16        20.87 o                         
   8   0   0      76191.19      80222.39       787.23 o                         
   9   0   0        424.57        508.51        22.53 o                         
  10   0   0       5566.48       6554.31        91.43 o                         
  11   0   0        161.26        264.47        20.59 o                         
  12   0   0       7497.58       8554.67       110.25 o                         
  13   0   0         15.94         18.14        14.54 o                         
  14   0   0        883.55        841.07        41.51 o                         
  15   0   0        990.00        993.96        47.12 o                         
  16   0   0       5942.22       5772.64       111.86 o                         
  17   0   0       1469.57       1282.19        53.17 o                         
  18   0   0       2485.67       2027.41        70.46 o                         
  19   0   0         79.63         80.07        31.53 o                         
  20   0   0       4173.41       4074.29       104.96 o                         
  21   0   0       1699.66       1503.08        85.92 o                         
  22   0   0       1753.49       1405.38        92.95 o                         
  23   0   0        398.09        359.55        69.39 o                         
  24   0   0        708.53        915.24       120.01 o                         
  25   0   0          2.48         30.19        59.17 o                         
  26   0   0         51.80         40.64        60.52 o                         
  27   0   0        258.69        154.96        69.86 o                         
   1   1   0        109.73         -1.37         1.37 o                         
   3   1   0         63.09         26.46         5.18 o                         
   4   1   0        497.72        497.38        11.90 o                         
   5   1   0         46.73         61.37         7.97 o                         
   6   1   0        995.72        961.33        19.06 o                         
   7   1   0       1856.70       1747.84        22.64 o                         
   8   1   0        202.70        191.71        10.89 o                         
   9   1   0        628.02        871.38        22.28 o                         
  10   1   0        554.34        535.00        19.97 o                         
  11   1   0         81.04         82.95        12.97 o                         
  12   1   0        420.30        408.21        19.96 o                         
  13   1   0       3093.67       2745.75        40.94 o                         
  14   1   0        344.67        348.11        18.86 o                         
  15   1   0          3.83        -10.99        12.14 o                         
  16   1   0        448.71        520.65        29.51 o                         
  17   1   0       1047.26        960.63        33.83 o                         
  18   1   0        550.11        567.10        32.65 o                         
  19   1   0       1957.71       1915.59        59.09 o                         
  20   1   0       1517.08       1549.44        52.58 o                         
  21   1   0          1.71        -22.75        26.83 o                         
  22   1   0        151.04        147.34        35.66 o                         
  23   1   0         89.64         44.69        36.94 o                         
  24   1   0        155.78        118.88        42.98 o                         
  25   1   0        839.02        902.10        68.34 o                         
  26   1   0        402.11        487.91        59.77 o                         
  27   1   0        113.48        166.51        53.30 o                         
   0   2   0         78.58         -2.64         2.64 o                         
   2   2   0         89.09        110.48         7.19 o                         
   3   2   0         46.68         35.07         5.00 o                         
   4   2   0       4837.65       4706.57        33.53 o                         
   5   2   0        355.86        363.42        11.76 o                         
   6   2   0      13025.71      12525.21        88.52 o                         
   7   2   0        146.04        119.07        10.50 o                         
   8   2   0       2059.12       2003.44        27.33 o                         
   9   2   0        222.87        204.18        12.36 o                         
  10   2   0       1907.93       1932.08        29.61 o                         
  11   2   0        405.60        456.73        23.35 o                         
  12   2   0       3783.55       3501.04        44.74 o                         
  13   2   0        139.26         95.67        13.45 o                         
  14   2   0       2860.84       2718.88        41.95 o                         
  15   2   0         50.85         97.29        15.64 o                         
  16   2   0        787.29        874.02        30.41 o                         
  17   2   0       1144.94       1048.31        35.33 o                         
  18   2   0        676.80        597.13        37.82 o                         
  19   2   0        126.96         89.95        24.41 o                         
  20   2   0       4109.63       3982.95        85.05 o                         
  21   2   0         84.54        117.16        31.91 o                         
  22   2   0        481.57        568.64        54.07 o                         
  23   2   0        623.02        549.15        54.18 o                         
  24   2   0        436.47        430.73        52.54 o                         
  25   2   0        564.17        773.46        63.58 o                         
  26   2   0       1853.81       2074.76       146.28 o                         
  27   2   0        181.65        439.50        92.02 o                         
   1   3   0         15.74         10.78         4.58 o                         
   2   3   0       7903.67       8403.16        58.25 o                         
   3   3   0      13345.29      13144.47        86.08 o                         
   4   3   0       2585.51       2453.98        23.56 o                         
   5   3   0       3004.15       2902.32        27.92 o                         
   6   3   0       2067.63       1877.22        23.12 o                         
   7   3   0       1867.03       1545.97        24.31 o                         
   8   3   0         26.28         38.58         9.87 o                         
   9   3   0       3990.76       3968.77        44.25 o                         
  10   3   0         29.85         57.36        11.42 o                         
  11   3   0       2492.15       2685.13        36.44 o                         
  12   3   0       1590.25       1665.07        31.10 o                         
  13   3   0       3303.89       3473.60        44.84 o                         
  14   3   0        302.24        336.85        19.78 o                         
  15   3   0       1166.08       1288.70        35.47 o                         
  16   3   0        146.72        143.29        17.67 o                         
  17   3   0        986.39       1023.64        36.11 o                         
  18   3   0          8.82        -17.69        17.69 o                         
  19   3   0         47.49         19.57        23.07 o                         
  20   3   0        158.42        206.25        29.94 o                         
  21   3   0        435.87        499.08        49.01 o                         
  22   3   0        181.21        176.50        38.44 o                         
  23   3   0        312.42        291.80        69.47 o                         
  24   3   0          1.59         46.59        39.33 o                         
  25   3   0        165.06        146.97        46.06 o                         
  26   3   0          0.52        -42.69        42.69 o                         
   0   4   0       6359.60       6138.26        72.54 o                         
   1   4   0         14.15          6.96         5.04 o                         
   2   4   0        470.17        451.78        10.65 o                         
   3   4   0      31693.88      29440.70       182.95 o                         
   4   4   0       1385.36       1317.14        18.95 o                         
   5   4   0       1536.05       1433.62        21.33 o                         
   6   4   0        242.71        250.13        11.36 o                         
   7   4   0       4145.79       4422.06        40.33 o                         
   8   4   0         16.92         15.22         9.69 o                         
   9   4   0       1909.28       2097.50        30.76 o                         
  10   4   0        584.60        513.71        19.26 o                         
  11   4   0       4507.50       4308.17        49.99 o                         
  12   4   0         47.35         28.60        12.07 o                         
  13   4   0        159.30        145.46        14.62 o                         
  14   4   0        372.82        436.38        20.33 o                         
  15   4   0       4342.46       4574.50        59.02 o                         
  16   4   0         12.37         -7.72        14.03 o                         
  17   4   0        777.87        836.85        34.02 o                         
  18   4   0         80.68         85.49        21.57 o                         
  19   4   0        787.65        994.27        45.46 o                         
  20   4   0         37.59         -9.35        23.29 o                         
  21   4   0        509.52        488.41        38.60 o                         
  22   4   0         25.29         55.83        33.25 o                         
  23   4   0        916.90       1009.67        86.41 o                         
  24   4   0         48.40         62.74        40.54 o                         
  25   4   0          5.91         91.85        45.93 o                         
  26   4   0         45.24         24.83        48.50 o                         
   1   5   0        250.35        233.57         9.38 o                         
   2   5   0       1843.06       1627.86        18.91 o                         
   3   5   0        109.34        103.88         7.84 o                         
   4   5   0       2440.64       2240.33        26.05 o                         
   5   5   0        170.94        147.09        10.84 o                         
   6   5   0       1299.60       1216.90        24.03 o                         
   7   5   0        321.16        331.87        13.68 o                         
   8   5   0        222.73        201.40        12.11 o                         
   9   5   0         34.10         56.53        10.44 o                         
  10   5   0       1638.23       1465.73        29.30 o                         
  11   5   0        287.13        311.86        16.70 o                         
  12   5   0        131.03        136.59        14.39 o                         
  13   5   0        282.32        270.59        19.35 o                         
  14   5   0        770.51        677.51        25.81 o                         
  15   5   0        268.69        242.61        18.19 o                         
  16   5   0        338.03        319.61        21.98 o                         
  17   5   0        510.49        490.90        28.13 o                         
  18   5   0        241.14        275.96        26.68 o                         
  19   5   0        277.12        255.38        30.09 o                         
  20   5   0        108.62        114.59        28.35 o                         
  21   5   0        198.60        173.93        31.35 o                         
  22   5   0        376.29        289.40        41.07 o                         
  23   5   0          0.09        -35.50        35.50 o                         
  24   5   0         66.05        130.09        43.68 o                         
  25   5   0        133.33         79.34        51.77 o                         
  26   5   0         30.28         40.45        52.26 o                         
   0   6   0        137.49        141.60        17.71 o                         
   1   6   0       1492.02       1426.95        19.64 o                         
   2   6   0         57.27         53.09         7.53 o                         
   3   6   0        853.67       1005.59        17.07 o                         
   4   6   0          4.08         -4.27         7.14 o                         
   5   6   0      12643.31      13943.22       103.45 o                         
   6   6   0        651.82        580.11        18.20 o                         
   7   6   0       2610.92       2691.80        33.36 o                         
   8   6   0        166.66        168.22        12.97 o                         
   9   6   0        271.72        335.36        16.40 o                         
  10   6   0        214.97        175.37        13.44 o                         
  11   6   0        666.88        639.38        26.32 o                         
  12   6   0        247.71        263.87        17.32 o                         
  13   6   0       8091.92       7908.88        79.51 o                         
  14   6   0        193.82        251.98        18.94 o                         
  15   6   0         21.51         51.22        15.44 o                         
  16   6   0         64.56         51.72        16.96 o                         
  17   6   0        370.70        411.82        25.56 o                         
  18   6   0          0.03         29.28        20.32 o                         
  19   6   0         71.76         95.76        25.75 o                         
  20   6   0         13.31         42.66        26.14 o                         
  21   6   0        121.48        148.09        30.42 o                         
  22   6   0        141.57        157.49        37.20 o                         
  23   6   0        882.11        817.31        69.56 o                         
  24   6   0        126.41         59.23        47.66 o                         
  25   6   0        100.22         67.11        53.21 o                         
  26   6   0          2.82         -5.16        51.80 o                         
   1   7   0        195.97        242.96        12.51 o                         
   2   7   0       2692.21       2910.04        30.15 o                         
   3   7   0       2592.08       2590.54        27.92 o                         
   4   7   0      28158.60      30632.78       190.65 o                         
   5   7   0       2618.03       2658.68        31.98 o                         
   6   7   0      11695.92      12659.48        95.77 o                         
   7   7   0       1163.71       1155.13        25.33 o                         
   8   7   0       1123.45       1324.04        27.43 o                         
   9   7   0         68.58         48.45        11.56 o                         
  10   7   0       1006.72       1207.03        28.65 o                         
  11   7   0          1.50          9.60        11.29 o                         
  12   7   0      17058.55      16453.44       144.19 o                         
  13   7   0       2671.13       2676.33        45.93 o                         
  14   7   0       2806.52       2701.36        49.03 o                         
  15   7   0        260.63        297.29        24.13 o                         
  16   7   0      12206.89      11865.26       125.21 o                         
  17   7   0        956.80       1003.28        40.74 o                         
  18   7   0         92.12         69.52        29.88 o                         
  19   7   0          2.34         27.52        28.92 o                         
  20   7   0        102.13         55.40        28.20 o                         
  21   7   0        322.21        268.89        36.26 o                         
  22   7   0         56.77         68.70        44.77 o                         
  23   7   0          7.61         13.66        44.13 o                         
  24   7   0        581.05        588.45        80.56 o                         
  25   7   0        164.57        179.40        58.68 o                         
  26   7   0        241.45        288.93        62.91 o                         
   0   8   0        323.47        344.95        22.91 o                         
   1   8   0          4.96          1.24         9.88 o                         
   2   8   0         22.05          7.16         7.18 o                         
   3   8   0        262.80        258.05        11.13 o                         
   4   8   0       5350.69       5696.17        59.76 o                         
   5   8   0       2658.90       2670.23        32.02 o                         
   6   8   0        430.62        534.64        17.77 o                         
   7   8   0       1813.47       1960.84        29.96 o                         
   8   8   0       1015.72        956.12        31.61 o                         
   9   8   0        464.22        477.35        19.72 o                         
  10   8   0       1570.96       1598.19        36.58 o                         
  11   8   0       1017.91        941.75        31.62 o                         
  12   8   0       2782.73       2698.39        44.12 o                         
  13   8   0       1722.98       1607.74        40.30 o                         
  14   8   0       2311.66       2280.32        47.61 o                         
  15   8   0         21.03         35.91        19.01 o                         
  16   8   0       1033.81        990.61        42.98 o                         
  17   8   0       2966.97       2937.79        85.43 o                         
  18   8   0         53.14         58.95        26.62 o                         
  19   8   0         26.23          7.30        25.85 o                         
  20   8   0        129.81        174.28        35.08 o                         
  21   8   0        124.85        113.82        36.44 o                         
  22   8   0          0.34         49.56        60.08 o                         
  23   8   0          0.14        -24.34        57.19 o                         
  24   8   0        296.70        258.09        58.44 o                         
  25   8   0         10.39         51.66        55.94 o                         
   1   9   0       3619.61       3668.81        44.91 o                         
   2   9   0        903.14        796.28        20.42 o                         
   3   9   0         68.57         37.43         8.25 o                         
   4   9   0        140.50        196.51        11.45 o                         
   5   9   0        698.73        779.02        18.04 o                         
   6   9   0        430.93        398.19        17.13 o                         
   7   9   0        926.60       1068.40        24.99 o                         
   8   9   0       1274.03       1185.16        27.20 o                         
   9   9   0       1646.69       1655.63        32.10 o                         
  10   9   0        595.04        560.57        22.48 o                         
  11   9   0        577.96        597.07        23.64 o                         
  12   9   0        516.02        454.61        22.08 o                         
  13   9   0        601.38        567.38        27.11 o                         
  14   9   0       2686.63       2543.49        54.22 o                         
  15   9   0        667.94        681.31        43.63 o                         
  16   9   0       1762.76       1805.70        52.93 o                         
  17   9   0        466.56        464.40        32.95 o                         
  18   9   0         58.61         93.22        27.41 o                         
  19   9   0        348.33        419.22        39.25 o                         
  20   9   0       1708.20       1811.23        78.93 o                         
  21   9   0        105.32        100.11        35.52 o                         
  22   9   0       1457.39       1589.25        93.90 o                         
  23   9   0        376.76        427.22        61.92 o                         
  24   9   0        382.34        244.31       101.56 o                         
  25   9   0        304.77        327.58        73.15 o                         
   0  10   0      17727.57      17938.46       208.12 o                         
   1  10   0        917.70        955.34        26.00 o                         
   2  10   0       2215.32       2085.13        31.95 o                         
   3  10   0       2286.73       2322.52        29.05 o                         
   4  10   0       7307.23       7844.28        64.84 o                         
   5  10   0        216.14        252.90        13.25 o                         
   6  10   0         15.32         -6.95         9.24 o                         
   7  10   0        734.83        758.62        21.48 o                         
   8  10   0       3801.12       3504.49        50.00 o                         
   9  10   0       1145.55       1192.69        28.83 o                         
  10  10   0        203.51        227.80        16.17 o                         
  11  10   0        133.63        190.85        16.96 o                         
  12  10   0        530.58        465.54        22.92 o                         
  13  10   0        268.57        274.25        20.69 o                         
  14  10   0        647.79        699.04        33.98 o                         
  15  10   0         59.45        104.64        22.15 o                         
  16  10   0       3729.27       3923.83        72.20 o                         
  17  10   0        107.79         91.96        25.63 o                         
  18  10   0        385.22        364.38        35.80 o                         
  19  10   0         47.45         34.66        29.57 o                         
  20  10   0         69.40         79.84        41.71 o                         
  21  10   0         30.71         34.43        34.71 o                         
  22  10   0          0.42         51.72        46.55 o                         
  23  10   0         16.05         64.02        51.22 o                         
  24  10   0        335.64        494.69        66.98 o                         
   1  11   0         82.21         64.45        12.02 o                         
   2  11   0        380.14        514.97        19.21 o                         
   3  11   0          7.73         -9.56        10.06 o                         
   4  11   0        775.46        840.87        19.11 o                         
   5  11   0        218.70        182.02        11.88 o                         
   6  11   0        194.73        175.22        13.12 o                         
   7  11   0       2853.98       3187.27        40.04 o                         
   8  11   0         98.21        117.19        12.56 o                         
   9  11   0        598.95        632.86        22.84 o                         
  10  11   0        256.71        318.24        18.24 o                         
  11  11   0       3640.51       3516.29        47.79 o                         
  12  11   0         14.32          4.88        13.64 o                         
  13  11   0        470.14        493.63        25.40 o                         
  14  11   0         33.55         45.81        18.70 o                         
  15  11   0        466.05        471.28        30.37 o                         
  16  11   0         30.90         63.84        23.85 o                         
  17  11   0       2857.76       2901.19        70.27 o                         
  18  11   0         10.46         -7.84        26.07 o                         
  19  11   0       1270.79       1304.00        58.65 o                         
  20  11   0         90.01         -5.55        36.28 o                         
  21  11   0        779.68        787.70        77.71 o                         
  22  11   0          7.01          7.92        46.86 o                         
  23  11   0         88.64         33.79        52.57 o                         
  24  11   0        178.80        121.57        60.61 o                         
   0  12   0         45.25         35.43        16.69 o                         
   1  12   0        103.96        112.73        13.74 o                         
   2  12   0        821.83        893.86        34.56 o                         
   3  12   0          4.03          6.95        10.37 o                         
   4  12   0         16.80          7.51         9.96 o                         
   5  12   0         37.09         44.47         9.25 o                         
   6  12   0       1987.70       2102.58        35.02 o                         
   7  12   0          9.18         -7.62        10.30 o                         
   8  12   0        358.05        399.93        17.80 o                         
   9  12   0          2.92         -4.46        11.99 o                         
  10  12   0        777.44        783.17        26.99 o                         
  11  12   0         32.34         39.93        14.88 o                         
  12  12   0       1970.20       2001.35        41.79 o                         
  13  12   0        323.58        292.04        27.68 o                         
  14  12   0        268.71        305.17        24.92 o                         
  15  12   0         11.00         -9.97        19.54 o                         
  16  12   0        228.44        256.65        30.01 o                         
  17  12   0         77.17         58.89        24.29 o                         
  18  12   0        941.04        970.46        46.43 o                         
  19  12   0        213.21        152.47        36.56 o                         
  20  12   0        265.51        281.40        46.02 o                         
  21  12   0        102.69        169.18        48.72 o                         
  22  12   0        383.49        572.24        84.46 o                         
  23  12   0          8.77        -58.70        58.70 o                         
   1  13   0      12428.67      12024.89       109.43 o                         
   2  13   0        469.81        613.73        27.91 o                         
   3  13   0         17.25         20.84        11.43 o                         
   4  13   0          5.47         -5.89        10.06 o                         
   5  13   0       2000.38       2007.05        33.01 o                         
   6  13   0        496.32        474.95        22.97 o                         
   7  13   0       3220.44       3029.77        48.00 o                         
   8  13   0          1.63         -1.49        13.20 o                         
   9  13   0       3768.21       3685.69        52.98 o                         
  10  13   0         35.63         36.69        15.17 o                         
  11  13   0        280.99        387.51        23.79 o                         
  12  13   0         59.91         53.44        18.23 o                         
  13  13   0       1052.16       1012.97        39.19 o                         
  14  13   0        110.81         50.05        20.70 o                         
  15  13   0       1132.30       1185.06        44.53 o                         
  16  13   0         29.93         56.38        25.30 o                         
  17  13   0       1264.50       1396.77        64.92 o                         
  18  13   0         30.73         42.03        30.02 o                         
  19  13   0        322.77        298.65        46.81 o                         
  20  13   0          1.26        -39.50        41.51 o                         
  21  13   0        371.71        289.31        64.20 o                         
  22  13   0        101.76         68.39        74.38 o                         
  23  13   0        310.06        379.66        83.11 o                         
   0  14   0        983.04       1062.78        42.59 o                         
   1  14   0       8125.84       7770.29        75.66 o                         
   2  14   0        910.48        951.92        27.43 o                         
   3  14   0       3097.91       3080.67        45.15 o                         
   4  14   0        269.39        265.43        18.78 o                         
   5  14   0       1905.03       1925.21        44.93 o                         
   6  14   0       1317.77       1319.72        34.93 o                         
   7  14   0        283.39        241.94        20.40 o                         
   8  14   0          0.13        -14.45        14.45 o                         
   9  14   0       4475.58       4082.95        59.01 o                         
  10  14   0        302.57        283.56        28.16 o                         
  11  14   0        787.65        739.35        32.37 o                         
  12  14   0         69.98         47.33        22.91 o                         
  13  14   0          0.57          3.83        20.85 o                         
  14  14   0       1210.53       1158.48        45.58 o                         
  15  14   0        314.96        453.96        36.25 o                         
  16  14   0         53.79         68.51        30.48 o                         
  17  14   0         35.36         62.09        31.39 o                         
  18  14   0        237.97        207.03        39.75 o                         
  19  14   0       2379.90       2596.82       101.39 o                         
  20  14   0        172.12        117.17        70.23 o                         
  21  14   0         67.92         45.25        53.42 o                         
  22  14   0          6.58         52.31        62.66 o                         
   1  15   0       5570.05       5413.69        70.15 o                         
   2  15   0       1327.02       1439.11        35.79 o                         
   3  15   0        660.67        603.04        30.64 o                         
   4  15   0       1486.50       1414.46        48.37 o                         
   5  15   0        349.97        351.66        28.70 o                         
   6  15   0         54.13         19.87        18.44 o                         
   7  15   0        426.71        419.33        26.91 o                         
   8  15   0        639.58        582.83        29.10 o                         
   9  15   0       1023.80       1075.20        42.96 o                         
  10  15   0          9.21         16.56        18.18 o                         
  11  15   0         29.70        -18.08        18.08 o                         
  12  15   0        775.56        800.31        38.85 o                         
  13  15   0         71.43         84.77        25.45 o                         
  14  15   0        984.99        888.23        46.78 o                         
  15  15   0          0.23         -6.55        26.25 o                         
  16  15   0       1312.76       1410.31        61.47 o                         
  17  15   0        552.81        682.22        53.04 o                         
  18  15   0        213.27        162.51        40.66 o                         
  19  15   0        765.21        906.42        76.50 o                         
  20  15   0        256.83        348.70        64.37 o                         
  21  15   0         16.90         32.75        48.66 o                         
   0  16   0        686.62        703.24        41.25 o                         
   1  16   0        101.70         94.76        18.25 o                         
   2  16   0        305.22        331.78        25.14 o                         
   3  16   0       1010.71        846.27        37.62 o                         
   4  16   0        510.82        491.12        32.31 o                         
   5  16   0        296.72        276.00        26.79 o                         
   6  16   0        555.91        565.24        36.10 o                         
   7  16   0       1047.26        920.11        42.63 o                         
   8  16   0       2762.98       2705.40        55.73 o                         
   9  16   0         76.15         34.43        18.63 o                         
  10  16   0        462.64        522.15        29.33 o                         
  11  16   0        507.58        595.61        36.22 o                         
  12  16   0         38.65        -25.99        25.99 o                         
  13  16   0         53.55         58.76        26.70 o                         
  14  16   0        736.15        640.30        42.70 o                         
  15  16   0       1741.27       1882.08        72.29 o                         
  16  16   0        868.82        832.72        52.92 o                         
  17  16   0        581.06        541.59        49.11 o                         
  18  16   0        187.42        267.82        44.99 o                         
  19  16   0         55.27         19.82        46.28 o                         
  20  16   0         91.45         50.79        48.82 o                         
   1  17   0         47.68         49.93        18.71 o                         
   2  17   0          7.05         17.30        17.98 o                         
   3  17   0          3.59         -5.75        18.27 o                         
   4  17   0       6568.67       6657.37       100.04 o                         
   5  17   0         56.93         20.33        23.74 o                         
   6  17   0        836.19        843.82        40.95 o                         
   7  17   0          9.71         39.56        22.64 o                         
   8  17   0         59.24         -9.81        21.02 o                         
   9  17   0        132.54        135.29        23.74 o                         
  10  17   0        410.43        578.38        36.09 o                         
  11  17   0        187.88        157.34        30.06 o                         
  12  17   0       5758.06       5527.58        95.57 o                         
  13  17   0        136.41        101.15        33.12 o                         
  14  17   0        497.72        440.19        39.24 o                         
  15  17   0         61.25         69.44        31.42 o                         
  16  17   0        837.79        902.04        57.84 o                         
  17  17   0        188.25        170.01        42.80 o                         
  18  17   0        366.41        388.19        53.51 o                         
  19  17   0         62.87         -0.03        43.37 o                         
   0  18   0          1.73         50.50        32.45 o                         
   1  18   0       1120.41       1187.14        49.80 o                         
   2  18   0         65.31         57.05        23.53 o                         
   3  18   0       2140.81       2299.27        58.45 o                         
   4  18   0        121.74        155.94        23.50 o                         
   5  18   0       1232.94       1267.76        47.66 o                         
   6  18   0          0.32        -17.03        22.17 o                         
   7  18   0          0.17        -12.26        22.45 o                         
   8  18   0         24.52         13.79        22.77 o                         
   9  18   0       3404.54       3504.68        74.79 o                         
  10  18   0         19.60         34.26        26.28 o                         
  11  18   0        780.29        837.69        48.06 o                         
  12  18   0         21.28          4.95        31.14 o                         
  13  18   0          9.04         -8.12        30.99 o                         
  14  18   0          0.53        -14.62        32.53 o                         
  15  18   0        304.82        337.85        47.19 o                         
  16  18   0        125.81        158.24        47.39 o                         
  17  18   0        787.09        742.67        70.17 o                         
  18  18   0          4.20         19.23        43.76 o                         
   1  19   0         28.97         79.00        25.81 o                         
   2  19   0         51.38          6.78        23.22 o                         
   3  19   0          8.23        -22.24        22.24 o                         
   4  19   0        195.22        252.19        30.26 o                         
   5  19   0          9.52          8.10        20.71 o                         
   6  19   0         53.94         39.10        24.52 o                         
   7  19   0         17.41         36.23        25.53 o                         
   8  19   0        905.32        930.06        47.93 o                         
   9  19   0          8.56        -16.37        26.63 o                         
  10  19   0        802.15        685.25        49.88 o                         
  11  19   0          8.45         57.66        33.60 o                         
  12  19   0        694.93        650.69        50.41 o                         
  13  19   0         36.28          3.24        34.37 o                         
  14  19   0       1240.46       1218.64        72.03 o                         
  15  19   0        157.42        148.69        44.64 o                         
  16  19   0       1632.62       1837.46        91.46 o                         
  17  19   0          0.46        -42.58        42.58 o                         
   0  20   0        668.30        765.27        64.33 o                         
   1  20   0        417.98        315.14        34.19 o                         
   2  20   0          4.32        -22.66        22.66 o                         
   3  20   0       4391.58       4289.62        85.48 o                         
   4  20   0         20.76         -8.67        24.88 o                         
   5  20   0       2667.42       2702.33        78.75 o                         
   6  20   0        274.37        315.28        37.36 o                         
   7  20   0         89.14         65.94        32.42 o                         
   8  20   0         46.29         78.80        31.68 o                         
   9  20   0       1732.08       1720.65        77.41 o                         
  10  20   0         28.28         -4.69        31.70 o                         
  11  20   0       2362.65       2437.38        97.04 o                         
  12  20   0         69.83        113.69        37.67 o                         
  13  20   0        739.46        823.91        63.98 o                         
  14  20   0         75.67         19.87        42.65 o                         
  15  20   0        108.75         61.52        44.40 o                         
  16  20   0         21.13         -1.06        43.17 o                         
   1  21   0         42.43        -28.21        30.19 o                         
   2  21   0       1192.11       1160.89        59.49 o                         
   3  21   0        700.05        758.79        51.06 o                         
   4  21   0       2835.46       2827.76        89.61 o                         
   5  21   0         82.52         35.85        30.31 o                         
   6  21   0        560.53        577.24        49.95 o                         
   7  21   0       1001.59       1059.23        62.56 o                         
   8  21   0        117.13        153.31        39.87 o                         
   9  21   0        275.37        227.04        49.27 o                         
  10  21   0       1276.89       1479.37        82.12 o                         
  11  21   0       1129.81       1209.73        71.23 o                         
  12  21   0       1126.25       1099.97        78.46 o                         
  13  21   0          4.19         -1.74        44.28 o                         
  14  21   0        206.18         70.39        52.57 o                         
   0  22   0        448.81        395.34        58.24 o                         
   1  22   0         41.54         48.05        30.22 o                         
   2  22   0         46.71         61.81        30.64 o                         
   3  22   0          6.39         27.81        29.97 o                         
   4  22   0          0.19          3.34        30.61 o                         
   5  22   0        601.67        606.37        58.75 o                         
   6  22   0         36.59         93.61        36.26 o                         
   7  22   0        119.03        187.64        42.48 o                         
   8  22   0        634.70        682.41        61.48 o                         
   9  22   0          2.51        -29.63        37.04 o                         
  10  22   0        110.37         57.28        42.77 o                         
  11  22   0         19.28         61.73        45.43 o                         
  12  22   0        170.61         64.50        53.59 o                         
  13  22   0        856.78        908.71       140.77 o                         
   1  23   0        736.13        678.05        51.73 o                         
   2  23   0        153.79         79.58        34.02 o                         
   3  23   0        195.23        222.97        38.79 o                         
   4  23   0        362.73        326.21        45.47 o                         
   5  23   0        172.89         88.08        37.42 o                         
   6  23   0          1.12        -34.56        34.56 o                         
   7  23   0        440.79        439.88        54.78 o                         
   8  23   0        157.18         34.07        41.87 o                         
   9  23   0        320.57        184.61        49.61 o                         
  10  23   0        185.66        134.42        49.93 o                         
   0  24   0       2666.64       2528.08       133.88 o                         
   1  24   0          5.55         42.27        36.32 o                         
   2  24   0        224.01        224.45        42.98 o                         
   3  24   0         10.56         -9.64        34.34 o                         
   4  24   0        214.50        230.13        55.57 o                         
   5  24   0         52.16         61.39        41.03 o                         
   6  24   0        465.78        393.00        56.04 o                         
   7  24   0          4.64        -36.73        36.73 o                         
   1  25   0        818.04        754.18        63.85 o                         
   2  25   0          0.28        -47.01        47.01 o                         
 -27   1   1        704.48        793.34        90.47 o                         
 -26   1   1        241.87        353.96        62.61 o                         
 -25   1   1          0.28         14.84        40.96 o                         
 -24   1   1         47.15         24.29        36.48 o                         
 -23   1   1          0.13        -28.76        28.76 o                         
 -22   1   1          6.62         31.14        24.59 o                         
 -21   1   1         77.86         94.40        26.84 o                         
 -20   1   1         57.44         76.34        25.65 o                         
 -19   1   1       7305.83       7468.07       106.15 o                         
 -18   1   1        383.82        404.13        30.81 o                         
 -17   1   1        197.06        183.39        25.76 o                         
 -16   1   1         17.21          3.79        17.17 o                         
 -15   1   1       4055.32       4085.27        54.93 o                         
 -14   1   1        231.33        201.53        16.06 o                         
 -13   1   1       1071.85        962.25        30.06 o                         
 -12   1   1         50.29         35.20         8.93 o                         
 -11   1   1        206.84        128.95        14.86 o                         
 -10   1   1        657.65        600.65        16.81 o                         
  -9   1   1       9217.83       9862.55        73.41 o                         
  -8   1   1       1101.93       1052.62        18.43 o                         
  -7   1   1        906.50        903.22        16.39 o                         
  -6   1   1        470.33        399.73        12.44 o                         
  -5   1   1      14466.28      13887.52        82.31 o                         
  -4   1   1        172.20        123.65         6.42 o                         
  -3   1   1       2279.23       2197.57        17.50 o                         
  -2   1   1        140.49        102.64         5.80 o                         
  -1   1   1      14858.52      13704.19        98.73 o                         
   0   1   1         18.56          5.55         3.69 o                         
   1   1   1         17.15         10.86         3.12 o                         
   2   1   1        304.62        317.91         8.01 o                         
   3   1   1       9077.42       8920.93        54.47 o                         
   4   1   1        350.01        412.43         9.64 o                         
   5   1   1       5212.19       5066.95        40.58 o                         
   6   1   1        407.43        332.83        11.14 o                         
   7   1   1      12263.75      11954.83        83.55 o                         
   8   1   1        299.17        261.88        12.94 o                         
   9   1   1          8.12         12.88         9.81 o                         
  10   1   1        883.45        840.01        22.89 o                         
  11   1   1       7399.50       7698.49        70.67 o                         
  12   1   1        434.14        405.74        18.08 o                         
  13   1   1        182.52        139.13        14.08 o                         
  14   1   1        122.77         99.05        15.68 o                         
  15   1   1        671.52        655.68        24.95 o                         
  16   1   1         16.37         30.41        13.95 o                         
  17   1   1       1616.16       1687.67        42.32 o                         
  18   1   1         51.59         60.61        21.72 o                         
  19   1   1        339.91        365.07        30.59 o                         
  20   1   1        635.89        747.00        49.61 o                         
  21   1   1       4525.13       4538.91       104.93 o                         
  22   1   1        584.82        647.27        59.54 o                         
  23   1   1         58.46         35.90        38.73 o                         
  24   1   1         30.85         32.11        45.15 o                         
  25   1   1         61.32        -17.61        57.88 o                         
  26   1   1         37.01        -13.08        43.81 o                         
 -27   2   1        185.93         56.78       101.40 o                         
 -26   2   1        171.24        173.31        51.56 o                         
 -25   2   1        661.08        757.25        70.69 o                         
 -24   2   1         13.84         38.79        38.18 o                         
 -23   2   1        682.25        665.06        59.60 o                         
 -22   2   1       1185.94       1204.86        64.94 o                         
 -21   2   1          0.28        -17.44        24.10 o                         
 -20   2   1        271.88        331.62        32.78 o                         
 -19   2   1       1494.39       1335.22        49.63 o                         
 -18   2   1        219.17        276.68        27.24 o                         
 -17   2   1        291.64        260.02        25.92 o                         
 -16   2   1        193.57        276.14        21.91 o                         
 -15   2   1        570.76        614.78        23.73 o                         
 -14   2   1        350.43        411.41        18.17 o                         
 -13   2   1        373.66        384.02        17.36 o                         
 -12   2   1       1300.27       1227.92        31.39 o                         
 -11   2   1       1484.00       1336.99        26.34 o                         
 -10   2   1        237.59        191.10        12.92 o                         
  -9   2   1        905.42        971.09        18.99 o                         
  -8   2   1          7.54         18.86         8.88 o                         
  -7   2   1          1.97          4.91         7.70 o                         
  -6   2   1        223.91        226.58         8.24 o                         
  -5   2   1       3992.53       3849.49        30.55 o                         
  -4   2   1       1886.88       2108.64        19.14 o                         
  -3   2   1         33.30         42.66         5.49 o                         
  -2   2   1         54.45         22.40         5.33 o                         
  -1   2   1        174.64        164.28         6.22 o                         
   0   2   1        592.32        578.85         9.22 o                         
   1   2   1          9.15         -0.78         3.78 o                         
   2   2   1       2965.12       2794.93        20.82 o                         
   3   2   1        152.98        174.89         7.14 o                         
   4   2   1        465.32        459.42        11.04 o                         
   5   2   1       2715.17       2808.37        27.78 o                         
   6   2   1       1845.60       1906.03        25.10 o                         
   7   2   1       2245.39       2254.12        30.84 o                         
   8   2   1         90.37         73.40        11.47 o                         
   9   2   1         74.16         52.09         9.86 o                         
  10   2   1        377.00        408.85        17.00 o                         
  11   2   1         80.39        105.65        13.71 o                         
  12   2   1         38.87          5.80        12.01 o                         
  13   2   1         66.63         21.29        13.25 o                         
  14   2   1       1284.42       1240.62        37.09 o                         
  15   2   1         88.05         84.66        16.16 o                         
  16   2   1        173.26        193.57        19.79 o                         
  17   2   1        204.56        205.67        20.74 o                         
  18   2   1          0.43         13.67        18.20 o                         
  19   2   1          0.07        -14.96        21.40 o                         
  20   2   1        357.88        306.60        37.30 o                         
  21   2   1        552.93        591.42        46.48 o                         
  22   2   1         51.15          3.52        37.88 o                         
  23   2   1          0.64         87.52        42.38 o                         
  24   2   1        691.49        803.81        65.49 o                         
  25   2   1        314.48        219.28        49.65 o                         
  26   2   1          0.51        -39.68        39.68 o                         
 -26   3   1         49.80         36.13        65.91 o                         
 -25   3   1         13.45          5.49        40.71 o                         
 -24   3   1          2.25         34.89        39.87 o                         
 -23   3   1         19.79         21.20        32.64 o                         
 -22   3   1         29.33         21.10        27.24 o                         
 -21   3   1        783.16        723.52        42.23 o                         
 -20   3   1         11.85          0.81        22.41 o                         
 -19   3   1        722.19        946.83        42.49 o                         
 -18   3   1         55.96         18.39        20.89 o                         
 -17   3   1          0.02          2.32        18.99 o                         
 -16   3   1        210.83        162.73        19.50 o                         
 -15   3   1        754.37        769.71        24.41 o                         
 -14   3   1        735.98        752.91        23.56 o                         
 -13   3   1          0.34         -2.97        10.34 o                         
 -12   3   1       3811.30       3905.70        45.37 o                         
 -11   3   1       4201.86       4299.36        46.67 o                         
 -10   3   1       3926.91       4215.40        44.99 o                         
  -9   3   1          8.73          2.25         7.22 o                         
  -8   3   1       1888.48       1667.20        24.88 o                         
  -7   3   1        233.95        273.88        12.12 o                         
  -6   3   1        296.67        277.09        11.43 o                         
  -5   3   1       6486.11       5789.81        41.65 o                         
  -4   3   1       5718.30       5635.38        40.31 o                         
  -3   3   1       5015.42       4666.68        33.95 o                         
  -2   3   1       6609.92       6806.14        49.52 o                         
  -1   3   1      10070.53       9835.96        61.11 o                         
   0   3   1          1.35         -0.57         5.59 o                         
   1   3   1         66.47         67.62         5.54 o                         
   2   3   1          1.82          3.42         5.06 o                         
   3   3   1       8841.72       9016.32        57.57 o                         
   4   3   1      16165.10      16294.00       102.62 o                         
   5   3   1       1752.99       1604.04        22.53 o                         
   6   3   1        425.98        467.54        14.61 o                         
   7   3   1       6412.94       6061.89        57.13 o                         
   8   3   1       1233.39       1128.03        25.65 o                         
   9   3   1         12.24          8.93        11.45 o                         
  10   3   1       3979.09       3684.71        48.32 o                         
  11   3   1        235.22        226.78        15.16 o                         
  12   3   1       5449.83       5606.31        58.47 o                         
  13   3   1       1259.60       1284.01        32.45 o                         
  14   3   1       2267.29       2278.48        47.47 o                         
  15   3   1        343.66        379.79        22.10 o                         
  16   3   1       1613.61       1573.12        40.74 o                         
  17   3   1        703.47        721.50        29.61 o                         
  18   3   1        760.77        700.86        33.69 o                         
  19   3   1         77.19         48.31        23.71 o                         
  20   3   1          5.12        -23.75        23.75 o                         
  21   3   1        313.60        376.82        40.77 o                         
  22   3   1          7.48         62.86        35.16 o                         
  23   3   1        620.56        560.91        54.01 o                         
  24   3   1         41.05         80.04        61.81 o                         
  25   3   1        133.56        128.90        46.07 o                         
  26   3   1         41.18          8.86        43.42 o                         
 -26   4   1          0.05        -38.93        48.01 o                         
 -25   4   1        130.13        188.37        53.61 o                         
 -24   4   1        217.92        262.74        47.91 o                         
 -23   4   1         26.77         -1.82        34.25 o                         
 -22   4   1        533.71        648.53        46.33 o                         
 -21   4   1          8.84         -9.73        24.40 o                         
 -20   4   1          6.05        -21.08        21.08 o                         
 -19   4   1        313.40        414.80        32.43 o                         
 -18   4   1          0.69          3.70        19.61 o                         
 -17   4   1       1173.75       1275.04        43.82 o                         
 -16   4   1         29.77          0.73        15.99 o                         
 -15   4   1          9.73         14.50        12.86 o                         
 -14   4   1        621.58        642.42        22.74 o                         
 -13   4   1       1869.84       1980.20        34.57 o                         
 -12   4   1          5.40         -6.46        11.18 o                         
 -11   4   1       1583.19       1589.43        26.53 o                         
 -10   4   1        681.81        634.10        16.26 o                         
  -9   4   1        126.29         91.67        10.79 o                         
  -8   4   1        322.01        365.10        14.83 o                         
  -7   4   1        481.25        542.13        16.15 o                         
  -6   4   1        771.68        799.03        18.30 o                         
  -5   4   1       4153.86       3898.73        32.10 o                         
  -4   4   1        146.24        165.22         7.54 o                         
  -3   4   1       5654.78       5514.80        40.23 o                         
  -2   4   1       8507.08       8166.91        55.12 o                         
  -1   4   1        849.31        783.64        11.99 o                         
   0   4   1         22.71         26.15         6.04 o                         
   1   4   1      14928.41      15582.91        96.81 o                         
   2   4   1         73.83         76.42         6.25 o                         
   3   4   1       1090.82        936.31        15.32 o                         
   4   4   1      10303.21       9712.70        66.41 o                         
   5   4   1       1139.68       1157.78        20.11 o                         
   6   4   1        399.52        368.83        12.07 o                         
   7   4   1       2339.84       2248.75        28.99 o                         
   8   4   1         23.95          3.17        10.01 o                         
   9   4   1       1753.67       1680.18        32.55 o                         
  10   4   1        921.09        844.96        25.43 o                         
  11   4   1        394.39        424.00        20.23 o                         
  12   4   1       1684.53       1547.03        35.14 o                         
  13   4   1        570.98        630.15        24.74 o                         
  14   4   1         22.69         32.04        14.02 o                         
  15   4   1       2666.76       2764.27        48.20 o                         
  16   4   1         52.19         60.31        16.92 o                         
  17   4   1        915.12        863.25        33.41 o                         
  18   4   1        459.85        403.28        28.93 o                         
  19   4   1        381.48        435.70        33.98 o                         
  20   4   1         12.44         28.42        26.08 o                         
  21   4   1        833.63        984.90        55.33 o                         
  22   4   1         20.97         47.29        43.04 o                         
  23   4   1        233.73        224.11        43.29 o                         
  24   4   1         53.52         62.45        41.66 o                         
  25   4   1         70.93         53.52        50.88 o                         
  26   4   1          2.87         50.33        48.28 o                         
 -26   5   1       1008.28       1165.32       119.81 o                         
 -25   5   1        576.62        769.50        78.69 o                         
 -24   5   1       3749.00       3905.91       134.65 o                         
 -23   5   1        169.53        127.69        37.44 o                         
 -22   5   1        546.77        535.57        43.78 o                         
 -21   5   1          9.17         42.69        27.69 o                         
 -20   5   1        431.09        524.72        38.65 o                         
 -19   5   1        327.24        284.46        31.00 o                         
 -18   5   1       6890.69       6922.82       103.34 o                         
 -17   5   1       1120.76       1069.13        43.54 o                         
 -16   5   1       8911.61       8375.71        97.90 o                         
 -15   5   1          9.23          0.14        13.20 o                         
 -14   5   1        121.91         80.66        14.12 o                         
 -13   5   1        653.36        640.60        24.21 o                         
 -12   5   1       3216.40       3145.38        37.19 o                         
 -11   5   1        605.20        556.59        19.14 o                         
 -10   5   1      17368.01      17532.10       135.52 o                         
  -9   5   1        263.09        253.15        13.88 o                         
  -8   5   1       1815.37       1748.47        27.53 o                         
  -7   5   1        837.54        761.35        20.06 o                         
  -6   5   1       6575.88       6947.86        51.89 o                         
  -5   5   1          4.71          3.80         6.37 o                         
  -4   5   1       3228.56       3211.51        29.60 o                         
  -3   5   1        137.89         98.99         8.94 o                         
  -2   5   1       8290.40       7638.95        56.02 o                         
  -1   5   1         29.69         44.24         5.85 o                         
   0   5   1       1938.80       1819.85        20.43 o                         
   1   5   1          0.06          9.55         6.97 o                         
   2   5   1       5525.75       5145.87        39.61 o                         
   3   5   1        225.30        213.71         9.27 o                         
   4   5   1          5.88          2.26         6.78 o                         
   5   5   1        876.56        839.80        18.70 o                         
   6   5   1          0.65         -0.50         8.52 o                         
   7   5   1          0.13         -1.07         8.29 o                         
   8   5   1       3468.61       3598.31        38.19 o                         
   9   5   1        678.57        642.64        19.64 o                         
  10   5   1         31.86         28.84        12.19 o                         
  11   5   1         25.53         29.39        13.28 o                         
  12   5   1       4225.43       4307.53        57.90 o                         
  13   5   1        335.36        282.92        20.60 o                         
  14   5   1        834.71        759.05        28.94 o                         
  15   5   1        735.37        757.26        30.35 o                         
  16   5   1        466.99        441.15        24.90 o                         
  17   5   1          0.11          2.96        16.86 o                         
  18   5   1       1523.04       1344.54        45.38 o                         
  19   5   1        962.82        947.26        45.64 o                         
  20   5   1       3748.11       3840.09        81.86 o                         
  21   5   1        568.99        592.26        49.76 o                         
  22   5   1        288.97        331.64        50.27 o                         
  23   5   1         77.09        151.37        45.07 o                         
  24   5   1        103.79        125.58        47.07 o                         
  25   5   1        118.92         85.87        48.19 o                         
  26   5   1       1232.81       1165.48        94.90 o                         
 -26   6   1         97.15        128.48        68.35 o                         
 -25   6   1         73.90         88.98        52.78 o                         
 -24   6   1        135.08        185.83        47.01 o                         
 -23   6   1         82.02         88.97        37.05 o                         
 -22   6   1          1.72         14.61        40.86 o                         
 -21   6   1         31.56         71.50        29.90 o                         
 -20   6   1        109.29        132.81        30.61 o                         
 -19   6   1        102.39         77.89        26.77 o                         
 -18   6   1        366.50        332.43        31.35 o                         
 -17   6   1       2441.53       2330.62        53.80 o                         
 -16   6   1        143.04        100.82        18.82 o                         
 -15   6   1         84.91        112.01        17.66 o                         
 -14   6   1        385.74        390.09        22.39 o                         
 -13   6   1       2943.24       2736.90        40.48 o                         
 -12   6   1        617.24        587.12        18.81 o                         
 -11   6   1       1424.93       1348.21        29.34 o                         
 -10   6   1        104.38         62.71        11.67 o                         
  -9   6   1        779.50        849.68        23.91 o                         
  -8   6   1        275.57        310.52        13.38 o                         
  -7   6   1       6912.09       6264.83        51.86 o                         
  -6   6   1        159.88        171.67         9.27 o                         
  -5   6   1      12879.18      12472.15        87.32 o                         
  -4   6   1          7.47         12.32         8.11 o                         
  -3   6   1        482.69        653.27        15.76 o                         
  -2   6   1         24.42         22.76         6.60 o                         
  -1   6   1       5409.99       5455.63        39.27 o                         
   0   6   1        148.57        137.88         9.55 o                         
   1   6   1       2836.12       2516.50        27.92 o                         
   2   6   1        313.66        311.11        11.34 o                         
   3   6   1      11204.57      11190.41        79.64 o                         
   4   6   1         13.74         23.91         8.48 o                         
   5   6   1       2246.25       2234.28        27.37 o                         
   6   6   1         15.46         29.60         8.98 o                         
   7   6   1       6833.16       6519.47        56.72 o                         
   8   6   1        567.68        547.43        17.52 o                         
   9   6   1      11119.89      10553.58        85.81 o                         
  10   6   1        512.41        537.62        17.70 o                         
  11   6   1        386.29        408.83        16.90 o                         
  12   6   1         76.77        118.27        16.53 o                         
  13   6   1        176.71        165.11        23.15 o                         
  14   6   1        335.14        368.94        23.90 o                         
  15   6   1       2950.07       2944.08        53.68 o                         
  16   6   1       1215.17       1258.78        40.72 o                         
  17   6   1       2724.05       2926.79        60.84 o                         
  18   6   1         54.54         73.25        22.30 o                         
  19   6   1        832.53        872.36        46.83 o                         
  20   6   1        130.24         89.63        31.46 o                         
  21   6   1          5.90        -30.49        30.49 o                         
  22   6   1        149.65        154.31        55.19 o                         
  23   6   1        427.78        435.44        56.70 o                         
  24   6   1        264.11        280.93        50.08 o                         
  25   6   1        128.77        154.25        51.67 o                         
  26   6   1          0.47        -28.84        51.26 o                         
 -26   7   1          2.64        -29.11        86.92 o                         
 -25   7   1         43.85         47.13        44.99 o                         
 -24   7   1        585.17        758.16        64.87 o                         
 -23   7   1        141.18        182.30        43.56 o                         
 -22   7   1        359.50        309.34        43.87 o                         
 -21   7   1        235.30        175.02        37.41 o                         
 -20   7   1        927.59        905.53        53.02 o                         
 -19   7   1        128.62        168.77        33.16 o                         
 -18   7   1        332.24        313.98        30.18 o                         
 -17   7   1          5.90        -18.44        18.44 o                         
 -16   7   1       1877.20       1970.15        46.30 o                         
 -15   7   1       1144.35       1170.53        36.22 o                         
 -14   7   1      13576.04      13717.82       128.03 o                         
 -13   7   1        336.89        403.36        20.31 o                         
 -12   7   1       8572.97       8736.29        83.01 o                         
 -11   7   1       1090.27       1179.87        28.42 o                         
 -10   7   1         79.98         97.81        12.73 o                         
  -9   7   1        280.27        253.95        13.68 o                         
  -8   7   1       4447.33       4535.26        47.14 o                         
  -7   7   1       1076.48       1077.72        21.36 o                         
  -6   7   1      29685.39      30716.52       199.78 o                         
  -5   7   1        428.34        502.93        15.96 o                         
  -4   7   1      15478.88      15531.01       108.86 o                         
  -3   7   1       4785.19       4868.04        45.80 o                         
  -2   7   1      16674.98      17842.03       125.96 o                         
  -1   7   1          3.31          1.48         6.77 o                         
   0   7   1      13003.02      13634.82        98.19 o                         
   1   7   1        404.17        466.29        15.76 o                         
   2   7   1      10449.53      11120.44        85.02 o                         
   3   7   1       1502.35       1616.51        22.30 o                         
   4   7   1      28249.72      29626.92       196.42 o                         
   5   7   1       1630.50       1524.34        26.11 o                         
   6   7   1       7384.37       7406.34        63.79 o                         
   7   7   1       4496.67       4725.42        45.55 o                         
   8   7   1      21927.35      22581.46       158.80 o                         
   9   7   1        240.73        270.78        14.80 o                         
  10   7   1       7769.50       7850.22        71.22 o                         
  11   7   1        267.35        269.27        15.03 o                         
  12   7   1       1405.17       1454.97        31.84 o                         
  13   7   1        978.86       1072.36        33.76 o                         
  14   7   1       6914.49       7193.75        85.43 o                         
  15   7   1       5130.23       5200.62        81.10 o                         
  16   7   1      11711.90      11994.42       128.64 o                         
  17   7   1         60.19         56.93        20.83 o                         
  18   7   1        117.61        133.90        26.93 o                         
  19   7   1         14.87         38.39        27.51 o                         
  20   7   1        122.74        123.80        32.49 o                         
  21   7   1        535.02        580.94        50.25 o                         
  22   7   1        999.48       1032.67       102.79 o                         
  23   7   1        875.08        816.37        69.42 o                         
  24   7   1        908.63        966.76        74.36 o                         
  25   7   1         12.27        -28.48        47.50 o                         
 -25   8   1        279.42        232.92        56.80 o                         
 -24   8   1        244.26        258.83        55.14 o                         
 -23   8   1        927.47        839.54        65.22 o                         
 -22   8   1         96.72         35.63        35.68 o                         
 -21   8   1         46.25         60.36        38.69 o                         
 -20   8   1         15.57         18.47        29.72 o                         
 -19   8   1       2041.01       2247.02        87.36 o                         
 -18   8   1         15.28         29.97        27.94 o                         
 -17   8   1         20.21          9.99        22.03 o                         
 -16   8   1       1498.46       1468.51        42.65 o                         
 -15   8   1       1342.10       1380.45        39.42 o                         
 -14   8   1        119.11        108.42        17.60 o                         
 -13   8   1       6360.40       6185.88        69.74 o                         
 -12   8   1        729.43        732.04        25.16 o                         
 -11   8   1       5152.57       5260.90        57.49 o                         
 -10   8   1        498.11        514.36        20.89 o                         
  -9   8   1       3799.70       3910.03        46.16 o                         
  -8   8   1        533.00        602.12        18.40 o                         
  -7   8   1       4405.32       4389.01        44.80 o                         
  -6   8   1        621.26        668.85        19.22 o                         
  -5   8   1       4294.50       4713.12        46.10 o                         
  -4   8   1        669.48        847.20        20.72 o                         
  -3   8   1      17036.84      18823.45       138.96 o                         
  -2   8   1         53.57         49.09         8.03 o                         
  -1   8   1       1696.21       1699.66        24.94 o                         
   0   8   1        219.05        187.60        10.38 o                         
   1   8   1       1565.97       1524.27        24.73 o                         
   2   8   1        185.06        172.49        10.74 o                         
   3   8   1         42.93         53.88         8.79 o                         
   4   8   1        992.42       1100.17        21.82 o                         
   5   8   1       1882.37       2487.43        32.40 o                         
   6   8   1        501.66        576.32        18.42 o                         
   7   8   1       6459.31       6684.50        61.95 o                         
   8   8   1        153.72        109.07        10.70 o                         
   9   8   1       1573.63       1635.87        29.98 o                         
  10   8   1       1171.00       1208.58        28.32 o                         
  11   8   1        192.64        254.80        16.29 o                         
  12   8   1       1043.31       1080.75        31.52 o                         
  13   8   1        539.21        644.82        28.85 o                         
  14   8   1        370.36        422.94        25.65 o                         
  15   8   1       5774.61       5998.37        78.93 o                         
  16   8   1        420.55        484.38        29.09 o                         
  17   8   1         33.80         41.84        21.07 o                         
  18   8   1        951.71       1033.89        41.29 o                         
  19   8   1        175.61        182.61        29.18 o                         
  20   8   1        106.40        187.76        35.30 o                         
  21   8   1        641.93        613.34        54.68 o                         
  22   8   1         47.84        -37.20        37.20 o                         
  23   8   1          3.16        -16.46        40.59 o                         
  24   8   1         73.05         68.10        50.66 o                         
  25   8   1         44.71         27.35        49.26 o                         
 -25   9   1          0.05        -43.55        43.55 o                         
 -24   9   1        147.60        118.97        49.36 o                         
 -23   9   1        719.59        754.42        61.19 o                         
 -22   9   1          0.68          5.83        33.26 o                         
 -21   9   1       2013.63       1923.05        90.35 o                         
 -20   9   1       1397.03       1508.00        92.32 o                         
 -19   9   1        850.28        820.45        52.33 o                         
 -18   9   1        903.95        850.82        50.88 o                         
 -17   9   1        385.32        384.08        34.61 o                         
 -16   9   1         32.40         -1.32        19.75 o                         
 -15   9   1       2676.31       2635.06        62.44 o                         
 -14   9   1       2451.43       2415.88        54.73 o                         
 -13   9   1       2059.84       2037.17        43.43 o                         
 -12   9   1        927.70        837.97        28.86 o                         
 -11   9   1         76.66         61.44        13.54 o                         
 -10   9   1        210.76        182.92        16.84 o                         
  -9   9   1       1071.66       1112.14        31.97 o                         
  -8   9   1       1686.83       1600.08        29.22 o                         
  -7   9   1       1124.96       1200.02        24.38 o                         
  -6   9   1        815.56        834.95        24.59 o                         
  -5   9   1        551.72        583.95        18.46 o                         
  -4   9   1         19.46         15.81         8.27 o                         
  -3   9   1        393.84        350.92        16.22 o                         
  -2   9   1        272.13        279.37        12.72 o                         
  -1   9   1       1495.47       1549.45        29.02 o                         
   0   9   1        562.82        586.75        20.01 o                         
   1   9   1        808.34        832.19        20.15 o                         
   2   9   1       1966.75       1957.56        27.28 o                         
   3   9   1        105.90        101.11        12.10 o                         
   4   9   1        631.20        670.29        20.00 o                         
   5   9   1        623.97        660.19        19.64 o                         
   6   9   1        597.65        651.41        21.87 o                         
   7   9   1        596.55        632.98        20.97 o                         
   8   9   1        476.18        439.76        22.57 o                         
   9   9   1        162.59        173.20        11.16 o                         
  10   9   1       2655.32       2487.34        36.97 o                         
  11   9   1        351.52        340.04        17.92 o                         
  12   9   1          7.71          0.54        13.84 o                         
  13   9   1        101.99         82.05        17.12 o                         
  14   9   1       2097.01       1943.16        50.59 o                         
  15   9   1         32.46        -12.37        18.03 o                         
  16   9   1       1233.86       1259.27        62.88 o                         
  17   9   1       1153.74       1242.21        48.54 o                         
  18   9   1        108.61        175.85        27.49 o                         
  19   9   1        176.28        169.53        30.45 o                         
  20   9   1        210.86        242.08        40.14 o                         
  21   9   1         51.58         92.79        39.28 o                         
  22   9   1       1480.02       1613.64        88.01 o                         
  23   9   1        561.23        532.51       102.75 o                         
  24   9   1        126.16         91.07        51.36 o                         
  25   9   1        229.95        133.55        78.12 o                         
 -24  10   1          6.97        -37.03        44.51 o                         
 -23  10   1        328.43        248.29        46.18 o                         
 -22  10   1         31.75        -18.17        34.31 o                         
 -21  10   1         29.79         28.38        32.92 o                         
 -20  10   1         23.36        -24.14        31.20 o                         
 -19  10   1         43.64         34.54        31.91 o                         
 -18  10   1        491.90        509.39        43.82 o                         
 -17  10   1        749.25        673.99        40.67 o                         
 -16  10   1        638.47        640.02        38.23 o                         
 -15  10   1        736.04        798.92        38.01 o                         
 -14  10   1         23.42          8.76        17.26 o                         
 -13  10   1         47.80         22.98        16.19 o                         
 -12  10   1        937.90        883.46        30.64 o                         
 -11  10   1          0.94         11.86        13.29 o                         
 -10  10   1        899.84        997.48        31.90 o                         
  -9  10   1        165.29        181.81        15.52 o                         
  -8  10   1       1190.70       1106.23        25.66 o                         
  -7  10   1        695.09        615.06        19.28 o                         
  -6  10   1       1182.12       1273.71        25.94 o                         
  -5  10   1        271.30        158.08        11.59 o                         
  -4  10   1        809.93        763.63        21.96 o                         
  -3  10   1       1802.95       1872.58        32.46 o                         
  -2  10   1       3691.92       3802.47        42.37 o                         
  -1  10   1        573.97        506.57        22.61 o                         
   0  10   1       1219.67       1203.50        29.48 o                         
   1  10   1       4983.97       4500.48        46.12 o                         
   2  10   1          3.77         -8.29         8.78 o                         
   3  10   1       1288.44       1150.54        26.46 o                         
   4  10   1       2845.12       2880.10        37.39 o                         
   5  10   1        743.38        722.47        20.14 o                         
   6  10   1       2028.94       1944.24        33.02 o                         
   7  10   1        140.25         87.89        12.36 o                         
   8  10   1          7.22         22.65        11.19 o                         
   9  10   1        625.73        546.92        20.59 o                         
  10  10   1        152.55        133.00        14.48 o                         
  11  10   1        865.09        970.43        27.50 o                         
  12  10   1        788.08        835.49        30.91 o                         
  13  10   1         23.70         43.81        15.84 o                         
  14  10   1          7.47         13.79        15.91 o                         
  15  10   1         72.46         11.38        20.53 o                         
  16  10   1         14.28         12.91        20.38 o                         
  17  10   1        944.18       1014.53        43.37 o                         
  18  10   1       1249.75       1271.86        52.87 o                         
  19  10   1        913.69        885.27        55.64 o                         
  20  10   1        707.55        726.24        77.76 o                         
  21  10   1        148.94        105.11        42.23 o                         
  22  10   1         79.89         61.32        45.20 o                         
  23  10   1         96.83        127.86        49.08 o                         
  24  10   1         91.63         59.66        51.31 o                         
 -24  11   1        152.74        170.91        55.32 o                         
 -23  11   1         21.90         13.01        38.91 o                         
 -22  11   1          3.76          5.04        35.43 o                         
 -21  11   1        110.23         38.40        35.29 o                         
 -20  11   1         44.09         65.30        42.60 o                         
 -19  11   1        900.10        916.93        55.53 o                         
 -18  11   1         61.83         78.01        33.63 o                         
 -17  11   1        932.03       1006.00        45.95 o                         
 -16  11   1        282.63        361.31        32.11 o                         
 -15  11   1       1232.80       1256.59        47.46 o                         
 -14  11   1         33.08         63.90        20.65 o                         
 -13  11   1        289.31        277.61        21.85 o                         
 -12  11   1        116.12        223.66        19.41 o                         
 -11  11   1       2408.02       2429.60        45.21 o                         
 -10  11   1        310.66        341.13        20.25 o                         
  -9  11   1       1962.10       2104.82        39.86 o                         
  -8  11   1        168.44        130.72        14.09 o                         
  -7  11   1        368.70        301.95        16.30 o                         
  -6  11   1        329.27        416.82        16.98 o                         
  -5  11   1        301.80        328.80        15.96 o                         
  -4  11   1        308.04        359.50        16.89 o                         
  -3  11   1      11141.23      10837.78        88.05 o                         
  -2  11   1        597.65        573.12        19.85 o                         
  -1  11   1       1628.21       1763.03        29.48 o                         
   0  11   1         52.39         38.60        11.18 o                         
   1  11   1        268.20        304.39        14.58 o                         
   2  11   1        135.44        130.54        11.21 o                         
   3  11   1       1626.75       1709.81        31.02 o                         
   4  11   1        522.53        582.15        20.16 o                         
   5  11   1      11031.42      10821.48        97.52 o                         
   6  11   1         97.74        101.76        12.01 o                         
   7  11   1       1694.96       1720.89        32.64 o                         
   8  11   1         33.88         31.18        12.13 o                         
   9  11   1        295.81        285.72        17.25 o                         
  10  11   1          6.01          1.32        12.18 o                         
  11  11   1       1857.94       1845.78        37.86 o                         
  12  11   1        228.03        200.70        19.03 o                         
  13  11   1       3028.82       3072.89        54.32 o                         
  14  11   1         19.57          9.02        16.45 o                         
  15  11   1         52.28         40.23        19.85 o                         
  16  11   1         43.38         68.38        22.82 o                         
  17  11   1        322.67        340.86        33.08 o                         
  18  11   1          0.04        -23.72        23.72 o                         
  19  11   1       1015.17       1120.60        68.66 o                         
  20  11   1        135.55         98.27        40.01 o                         
  21  11   1       1768.71       1900.31        99.00 o                         
  22  11   1         97.92         84.60       115.67 o                         
  23  11   1         87.45        114.13        56.42 o                         
  24  11   1          0.04        -32.67        59.59 o                         
 -23  12   1         86.65        112.16        44.32 o                         
 -22  12   1       1295.14       1267.89        72.97 o                         
 -21  12   1        176.78        183.03        40.46 o                         
 -20  12   1       3704.05       4092.03       105.33 o                         
 -19  12   1        144.37        137.35        34.52 o                         
 -18  12   1        253.94        204.16        36.49 o                         
 -17  12   1          0.22         30.33        25.23 o                         
 -16  12   1       1115.16       1181.89        49.81 o                         
 -15  12   1        164.12         92.45        23.82 o                         
 -14  12   1       3979.16       3979.29        65.27 o                         
 -13  12   1         14.87         -9.20        16.17 o                         
 -12  12   1        736.84        749.41        29.03 o                         
 -11  12   1          0.24         -7.68        14.36 o                         
 -10  12   1        302.96        217.35        19.71 o                         
  -9  12   1         17.41          0.82        13.36 o                         
  -8  12   1        261.70        243.39        15.71 o                         
  -7  12   1         76.52         95.95        13.34 o                         
  -6  12   1       3343.82       3588.75        42.18 o                         
  -5  12   1         16.36         -4.40        11.19 o                         
  -4  12   1       1925.19       1888.60        35.45 o                         
  -3  12   1         72.18         39.82         9.76 o                         
  -2  12   1       1245.20       1245.96        32.09 o                         
  -1  12   1         47.37         28.90        11.35 o                         
   0  12   1       3593.11       3712.83        49.29 o                         
   1  12   1         33.55         77.87        13.26 o                         
   2  12   1         56.89         82.32        12.21 o                         
   3  12   1         66.65         62.16         7.93 o                         
   4  12   1       1090.27       1085.19        28.59 o                         
   5  12   1          1.17          2.02         9.92 o                         
   6  12   1        121.52        126.26        13.11 o                         
   7  12   1         32.84         46.38        12.12 o                         
   8  12   1        165.11        277.97        17.38 o                         
   9  12   1        143.14        136.39        15.63 o                         
  10  12   1          2.13         -0.76        12.88 o                         
  11  12   1          5.85         -6.73        14.19 o                         
  12  12   1         87.59         45.34        16.52 o                         
  13  12   1        180.45        213.24        21.56 o                         
  14  12   1          2.99        -14.48        17.46 o                         
  15  12   1         67.50         11.80        23.90 o                         
  16  12   1       1901.65       1895.61        59.66 o                         
  17  12   1        224.73        178.37        30.46 o                         
  18  12   1        184.10        110.76        31.85 o                         
  19  12   1         13.07         14.06        32.91 o                         
  20  12   1          6.17        -15.31        40.90 o                         
  21  12   1        155.50        146.96        62.83 o                         
  22  12   1       1126.33       1078.97       105.31 o                         
  23  12   1        206.99        255.42        79.01 o                         
 -23  13   1        416.26        336.85        59.55 o                         
 -22  13   1        139.31        174.75        49.13 o                         
 -21  13   1        540.35        418.58        56.78 o                         
 -20  13   1          1.49         10.85        33.61 o                         
 -19  13   1        865.18        845.88        53.16 o                         
 -18  13   1          0.22        -27.27        27.27 o                         
 -17  13   1       1222.79       1232.74        51.55 o                         
 -16  13   1         20.15         13.40        23.72 o                         
 -15  13   1       1050.94       1107.87        46.76 o                         
 -14  13   1         18.05         -6.14        20.04 o                         
 -13  13   1        202.81        162.08        22.09 o                         
 -12  13   1         23.65         70.35        18.62 o                         
 -11  13   1         46.41         23.64        16.15 o                         
 -10  13   1         49.83         29.04        15.23 o                         
  -9  13   1        116.92         86.48        16.59 o                         
  -8  13   1          6.09         12.90        12.94 o                         
  -7  13   1       1316.90       1259.97        32.86 o                         
  -6  13   1          0.21         -4.36        12.21 o                         
  -5  13   1         91.80        106.45        15.42 o                         
  -4  13   1        191.94        172.01        16.24 o                         
  -3  13   1          6.17         -8.90         8.90 o                         
  -2  13   1         60.47         46.07        12.21 o                         
  -1  13   1       3641.66       3480.64        48.10 o                         
   0  13   1        477.52        458.69        21.00 o                         
   1  13   1       1181.20       1197.11        32.30 o                         
   2  13   1        795.07        830.80        24.66 o                         
   3  13   1       3762.69       3687.95        46.32 o                         
   4  13   1         97.56         79.80        14.45 o                         
   5  13   1         13.02          3.99        12.85 o                         
   6  13   1         66.74         53.73        15.20 o                         
   7  13   1        282.91        312.64        19.66 o                         
   8  13   1        226.02        206.72        18.55 o                         
   9  13   1          0.84         12.56        13.25 o                         
  10  13   1         45.81         41.04        15.85 o                         
  11  13   1        462.28        399.60        27.91 o                         
  12  13   1         12.64        -17.11        17.11 o                         
  13  13   1        680.87        705.89        34.01 o                         
  14  13   1         70.07        136.93        24.02 o                         
  15  13   1          5.01          7.20        22.18 o                         
  16  13   1        138.28         95.96        29.88 o                         
  17  13   1        612.47        649.80        46.44 o                         
  18  13   1        115.78        240.31        38.27 o                         
  19  13   1        880.59       1028.84       113.93 o                         
  20  13   1          2.22        -46.08        46.08 o                         
  21  13   1          1.02         -3.52        54.73 o                         
  22  13   1         78.56         76.16        61.13 o                         
 -22  14   1        271.51        241.15        54.07 o                         
 -21  14   1        104.35         45.74        51.56 o                         
 -20  14   1        203.99        282.98        50.00 o                         
 -19  14   1        312.58        280.92        45.58 o                         
 -18  14   1       3175.00       3333.29       121.17 o                         
 -17  14   1        695.58        661.65        41.37 o                         
 -16  14   1         13.60        -10.04        24.30 o                         
 -15  14   1         26.92         41.61        23.89 o                         
 -14  14   1        271.68        271.48        29.08 o                         
 -13  14   1        232.58        231.95        25.19 o                         
 -12  14   1         29.93         -9.64        17.70 o                         
 -11  14   1        158.57        179.68        21.24 o                         
 -10  14   1       2921.84       3050.85        52.82 o                         
  -9  14   1         65.12         88.00        16.62 o                         
  -8  14   1       9567.91       8279.26        91.14 o                         
  -7  14   1          9.44        -17.19        17.19 o                         
  -6  14   1        171.78        199.12        19.18 o                         
  -5  14   1        518.15        631.54        25.70 o                         
  -4  14   1       4551.40       4380.97        58.89 o                         
  -3  14   1          6.52         26.90        14.70 o                         
  -2  14   1      12431.71      11789.54       110.50 o                         
  -1  14   1        749.72        830.18        28.37 o                         
   0  14   1      15922.69      15318.62       140.25 o                         
   1  14   1         93.32        138.01        16.90 o                         
   2  14   1      13837.96      13278.67       125.47 o                         
   3  14   1        138.48         83.25        16.96 o                         
   4  14   1      10944.10      10369.54       104.33 o                         
   5  14   1        262.35        354.57        22.41 o                         
   6  14   1       5234.26       5071.40        73.28 o                         
   7  14   1        989.55       1090.96        38.31 o                         
   8  14   1        638.81        739.83        31.94 o                         
   9  14   1          0.28          5.37        16.53 o                         
  10  14   1       8362.16       7518.91        93.93 o                         
  11  14   1        760.51        758.39        37.64 o                         
  12  14   1       2438.38       2578.61        62.23 o                         
  13  14   1        238.39        363.74        30.38 o                         
  14  14   1        246.42        329.34        34.44 o                         
  15  14   1        994.36       1011.46        49.41 o                         
  16  14   1        326.55        321.60        42.05 o                         
  17  14   1         28.33          2.44        34.26 o                         
  18  14   1        174.88        123.08        41.62 o                         
  19  14   1       1336.95       1401.05        86.50 o                         
  20  14   1       3735.69       3975.83       164.75 o                         
  21  14   1       1436.60       1453.39       120.80 o                         
  22  14   1        212.86        287.87        73.88 o                         
 -21  15   1        226.47        302.97        56.58 o                         
 -20  15   1        705.25        693.58        89.33 o                         
 -19  15   1       1169.98       1106.21        74.11 o                         
 -18  15   1        839.64       1088.84        72.07 o                         
 -17  15   1         57.17         57.09        30.91 o                         
 -16  15   1       1900.95       1801.55        68.20 o                         
 -15  15   1       1178.29       1163.68        53.23 o                         
 -14  15   1        810.23        739.24        41.45 o                         
 -13  15   1       2037.69       2122.60        60.58 o                         
 -12  15   1        130.14         60.49        22.60 o                         
 -11  15   1          2.73          4.34        18.88 o                         
 -10  15   1        459.88        673.69        31.88 o                         
  -9  15   1         99.07        124.15        18.71 o                         
  -8  15   1       2515.08       2656.04        50.27 o                         
  -7  15   1       1165.44       1318.96        37.50 o                         
  -6  15   1         35.48        -11.66        15.15 o                         
  -5  15   1        191.82        136.73        19.59 o                         
  -4  15   1         10.85         39.02        15.53 o                         
  -3  15   1        222.55        249.72        20.04 o                         
  -2  15   1        205.27        199.18        20.25 o                         
  -1  15   1       1024.36       1030.68        45.76 o                         
   0  15   1       5093.07       4754.80        62.78 o                         
   1  15   1       2079.94       2038.54        44.79 o                         
   2  15   1       1488.13       1349.19        39.42 o                         
   3  15   1       2260.58       2244.22        50.54 o                         
   4  15   1        839.37        854.68        37.16 o                         
   5  15   1       1164.64       1147.43        38.65 o                         
   6  15   1        200.91        121.71        22.07 o                         
   7  15   1        681.26        712.86        37.24 o                         
   8  15   1         82.34         43.28        21.68 o                         
   9  15   1         28.24          7.37        18.34 o                         
  10  15   1        669.02        772.84        37.13 o                         
  11  15   1        154.23        155.38        24.44 o                         
  12  15   1         28.49         47.41        22.57 o                         
  13  15   1        401.47        310.86        33.22 o                         
  14  15   1         14.89        -14.74        25.74 o                         
  15  15   1        449.29        405.76        39.90 o                         
  16  15   1        311.11        239.01        36.73 o                         
  17  15   1        360.08        315.34        44.62 o                         
  18  15   1        989.45        849.55        67.12 o                         
  19  15   1        265.42        314.61        54.17 o                         
  20  15   1        166.04        370.80        67.25 o                         
  21  15   1         73.31        -18.68        64.53 o                         
 -20  16   1        400.77        516.28        75.91 o                         
 -19  16   1          5.33        -37.22        37.22 o                         
 -18  16   1         44.69        -20.97        37.02 o                         
 -17  16   1        272.38        285.60        44.56 o                         
 -16  16   1        174.61        198.58        37.17 o                         
 -15  16   1          3.41         14.62        27.06 o                         
 -14  16   1       1208.20       1127.00        52.90 o                         
 -13  16   1        666.76        665.69        43.21 o                         
 -12  16   1        628.62        610.55        38.60 o                         
 -11  16   1        425.67        320.75        30.46 o                         
 -10  16   1         90.66         42.94        23.23 o                         
  -9  16   1        754.24        867.30        41.24 o                         
  -8  16   1        538.59        534.01        31.10 o                         
  -7  16   1       2728.61       2699.79        59.47 o                         
  -6  16   1        813.23        841.90        35.37 o                         
  -5  16   1       1800.55       1734.73        51.36 o                         
  -4  16   1          6.95        -16.80        16.80 o                         
  -3  16   1        284.59        319.47        26.01 o                         
  -2  16   1        833.38        876.44        32.18 o                         
  -1  16   1        933.95        838.94        33.20 o                         
   0  16   1         68.65         32.39        16.94 o                         
   1  16   1       3183.89       3011.04        52.42 o                         
   2  16   1        282.99        277.29        25.01 o                         
   3  16   1        138.98         86.32        18.44 o                         
   4  16   1        296.06        356.91        28.06 o                         
   5  16   1        342.92        393.37        29.61 o                         
   6  16   1         19.46        -19.92        19.92 o                         
   7  16   1       1619.24       1504.03        54.81 o                         
   8  16   1        550.95        536.63        35.53 o                         
   9  16   1       2711.64       2608.43        65.61 o                         
  10  16   1        842.66        777.12        38.14 o                         
  11  16   1        175.84        215.40        27.36 o                         
  12  16   1         51.02         70.69        25.22 o                         
  13  16   1         77.12         29.71        26.41 o                         
  14  16   1         68.47        106.26        30.38 o                         
  15  16   1       1030.54       1176.09        57.76 o                         
  16  16   1       1103.84       1101.02        64.38 o                         
  17  16   1         43.91         64.10        52.52 o                         
  18  16   1        526.33        585.45        62.10 o                         
  19  16   1         53.59         16.14        44.18 o                         
  20  16   1          0.23         63.08        55.38 o                         
 -19  17   1          9.07         13.65        59.13 o                         
 -18  17   1         10.34         22.31        41.67 o                         
 -17  17   1          0.01        -34.02        34.02 o                         
 -16  17   1         21.29        -22.81        32.54 o                         
 -15  17   1         11.09         34.99        32.10 o                         
 -14  17   1          7.45        -28.75        28.75 o                         
 -13  17   1          5.21        -26.44        26.44 o                         
 -12  17   1        693.81        849.99        57.36 o                         
 -11  17   1        137.00        175.74        30.68 o                         
 -10  17   1        949.32        882.12        46.43 o                         
  -9  17   1          4.57          3.74        24.77 o                         
  -8  17   1         18.68         11.47        22.41 o                         
  -7  17   1         21.39          9.32        19.56 o                         
  -6  17   1          0.43         -0.49        19.51 o                         
  -5  17   1          9.90        -14.26        19.98 o                         
  -4  17   1          0.09         -4.80        18.63 o                         
  -3  17   1        463.39        469.38        30.95 o                         
  -2  17   1         74.56         44.31        20.58 o                         
  -1  17   1        226.01        213.34        23.68 o                         
   0  17   1        114.98        108.40        20.98 o                         
   1  17   1         77.92         68.76        19.39 o                         
   2  17   1        151.15        117.02        22.54 o                         
   3  17   1        417.26        400.80        28.27 o                         
   4  17   1         46.69         76.71        20.72 o                         
   5  17   1        485.31        456.21        32.26 o                         
   6  17   1         23.53         58.43        22.29 o                         
   7  17   1         48.83         31.36        23.70 o                         
   8  17   1         91.98         57.31        24.32 o                         
   9  17   1          4.06        -15.83        21.64 o                         
  10  17   1        377.93        404.78        33.60 o                         
  11  17   1        199.48        215.84        30.53 o                         
  12  17   1        427.02        428.18        38.32 o                         
  13  17   1        293.05        269.32        35.65 o                         
  14  17   1        966.66        939.13        52.86 o                         
  15  17   1         32.45         50.30        34.22 o                         
  16  17   1        179.52        160.15        44.86 o                         
  17  17   1        129.12         61.38        41.13 o                         
  18  17   1         85.45         29.69        42.57 o                         
  19  17   1          9.57         -2.45        46.00 o                         
 -18  18   1          3.32         37.70        52.32 o                         
 -17  18   1        342.91        226.95        56.02 o                         
 -16  18   1         25.69         28.66        36.61 o                         
 -15  18   1       1024.60        951.10        63.78 o                         
 -14  18   1          3.77        -22.64        33.45 o                         
 -13  18   1        330.44        342.40        44.84 o                         
 -12  18   1          6.27        -19.30        31.85 o                         
 -11  18   1        556.52        592.46        42.24 o                         
 -10  18   1         10.50         -3.63        25.10 o                         
  -9  18   1       4846.46       4536.39        88.11 o                         
  -8  18   1         44.53         67.00        26.24 o                         
  -7  18   1        807.52        930.93        46.39 o                         
  -6  18   1         38.94          4.97        22.04 o                         
  -5  18   1         43.86         85.56        25.04 o                         
  -4  18   1         10.40         17.76        21.17 o                         
  -3  18   1       1655.52       1749.38        59.95 o                         
  -2  18   1         63.82         40.77        21.25 o                         
  -1  18   1       2327.72       2106.68        72.75 o                         
   0  18   1         50.58         26.25        21.91 o                         
   1  18   1       3316.96       3312.05        67.72 o                         
   2  18   1         50.34         29.28        21.21 o                         
   3  18   1       1561.89       1514.63        52.61 o                         
   4  18   1         31.95         74.03        23.39 o                         
   5  18   1        588.13        591.16        36.77 o                         
   6  18   1         12.03         -3.74        20.98 o                         
   7  18   1         35.66        -16.04        21.22 o                         
   8  18   1          0.15        -22.47        22.47 o                         
   9  18   1        534.41        648.95        39.93 o                         
  10  18   1        235.97        242.26        31.38 o                         
  11  18   1       2939.00       2671.95        86.28 o                         
  12  18   1        156.84        110.70        35.62 o                         
  13  18   1          2.21        -18.50        29.24 o                         
  14  18   1         95.23         90.00        34.74 o                         
  15  18   1        186.63        134.13        44.34 o                         
  16  18   1         13.90          5.65        41.35 o                         
  17  18   1        539.48        643.09        74.61 o                         
  18  18   1        114.09         87.96        48.46 o                         
 -17  19   1          2.31         49.35        46.23 o                         
 -16  19   1        664.64        731.94        61.87 o                         
 -15  19   1        125.08        211.47        44.94 o                         
 -14  19   1         66.58         80.66        38.51 o                         
 -13  19   1         28.17        -38.02        38.02 o                         
 -12  19   1         91.37         57.13        35.73 o                         
 -11  19   1        131.89         99.16        33.57 o                         
 -10  19   1         34.24        -28.12        28.12 o                         
  -9  19   1        143.86        129.84        31.56 o                         
  -8  19   1        261.93        345.73        37.37 o                         
  -7  19   1        187.37        159.10        31.59 o                         
  -6  19   1        529.52        580.21        38.33 o                         
  -5  19   1         50.19         23.34        24.53 o                         
  -4  19   1        105.83        119.92        27.27 o                         
  -3  19   1          0.58         -9.52        22.50 o                         
  -2  19   1        199.67        188.05        30.25 o                         
  -1  19   1        529.24        674.15        42.35 o                         
   0  19   1         99.33        136.91        28.41 o                         
   1  19   1          4.88         14.67        24.06 o                         
   2  19   1       1031.22       1157.50        52.49 o                         
   3  19   1         16.60         21.05        24.29 o                         
   4  19   1        130.04        109.50        26.47 o                         
   5  19   1          7.45        -12.14        25.36 o                         
   6  19   1        118.65        162.34        29.97 o                         
   7  19   1          7.24        -22.98        22.98 o                         
   8  19   1        574.68        548.29        39.84 o                         
   9  19   1         24.04          9.31        23.97 o                         
  10  19   1        521.92        441.77        41.52 o                         
  11  19   1          3.22        -16.43        27.80 o                         
  12  19   1          0.15        -16.90        30.75 o                         
  13  19   1          0.05         19.49        34.85 o                         
  14  19   1         83.07        105.41        42.71 o                         
  15  19   1          7.39         33.13        46.00 o                         
  16  19   1        147.43        231.11        57.59 o                         
  17  19   1          9.71         45.39        51.09 o                         
 -16  20   1        272.67        244.64        51.85 o                         
 -15  20   1        655.36        702.36        62.84 o                         
 -14  20   1         72.77          8.20        38.43 o                         
 -13  20   1        317.05        302.25        47.58 o                         
 -12  20   1        110.94        150.21        40.75 o                         
 -11  20   1         58.37         59.57        34.66 o                         
 -10  20   1        498.46        513.60        45.24 o                         
  -9  20   1        530.88        467.86        42.32 o                         
  -8  20   1        534.19        510.07        44.81 o                         
  -7  20   1       1165.52       1031.23        52.87 o                         
  -6  20   1          9.33         -0.75        25.05 o                         
  -5  20   1        418.81        360.20        37.72 o                         
  -4  20   1        431.82        362.46        38.30 o                         
  -3  20   1        172.34        204.95        41.78 o                         
  -2  20   1       1708.60       1673.62        82.70 o                         
  -1  20   1        207.98        160.85        32.18 o                         
   0  20   1        151.35        132.55        30.77 o                         
   1  20   1        754.71        725.14        47.66 o                         
   2  20   1         45.34         57.58        30.18 o                         
   3  20   1        680.75        639.15        46.09 o                         
   4  20   1       1005.96        907.60        53.37 o                         
   5  20   1        188.53        244.66        35.18 o                         
   6  20   1       1233.59       1254.88        58.36 o                         
   7  20   1        373.72        379.23        38.62 o                         
   8  20   1        213.09        213.51        34.96 o                         
   9  20   1       1108.17       1080.46        70.03 o                         
  10  20   1         61.21         39.41        29.58 o                         
  11  20   1        636.22        745.72        54.44 o                         
  12  20   1        572.89        513.30        53.38 o                         
  13  20   1         30.69         83.73        40.67 o                         
  14  20   1        451.56        466.12        60.13 o                         
  15  20   1        302.89        308.06        58.50 o                         
 -14  21   1        940.03       1162.93        87.72 o                         
 -13  21   1         17.41         -6.55        38.87 o                         
 -12  21   1          7.11          5.09        36.95 o                         
 -11  21   1        546.82        618.09        52.26 o                         
 -10  21   1        557.61        612.53        51.94 o                         
  -9  21   1       1435.03       1404.26        67.36 o                         
  -8  21   1        209.73        243.91        36.26 o                         
  -7  21   1        306.94        251.92        37.43 o                         
  -6  21   1        847.51       1069.91        58.44 o                         
  -5  21   1        123.79        135.72        31.30 o                         
  -4  21   1         30.15         27.28        29.71 o                         
  -3  21   1       1900.22       1898.08        72.44 o                         
  -2  21   1        747.75        784.32        50.18 o                         
  -1  21   1        653.36        587.78        45.04 o                         
   0  21   1        176.67        145.42        45.62 o                         
   1  21   1         43.92         49.06        29.73 o                         
   2  21   1         71.88         46.52        30.63 o                         
   3  21   1        257.18        178.99        35.29 o                         
   4  21   1        354.52        362.22        45.81 o                         
   5  21   1       3900.95       3943.51       102.30 o                         
   6  21   1        304.04        282.43        40.18 o                         
   7  21   1        131.41         76.18        32.82 o                         
   8  21   1        879.64        948.02        58.27 o                         
   9  21   1        107.19        121.92        38.67 o                         
  10  21   1         71.23         59.07        38.38 o                         
  11  21   1       1472.52       1442.22        82.66 o                         
  12  21   1         75.75         67.35        42.85 o                         
  13  21   1       1753.31       1820.08        98.58 o                         
  14  21   1        492.98        465.78        66.12 o                         
 -12  22   1       4617.68       4860.24       176.79 o                         
 -11  22   1         99.98         22.83        40.97 o                         
 -10  22   1          0.34        -33.81        36.98 o                         
  -9  22   1          0.85          2.83        36.98 o                         
  -8  22   1        265.97         93.24        37.55 o                         
  -7  22   1         86.44         63.77        40.52 o                         
  -6  22   1        364.78        324.39        49.33 o                         
  -5  22   1        194.21        137.39        35.71 o                         
  -4  22   1       3543.98       3760.29        97.33 o                         
  -3  22   1         40.52         -6.32        28.90 o                         
  -2  22   1        449.12        492.75        53.07 o                         
  -1  22   1        142.98        106.08        32.69 o                         
   0  22   1        552.65        574.03        45.44 o                         
   1  22   1        120.73         89.45        35.57 o                         
   2  22   1          1.16        -17.63        30.68 o                         
   3  22   1         40.25         68.91        34.76 o                         
   4  22   1        115.00         68.42        37.02 o                         
   5  22   1         61.31        117.54        38.64 o                         
   6  22   1       1255.06       1350.86        73.07 o                         
   7  22   1         31.52         40.79        37.88 o                         
   8  22   1         18.55         64.21        44.02 o                         
   9  22   1        161.66        109.66        45.04 o                         
  10  22   1         14.52        -39.53        39.53 o                         
  11  22   1          6.26         -0.07        42.35 o                         
  12  22   1         42.96         25.58        44.32 o                         
 -10  23   1        139.40         96.95        45.53 o                         
  -9  23   1       1081.91       1121.43        72.13 o                         
  -8  23   1        206.07        252.41        43.89 o                         
  -7  23   1        824.74        788.01        60.05 o                         
  -6  23   1        100.70         67.53        35.88 o                         
  -5  23   1         61.44         57.94        46.06 o                         
  -4  23   1         43.67         78.90        38.00 o                         
  -3  23   1       1155.03        958.20        62.13 o                         
  -2  23   1         42.59         65.27        35.24 o                         
  -1  23   1       1869.39       1954.92        89.74 o                         
   0  23   1         72.36         66.78        34.48 o                         
   1  23   1        277.73        285.01        45.01 o                         
   2  23   1        171.99        178.28        41.94 o                         
   3  23   1        664.95        685.28        57.87 o                         
   4  23   1        124.63        113.23        39.87 o                         
   5  23   1       2852.13       2663.32       102.15 o                         
   6  23   1         47.55         87.52        42.11 o                         
   7  23   1        398.67        406.90        60.54 o                         
   8  23   1        137.02        215.11        53.39 o                         
   9  23   1         45.40         61.42        46.66 o                         
  10  23   1        264.51        216.70        59.08 o                         
  -7  24   1          3.25        -30.43        36.17 o                         
  -6  24   1         82.33        102.46        41.85 o                         
  -5  24   1          8.55        -33.19        33.19 o                         
  -4  24   1        111.22        100.45        36.71 o                         
  -3  24   1          3.08        -34.48        34.51 o                         
  -2  24   1       3245.42       3466.31       121.22 o                         
  -1  24   1         27.41        -11.98        34.41 o                         
   0  24   1       1347.89       1321.02        75.07 o                         
   1  24   1          2.86        -11.35        35.30 o                         
   2  24   1        608.77        659.69        58.84 o                         
   3  24   1         76.38          8.09        37.51 o                         
   4  24   1       2437.05       2321.54       103.78 o                         
   5  24   1         11.72          2.47        39.79 o                         
   6  24   1        552.59        380.58        69.80 o                         
   7  24   1          3.80        -30.49        43.68 o                         
 -26   0   2        584.37        707.08        94.34 o                         
 -25   0   2        103.64         75.21        54.47 o                         
 -24   0   2        193.86        154.71        79.64 o                         
 -23   0   2        224.63        228.11        55.72 o                         
 -22   0   2         81.38        139.47        46.11 o                         
 -21   0   2         21.80         42.62        37.93 o                         
 -20   0   2        404.38        255.37        44.40 o                         
 -19   0   2         27.36        -33.23        33.23 o                         
 -18   0   2       1236.76       1147.07        67.06 o                         
 -17   0   2        443.33        492.25        46.75 o                         
 -16   0   2        852.10        514.44        35.90 o                         
 -15   0   2          0.11        -19.50        19.50 o                         
 -14   0   2       2092.53       2097.56        58.30 o                         
 -13   0   2          2.26         11.96        16.00 o                         
 -12   0   2        165.65        253.91        24.03 o                         
 -11   0   2         77.64         64.31        17.28 o                         
 -10   0   2      10150.12      11367.46       124.20 o                         
  -9   0   2        315.67        372.26        28.43 o                         
  -8   0   2       9205.79      10151.05       118.15 o                         
  -7   0   2       3505.84       3402.23        50.56 o                         
  -6   0   2      35851.66      38597.43       305.03 o                         
  -5   0   2       1995.59       1923.08        33.32 o                         
  -4   0   2      36317.15      35754.70       307.10 o                         
  -3   0   2        109.68        130.57        11.90 o                         
  -2   0   2      79789.07      79903.25       694.17 o                         
  -1   0   2       1313.34       1405.49        25.10 o                         
   0   0   2         37.46         19.32         9.24 o                         
   1   0   2      24799.20      24495.00       204.87 o                         
   2   0   2     649518.88     641701.81      5039.40 o                         
   3   0   2      10450.60      10547.43        93.42 o                         
   4   0   2        637.37        585.01        18.17 o                         
   5   0   2        900.22        990.28        24.42 o                         
   6   0   2      28270.24      29866.35       254.52 o                         
   7   0   2       1394.31       1375.98        49.05 o                         
   8   0   2       7702.30       7819.99        89.65 o                         
   9   0   2       3899.76       4075.14        64.54 o                         
  10   0   2      35100.05      35046.96       316.53 o                         
  11   0   2       3531.86       3383.08        48.64 o                         
  12   0   2        293.50        480.84        24.59 o                         
  13   0   2        302.25        464.14        39.81 o                         
  14   0   2       1114.97       1310.42        41.49 o                         
  15   0   2         17.87         24.60        22.97 o                         
  16   0   2       1029.39       1058.14        51.11 o                         
  17   0   2       2220.01       2176.42        71.58 o                         
  18   0   2       5489.04       5369.99       130.27 o                         
  19   0   2       4759.29       4695.99       126.06 o                         
  20   0   2       2385.47       2121.47       136.34 o                         
  21   0   2         13.08         -4.59        39.25 o                         
  22   0   2       2241.30       1770.48       118.18 o                         
  23   0   2       2837.51       2760.73       150.43 o                         
  24   0   2       1482.31       1482.66       104.04 o                         
  25   0   2       1502.66       1831.09       118.47 o                         
  26   0   2        845.41        886.97        91.32 o                         
 -26   1   2        368.77        365.41        60.57 o                         
 -25   1   2        376.42        528.35        56.32 o                         
 -24   1   2        220.69        287.19        42.37 o                         
 -23   1   2       2115.94       2108.86        81.08 o                         
 -22   1   2        121.75        107.37        31.61 o                         
 -21   1   2        987.60        964.49        47.20 o                         
 -20   1   2         37.52         49.34        26.31 o                         
 -19   1   2        313.92        281.58        31.16 o                         
 -18   1   2       2027.05       1965.48        72.27 o                         
 -17   1   2       6888.95       6420.26        88.64 o                         
 -16   1   2         69.45         44.99        18.66 o                         
 -15   1   2       2724.58       2624.67        49.06 o                         
 -14   1   2        466.44        472.91        22.67 o                         
 -13   1   2        367.38        440.28        19.83 o                         
 -12   1   2        210.03        207.29        14.24 o                         
 -11   1   2       1661.65       1409.57        39.54 o                         
 -10   1   2        631.33        639.84        20.28 o                         
  -9   1   2       2522.48       2284.98        26.55 o                         
  -8   1   2        458.69        475.60        13.84 o                         
  -7   1   2      14174.74      15168.68       102.55 o                         
  -6   1   2       1610.53       1645.09        21.79 o                         
  -5   1   2        674.46        671.38        15.40 o                         
  -4   1   2       2520.49       2407.97        25.84 o                         
  -3   1   2       2513.13       2334.01        26.61 o                         
  -2   1   2        141.77        170.16         9.31 o                         
  -1   1   2       8041.74       8084.79        65.11 o                         
   0   1   2          4.06          9.13         6.39 o                         
   1   1   2      29484.04      29062.63       177.19 o                         
   2   1   2       8548.34       8530.01        61.52 o                         
   3   1   2      21207.42      21112.40       133.52 o                         
   4   1   2        680.28        685.77        12.24 o                         
   5   1   2       4323.06       4318.52        34.53 o                         
   6   1   2          0.31          3.45         6.50 o                         
   7   1   2       1513.95       1438.25        21.67 o                         
   8   1   2         10.99         31.22         8.02 o                         
   9   1   2        240.11        238.61        11.95 o                         
  10   1   2         48.79         69.27         9.81 o                         
  11   1   2       2800.01       2770.92        32.67 o                         
  12   1   2        297.32        332.77        13.42 o                         
  13   1   2        251.17        235.96        14.55 o                         
  14   1   2        200.78        190.26        16.77 o                         
  15   1   2        706.33        711.94        30.50 o                         
  16   1   2         73.61         70.81        20.51 o                         
  17   1   2        111.48         75.42        21.97 o                         
  18   1   2        376.30        388.70        32.51 o                         
  19   1   2         56.98         45.78        25.19 o                         
  20   1   2        210.37        152.40        29.06 o                         
  21   1   2          8.79          7.09        27.61 o                         
  22   1   2        164.86        223.99        45.25 o                         
  23   1   2         12.88         -5.45        36.11 o                         
  24   1   2        287.27        275.49        47.55 o                         
  25   1   2         35.68         11.81        39.83 o                         
  26   1   2         13.97         42.34        41.48 o                         
 -26   2   2        716.02        820.76        77.24 o                         
 -25   2   2          3.16         30.46        38.42 o                         
 -24   2   2       2775.60       2996.88       103.31 o                         
 -23   2   2        400.89        385.12        51.29 o                         
 -22   2   2       1604.72       1690.96        67.46 o                         
 -21   2   2       1213.66       1155.33        56.73 o                         
 -20   2   2        113.04         84.04        26.76 o                         
 -19   2   2        305.55        298.13        29.44 o                         
 -18   2   2       3749.08       3775.97        71.57 o                         
 -17   2   2         66.22          4.42        19.29 o                         
 -16   2   2       2452.21       2287.17        54.23 o                         
 -15   2   2       1048.21       1043.43        38.34 o                         
 -14   2   2       2963.94       3050.80        48.11 o                         
 -13   2   2        336.82        436.22        17.35 o                         
 -12   2   2        549.30        574.19        19.67 o                         
 -11   2   2         67.77         46.05        10.40 o                         
 -10   2   2      10993.83      10455.00        84.53 o                         
  -9   2   2        626.50        664.81        17.58 o                         
  -8   2   2       3063.77       2786.27        30.02 o                         
  -7   2   2          2.16         -6.37         6.37 o                         
  -6   2   2        106.85        158.43         8.27 o                         
  -5   2   2        133.35        178.49         9.31 o                         
  -4   2   2       7042.76       6572.84        51.32 o                         
  -3   2   2       3269.51       3016.65        28.05 o                         
  -2   2   2        292.24        277.67         9.93 o                         
  -1   2   2        961.91        999.13        15.25 o                         
   0   2   2        765.24        726.88        14.86 o                         
   1   2   2       2544.49       2661.16        23.60 o                         
   2   2   2       4450.51       4585.41        35.64 o                         
   3   2   2       1389.58       1313.85        18.19 o                         
   4   2   2       2750.42       2649.40        24.88 o                         
   5   2   2        140.85        111.36         8.38 o                         
   6   2   2      11107.05      10894.44        73.60 o                         
   7   2   2         43.37         30.47         8.01 o                         
   8   2   2       2834.91       2824.04        35.55 o                         
   9   2   2        366.85        366.83        16.13 o                         
  10   2   2       1407.43       1333.34        29.36 o                         
  11   2   2        139.43        125.29        11.40 o                         
  12   2   2        160.21        167.62        12.73 o                         
  13   2   2        342.22        323.79        17.04 o                         
  14   2   2         45.58         24.57        13.47 o                         
  15   2   2          5.52        -10.17        16.03 o                         
  16   2   2       1546.60       1580.90        48.16 o                         
  17   2   2          0.96         13.20        19.21 o                         
  18   2   2         11.04         -4.10        20.14 o                         
  19   2   2        155.65        118.87        25.95 o                         
  20   2   2         46.70         46.89        24.23 o                         
  21   2   2         82.67         57.01        27.78 o                         
  22   2   2       1191.95       1162.82        74.93 o                         
  23   2   2        287.63        282.41        51.39 o                         
  24   2   2        353.95        470.94        55.67 o                         
  25   2   2         95.09        137.22        48.75 o                         
  26   2   2          5.84        -21.15        41.19 o                         
 -26   3   2        153.60        219.36        73.83 o                         
 -25   3   2         69.01         99.79        43.31 o                         
 -24   3   2         16.68         -6.74        39.88 o                         
 -23   3   2         94.13         59.47        34.52 o                         
 -22   3   2        142.49        112.94        32.34 o                         
 -21   3   2         14.30          1.39        27.62 o                         
 -20   3   2        700.46        757.14        43.11 o                         
 -19   3   2         24.97         -0.54        21.72 o                         
 -18   3   2        371.44        437.31        32.85 o                         
 -17   3   2         36.68         25.82        18.13 o                         
 -16   3   2         23.99         42.81        17.69 o                         
 -15   3   2        519.09        573.38        28.19 o                         
 -14   3   2       2391.61       2323.40        39.06 o                         
 -13   3   2         32.70          6.73        11.19 o                         
 -12   3   2         68.69         62.91        12.56 o                         
 -11   3   2       2104.84       2194.34        33.76 o                         
 -10   3   2       2588.24       2730.02        35.54 o                         
  -9   3   2       1799.30       2113.72        29.59 o                         
  -8   3   2        799.57        869.12        22.64 o                         
  -7   3   2       1165.95       1272.12        20.24 o                         
  -6   3   2       1352.75       1341.53        19.60 o                         
  -5   3   2          6.61         16.10         7.45 o                         
  -4   3   2       1747.31       1497.26        23.58 o                         
  -3   3   2       3612.07       3442.48        30.90 o                         
  -2   3   2       4146.18       3930.14        31.83 o                         
  -1   3   2       9414.09       9494.28        66.88 o                         
   0   3   2      12980.59      13055.70        82.06 o                         
   1   3   2       1188.70       1335.28        15.60 o                         
   2   3   2         36.61         47.59         6.70 o                         
   3   3   2         97.95         69.88         8.03 o                         
   4   3   2         10.37         37.71         7.70 o                         
   5   3   2       4294.76       4339.76        35.78 o                         
   6   3   2        658.04        641.35        16.93 o                         
   7   3   2         99.91         85.69         8.95 o                         
   8   3   2        257.46        294.47        13.47 o                         
   9   3   2       1043.19        902.49        21.91 o                         
  10   3   2       1118.83       1112.03        26.39 o                         
  11   3   2       3564.09       3501.50        45.78 o                         
  12   3   2        960.29        941.79        29.14 o                         
  13   3   2       1213.06       1247.71        33.89 o                         
  14   3   2        132.34        101.72        17.64 o                         
  15   3   2        879.46        954.36        34.00 o                         
  16   3   2        371.75        319.21        27.11 o                         
  17   3   2       1922.91       2002.16        55.72 o                         
  18   3   2        447.22        386.55        29.84 o                         
  19   3   2        583.26        603.86        36.85 o                         
  20   3   2          5.86        -12.42        24.43 o                         
  21   3   2        173.10        166.48        32.25 o                         
  22   3   2         72.29         82.42        36.89 o                         
  23   3   2        625.66        718.72        77.04 o                         
  24   3   2          5.52        -31.27        42.32 o                         
  25   3   2        455.77        361.99        58.42 o                         
  26   3   2        141.49        174.50        58.43 o                         
 -26   4   2          0.92         37.37        49.35 o                         
 -25   4   2        122.34        101.92        42.34 o                         
 -24   4   2         15.87          7.44        36.51 o                         
 -23   4   2         41.50         20.38        34.27 o                         
 -22   4   2        156.37         94.86        32.71 o                         
 -21   4   2       1629.13       1626.63        64.60 o                         
 -20   4   2          4.99         78.50        27.62 o                         
 -19   4   2        184.05        222.82        27.52 o                         
 -18   4   2        154.83        127.53        23.08 o                         
 -17   4   2        429.72        553.53        30.48 o                         
 -16   4   2        293.92        409.39        26.37 o                         
 -15   4   2        216.12        170.56        20.55 o                         
 -14   4   2         12.40          5.40        12.28 o                         
 -13   4   2       3681.15       3770.35        51.09 o                         
 -12   4   2        253.05        262.44        16.93 o                         
 -11   4   2        415.14        434.99        21.27 o                         
 -10   4   2        944.86       1020.82        25.44 o                         
  -9   4   2        805.58        754.69        20.22 o                         
  -8   4   2         26.32         32.54         8.39 o                         
  -7   4   2       2021.18       2163.43        26.73 o                         
  -6   4   2         45.51         35.57         7.94 o                         
  -5   4   2       4385.80       4575.91        41.05 o                         
  -4   4   2       1922.44       1875.02        23.74 o                         
  -3   4   2        347.02        323.61        10.11 o                         
  -2   4   2       7410.80       7075.26        52.03 o                         
  -1   4   2       8901.25       8093.90        56.83 o                         
   0   4   2         34.50         68.03         6.97 o                         
   1   4   2        675.90        672.57        13.48 o                         
   2   4   2       1538.48       1482.83        19.27 o                         
   3   4   2        126.13        174.40         9.23 o                         
   4   4   2       2242.16       2033.73        22.99 o                         
   5   4   2      14512.93      13804.30        90.30 o                         
   6   4   2        142.15        121.99         8.37 o                         
   7   4   2       1424.89       1269.08        25.03 o                         
   8   4   2        714.83        661.67        18.65 o                         
   9   4   2        932.46        927.76        27.14 o                         
  10   4   2         57.36         34.01        12.72 o                         
  11   4   2        164.52        144.88        16.23 o                         
  12   4   2       2241.08       2207.15        41.47 o                         
  13   4   2       3010.70       3023.48        49.84 o                         
  14   4   2       1192.03       1146.95        34.80 o                         
  15   4   2         81.78         53.36        17.15 o                         
  16   4   2          7.92        -18.55        18.55 o                         
  17   4   2       2316.29       2526.88        58.84 o                         
  18   4   2         99.17         95.79        23.25 o                         
  19   4   2        193.55        174.37        28.25 o                         
  20   4   2        657.01        625.85        39.90 o                         
  21   4   2        451.65        480.68        43.48 o                         
  22   4   2        106.05        130.64        40.46 o                         
  23   4   2        374.35        338.35        49.13 o                         
  24   4   2         51.00        135.16        53.31 o                         
  25   4   2        504.24        475.91        63.69 o                         
 -26   5   2         39.34         -0.06        46.67 o                         
 -25   5   2         95.56         35.48        43.33 o                         
 -24   5   2        107.90        127.44        42.52 o                         
 -23   5   2        319.83        267.56        45.29 o                         
 -22   5   2         29.32         61.95        33.42 o                         
 -21   5   2         35.70         32.97        28.34 o                         
 -20   5   2        781.86        718.06        58.63 o                         
 -19   5   2        104.21         79.31        24.01 o                         
 -18   5   2          3.43         -9.28        20.48 o                         
 -17   5   2        409.22        349.15        28.48 o                         
 -16   5   2        631.34        685.42        32.06 o                         
 -15   5   2        916.98        992.72        31.80 o                         
 -14   5   2        602.49        534.64        23.89 o                         
 -13   5   2          3.66         29.63        13.53 o                         
 -12   5   2        525.57        474.09        18.91 o                         
 -11   5   2        587.98        618.39        20.61 o                         
 -10   5   2       1809.35       1841.53        29.30 o                         
  -9   5   2        636.67        664.59        18.32 o                         
  -8   5   2       1046.68        991.23        19.56 o                         
  -7   5   2        353.96        332.68        13.97 o                         
  -6   5   2        750.71        715.35        16.71 o                         
  -5   5   2         36.25         48.53         9.06 o                         
  -4   5   2       1364.79       1270.37        21.07 o                         
  -3   5   2       1026.01       1040.86        17.24 o                         
  -2   5   2        198.08        273.01        11.91 o                         
  -1   5   2         43.86         25.01         8.06 o                         
   0   5   2         43.74         68.90         8.90 o                         
   1   5   2        164.60        160.34         8.95 o                         
   2   5   2         26.67         22.83         7.99 o                         
   3   5   2        289.20        280.15        10.69 o                         
   4   5   2       3491.24       3444.20        31.41 o                         
   5   5   2         13.90         14.36         6.95 o                         
   6   5   2       2931.50       2911.25        28.31 o                         
   7   5   2         48.45         70.79         8.01 o                         
   8   5   2        343.34        320.59        14.21 o                         
   9   5   2        153.62        145.55        12.30 o                         
  10   5   2          3.53         -0.26        11.38 o                         
  11   5   2          0.29         24.05        12.66 o                         
  12   5   2        383.40        343.85        20.74 o                         
  13   5   2         40.30         31.10        15.57 o                         
  14   5   2         30.56         20.79        15.70 o                         
  15   5   2          6.00        -15.31        15.31 o                         
  16   5   2        859.12        915.36        38.48 o                         
  17   5   2        666.35        704.89        35.96 o                         
  18   5   2         32.07         32.82        22.58 o                         
  19   5   2        497.97        497.03        35.32 o                         
  20   5   2         52.76         10.37        25.96 o                         
  21   5   2         11.38        -28.96        28.96 o                         
  22   5   2        157.94        145.67        43.59 o                         
  23   5   2         97.47         71.34        57.56 o                         
  24   5   2         65.96         96.90        51.60 o                         
  25   5   2          4.87         20.27        46.87 o                         
 -25   6   2         68.85         70.81        44.05 o                         
 -24   6   2         18.76         32.83        40.46 o                         
 -23   6   2          0.11         -8.51        35.85 o                         
 -22   6   2         73.56         66.73        33.13 o                         
 -21   6   2       1666.89       1582.70        67.10 o                         
 -20   6   2          8.43        -12.79        24.95 o                         
 -19   6   2        542.95        580.11        35.97 o                         
 -18   6   2         20.95          8.09        21.52 o                         
 -17   6   2         48.17         23.41        20.57 o                         
 -16   6   2         55.55         22.18        19.12 o                         
 -15   6   2       2358.06       2190.21        44.75 o                         
 -14   6   2         25.63         20.90        14.72 o                         
 -13   6   2       2531.31       2690.75        45.06 o                         
 -12   6   2        152.46        132.48        14.06 o                         
 -11   6   2      13973.57      13467.35       109.91 o                         
 -10   6   2          6.78         12.95        11.11 o                         
  -9   6   2        326.70        294.91        13.31 o                         
  -8   6   2         20.60         15.81         8.09 o                         
  -7   6   2          3.21         22.90         6.84 o                         
  -6   6   2         74.99         65.38        10.61 o                         
  -5   6   2       8574.00       9158.44        71.11 o                         
  -4   6   2        226.89        340.73        13.46 o                         
  -3   6   2      16278.19      17201.38       116.80 o                         
  -2   6   2        229.32        249.07        12.42 o                         
  -1   6   2       5223.47       5455.89        50.01 o                         
   0   6   2         48.74         76.67         9.40 o                         
   1   6   2        838.67        747.55        20.61 o                         
   2   6   2          2.58         -5.31         7.97 o                         
   3   6   2        665.29        684.30        16.99 o                         
   4   6   2        156.57        169.82        10.25 o                         
   5   6   2       2837.25       2699.07        27.90 o                         
   6   6   2       1523.31       1628.15        23.95 o                         
   7   6   2       2083.78       2327.86        27.45 o                         
   8   6   2        320.03        310.75        13.77 o                         
   9   6   2         15.36         21.90         9.34 o                         
  10   6   2         19.55         12.14        10.63 o                         
  11   6   2        638.49        678.44        25.97 o                         
  12   6   2        595.80        536.79        25.10 o                         
  13   6   2       1121.49       1074.05        34.95 o                         
  14   6   2       1033.71       1096.91        36.56 o                         
  15   6   2       1641.96       1663.76        44.44 o                         
  16   6   2         11.00         27.68        19.13 o                         
  17   6   2        615.11        534.19        40.64 o                         
  18   6   2        261.78        260.28        30.31 o                         
  19   6   2         22.87        -24.54        24.54 o                         
  20   6   2          5.08         48.31        27.31 o                         
  21   6   2         38.79         59.00        35.75 o                         
  22   6   2         43.97        -18.47        37.49 o                         
  23   6   2          3.01        -40.87        40.87 o                         
  24   6   2         86.03        187.36        49.46 o                         
  25   6   2        131.26        125.84        49.64 o                         
 -25   7   2         16.66         44.70        43.04 o                         
 -24   7   2        595.50        585.53        60.69 o                         
 -23   7   2         42.29         58.68        37.10 o                         
 -22   7   2        138.77        171.10        37.49 o                         
 -21   7   2          8.80          2.88        29.24 o                         
 -20   7   2        125.08        124.58        30.09 o                         
 -19   7   2         49.84         12.04        26.95 o                         
 -18   7   2          9.24         17.36        24.01 o                         
 -17   7   2          7.44         17.06        22.39 o                         
 -16   7   2         34.04         19.23        20.08 o                         
 -15   7   2        160.30        163.93        20.31 o                         
 -14   7   2      10793.26      10507.09       105.87 o                         
 -13   7   2        574.74        542.91        25.76 o                         
 -12   7   2       4455.95       4375.06        54.36 o                         
 -11   7   2          0.03         -3.70        10.96 o                         
 -10   7   2      10777.33      10675.39        86.45 o                         
  -9   7   2        244.00        234.38        12.53 o                         
  -8   7   2        219.01        285.56        11.05 o                         
  -7   7   2        135.51        131.87        10.46 o                         
  -6   7   2        736.64        877.54        17.22 o                         
  -5   7   2        487.91        468.18        13.73 o                         
  -4   7   2      11826.83      13076.10        93.87 o                         
  -3   7   2        361.50        460.31        15.97 o                         
  -2   7   2      10517.90      11456.43        84.82 o                         
  -1   7   2        936.98        882.92        20.18 o                         
   0   7   2        999.66       1181.56        19.59 o                         
   1   7   2        163.07        181.04         9.19 o                         
   2   7   2         37.25         45.54         8.46 o                         
   3   7   2         64.39         67.23         9.72 o                         
   4   7   2       1516.94       1690.52        25.92 o                         
   5   7   2        816.24        883.01        18.48 o                         
   6   7   2      15793.57      16146.06       109.72 o                         
   7   7   2       6079.11       6126.56        52.81 o                         
   8   7   2       4378.72       4653.56        44.73 o                         
   9   7   2        775.43        830.57        21.43 o                         
  10   7   2        393.12        499.38        18.68 o                         
  11   7   2          8.59          5.87        11.37 o                         
  12   7   2        733.51        827.53        27.97 o                         
  13   7   2        327.40        353.43        23.96 o                         
  14   7   2      11198.22      10617.47       111.48 o                         
  15   7   2       5497.40       5366.73        76.50 o                         
  16   7   2        664.97        637.99        32.14 o                         
  17   7   2         30.83         54.97        21.37 o                         
  18   7   2       5328.83       5321.96       103.83 o                         
  19   7   2        918.60        848.27        47.09 o                         
  20   7   2        307.92        334.53        37.85 o                         
  21   7   2         51.22        -34.84        34.84 o                         
  22   7   2         78.66         96.86        43.30 o                         
  23   7   2        419.23        398.05        57.63 o                         
  24   7   2         18.32         66.72        45.84 o                         
  25   7   2         12.23         -7.27        43.47 o                         
 -25   8   2        312.65        286.94        53.31 o                         
 -24   8   2          0.18         59.34        40.51 o                         
 -23   8   2        121.37        117.48        41.30 o                         
 -22   8   2        729.60        837.81        57.81 o                         
 -21   8   2         14.31         32.57        28.69 o                         
 -20   8   2        182.98        166.03        32.14 o                         
 -19   8   2        245.37        245.49        33.67 o                         
 -18   8   2        115.23         62.03        26.86 o                         
 -17   8   2        392.00        361.20        32.71 o                         
 -16   8   2         11.38        -10.72        21.37 o                         
 -15   8   2        847.67        838.36        36.06 o                         
 -14   8   2       4576.31       4374.41        67.79 o                         
 -13   8   2       1914.12       1844.98        59.16 o                         
 -12   8   2       2153.99       2108.09        39.23 o                         
 -11   8   2        643.20        584.93        26.43 o                         
 -10   8   2       4259.81       4127.62        45.32 o                         
  -9   8   2       1005.80        978.40        23.27 o                         
  -8   8   2       2719.38       2728.08        30.53 o                         
  -7   8   2       1022.01       1004.88        21.37 o                         
  -6   8   2       1487.91       1523.69        25.10 o                         
  -5   8   2         73.10         84.16        10.81 o                         
  -4   8   2        274.84        340.83        14.73 o                         
  -3   8   2       1305.05       1317.86        30.18 o                         
  -2   8   2       6601.06       6919.65        59.76 o                         
  -1   8   2       1169.49       1212.51        21.73 o                         
   0   8   2         63.04         63.77         7.06 o                         
   1   8   2        822.41        756.88        19.82 o                         
   2   8   2        203.45        183.85        12.20 o                         
   3   8   2        288.73        331.72        13.30 o                         
   4   8   2         22.95         25.55        10.00 o                         
   5   8   2        141.32        221.08        13.21 o                         
   6   8   2        254.01        302.12        14.25 o                         
   7   8   2       3869.24       3760.90        39.40 o                         
   8   8   2         36.46         48.17         9.80 o                         
   9   8   2       3746.90       3753.64        40.07 o                         
  10   8   2        240.32        215.97        14.50 o                         
  11   8   2          2.56          4.95        11.15 o                         
  12   8   2        256.90        280.53        20.30 o                         
  13   8   2        431.46        410.53        21.76 o                         
  14   8   2        527.32        541.01        28.47 o                         
  15   8   2       3797.57       3861.22        69.19 o                         
  16   8   2        323.72        282.29        27.14 o                         
  17   8   2        876.25        986.37        44.02 o                         
  18   8   2         19.75         19.27        24.87 o                         
  19   8   2       3283.68       3310.22        78.79 o                         
  20   8   2        117.51        115.37        34.42 o                         
  21   8   2         49.28         81.10        37.55 o                         
  22   8   2         94.01         93.22        39.74 o                         
  23   8   2          7.81          0.97        63.83 o                         
  24   8   2         91.23         59.34        46.76 o                         
 -24   9   2         30.23         25.47        40.13 o                         
 -23   9   2        197.89        175.63        43.31 o                         
 -22   9   2        445.79        444.42        53.38 o                         
 -21   9   2        320.21        303.76        38.36 o                         
 -20   9   2       1469.99       1491.60        63.65 o                         
 -19   9   2         90.80        107.94        30.53 o                         
 -18   9   2       2149.49       2013.74        69.90 o                         
 -17   9   2        748.17        789.58        43.54 o                         
 -16   9   2          9.70         27.48        20.72 o                         
 -15   9   2        412.04        396.71        28.32 o                         
 -14   9   2       2376.09       2291.88        58.14 o                         
 -13   9   2       1780.55       1764.28        51.24 o                         
 -12   9   2       2825.84       2719.76        52.40 o                         
 -11   9   2          2.81         32.73        13.74 o                         
 -10   9   2       1178.19       1150.24        28.35 o                         
  -9   9   2       1317.88       1272.08        25.57 o                         
  -8   9   2        454.29        471.62        16.67 o                         
  -7   9   2        332.00        392.22        15.21 o                         
  -6   9   2       2111.11       2033.02        30.91 o                         
  -5   9   2        804.56        870.78        22.63 o                         
  -4   9   2        915.17        884.60        24.08 o                         
  -3   9   2        112.20        112.97         9.89 o                         
  -2   9   2        709.20        859.36        28.65 o                         
  -1   9   2       3583.94       3386.66        37.13 o                         
   0   9   2       1801.47       1688.56        36.31 o                         
   1   9   2        863.23        900.48        21.78 o                         
   2   9   2         58.02         61.81        10.32 o                         
   3   9   2       4412.85       4442.29        44.52 o                         
   4   9   2         93.58         55.54         9.53 o                         
   5   9   2       1347.13       1414.58        35.29 o                         
   6   9   2        107.80        111.38        12.93 o                         
   7   9   2        617.36        754.19        20.83 o                         
   8   9   2        146.44        130.92        12.74 o                         
   9   9   2        243.16        243.23        13.74 o                         
  10   9   2        101.73         81.41        13.92 o                         
  11   9   2       2020.34       1943.23        47.62 o                         
  12   9   2        222.10        213.72        18.11 o                         
  13   9   2          1.30         -7.09        13.98 o                         
  14   9   2        162.96         61.05        19.64 o                         
  15   9   2        862.29        807.65        38.10 o                         
  16   9   2       1553.70       1591.09        51.79 o                         
  17   9   2          0.07         -8.10        24.18 o                         
  18   9   2         70.68        114.12        27.37 o                         
  19   9   2         19.63        -20.61        25.91 o                         
  20   9   2        237.90        246.57        37.85 o                         
  21   9   2         13.96          2.21        35.04 o                         
  22   9   2        630.45        658.42        60.36 o                         
  23   9   2         20.25        -46.35        48.70 o                         
  24   9   2        688.97        683.17        70.12 o                         
 -24  10   2        410.94        452.69        57.89 o                         
 -23  10   2        118.64         81.16        40.62 o                         
 -22  10   2         52.36        113.07        39.70 o                         
 -21  10   2        116.31        119.70        38.04 o                         
 -20  10   2        503.64        499.29        43.42 o                         
 -19  10   2         97.99        116.90        31.80 o                         
 -18  10   2         18.73         -9.65        26.51 o                         
 -17  10   2        160.19        183.34        30.18 o                         
 -16  10   2        458.13        399.02        37.58 o                         
 -15  10   2        586.11        573.87        32.86 o                         
 -14  10   2       1005.98        982.21        41.71 o                         
 -13  10   2        233.48        302.44        32.18 o                         
 -12  10   2       1268.80       1199.91        39.98 o                         
 -11  10   2       1020.97       1021.40        34.18 o                         
 -10  10   2          1.45         -9.50        12.15 o                         
  -9  10   2         46.98         30.95        10.80 o                         
  -8  10   2        190.41        163.86        13.13 o                         
  -7  10   2        632.73        668.44        20.27 o                         
  -6  10   2        815.86        741.97        21.20 o                         
  -5  10   2       1164.79       1234.44        27.61 o                         
  -4  10   2         97.84         33.45        11.17 o                         
  -3  10   2        194.44        243.63        14.98 o                         
  -2  10   2       5406.70       5814.56        58.65 o                         
  -1  10   2       1625.76       1701.65        29.30 o                         
   0  10   2        270.97        251.47        12.57 o                         
   1  10   2        298.72        296.85        14.66 o                         
   2  10   2      10242.83      10141.84        84.19 o                         
   3  10   2       1385.23       1388.77        29.71 o                         
   4  10   2       2462.76       2390.27        32.42 o                         
   5  10   2        491.02        509.74        19.72 o                         
   6  10   2       2459.47       2585.77        37.32 o                         
   7  10   2        267.33        264.44        16.26 o                         
   8  10   2          0.83         -0.47        10.66 o                         
   9  10   2        230.44        212.46        17.60 o                         
  10  10   2       3372.32       3179.53        46.57 o                         
  11  10   2       1058.73       1093.72        33.84 o                         
  12  10   2        916.66        959.92        32.99 o                         
  13  10   2        352.39        379.66        25.43 o                         
  14  10   2        417.32        363.70        27.88 o                         
  15  10   2         12.50         -1.07        20.23 o                         
  16  10   2        112.99         89.72        26.22 o                         
  17  10   2         75.38        150.41        32.88 o                         
  18  10   2       3600.00       3597.86        86.32 o                         
  19  10   2        894.79        933.28        52.27 o                         
  20  10   2        278.22        272.38        47.25 o                         
  21  10   2        417.33        299.79        49.22 o                         
  22  10   2        122.92        112.66        48.10 o                         
  23  10   2          8.55          0.28        47.54 o                         
 -23  11   2       2690.93       3172.23       111.75 o                         
 -22  11   2        155.67        185.62        43.05 o                         
 -21  11   2        481.80        479.08        50.18 o                         
 -20  11   2         18.11          5.97        33.26 o                         
 -19  11   2        481.91        483.82        45.28 o                         
 -18  11   2          6.58         19.40        28.56 o                         
 -17  11   2       1870.36       1839.14        67.27 o                         
 -16  11   2         27.02         32.23        27.22 o                         
 -15  11   2       5188.48       5350.80        83.07 o                         
 -14  11   2         99.84        100.73        23.57 o                         
 -13  11   2        251.01        257.81        27.49 o                         
 -12  11   2         77.85         38.87        17.97 o                         
 -11  11   2         86.56        124.09        20.26 o                         
 -10  11   2         13.59         13.30        13.91 o                         
  -9  11   2       6283.48       6292.13        62.84 o                         
  -8  11   2        189.46        238.40        15.32 o                         
  -7  11   2       2574.58       2612.82        36.58 o                         
  -6  11   2        127.77         94.85        13.54 o                         
  -5  11   2       2222.97       2490.53        36.67 o                         
  -4  11   2         60.15         70.04        10.65 o                         
  -3  11   2        136.26        120.01        12.95 o                         
  -2  11   2         80.58         96.34        10.71 o                         
  -1  11   2       1535.70       1435.18        38.29 o                         
   0  11   2       1314.26       1417.27        28.50 o                         
   1  11   2        210.41        235.47        13.43 o                         
   2  11   2        189.85        198.65        13.81 o                         
   3  11   2         98.23         83.01        10.69 o                         
   4  11   2        105.79        143.61        14.01 o                         
   5  11   2        968.39       1121.29        29.45 o                         
   6  11   2       1748.89       1907.93        37.88 o                         
   7  11   2          0.22          3.01        12.06 o                         
   8  11   2        300.30        220.79        17.11 o                         
   9  11   2       1046.84       1164.51        37.68 o                         
  10  11   2         44.89         28.47        14.43 o                         
  11  11   2          3.54         -6.27        14.48 o                         
  12  11   2        245.93        253.51        23.31 o                         
  13  11   2        553.37        585.02        31.04 o                         
  14  11   2        140.56         86.07        22.22 o                         
  15  11   2        416.00        483.35        32.54 o                         
  16  11   2        218.98        192.60        30.05 o                         
  17  11   2        177.41        156.74        34.44 o                         
  18  11   2        112.90        128.35        35.78 o                         
  19  11   2        548.03        508.26        48.64 o                         
  20  11   2          7.18         10.54        36.96 o                         
  21  11   2        358.38        308.41        50.20 o                         
  22  11   2         56.61        -27.82        42.50 o                         
  23  11   2        436.03        454.22        63.74 o                         
 -23  12   2        175.16         95.46        46.18 o                         
 -22  12   2        900.52        935.38        65.64 o                         
 -21  12   2         10.65        -23.60        33.30 o                         
 -20  12   2         72.87         91.61        38.62 o                         
 -19  12   2         23.85         17.09        33.52 o                         
 -18  12   2        621.50        651.18        49.43 o                         
 -17  12   2         33.01         30.14        30.21 o                         
 -16  12   2       1454.50       1477.84        51.74 o                         
 -15  12   2         98.37         95.20        23.87 o                         
 -14  12   2       1675.32       1678.63        54.70 o                         
 -13  12   2         26.41        -10.50        19.53 o                         
 -12  12   2        189.82        199.88        22.50 o                         
 -11  12   2         57.62         48.52        17.36 o                         
 -10  12   2       3084.90       3167.81        51.84 o                         
  -9  12   2          0.84        -13.04        14.03 o                         
  -8  12   2       2804.80       2753.77        41.50 o                         
  -7  12   2         59.95         46.48        13.07 o                         
  -6  12   2          8.99         -1.02        11.95 o                         
  -5  12   2          1.16         -1.77        11.40 o                         
  -4  12   2       1753.25       1818.88        37.56 o                         
  -3  12   2          2.66          7.36        10.81 o                         
  -2  12   2        996.51        907.98        28.48 o                         
  -1  12   2          0.10         29.17        13.09 o                         
   0  12   2        513.98        518.15        20.61 o                         
   1  12   2          0.04          4.75         9.62 o                         
   2  12   2         53.91         54.43        12.68 o                         
   3  12   2          4.33         -0.68        10.86 o                         
   4  12   2       2523.47       2553.73        40.39 o                         
   5  12   2          5.46         -1.43        11.82 o                         
   6  12   2        849.87        939.46        30.24 o                         
   7  12   2          4.21         -9.03        13.20 o                         
   8  12   2        440.96        430.52        24.33 o                         
   9  12   2         15.09         24.09        15.05 o                         
  10  12   2        650.24        702.60        33.18 o                         
  11  12   2          8.47          8.61        17.05 o                         
  12  12   2          4.66         -9.56        18.23 o                         
  13  12   2          2.84        -18.46        18.46 o                         
  14  12   2        254.64        235.58        28.49 o                         
  15  12   2        128.60         42.06        31.86 o                         
  16  12   2         81.53         64.85        28.13 o                         
  17  12   2         22.44        -26.78        27.44 o                         
  18  12   2          7.43         10.35        31.41 o                         
  19  12   2         12.13          6.25        36.33 o                         
  20  12   2        151.06         71.84        40.87 o                         
  21  12   2         82.10         21.83        43.28 o                         
  22  12   2          4.45        -23.22        45.42 o                         
 -22  13   2         98.07        107.35        43.71 o                         
 -21  13   2         18.57         17.67        37.97 o                         
 -20  13   2          0.09        -10.54        35.52 o                         
 -19  13   2         76.83        109.00        39.22 o                         
 -18  13   2         68.82         14.00        33.15 o                         
 -17  13   2        791.41        855.87        50.90 o                         
 -16  13   2        468.63        434.15        36.14 o                         
 -15  13   2        403.83        497.42        35.09 o                         
 -14  13   2         55.28         50.15        24.29 o                         
 -13  13   2         83.97         55.97        24.19 o                         
 -12  13   2         17.85        -17.57        17.57 o                         
 -11  13   2        681.15        700.74        33.07 o                         
 -10  13   2          5.73         -4.77        16.04 o                         
  -9  13   2        123.04        202.12        20.89 o                         
  -8  13   2         88.46        127.53        16.55 o                         
  -7  13   2       1619.21       1614.27        36.67 o                         
  -6  13   2        739.77        864.60        27.95 o                         
  -5  13   2        890.26        822.07        30.00 o                         
  -4  13   2          0.04        -11.21        11.21 o                         
  -3  13   2       2648.00       2604.44        44.32 o                         
  -2  13   2        169.73        136.25        17.32 o                         
  -1  13   2        539.29        573.19        27.69 o                         
   0  13   2        774.74        865.83        29.98 o                         
   1  13   2       9443.98       9222.42        87.63 o                         
   2  13   2       3135.39       3166.88        44.33 o                         
   3  13   2       6331.04       6252.90        67.76 o                         
   4  13   2        112.62        144.09        15.73 o                         
   5  13   2        189.81        190.69        17.96 o                         
   6  13   2          0.26         -0.72        13.95 o                         
   7  13   2        460.24        497.75        24.44 o                         
   8  13   2       1220.30       1093.79        34.66 o                         
   9  13   2       2693.87       2534.75        52.09 o                         
  10  13   2        963.35        898.74        34.40 o                         
  11  13   2       2770.19       2759.84        58.25 o                         
  12  13   2          2.06         10.89        18.92 o                         
  13  13   2        527.73        645.98        35.48 o                         
  14  13   2         38.60         12.52        23.98 o                         
  15  13   2        473.51        491.65        36.88 o                         
  16  13   2        324.06        297.54        35.98 o                         
  17  13   2       1131.76       1156.81        58.80 o                         
  18  13   2        503.02        621.76        56.75 o                         
  19  13   2       1438.93       1668.24        83.73 o                         
  20  13   2        194.58        162.34        46.53 o                         
  21  13   2         93.43        151.45        50.65 o                         
  22  13   2         56.10         61.33        54.67 o                         
 -22  14   2          0.12         19.49        40.40 o                         
 -21  14   2        127.02        301.16        46.05 o                         
 -20  14   2         15.28          6.66        34.35 o                         
 -19  14   2          3.71         16.62        33.04 o                         
 -18  14   2        607.37        614.60        50.57 o                         
 -17  14   2        670.43        790.48        53.34 o                         
 -16  14   2        836.99        810.12        47.15 o                         
 -15  14   2          1.74         -2.03        23.29 o                         
 -14  14   2          8.53          6.91        22.68 o                         
 -13  14   2         22.41         12.49        23.12 o                         
 -12  14   2       1140.65       1106.89        43.97 o                         
 -11  14   2        643.17        523.25        32.17 o                         
 -10  14   2        396.60        385.62        27.61 o                         
  -9  14   2        459.86        415.97        29.26 o                         
  -8  14   2        167.74        123.38        18.35 o                         
  -7  14   2       4129.43       3876.72        60.55 o                         
  -6  14   2        152.73        115.39        17.57 o                         
  -5  14   2          7.68         21.71        14.68 o                         
  -4  14   2       2198.31       2295.10        45.01 o                         
  -3  14   2        375.71        440.23        23.43 o                         
  -2  14   2       1276.09       1311.61        44.46 o                         
  -1  14   2       2745.20       2735.54        52.16 o                         
   0  14   2         38.67         34.72        14.65 o                         
   1  14   2       6950.41       6713.61        75.16 o                         
   2  14   2        610.41        618.52        25.69 o                         
   3  14   2       3271.36       3128.67        51.43 o                         
   4  14   2       1804.27       1896.49        43.85 o                         
   5  14   2        991.56        956.69        40.23 o                         
   6  14   2        104.75        103.57        17.02 o                         
   7  14   2       1793.56       1813.80        43.69 o                         
   8  14   2         25.42         32.14        15.71 o                         
   9  14   2        789.00        718.36        30.63 o                         
  10  14   2         12.36         27.10        18.29 o                         
  11  14   2       1767.05       1708.29        62.90 o                         
  12  14   2       1340.21       1350.89        50.00 o                         
  13  14   2        256.69        205.98        29.94 o                         
  14  14   2        100.01        110.21        28.84 o                         
  15  14   2        251.10        328.55        37.63 o                         
  16  14   2        315.17        223.28        35.10 o                         
  17  14   2        705.01        782.04        54.90 o                         
  18  14   2         73.28        100.37        41.91 o                         
  19  14   2         14.00         17.36        37.32 o                         
  20  14   2         32.24        -11.84        42.31 o                         
  21  14   2       2069.47       2123.19       116.84 o                         
 -21  15   2        112.00        151.23        59.21 o                         
 -20  15   2        352.88        319.20        49.39 o                         
 -19  15   2         51.56         48.73        38.21 o                         
 -18  15   2       1352.80       1520.52        74.95 o                         
 -17  15   2        947.38        983.61        59.20 o                         
 -16  15   2          9.58         34.69        27.42 o                         
 -15  15   2       1817.71       2219.91        73.65 o                         
 -14  15   2        966.71       1099.91        48.25 o                         
 -13  15   2        203.03        256.37        32.39 o                         
 -12  15   2       2048.44       1857.37        59.72 o                         
 -11  15   2        421.17        395.58        32.55 o                         
 -10  15   2         52.18         54.71        22.26 o                         
  -9  15   2        103.98        179.24        24.73 o                         
  -8  15   2         61.66         24.12        20.41 o                         
  -7  15   2       1422.65       1489.50        44.28 o                         
  -6  15   2        714.23        660.95        36.22 o                         
  -5  15   2        563.62        589.14        29.29 o                         
  -4  15   2        621.04        571.71        26.24 o                         
  -3  15   2         21.64          6.26        15.57 o                         
  -2  15   2        374.42        295.37        22.60 o                         
  -1  15   2        259.77        248.04        22.64 o                         
   0  15   2       1359.33       1469.60        43.88 o                         
   1  15   2       4391.50       4332.26        68.14 o                         
   2  15   2        261.01        265.85        21.45 o                         
   3  15   2       6531.84       6355.44        79.20 o                         
   4  15   2       1348.14       1416.64        43.12 o                         
   5  15   2       1015.64       1046.61        38.24 o                         
   6  15   2        499.13        470.75        28.80 o                         
   7  15   2       1103.62       1172.59        41.75 o                         
   8  15   2          1.54        -16.79        17.50 o                         
   9  15   2        660.65        670.92        38.08 o                         
  10  15   2        103.44         16.70        23.59 o                         
  11  15   2        741.82        650.85        39.46 o                         
  12  15   2          0.72          8.00        22.48 o                         
  13  15   2        570.71        468.32        38.11 o                         
  14  15   2        491.90        510.25        42.10 o                         
  15  15   2         42.58         52.64        29.94 o                         
  16  15   2        183.01        103.55        34.71 o                         
  17  15   2         16.17         13.59        33.00 o                         
  18  15   2        492.50        564.95        54.03 o                         
  19  15   2         65.36        -37.65        37.65 o                         
  20  15   2        123.82        113.79        53.31 o                         
 -20  16   2        108.66         75.10        48.40 o                         
 -19  16   2       1557.33       1505.47        89.82 o                         
 -18  16   2         48.77         79.29        45.31 o                         
 -17  16   2         41.85          9.59        39.00 o                         
 -16  16   2         91.47        150.51        39.51 o                         
 -15  16   2        513.94        462.36        47.50 o                         
 -14  16   2        243.70        240.20        36.97 o                         
 -13  16   2       4101.44       4189.45        95.07 o                         
 -12  16   2        259.50        247.06        33.96 o                         
 -11  16   2        718.25        784.82        42.43 o                         
 -10  16   2         20.41         15.86        21.73 o                         
  -9  16   2        487.64        613.90        36.31 o                         
  -8  16   2        203.97        185.40        25.45 o                         
  -7  16   2        377.05        344.72        28.06 o                         
  -6  16   2       1222.74       1263.93        43.38 o                         
  -5  16   2       4575.09       4163.01        64.30 o                         
  -4  16   2         88.90        101.01        20.43 o                         
  -3  16   2        463.75        509.11        28.61 o                         
  -2  16   2        191.27        140.71        22.36 o                         
  -1  16   2       2659.09       2361.33        57.71 o                         
   0  16   2         12.41        -14.84        18.61 o                         
   1  16   2        840.10        882.04        40.34 o                         
   2  16   2        493.73        540.56        32.90 o                         
   3  16   2        412.70        450.55        26.73 o                         
   4  16   2         85.96         56.82        19.68 o                         
   5  16   2         42.11         55.62        20.06 o                         
   6  16   2        516.16        547.12        32.33 o                         
   7  16   2       1453.85       1442.10        50.54 o                         
   8  16   2        252.74        305.26        31.08 o                         
   9  16   2         59.08         81.11        24.95 o                         
  10  16   2       1920.79       1962.41        70.21 o                         
  11  16   2        208.35        251.58        33.38 o                         
  12  16   2        123.07         70.21        28.62 o                         
  13  16   2         59.27         89.60        38.49 o                         
  14  16   2          5.52         13.97        30.10 o                         
  15  16   2        975.79       1049.19        62.95 o                         
  16  16   2        191.50        184.73        41.05 o                         
  17  16   2         47.70         17.76        38.72 o                         
  18  16   2        606.65        682.01        65.62 o                         
  19  16   2        136.35        108.57        52.32 o                         
 -19  17   2          3.30        -18.09        46.62 o                         
 -18  17   2        346.29        463.18        65.83 o                         
 -17  17   2         10.52        -39.94        39.94 o                         
 -16  17   2          0.67        -28.02        33.03 o                         
 -15  17   2          8.74        -15.14        31.84 o                         
 -14  17   2        436.00        399.74        47.83 o                         
 -13  17   2         73.26         57.48        31.19 o                         
 -12  17   2         12.01        -29.01        29.01 o                         
 -11  17   2         44.11         43.14        28.16 o                         
 -10  17   2       2422.32       2225.32        69.49 o                         
  -9  17   2          3.09         17.33        24.53 o                         
  -8  17   2         66.98        124.39        27.24 o                         
  -7  17   2        108.23         59.91        24.81 o                         
  -6  17   2         14.12         38.41        22.90 o                         
  -5  17   2        100.24        149.98        24.59 o                         
  -4  17   2          9.65         15.45        19.86 o                         
  -3  17   2         85.14        125.24        21.09 o                         
  -2  17   2       3364.88       3533.65        67.80 o                         
  -1  17   2         11.10          2.49        20.06 o                         
   0  17   2          2.75          3.84        19.85 o                         
   1  17   2         97.14        129.45        24.67 o                         
   2  17   2        373.05        360.08        30.70 o                         
   3  17   2         32.03          8.38        21.54 o                         
   4  17   2        258.50        309.67        31.39 o                         
   5  17   2         80.49         74.99        23.98 o                         
   6  17   2       3750.99       3765.98        75.53 o                         
   7  17   2        620.23        627.53        40.22 o                         
   8  17   2       1547.87       1546.06        57.78 o                         
   9  17   2        127.16        158.11        28.55 o                         
  10  17   2        670.55        580.62        40.56 o                         
  11  17   2         54.11         57.22        29.03 o                         
  12  17   2        146.31        183.01        31.98 o                         
  13  17   2        811.35        776.51        55.31 o                         
  14  17   2       4736.99       4556.46       134.52 o                         
  15  17   2        805.97        745.81        56.53 o                         
  16  17   2       1133.16       1135.49        78.24 o                         
  17  17   2          1.20         30.86        43.63 o                         
  18  17   2        335.67        392.92        61.36 o                         
 -18  18   2         94.15        109.07        54.49 o                         
 -17  18   2        149.65        219.33        56.53 o                         
 -16  18   2         63.19         97.89        43.11 o                         
 -15  18   2        151.41        104.96        37.20 o                         
 -14  18   2         26.31        -19.61        31.95 o                         
 -13  18   2       1107.67       1252.47        66.28 o                         
 -12  18   2          0.87         38.17        32.11 o                         
 -11  18   2        888.81        953.20        53.61 o                         
 -10  18   2          7.12         -0.91        27.10 o                         
  -9  18   2        178.42        226.69        33.37 o                         
  -8  18   2        145.27         85.44        28.36 o                         
  -7  18   2       3583.34       3687.97        81.17 o                         
  -6  18   2        105.28        110.22        27.43 o                         
  -5  18   2        441.15        530.12        36.17 o                         
  -4  18   2         46.61         47.98        23.23 o                         
  -3  18   2         60.73         63.33        24.36 o                         
  -2  18   2        386.13        376.69        34.99 o                         
  -1  18   2       1655.27       1705.88        57.79 o                         
   0  18   2         68.73         41.43        23.49 o                         
   1  18   2       1573.16       1784.61        59.67 o                         
   2  18   2          0.67        -12.76        23.55 o                         
   3  18   2         55.90        122.07        27.81 o                         
   4  18   2        238.83        218.54        33.22 o                         
   5  18   2        405.30        554.43        40.26 o                         
   6  18   2          5.82         25.00        24.89 o                         
   7  18   2       1278.81       1241.24        59.84 o                         
   8  18   2        164.63        187.09        29.47 o                         
   9  18   2        393.60        297.58        34.64 o                         
  10  18   2         23.49         -1.83        26.20 o                         
  11  18   2        735.61        779.43        47.01 o                         
  12  18   2        135.51         91.03        33.33 o                         
  13  18   2        360.57        299.90        48.58 o                         
  14  18   2        105.39        113.07        40.94 o                         
  15  18   2        225.75        178.62        45.36 o                         
  16  18   2        105.00        146.77        48.77 o                         
  17  18   2         29.64         23.67        64.71 o                         
 -17  19   2         41.09        114.14        58.43 o                         
 -16  19   2        316.30        304.11        51.92 o                         
 -15  19   2         18.98         44.34        39.27 o                         
 -14  19   2       2518.66       2708.58       100.28 o                         
 -13  19   2         16.03         48.52        34.99 o                         
 -12  19   2       3540.28       3630.60       135.08 o                         
 -11  19   2          0.38        -28.47        28.47 o                         
 -10  19   2       2297.84       2307.11        75.94 o                         
  -9  19   2         60.36         76.89        29.85 o                         
  -8  19   2        483.82        368.11        37.48 o                         
  -7  19   2          5.33         -4.16        28.03 o                         
  -6  19   2       3338.32       3363.65        89.83 o                         
  -5  19   2        253.60        299.46        32.65 o                         
  -4  19   2       1602.86       1728.69        74.33 o                         
  -3  19   2         59.41         74.17        26.60 o                         
  -2  19   2        720.13        777.24        46.37 o                         
  -1  19   2         68.32         44.80        26.37 o                         
   0  19   2        590.36        595.91        45.10 o                         
   1  19   2         20.39         57.46        26.85 o                         
   2  19   2       1183.55       1236.10        55.05 o                         
   3  19   2        349.42        456.87        38.98 o                         
   4  19   2        289.28        312.33        35.25 o                         
   5  19   2         55.24          6.80        27.22 o                         
   6  19   2        135.48        148.92        31.69 o                         
   7  19   2         63.86          8.41        28.91 o                         
   8  19   2        440.58        451.25        41.81 o                         
   9  19   2         71.85         62.84        30.39 o                         
  10  19   2         13.83         28.64        27.31 o                         
  11  19   2         53.18         48.32        31.26 o                         
  12  19   2        280.30        257.13        43.78 o                         
  13  19   2         18.02         31.60        36.07 o                         
  14  19   2        134.43         94.07        40.29 o                         
  15  19   2         11.74        -37.00        37.00 o                         
  16  19   2         28.06         47.72        41.19 o                         
 -15  20   2        810.71        909.25        68.39 o                         
 -14  20   2         46.40        -25.87        39.93 o                         
 -13  20   2        207.70        160.32        43.10 o                         
 -12  20   2         19.72        -22.29        37.06 o                         
 -11  20   2         75.21         66.83        37.52 o                         
 -10  20   2        142.65         84.91        34.26 o                         
  -9  20   2        591.25        614.06        47.52 o                         
  -8  20   2          1.88        -21.88        28.79 o                         
  -7  20   2       1542.19       1587.83        64.11 o                         
  -6  20   2         89.66         58.40        28.81 o                         
  -5  20   2         32.49         12.57        29.76 o                         
  -4  20   2          8.79        -17.50        24.80 o                         
  -3  20   2        815.87        846.66        48.27 o                         
  -2  20   2        189.90        162.13        38.56 o                         
  -1  20   2       2594.92       2474.50        95.40 o                         
   0  20   2         81.85        105.98        32.19 o                         
   1  20   2        720.13        732.09        50.08 o                         
   2  20   2        577.66        694.64        49.07 o                         
   3  20   2          0.79         -8.06        26.36 o                         
   4  20   2          7.76        -27.18        27.18 o                         
   5  20   2       2224.80       1971.65        76.95 o                         
   6  20   2        402.18        376.66        41.85 o                         
   7  20   2       2233.91       2223.73        86.19 o                         
   8  20   2        884.33        868.95        56.30 o                         
   9  20   2        461.64        594.91        49.30 o                         
  10  20   2         38.60         16.36        33.18 o                         
  11  20   2        511.72        440.43        49.14 o                         
  12  20   2         78.96        123.75        42.48 o                         
  13  20   2       2107.51       2264.69       101.79 o                         
  14  20   2        680.63        889.38        69.86 o                         
  15  20   2        877.77       1027.88        80.08 o                         
 -13  21   2       1856.53       2083.90        93.87 o                         
 -12  21   2          0.70        -37.23        37.23 o                         
 -11  21   2         17.18         25.56        38.04 o                         
 -10  21   2        371.20        473.57        49.66 o                         
  -9  21   2        421.49        403.32        44.33 o                         
  -8  21   2       1003.35       1223.56        63.17 o                         
  -7  21   2        105.91        126.19        35.21 o                         
  -6  21   2        662.18        624.25        48.84 o                         
  -5  21   2       1186.05       1367.04        93.54 o                         
  -4  21   2         21.13        -16.52        30.45 o                         
  -3  21   2          1.38         12.24        28.73 o                         
  -2  21   2       1453.19       1617.98        95.29 o                         
  -1  21   2        390.34        424.99        44.40 o                         
   0  21   2       1574.67       1618.69        71.26 o                         
   1  21   2          2.52         11.42        30.70 o                         
   2  21   2        346.72        356.20        41.88 o                         
   3  21   2         21.07        -26.68        28.12 o                         
   4  21   2        148.86        158.73        38.22 o                         
   5  21   2        753.95        783.49        61.58 o                         
   6  21   2       1947.93       2018.74        84.55 o                         
   7  21   2        264.17        218.36        40.70 o                         
   8  21   2       1178.09       1341.58        68.23 o                         
   9  21   2        303.19        296.57        47.45 o                         
  10  21   2         88.29         45.66        37.11 o                         
  11  21   2        262.90        220.67        46.74 o                         
  12  21   2        400.31        423.52        58.58 o                         
  13  21   2       1449.27       1425.18        92.35 o                         
 -12  22   2         42.19        200.51       155.73 o                         
 -11  22   2       1997.02       2144.46       113.41 o                         
 -10  22   2         32.90         35.41        35.55 o                         
  -9  22   2        117.81        131.26        37.93 o                         
  -8  22   2        105.82        110.44        38.85 o                         
  -7  22   2        164.22        149.16        39.44 o                         
  -6  22   2        255.56        340.98        44.45 o                         
  -5  22   2        944.93        940.92        64.60 o                         
  -4  22   2          2.28         17.66        35.43 o                         
  -3  22   2       1789.82       1654.85        78.54 o                         
  -2  22   2         43.60         13.21        32.75 o                         
  -1  22   2         28.06         70.71        35.32 o                         
   0  22   2         42.76         19.44        33.93 o                         
   1  22   2        832.14        828.79        78.77 o                         
   2  22   2        138.91        102.98        37.76 o                         
   3  22   2        279.46        329.51        50.33 o                         
   4  22   2          0.00        -32.87        32.87 o                         
   5  22   2         24.49        -13.30        35.24 o                         
   6  22   2         39.76        -24.59        36.51 o                         
   7  22   2         48.52         80.58        41.22 o                         
   8  22   2          1.83         49.50        36.94 o                         
   9  22   2         73.53        106.37        39.95 o                         
  10  22   2        327.32        418.22        61.30 o                         
  11  22   2        172.83        211.98        52.25 o                         
  -9  23   2       1198.03       1340.65        91.75 o                         
  -8  23   2          3.15          0.89        36.16 o                         
  -7  23   2        593.32        587.32        55.12 o                         
  -6  23   2         12.23        -34.23        34.23 o                         
  -5  23   2        263.88        291.82        50.05 o                         
  -4  23   2         18.58         40.59        38.41 o                         
  -3  23   2          0.10        -24.29        35.68 o                         
  -2  23   2         62.35         62.33        34.83 o                         
  -1  23   2        669.15        656.32        56.19 o                         
   0  23   2          1.36        -19.11        33.61 o                         
   1  23   2       1228.21       1153.70        74.73 o                         
   2  23   2         50.27         45.28        40.32 o                         
   3  23   2        192.55        187.99        45.51 o                         
   4  23   2        101.43         66.51        39.37 o                         
   5  23   2          6.56         48.42        41.17 o                         
   6  23   2        169.67        178.69        48.67 o                         
   7  23   2        446.31        420.18        56.28 o                         
   8  23   2         35.56          5.26        37.58 o                         
  -5  24   2         42.09         39.26        39.06 o                         
  -4  24   2        262.63        216.51        46.27 o                         
  -3  24   2         13.25          6.99        38.97 o                         
  -2  24   2        118.82        139.30        43.85 o                         
  -1  24   2         12.82        -28.66        34.39 o                         
   0  24   2         80.58         78.71        59.38 o                         
   1  24   2        127.30         74.92        42.15 o                         
   2  24   2       1744.18       1696.20        91.08 o                         
   3  24   2         29.94         27.36        41.87 o                         
   4  24   2        247.75        213.43        47.79 o                         
   5  24   2          0.47         65.29        44.51 o                         
 -26   1   3        112.02        211.73        52.80 o                         
 -25   1   3        585.97        606.64        57.36 o                         
 -24   1   3         42.54         49.98        37.98 o                         
 -23   1   3         29.57          8.30        33.71 o                         
 -22   1   3        105.75        185.29        38.80 o                         
 -21   1   3         53.07         81.81        35.86 o                         
 -20   1   3        220.89        192.91        36.65 o                         
 -19   1   3         41.62        113.92        29.63 o                         
 -18   1   3        237.86        165.82        29.09 o                         
 -17   1   3       7028.10       7052.44       112.02 o                         
 -16   1   3        117.98        122.69        23.45 o                         
 -15   1   3         30.27         23.59        17.58 o                         
 -14   1   3        494.09        375.92        25.07 o                         
 -13   1   3       5037.82       5018.63        65.93 o                         
 -12   1   3       1196.92       1209.08        31.60 o                         
 -11   1   3        791.72        700.50        23.99 o                         
 -10   1   3          0.04         -0.79         6.71 o                         
  -9   1   3         74.52         29.11         9.94 o                         
  -8   1   3        299.11        286.21        13.58 o                         
  -7   1   3       5183.27       5389.07        48.80 o                         
  -6   1   3        924.70        857.57        20.52 o                         
  -5   1   3       1671.60       1567.96        24.21 o                         
  -4   1   3         14.76         -1.67         7.99 o                         
  -3   1   3       5849.64       5487.21        47.97 o                         
  -2   1   3         38.62         37.62         7.16 o                         
  -1   1   3        116.61         79.15         7.58 o                         
   0   1   3        792.50        812.34        19.15 o                         
   1   1   3       6259.44       6692.97        50.94 o                         
   2   1   3         11.67         16.34         7.62 o                         
   3   1   3         30.07         50.11         8.41 o                         
   4   1   3       1138.79       1231.95        21.00 o                         
   5   1   3       2423.52       2722.83        29.53 o                         
   6   1   3        968.95       1011.65        19.60 o                         
   7   1   3       3316.67       3037.60        31.97 o                         
   8   1   3        214.44        202.92        12.62 o                         
   9   1   3       4752.86       4804.11        48.27 o                         
  10   1   3         11.86         -0.74        10.34 o                         
  11   1   3        461.92        495.99        19.95 o                         
  12   1   3        815.47        820.51        24.26 o                         
  13   1   3       3611.34       3693.45        51.83 o                         
  14   1   3        211.04        217.78        21.60 o                         
  15   1   3         38.68         32.08        18.92 o                         
  16   1   3        102.80        119.54        22.21 o                         
  17   1   3        222.40        245.29        27.38 o                         
  18   1   3        111.65         85.79        26.04 o                         
  19   1   3        445.30        430.95        39.65 o                         
  20   1   3         38.20         42.69        29.44 o                         
  21   1   3        249.55        256.33        41.73 o                         
  22   1   3        591.07        663.06        53.59 o                         
  23   1   3       1878.71       1872.68       107.19 o                         
  24   1   3        693.60        823.82        79.85 o                         
  25   1   3         24.34        -47.67        47.67 o                         
 -26   2   3        474.41        434.44        59.11 o                         
 -25   2   3        119.81        162.43        49.27 o                         
 -24   2   3          6.52         81.18        38.09 o                         
 -23   2   3        561.68        550.02        53.19 o                         
 -22   2   3         90.50         51.75        34.60 o                         
 -21   2   3        482.85        502.69        43.71 o                         
 -20   2   3       1136.14       1265.92        57.11 o                         
 -19   2   3          0.71        -16.29        25.08 o                         
 -18   2   3        431.67        439.77        41.53 o                         
 -17   2   3       1510.24       1460.71        58.39 o                         
 -16   2   3          0.06         22.68        18.98 o                         
 -15   2   3        270.13        269.15        24.14 o                         
 -14   2   3        932.40       1002.97        36.74 o                         
 -13   2   3        548.79        587.17        28.40 o                         
 -12   2   3        356.29        346.44        17.95 o                         
 -11   2   3        139.50        147.28        12.38 o                         
 -10   2   3        253.77        252.29        17.30 o                         
  -9   2   3       2095.16       1906.74        40.10 o                         
  -8   2   3        207.10        227.30        12.93 o                         
  -7   2   3       1383.62       1343.36        24.75 o                         
  -6   2   3        550.30        582.14        17.50 o                         
  -5   2   3        107.26        132.07        10.50 o                         
  -4   2   3        168.00        166.26        10.15 o                         
  -3   2   3       1456.01       1410.18        22.05 o                         
  -2   2   3        307.18        325.75        14.44 o                         
  -1   2   3        740.51        781.27        20.59 o                         
   0   2   3        245.06        289.34        11.28 o                         
   1   2   3       1185.57       1107.76        20.25 o                         
   2   2   3         26.85         50.06         8.77 o                         
   3   2   3         24.31         28.63         7.54 o                         
   4   2   3       2849.14       2847.91        29.82 o                         
   5   2   3        265.04        261.00        10.32 o                         
   6   2   3        179.56        240.47         8.63 o                         
   7   2   3       3208.11       3193.19        34.23 o                         
   8   2   3        376.17        392.90        14.96 o                         
   9   2   3        163.63        207.74        12.37 o                         
  10   2   3         37.47         48.96        11.02 o                         
  11   2   3         68.50         50.85        13.92 o                         
  12   2   3        513.09        495.74        26.06 o                         
  13   2   3         18.43          1.64        14.72 o                         
  14   2   3         28.85         53.45        16.78 o                         
  15   2   3        280.45        231.39        24.76 o                         
  16   2   3        340.28        387.10        29.07 o                         
  17   2   3         16.85          9.33        20.92 o                         
  18   2   3         24.12          8.34        22.17 o                         
  19   2   3         33.31         16.24        26.59 o                         
  20   2   3         47.43        -15.29        26.78 o                         
  21   2   3        330.66        253.25        49.77 o                         
  22   2   3        143.55        164.78        38.59 o                         
  23   2   3         50.60         11.02        43.18 o                         
  24   2   3         14.63         57.53        46.82 o                         
  25   2   3          2.16        116.90        53.11 o                         
 -25   3   3        238.54        173.61        48.24 o                         
 -24   3   3        233.28        261.35        48.95 o                         
 -23   3   3         39.81         23.58        36.92 o                         
 -22   3   3         17.21         57.54        34.46 o                         
 -21   3   3          0.00         47.36        30.86 o                         
 -20   3   3        315.06        316.07        35.12 o                         
 -19   3   3        789.89        655.04        40.95 o                         
 -18   3   3        331.28        315.08        32.61 o                         
 -17   3   3        925.87       1212.79        49.09 o                         
 -16   3   3          5.66        -16.99        19.36 o                         
 -15   3   3         16.57         11.77        17.75 o                         
 -14   3   3         73.88         36.99        16.48 o                         
 -13   3   3        848.21        866.71        32.96 o                         
 -12   3   3         57.37         60.55        15.36 o                         
 -11   3   3        197.43        222.81        19.24 o                         
 -10   3   3       1774.54       1990.69        35.67 o                         
  -9   3   3       3887.44       4003.99        46.07 o                         
  -8   3   3       1173.15       1315.28        26.48 o                         
  -7   3   3        448.26        434.16        15.24 o                         
  -6   3   3         87.41         79.76         9.42 o                         
  -5   3   3        816.47        886.47        17.38 o                         
  -4   3   3        138.63        156.54        10.92 o                         
  -3   3   3       1946.43       1792.23        23.80 o                         
  -2   3   3       4589.57       4348.60        41.37 o                         
  -1   3   3       2380.42       2232.18        26.77 o                         
   0   3   3        112.68        164.69         9.46 o                         
   1   3   3       2861.65       2905.58        31.30 o                         
   2   3   3          3.33          6.70         7.92 o                         
   3   3   3        169.50        181.58         8.82 o                         
   4   3   3          2.03         16.13         8.40 o                         
   5   3   3       2407.99       2494.83        30.06 o                         
   6   3   3       7981.99       7891.82        61.45 o                         
   7   3   3         59.34         44.36         9.75 o                         
   8   3   3        406.18        364.23        14.76 o                         
   9   3   3       2141.38       2162.05        32.20 o                         
  10   3   3        622.30        587.46        22.00 o                         
  11   3   3         17.45         29.98        12.61 o                         
  12   3   3       2545.15       2443.47        48.55 o                         
  13   3   3        414.20        458.04        26.11 o                         
  14   3   3       3640.04       3661.43        59.88 o                         
  15   3   3         27.34         30.77        19.15 o                         
  16   3   3        396.78        426.81        29.99 o                         
  17   3   3        488.92        530.18        33.58 o                         
  18   3   3        712.49        700.90        38.55 o                         
  19   3   3        591.72        624.75        40.52 o                         
  20   3   3        883.95        834.20        54.77 o                         
  21   3   3        205.71        123.74        34.36 o                         
  22   3   3         35.90         37.13        36.13 o                         
  23   3   3         43.85         37.97        40.47 o                         
  24   3   3          0.08         35.98        49.90 o                         
  25   3   3        281.86        282.67        66.26 o                         
 -25   4   3        272.07        194.58        66.24 o                         
 -24   4   3          0.01         -2.87        42.33 o                         
 -23   4   3          1.15         -7.78        38.15 o                         
 -22   4   3        473.64        482.88        46.48 o                         
 -21   4   3        372.89        471.45        44.12 o                         
 -20   4   3       1139.96       1280.80        54.87 o                         
 -19   4   3       1047.22       1085.50        49.66 o                         
 -18   4   3         54.37         53.02        24.88 o                         
 -17   4   3         80.05         36.65        21.64 o                         
 -16   4   3         15.86          6.22        19.88 o                         
 -15   4   3        993.09        960.57        39.57 o                         
 -14   4   3        124.72        157.80        21.71 o                         
 -13   4   3       2254.16       2146.42        44.75 o                         
 -12   4   3        755.43        718.11        28.62 o                         
 -11   4   3         23.22         25.71        12.86 o                         
 -10   4   3        215.40        196.28        14.11 o                         
  -9   4   3        708.37        686.35        17.06 o                         
  -8   4   3         29.49         29.57        10.11 o                         
  -7   4   3       1222.01       1165.26        26.31 o                         
  -6   4   3          1.19          9.53         9.43 o                         
  -5   4   3        711.65        696.04        18.40 o                         
  -4   4   3        552.15        482.01        13.81 o                         
  -3   4   3        638.28        621.05        14.44 o                         
  -2   4   3        141.92        118.53         8.02 o                         
  -1   4   3       3144.00       3028.97        31.24 o                         
   0   4   3       1750.85       1673.29        22.97 o                         
   1   4   3        114.40         99.27         8.83 o                         
   2   4   3         42.82         44.26         8.08 o                         
   3   4   3       2722.66       2819.26        30.64 o                         
   4   4   3         49.35         31.62         9.01 o                         
   5   4   3         12.56         10.18         8.44 o                         
   6   4   3       4344.47       4097.37        41.27 o                         
   7   4   3          5.23          2.89         8.46 o                         
   8   4   3        562.19        514.48        16.19 o                         
   9   4   3         48.39         39.19        11.26 o                         
  10   4   3         51.63         58.25        13.19 o                         
  11   4   3        569.28        607.03        24.26 o                         
  12   4   3        666.21        616.56        25.75 o                         
  13   4   3        593.33        616.19        30.42 o                         
  14   4   3       1451.65       1301.74        42.26 o                         
  15   4   3          1.69         -6.32        18.30 o                         
  16   4   3          2.84        -15.90        18.68 o                         
  17   4   3       1157.48       1179.81        47.36 o                         
  18   4   3         26.47         27.67        21.58 o                         
  19   4   3        900.94        941.31        43.43 o                         
  20   4   3        652.14        636.65        45.88 o                         
  21   4   3         13.56          2.31        30.92 o                         
  22   4   3         64.84         52.80        38.21 o                         
  23   4   3        522.83        515.65        56.77 o                         
  24   4   3         34.41         48.90        45.52 o                         
 -25   5   3          5.88         38.19        45.31 o                         
 -24   5   3        649.29        659.24        64.47 o                         
 -23   5   3         18.29         34.83        35.12 o                         
 -22   5   3       4001.95       4344.81       104.17 o                         
 -21   5   3         90.54         10.94        29.52 o                         
 -20   5   3        922.16        871.69        58.57 o                         
 -19   5   3         73.65         48.64        25.26 o                         
 -18   5   3        100.95         84.48        25.11 o                         
 -17   5   3          0.01         12.32        19.72 o                         
 -16   5   3       4483.57       4535.76        73.85 o                         
 -15   5   3        170.23        123.23        23.02 o                         
 -14   5   3      13442.24      12587.97       133.17 o                         
 -13   5   3         48.93         21.77        16.93 o                         
 -12   5   3        458.00        494.26        23.88 o                         
 -11   5   3        176.32        161.82        20.57 o                         
 -10   5   3       2651.16       2640.51        37.80 o                         
  -9   5   3         10.50         -9.82         9.82 o                         
  -8   5   3      17414.54      17122.31       122.96 o                         
  -7   5   3       1069.90       1013.00        23.32 o                         
  -6   5   3       7241.17       6932.64        63.27 o                         
  -5   5   3        670.37        601.66        17.77 o                         
  -4   5   3       1239.62       1278.93        20.28 o                         
  -3   5   3         73.95         69.78         9.33 o                         
  -2   5   3       3886.29       3745.29        36.08 o                         
  -1   5   3        126.04         74.13         8.92 o                         
   0   5   3      14678.23      13822.92        92.32 o                         
   1   5   3       1084.47       1137.92        19.88 o                         
   2   5   3        120.41         93.74         9.81 o                         
   3   5   3         77.65         82.21         8.89 o                         
   4   5   3       2016.72       1916.96        26.23 o                         
   5   5   3        118.90        103.35        10.20 o                         
   6   5   3        919.62        928.88        23.01 o                         
   7   5   3       1403.45       1381.88        26.44 o                         
   8   5   3       1768.69       1816.07        33.09 o                         
   9   5   3        558.83        580.05        18.84 o                         
  10   5   3        109.26        123.20        15.11 o                         
  11   5   3        157.72        130.44        18.09 o                         
  12   5   3        275.54        280.51        20.34 o                         
  13   5   3         16.21         31.21        17.17 o                         
  14   5   3         20.35          5.64        16.60 o                         
  15   5   3         16.90         -0.08        18.39 o                         
  16   5   3         42.07         44.35        20.30 o                         
  17   5   3        108.60        113.08        23.04 o                         
  18   5   3        215.34        193.14        28.40 o                         
  19   5   3          0.01         11.46        24.07 o                         
  20   5   3         11.95        -23.53        27.39 o                         
  21   5   3        196.40        200.16        39.94 o                         
  22   5   3        796.16        706.90        56.73 o                         
  23   5   3        199.57        243.34        46.85 o                         
  24   5   3         29.28         -5.28        43.28 o                         
 -25   6   3        865.04        820.61        71.65 o                         
 -24   6   3         72.68        136.64        43.61 o                         
 -23   6   3          1.06         27.65        36.93 o                         
 -22   6   3        200.33        181.99        39.01 o                         
 -21   6   3        746.19        699.62        51.90 o                         
 -20   6   3         36.43          5.54        27.79 o                         
 -19   6   3        372.65        327.47        35.52 o                         
 -18   6   3        117.79        145.13        27.45 o                         
 -17   6   3        778.51        824.93        40.66 o                         
 -16   6   3        351.51        298.47        27.50 o                         
 -15   6   3       2221.73       2240.03        55.07 o                         
 -14   6   3        215.72        156.79        24.43 o                         
 -13   6   3       2030.12       1992.06        51.23 o                         
 -12   6   3        284.76        224.89        19.53 o                         
 -11   6   3        823.94        770.13        28.79 o                         
 -10   6   3        164.06        143.54        13.89 o                         
  -9   6   3        909.64        898.69        24.26 o                         
  -8   6   3        200.98        194.68        12.03 o                         
  -7   6   3       3463.72       3484.87        42.75 o                         
  -6   6   3        276.32        304.71        14.84 o                         
  -5   6   3        309.19        247.23        13.04 o                         
  -4   6   3         27.83         22.27         9.59 o                         
  -3   6   3       6898.52       6890.18        60.48 o                         
  -2   6   3        219.92        290.00        12.89 o                         
  -1   6   3       2000.91       2003.82        26.29 o                         
   0   6   3         88.50        106.65        10.13 o                         
   1   6   3         84.89         88.59         8.60 o                         
   2   6   3        167.87        166.06        10.91 o                         
   3   6   3        490.87        465.38        15.34 o                         
   4   6   3        291.04        266.41        13.90 o                         
   5   6   3       4807.26       4673.42        54.38 o                         
   6   6   3        132.75        129.70        12.35 o                         
   7   6   3       4937.02       5081.93        47.78 o                         
   8   6   3        514.20        559.37        18.36 o                         
   9   6   3        987.31       1000.20        30.09 o                         
  10   6   3        502.35        506.47        19.48 o                         
  11   6   3       5519.45       5376.36        63.44 o                         
  12   6   3        809.04        777.94        28.61 o                         
  13   6   3       1117.75       1161.43        35.40 o                         
  14   6   3        614.28        617.28        29.15 o                         
  15   6   3        196.38        171.72        23.58 o                         
  16   6   3          7.33        -19.61        19.61 o                         
  17   6   3       1231.41       1201.77        48.24 o                         
  18   6   3       2228.23       2321.64        64.92 o                         
  19   6   3       2735.80       2794.53        72.53 o                         
  20   6   3        457.88        493.10        40.75 o                         
  21   6   3         70.59         19.71        34.44 o                         
  22   6   3          0.12         34.30        35.22 o                         
  23   6   3         13.66         51.46        40.85 o                         
  24   6   3         80.17         69.64        53.72 o                         
 -25   7   3          2.10        -13.34       118.30 o                         
 -24   7   3         62.90        102.32        42.89 o                         
 -23   7   3         20.55        -35.04        35.04 o                         
 -22   7   3        381.86        476.31        49.74 o                         
 -21   7   3        183.61        189.43        36.50 o                         
 -20   7   3         33.49         21.67        28.55 o                         
 -19   7   3          1.35        -15.70        24.45 o                         
 -18   7   3         32.93         65.37        25.30 o                         
 -17   7   3         23.82         16.05        23.07 o                         
 -16   7   3         92.65         75.80        24.04 o                         
 -15   7   3        388.79        348.57        36.15 o                         
 -14   7   3       3067.81       2953.89        56.96 o                         
 -13   7   3       3262.71       3142.91        64.38 o                         
 -12   7   3       4574.13       4695.63        66.49 o                         
 -11   7   3        760.19        731.61        25.34 o                         
 -10   7   3       2845.51       2826.56        40.89 o                         
  -9   7   3        623.44        616.79        21.59 o                         
  -8   7   3        132.61        112.24        12.13 o                         
  -7   7   3       1468.25       1454.13        32.58 o                         
  -6   7   3        219.53        261.89        16.45 o                         
  -5   7   3       2759.89       2923.11        38.42 o                         
  -4   7   3      10679.16      11315.65        90.47 o                         
  -3   7   3        261.55        230.07        13.20 o                         
  -2   7   3       6310.42       6012.82        54.80 o                         
  -1   7   3       3340.26       3336.52        37.31 o                         
   0   7   3       1863.34       2028.98        27.61 o                         
   1   7   3        356.05        350.78        12.14 o                         
   2   7   3       2630.44       2543.42        33.46 o                         
   3   7   3        962.37        990.84        21.70 o                         
   4   7   3       1391.99       1432.16        25.05 o                         
   5   7   3       3169.02       3164.99        36.52 o                         
   6   7   3      13487.58      13761.02       108.25 o                         
   7   7   3        130.73         98.73        12.27 o                         
   8   7   3        161.83        155.99        12.29 o                         
   9   7   3       4200.23       4345.45        48.70 o                         
  10   7   3       5647.31       5887.01        60.53 o                         
  11   7   3       1760.03       1716.59        38.04 o                         
  12   7   3       4359.82       4529.57        62.30 o                         
  13   7   3       1149.21       1063.33        35.89 o                         
  14   7   3       2021.39       2019.33        56.94 o                         
  15   7   3        478.80        478.18        31.47 o                         
  16   7   3       1703.48       1758.31        54.00 o                         
  17   7   3       6799.30       6776.96        97.01 o                         
  18   7   3       3975.03       4258.54        78.12 o                         
  19   7   3         34.40         -4.95        26.40 o                         
  20   7   3         97.90         41.07        30.95 o                         
  21   7   3          0.27        -12.21        32.23 o                         
  22   7   3          1.99         36.96        39.37 o                         
  23   7   3        388.28        411.70        52.67 o                         
  24   7   3        256.20        167.79        54.48 o                         
 -24   8   3         68.36         34.29        40.58 o                         
 -23   8   3        244.83        266.20        47.18 o                         
 -22   8   3          3.69        -14.49        33.15 o                         
 -21   8   3       1733.13       1608.19        73.62 o                         
 -20   8   3          3.92        -29.41        29.41 o                         
 -19   8   3        251.11        251.65        33.09 o                         
 -18   8   3          1.85         19.40        27.84 o                         
 -17   8   3       2089.22       2081.22        63.35 o                         
 -16   8   3        299.43        210.25        28.31 o                         
 -15   8   3         63.57         72.68        23.77 o                         
 -14   8   3        389.17        431.32        31.14 o                         
 -13   8   3       5497.26       5414.02        85.55 o                         
 -12   8   3        292.12        243.85        22.49 o                         
 -11   8   3       4550.39       4394.27        56.02 o                         
 -10   8   3         49.01         62.46        13.22 o                         
  -9   8   3       6514.96       6564.42        67.30 o                         
  -8   8   3        294.98        322.95        14.99 o                         
  -7   8   3       6472.29       6262.58        58.76 o                         
  -6   8   3        157.07        155.05        12.19 o                         
  -5   8   3       6410.27       6426.65        63.44 o                         
  -4   8   3       1021.92       1169.85        26.81 o                         
  -3   8   3       1339.31       1377.06        26.84 o                         
  -2   8   3        238.28        242.73        13.48 o                         
  -1   8   3      16600.68      17035.41       122.49 o                         
   0   8   3        751.16        806.17        26.50 o                         
   1   8   3       3934.66       3597.36        36.65 o                         
   2   8   3         37.29         48.19         9.85 o                         
   3   8   3       1076.70       1006.60        27.60 o                         
   4   8   3         19.69         15.46         9.85 o                         
   5   8   3          8.27          7.84         9.08 o                         
   6   8   3        405.48        485.22        17.51 o                         
   7   8   3        580.19        418.14        15.75 o                         
   8   8   3        280.99        277.74        16.58 o                         
   9   8   3       4959.04       4824.02        55.44 o                         
  10   8   3         19.99         24.35        13.16 o                         
  11   8   3        635.52        751.03        28.84 o                         
  12   8   3        499.68        493.98        27.63 o                         
  13   8   3        146.53        121.65        20.08 o                         
  14   8   3        181.85        157.11        24.88 o                         
  15   8   3        308.44        299.33        29.12 o                         
  16   8   3        131.05        130.65        25.20 o                         
  17   8   3       3508.34       3604.28        78.40 o                         
  18   8   3        173.26        147.74        28.29 o                         
  19   8   3        353.61        265.36        33.68 o                         
  20   8   3        155.61        202.80        39.32 o                         
  21   8   3        642.76        624.27        48.98 o                         
  22   8   3          1.90        -34.37        34.37 o                         
  23   8   3         28.09        101.08        41.69 o                         
 -24   9   3        271.52        184.33        46.01 o                         
 -23   9   3        135.37         87.38        41.39 o                         
 -22   9   3        281.06        347.94        46.53 o                         
 -21   9   3        867.53        865.02        58.60 o                         
 -20   9   3        358.05        340.68        39.55 o                         
 -19   9   3       2516.21       2429.71        79.72 o                         
 -18   9   3        185.87        127.53        33.06 o                         
 -17   9   3       1860.93       1974.83        64.29 o                         
 -16   9   3       1040.24       1011.25        49.10 o                         
 -15   9   3         21.62         -0.68        21.40 o                         
 -14   9   3        259.87        266.74        29.01 o                         
 -13   9   3       3385.48       3305.36        67.22 o                         
 -12   9   3        664.55        617.86        36.69 o                         
 -11   9   3       3696.37       3630.63        58.38 o                         
 -10   9   3         68.30         58.29        16.90 o                         
  -9   9   3       1053.24        989.92        30.13 o                         
  -8   9   3        229.94        228.11        15.96 o                         
  -7   9   3        458.34        534.17        18.94 o                         
  -6   9   3          0.37         -8.11         8.11 o                         
  -5   9   3       3206.61       3149.78        42.85 o                         
  -4   9   3         17.65          8.12        10.50 o                         
  -3   9   3       3067.63       2967.60        39.04 o                         
  -2   9   3        677.27        820.59        22.18 o                         
  -1   9   3        354.31        317.94        15.68 o                         
   0   9   3       2031.28       1996.19        29.69 o                         
   1   9   3        628.40        614.00        17.96 o                         
   2   9   3        304.81        341.57        15.03 o                         
   3   9   3       2323.28       2210.32        35.04 o                         
   4   9   3        587.61        553.72        19.89 o                         
   5   9   3        978.94       1019.30        27.42 o                         
   6   9   3        510.86        506.17        20.13 o                         
   7   9   3        586.21        611.47        20.49 o                         
   8   9   3        352.67        356.67        18.41 o                         
   9   9   3       1196.36       1141.29        32.96 o                         
  10   9   3         47.14         71.78        16.05 o                         
  11   9   3       1330.33       1302.44        39.04 o                         
  12   9   3        569.51        517.50        28.70 o                         
  13   9   3         20.75         21.60        18.44 o                         
  14   9   3        144.94        161.61        24.33 o                         
  15   9   3        206.42        159.00        30.93 o                         
  16   9   3       1040.25       1014.23        53.60 o                         
  17   9   3        292.32        270.92        30.78 o                         
  18   9   3         14.47          6.31        24.41 o                         
  19   9   3        353.65        308.99        34.38 o                         
  20   9   3        162.99        232.08        38.52 o                         
  21   9   3          4.10          9.97        38.22 o                         
  22   9   3          0.71         18.42        38.68 o                         
  23   9   3          8.50        -34.64        42.52 o                         
 -23  10   3        253.88        316.59        49.85 o                         
 -22  10   3         36.15         81.51        39.05 o                         
 -21  10   3        135.12        120.95        38.05 o                         
 -20  10   3         87.59        129.73        35.16 o                         
 -19  10   3        126.42        119.91        34.53 o                         
 -18  10   3         91.48        109.16        30.37 o                         
 -17  10   3         68.30         31.64        27.00 o                         
 -16  10   3         55.92         31.39        25.57 o                         
 -15  10   3        551.18        567.67        41.27 o                         
 -14  10   3        359.54        395.71        41.43 o                         
 -13  10   3         71.07         74.84        24.09 o                         
 -12  10   3         48.11         35.16        18.84 o                         
 -11  10   3         67.97         91.03        19.99 o                         
 -10  10   3       2764.96       2713.55        51.37 o                         
  -9  10   3        121.97        189.73        18.97 o                         
  -8  10   3        251.15        254.74        17.91 o                         
  -7  10   3          3.28         16.74        11.08 o                         
  -6  10   3        927.22        961.74        27.02 o                         
  -5  10   3         42.87         14.76        10.38 o                         
  -4  10   3       1213.83       1271.86        29.84 o                         
  -3  10   3         56.92         45.76        12.57 o                         
  -2  10   3         33.69         43.51        11.43 o                         
  -1  10   3        418.50        435.21        18.79 o                         
   0  10   3       1653.42       1694.10        27.20 o                         
   1  10   3         27.51         34.22         6.53 o                         
   2  10   3        889.89        870.09        21.74 o                         
   3  10   3       1391.64       1312.11        26.59 o                         
   4  10   3        880.09        913.37        26.62 o                         
   5  10   3        375.33        356.42        18.60 o                         
   6  10   3        655.79        641.46        23.69 o                         
   7  10   3          0.41         -6.28        12.51 o                         
   8  10   3        956.51       1026.32        45.06 o                         
   9  10   3          0.65         12.30        14.99 o                         
  10  10   3        350.73        400.05        23.33 o                         
  11  10   3         51.05         45.07        17.66 o                         
  12  10   3        136.36        141.82        21.14 o                         
  13  10   3        606.55        653.57        32.44 o                         
  14  10   3        201.59        159.69        23.47 o                         
  15  10   3        271.21        295.55        29.75 o                         
  16  10   3          3.06        -24.10        24.10 o                         
  17  10   3         66.25         34.61        26.63 o                         
  18  10   3        289.74        238.10        35.18 o                         
  19  10   3        134.25        168.08        34.19 o                         
  20  10   3       1406.06       1421.99        71.21 o                         
  21  10   3        625.52        580.71        68.54 o                         
  22  10   3        228.36        162.38        45.20 o                         
 -23  11   3          1.05        -19.61        39.19 o                         
 -22  11   3        321.12        151.09        44.07 o                         
 -21  11   3        585.18        693.34        54.43 o                         
 -20  11   3          4.31          1.19        32.44 o                         
 -19  11   3        271.64        241.14        39.19 o                         
 -18  11   3        227.29        158.23        34.72 o                         
 -17  11   3         26.85        -14.45        30.50 o                         
 -16  11   3        524.97        506.59        42.71 o                         
 -15  11   3          2.81         21.19        26.88 o                         
 -14  11   3        389.48        533.95        49.59 o                         
 -13  11   3       2704.50       2734.05       117.34 o                         
 -12  11   3        102.71         89.92        23.91 o                         
 -11  11   3        743.01        721.45        34.74 o                         
 -10  11   3        449.47        560.53        29.46 o                         
  -9  11   3        126.74        106.74        17.46 o                         
  -8  11   3        941.20        939.44        31.71 o                         
  -7  11   3        249.28        270.79        18.74 o                         
  -6  11   3        494.00        460.81        20.97 o                         
  -5  11   3          0.50         -4.96        11.02 o                         
  -4  11   3        452.17        545.03        24.56 o                         
  -3  11   3        165.96        166.48        16.29 o                         
  -2  11   3        705.91        704.29        21.96 o                         
  -1  11   3       2462.22       2566.46        37.05 o                         
   0  11   3       1984.45       2019.61        39.71 o                         
   1  11   3        104.83         96.22         9.98 o                         
   2  11   3         20.80         15.81        11.51 o                         
   3  11   3        746.19        825.04        28.20 o                         
   4  11   3         76.96         79.05        13.93 o                         
   5  11   3        104.55        119.37        15.35 o                         
   6  11   3       1750.51       1770.34        38.59 o                         
   7  11   3       3248.40       3163.31        55.28 o                         
   8  11   3        881.83        875.56        34.33 o                         
   9  11   3        929.85        972.91        36.81 o                         
  10  11   3          4.72         19.37        17.31 o                         
  11  11   3          5.10        -18.04        18.55 o                         
  12  11   3         32.91         18.41        20.60 o                         
  13  11   3        353.76        346.20        28.73 o                         
  14  11   3        990.70        921.25        50.43 o                         
  15  11   3        931.50        898.93        45.11 o                         
  16  11   3        180.54        117.82        30.87 o                         
  17  11   3        297.39        234.73        39.73 o                         
  18  11   3        265.71        297.36        41.03 o                         
  19  11   3        113.49        117.30        34.78 o                         
  20  11   3         54.95        -13.50        34.34 o                         
  21  11   3        190.33        114.25        43.03 o                         
  22  11   3        424.93        599.85        60.24 o                         
 -22  12   3         17.95         14.47        41.36 o                         
 -21  12   3          0.32        -33.96        33.96 o                         
 -20  12   3       1264.64       1162.27        66.10 o                         
 -19  12   3          8.74         -2.60        32.32 o                         
 -18  12   3       4286.43       4699.05       105.48 o                         
 -17  12   3         29.66         23.86        29.85 o                         
 -16  12   3       1153.57       1155.62        80.32 o                         
 -15  12   3         28.69         -1.53        27.29 o                         
 -14  12   3       1853.04       1892.01        65.27 o                         
 -13  12   3         76.60         89.03        25.39 o                         
 -12  12   3       2783.09       2788.29        68.39 o                         
 -11  12   3        108.33         78.80        20.87 o                         
 -10  12   3       1891.25       1961.20        51.29 o                         
  -9  12   3        315.30        254.34        23.75 o                         
  -8  12   3       1078.84       1003.85        36.82 o                         
  -7  12   3        129.00        111.63        18.08 o                         
  -6  12   3        149.77        135.70        19.04 o                         
  -5  12   3        186.40        179.75        19.55 o                         
  -4  12   3       5064.02       4953.50        70.62 o                         
  -3  12   3        293.66        271.80        23.01 o                         
  -2  12   3       4742.54       4669.44        64.74 o                         
  -1  12   3        599.01        581.57        23.68 o                         
   0  12   3       1185.91       1195.76        26.40 o                         
   1  12   3        260.08        257.53        16.83 o                         
   2  12   3       3947.38       4098.63        58.01 o                         
   3  12   3         12.29          0.79        14.61 o                         
   4  12   3       1786.79       1739.75        56.96 o                         
   5  12   3        791.19        784.42        29.41 o                         
   6  12   3        781.72        756.43        29.80 o                         
   7  12   3         25.91         21.00        16.04 o                         
   8  12   3          1.32        -15.90        15.90 o                         
   9  12   3         17.87          4.78        17.74 o                         
  10  12   3        256.98        240.72        24.65 o                         
  11  12   3          1.98        -11.26        19.95 o                         
  12  12   3        332.29        358.54        30.61 o                         
  13  12   3        225.15        261.71        27.89 o                         
  14  12   3         54.93         28.00        21.99 o                         
  15  12   3        152.29        175.22        29.84 o                         
  16  12   3        182.72        224.25        35.78 o                         
  17  12   3         39.94         48.39        32.86 o                         
  18  12   3        274.05        283.40        50.44 o                         
  19  12   3          0.23         29.34        34.40 o                         
  20  12   3          2.74          2.96        35.99 o                         
  21  12   3         57.47          5.43        38.22 o                         
 -21  13   3         91.13        135.30        42.96 o                         
 -20  13   3         48.83         54.58        39.69 o                         
 -19  13   3        579.74        694.41        53.36 o                         
 -18  13   3          0.56        -30.52        30.52 o                         
 -17  13   3       2553.59       2646.55       102.98 o                         
 -16  13   3         27.24          4.36        28.63 o                         
 -15  13   3        412.64        418.48        40.18 o                         
 -14  13   3         26.72         33.30        24.98 o                         
 -13  13   3        721.16        729.86        42.79 o                         
 -12  13   3          6.18          0.18        20.71 o                         
 -11  13   3        279.77        221.37        25.10 o                         
 -10  13   3          8.57         -0.75        18.18 o                         
  -9  13   3        632.29        636.49        32.46 o                         
  -8  13   3          0.29         29.69        18.63 o                         
  -7  13   3        130.54        134.49        22.71 o                         
  -6  13   3         40.63         47.66        17.69 o                         
  -5  13   3       2073.57       2031.73        61.95 o                         
  -4  13   3         18.48         -7.42        17.78 o                         
  -3  13   3       1071.04       1057.60        39.09 o                         
  -2  13   3        394.08        378.39        26.85 o                         
  -1  13   3        449.34        442.33        26.02 o                         
   0  13   3        292.90        338.32        23.53 o                         
   1  13   3        949.47        912.65        34.03 o                         
   2  13   3        854.42        909.03        31.06 o                         
   3  13   3       4567.65       4585.38        65.22 o                         
   4  13   3       1382.26       1470.80        47.57 o                         
   5  13   3        971.58        976.12        33.37 o                         
   6  13   3         81.14         85.57        18.60 o                         
   7  13   3         14.71        -14.97        16.19 o                         
   8  13   3         27.67         11.90        16.94 o                         
   9  13   3        442.43        501.46        30.35 o                         
  10  13   3        676.85        666.68        34.48 o                         
  11  13   3        697.49        741.72        38.28 o                         
  12  13   3        266.83        262.04        28.96 o                         
  13  13   3        254.79        194.25        27.43 o                         
  14  13   3        195.29        199.88        27.54 o                         
  15  13   3        417.77        402.92        37.27 o                         
  16  13   3         29.21         83.34        31.09 o                         
  17  13   3        178.62        129.53        36.88 o                         
  18  13   3        287.91        188.41        40.63 o                         
  19  13   3        108.43        103.26        43.39 o                         
  20  13   3         16.38         17.51        40.75 o                         
  21  13   3        221.25        179.27        52.12 o                         
 -21  14   3          8.50        -35.70        35.70 o                         
 -20  14   3         88.96         74.12        38.20 o                         
 -19  14   3        173.05        183.06        43.07 o                         
 -18  14   3        337.59        299.80        42.30 o                         
 -17  14   3        170.54        253.83        39.94 o                         
 -16  14   3        602.58        642.13        46.34 o                         
 -15  14   3        381.02        259.74        37.06 o                         
 -14  14   3        206.15        249.20        35.59 o                         
 -13  14   3        220.91        225.76        36.41 o                         
 -12  14   3        350.30        291.93        34.04 o                         
 -11  14   3         20.37         17.89        21.93 o                         
 -10  14   3        567.34        466.61        32.21 o                         
  -9  14   3         40.22         38.36        21.34 o                         
  -8  14   3       1001.91        980.02        41.00 o                         
  -7  14   3         73.34         36.91        20.42 o                         
  -6  14   3       3979.34       3499.79        61.82 o                         
  -5  14   3        135.27        105.45        19.04 o                         
  -4  14   3         16.30         29.70        19.16 o                         
  -3  14   3         32.21         19.16        19.45 o                         
  -2  14   3       1176.02       1107.14        42.64 o                         
  -1  14   3         31.98        -18.02        18.02 o                         
   0  14   3       5628.00       5573.03        86.59 o                         
   1  14   3       2993.33       3123.00        57.99 o                         
   2  14   3       6067.15       5966.58        82.26 o                         
   3  14   3        178.58        207.01        23.15 o                         
   4  14   3       3669.47       3644.09        64.53 o                         
   5  14   3        869.93        786.83        35.78 o                         
   6  14   3       4002.91       3855.20        66.67 o                         
   7  14   3        510.96        603.53        31.31 o                         
   8  14   3       2294.75       2259.86        53.59 o                         
   9  14   3        682.44        711.18        34.09 o                         
  10  14   3        678.65        741.18        34.92 o                         
  11  14   3         30.38        -22.01        22.01 o                         
  12  14   3       2658.13       2673.95        69.26 o                         
  13  14   3        737.73        831.60        42.89 o                         
  14  14   3        832.97        991.07        49.79 o                         
  15  14   3        190.60        239.67        36.85 o                         
  16  14   3        343.35        403.94        44.11 o                         
  17  14   3       1014.22       1000.83        61.90 o                         
  18  14   3        394.99        418.62        47.30 o                         
  19  14   3        195.53        137.74        40.50 o                         
  20  14   3        122.43         79.28        44.08 o                         
 -20  15   3        245.94        199.13        45.90 o                         
 -19  15   3        523.39        465.08        66.93 o                         
 -18  15   3        580.94        511.92        56.49 o                         
 -17  15   3       1920.27       1877.13        84.96 o                         
 -16  15   3       1200.74       1349.49        68.42 o                         
 -15  15   3          1.00         -7.69        31.29 o                         
 -14  15   3       1529.23       1547.97        64.92 o                         
 -13  15   3       1265.56       1282.33        58.91 o                         
 -12  15   3        532.28        567.67        41.04 o                         
 -11  15   3       2201.50       2367.80        72.12 o                         
 -10  15   3        218.13        161.70        27.85 o                         
  -9  15   3        516.69        623.77        36.53 o                         
  -8  15   3       1486.08       1708.37        60.33 o                         
  -7  15   3        119.32        186.27        25.13 o                         
  -6  15   3       2074.43       2063.57        65.60 o                         
  -5  15   3       2699.05       2734.21        59.00 o                         
  -4  15   3         12.89         20.49        19.40 o                         
  -3  15   3       1734.87       1692.78        52.39 o                         
  -2  15   3        461.12        524.18        33.47 o                         
  -1  15   3         78.16         71.74        21.86 o                         
   0  15   3         52.68         47.01        20.98 o                         
   1  15   3         20.82          6.71        17.61 o                         
   2  15   3       3566.98       3551.92        63.83 o                         
   3  15   3       9071.25       9091.52       109.99 o                         
   4  15   3          8.01         30.05        18.02 o                         
   5  15   3       2012.84       2111.35        55.14 o                         
   6  15   3       1113.83       1182.32        44.08 o                         
   7  15   3       1399.97       1417.32        47.44 o                         
   8  15   3        353.32        336.75        30.03 o                         
   9  15   3       2005.89       1990.78        58.82 o                         
  10  15   3          8.51         -6.22        20.94 o                         
  11  15   3       1111.19       1156.47        58.15 o                         
  12  15   3         23.34          1.10        27.81 o                         
  13  15   3        212.70        177.24        34.75 o                         
  14  15   3          6.15        -29.03        29.48 o                         
  15  15   3        460.97        433.48        48.62 o                         
  16  15   3          9.47         -7.03        36.08 o                         
  17  15   3          1.68        -10.07        35.44 o                         
  18  15   3          3.59        -30.83        35.91 o                         
  19  15   3          0.70        -22.60        39.88 o                         
 -19  16   3         10.81         -9.66        44.97 o                         
 -18  16   3        156.81        163.78        51.86 o                         
 -17  16   3        313.35        351.69        56.99 o                         
 -16  16   3        669.69        627.09        54.93 o                         
 -15  16   3        363.63        233.08        51.10 o                         
 -14  16   3          0.61         20.33        31.31 o                         
 -13  16   3          0.60         -9.09        27.40 o                         
 -12  16   3        621.16        550.36        50.89 o                         
 -11  16   3        158.06        185.23        29.37 o                         
 -10  16   3       1238.89       1365.30        53.60 o                         
  -9  16   3        481.24        334.80        32.45 o                         
  -8  16   3          0.08          5.53        22.74 o                         
  -7  16   3       1421.32       1458.03        51.40 o                         
  -6  16   3          0.08        -11.07        19.61 o                         
  -5  16   3       1329.57       1245.03        43.19 o                         
  -4  16   3        590.17        628.69        32.79 o                         
  -3  16   3        806.27        745.68        39.26 o                         
  -2  16   3        317.61        237.83        27.85 o                         
  -1  16   3        146.46        161.11        25.50 o                         
   0  16   3        394.05        459.51        39.92 o                         
   1  16   3       1815.25       1773.45        58.14 o                         
   2  16   3        457.31        486.09        33.20 o                         
   3  16   3        478.97        480.34        32.86 o                         
   4  16   3          3.64        -12.66        21.68 o                         
   5  16   3         14.31        -16.62        20.66 o                         
   6  16   3         11.26         20.94        21.62 o                         
   7  16   3        331.07        388.61        32.09 o                         
   8  16   3          0.26         31.02        22.29 o                         
   9  16   3        569.17        501.72        36.76 o                         
  10  16   3        265.16        307.99        38.27 o                         
  11  16   3       1196.84       1221.21        58.16 o                         
  12  16   3        171.01        169.15        35.95 o                         
  13  16   3        112.49         93.60        34.29 o                         
  14  16   3          5.51         -0.77        31.42 o                         
  15  16   3          3.95         -6.34        36.77 o                         
  16  16   3          0.12         -1.45        39.66 o                         
  17  16   3        642.57        717.06        64.58 o                         
  18  16   3        504.65        583.48        61.51 o                         
 -18  17   3        452.60        473.61        65.11 o                         
 -17  17   3        118.30        103.68        47.53 o                         
 -16  17   3         10.20          7.91        40.83 o                         
 -15  17   3         54.96         15.21        40.22 o                         
 -14  17   3          0.17        -27.49        34.30 o                         
 -13  17   3         18.45        -30.15        32.59 o                         
 -12  17   3         78.62        111.09        35.08 o                         
 -11  17   3          6.62         25.81        29.14 o                         
 -10  17   3         34.91         86.55        27.14 o                         
  -9  17   3         44.65          5.31        24.26 o                         
  -8  17   3        568.33        555.26        38.67 o                         
  -7  17   3         24.19         34.28        23.16 o                         
  -6  17   3         69.96         44.37        24.42 o                         
  -5  17   3          7.32          9.08        21.46 o                         
  -4  17   3        162.03        171.53        24.63 o                         
  -3  17   3        147.09        118.61        26.54 o                         
  -2  17   3          0.21         -9.38        22.28 o                         
  -1  17   3         66.52         67.01        23.72 o                         
   0  17   3          0.01        -20.61        21.52 o                         
   1  17   3        210.98        205.54        29.31 o                         
   2  17   3        430.28        526.33        36.26 o                         
   3  17   3        209.72        197.86        29.34 o                         
   4  17   3        571.66        524.95        37.85 o                         
   5  17   3        372.28        414.00        34.93 o                         
   6  17   3          0.02         29.09        24.82 o                         
   7  17   3        178.51        175.90        32.14 o                         
   8  17   3         58.97         92.42        27.21 o                         
   9  17   3        115.60         65.96        26.27 o                         
  10  17   3         99.54         51.16        33.38 o                         
  11  17   3          0.19        -24.40        28.85 o                         
  12  17   3        612.42        499.89        46.44 o                         
  13  17   3        392.64        345.26        63.94 o                         
  14  17   3         20.98         38.96        36.49 o                         
  15  17   3         94.24         73.76        42.91 o                         
  16  17   3        443.65        363.31        53.37 o                         
  17  17   3         72.93         27.59        43.43 o                         
 -17  18   3        582.79        551.71        65.03 o                         
 -16  18   3          9.26        -39.69        39.69 o                         
 -15  18   3        761.38        710.73        66.38 o                         
 -14  18   3         72.89         99.77        42.05 o                         
 -13  18   3        778.31        825.32        61.00 o                         
 -12  18   3         11.68          8.68        34.76 o                         
 -11  18   3        342.32        300.04        44.30 o                         
 -10  18   3          0.51        -26.60        26.60 o                         
  -9  18   3       1329.31       1341.31        59.77 o                         
  -8  18   3        663.84        599.36        42.77 o                         
  -7  18   3       4074.39       3936.00        83.44 o                         
  -6  18   3         20.67         -1.14        23.65 o                         
  -5  18   3        647.02        609.76        39.95 o                         
  -4  18   3         27.12        -21.06        21.06 o                         
  -3  18   3        125.99        137.19        25.92 o                         
  -2  18   3         39.73        -11.71        21.61 o                         
  -1  18   3       2194.22       2173.40        75.12 o                         
   0  18   3        804.87        657.20        39.39 o                         
   1  18   3       1446.04       1308.37        53.76 o                         
   2  18   3        152.92        115.76        28.81 o                         
   3  18   3       1264.93       1183.07        55.59 o                         
   4  18   3        149.57        147.93        30.92 o                         
   5  18   3        334.02        357.30        39.76 o                         
   6  18   3         21.05         20.70        28.68 o                         
   7  18   3        109.71         96.22        31.61 o                         
   8  18   3         38.72         33.14        28.37 o                         
   9  18   3        220.85        150.65        36.11 o                         
  10  18   3         56.51         65.20        33.43 o                         
  11  18   3        247.44        240.89        40.35 o                         
  12  18   3        417.83        396.81        47.11 o                         
  13  18   3        730.90        633.16        53.24 o                         
  14  18   3        116.73         92.25        39.98 o                         
  15  18   3        101.78        135.80        46.92 o                         
  16  18   3        199.90        161.44        49.53 o                         
 -15  19   3         18.58          3.42        42.83 o                         
 -14  19   3        346.85        297.06        61.45 o                         
 -13  19   3        214.41        363.76        49.65 o                         
 -12  19   3         16.30         20.81        36.99 o                         
 -11  19   3        189.42        206.60        43.28 o                         
 -10  19   3          1.94         28.70        31.71 o                         
  -9  19   3        175.48        127.68        34.53 o                         
  -8  19   3         69.61         76.33        41.65 o                         
  -7  19   3        129.52        119.94        33.81 o                         
  -6  19   3         12.35         33.04        30.52 o                         
  -5  19   3        569.17        589.69        42.86 o                         
  -4  19   3         99.76         44.32        30.93 o                         
  -3  19   3        153.75        141.41        33.41 o                         
  -2  19   3         17.49         -0.58        23.89 o                         
  -1  19   3          5.80          0.57        23.46 o                         
   0  19   3        124.89         80.69        30.92 o                         
   1  19   3        548.53        576.05        41.90 o                         
   2  19   3        169.24         64.05        32.17 o                         
   3  19   3         29.82          9.94        29.65 o                         
   4  19   3       1125.05       1189.80        63.99 o                         
   5  19   3        178.57        109.49        40.21 o                         
   6  19   3         70.50         67.39        32.09 o                         
   7  19   3          0.04        -29.42        29.42 o                         
   8  19   3        101.27        113.32        35.00 o                         
   9  19   3        101.13         44.70        32.98 o                         
  10  19   3        151.99        186.89        41.74 o                         
  11  19   3        278.06        295.08        45.42 o                         
  12  19   3        347.36        300.65        46.82 o                         
  13  19   3         89.94         78.57        42.29 o                         
  14  19   3         14.95          8.06        38.46 o                         
  15  19   3         53.92         73.57        46.62 o                         
 -14  20   3         36.80          1.47        44.40 o                         
 -13  20   3       1179.50       1277.00       100.78 o                         
 -12  20   3        428.69        421.96        51.90 o                         
 -11  20   3         41.71         41.69        36.90 o                         
 -10  20   3         36.22         28.10        34.01 o                         
  -9  20   3         72.41         70.21        34.06 o                         
  -8  20   3         75.81         27.53        36.26 o                         
  -7  20   3        295.05        288.29        41.07 o                         
  -6  20   3        633.81        574.86        52.25 o                         
  -5  20   3        668.07        632.43        49.92 o                         
  -4  20   3        325.90        253.23        37.55 o                         
  -3  20   3         84.65         86.14        32.05 o                         
  -2  20   3         88.02         41.50        29.65 o                         
  -1  20   3         52.13          7.94        26.85 o                         
   0  20   3        764.16        582.68        50.21 o                         
   1  20   3         48.86         38.93        31.00 o                         
   2  20   3        557.26        602.45        54.69 o                         
   3  20   3        115.87         41.38        33.74 o                         
   4  20   3        335.57        267.34        44.35 o                         
   5  20   3        898.35        906.37        62.63 o                         
   6  20   3         58.05         41.56        34.31 o                         
   7  20   3         72.97         91.67        36.15 o                         
   8  20   3       1471.97       1435.13        78.97 o                         
   9  20   3        112.20         93.33        40.55 o                         
  10  20   3        496.23        498.49        53.67 o                         
  11  20   3        456.58        444.21        54.10 o                         
  12  20   3         59.28        114.60        44.00 o                         
  13  20   3        435.47        611.49        63.07 o                         
 -12  21   3        698.67        848.98        66.91 o                         
 -11  21   3          3.81        -24.16        38.51 o                         
 -10  21   3        118.11         94.96        41.89 o                         
  -9  21   3         22.62        -10.20        33.29 o                         
  -8  21   3        830.58        839.42        57.29 o                         
  -7  21   3        285.36        215.64        40.98 o                         
  -6  21   3        254.39        239.97        40.62 o                         
  -5  21   3        128.47        148.72        37.37 o                         
  -4  21   3        527.26        544.59        48.97 o                         
  -3  21   3         17.41         34.37        34.30 o                         
  -2  21   3        364.69        343.03        62.79 o                         
  -1  21   3         10.92         59.93        34.99 o                         
   0  21   3        525.46        638.87        54.41 o                         
   1  21   3        277.87        231.61        41.62 o                         
   2  21   3        306.34        278.72        45.92 o                         
   3  21   3        211.29        167.20        58.92 o                         
   4  21   3        125.48        135.69        40.78 o                         
   5  21   3          0.84        -34.56        34.56 o                         
   6  21   3         12.25         27.63        36.28 o                         
   7  21   3       2013.44       1956.82        85.80 o                         
   8  21   3        769.09        800.84        57.32 o                         
   9  21   3         17.72         64.20        40.42 o                         
  10  21   3        668.31        604.93        57.05 o                         
  11  21   3          0.86         25.70        43.58 o                         
 -10  22   3       4406.15       4940.65       140.65 o                         
  -9  22   3        332.51        274.39        44.90 o                         
  -8  22   3        167.33         85.12        39.23 o                         
  -7  22   3          3.93        -33.34        33.34 o                         
  -6  22   3        142.77        137.82        41.49 o                         
  -5  22   3         92.90         73.90        36.76 o                         
  -4  22   3       1143.07       1305.04        74.06 o                         
  -3  22   3       1124.00       1221.40        71.90 o                         
  -2  22   3       4136.87       3908.79       126.42 o                         
  -1  22   3        153.26        127.97        38.49 o                         
   0  22   3         77.21         79.64        38.89 o                         
   1  22   3        224.99        238.05        46.09 o                         
   2  22   3        887.94        831.19        61.42 o                         
   3  22   3        300.52        191.17        46.14 o                         
   4  22   3        343.61        344.25        52.61 o                         
   5  22   3         60.72         -0.08        37.10 o                         
   6  22   3         90.53         89.26        43.36 o                         
   7  22   3        499.49        498.49        54.43 o                         
   8  22   3        184.11        144.30        54.85 o                         
   9  22   3         59.71         15.96        40.07 o                         
  -7  23   3        179.97        212.05       138.35 o                         
  -6  23   3         49.13         37.99        40.07 o                         
  -5  23   3       1089.15       1051.28        80.21 o                         
  -4  23   3         28.73         27.96        40.47 o                         
  -3  23   3         46.18        137.01        45.02 o                         
  -2  23   3        150.29        115.72        49.26 o                         
  -1  23   3          1.37        -23.29        37.83 o                         
   0  23   3         53.02         26.40        36.12 o                         
   1  23   3       1538.56       1669.18        83.52 o                         
   2  23   3          5.37        -21.07        35.36 o                         
   3  23   3       1364.20       1359.25        80.38 o                         
   4  23   3         25.76         56.52        42.38 o                         
   5  23   3         17.53        -20.68        38.18 o                         
   6  23   3        271.25        167.81        47.16 o                         
 -25   0   4        641.88        896.45       110.40 o                         
 -24   0   4        248.89        173.37        65.79 o                         
 -23   0   4         65.16        -12.35        50.88 o                         
 -22   0   4        747.38        846.03        88.15 o                         
 -21   0   4        386.58        464.66        65.19 o                         
 -20   0   4         81.73         55.81        80.17 o                         
 -19   0   4        296.78        325.02        56.86 o                         
 -18   0   4        110.85        142.71        44.19 o                         
 -17   0   4        451.02        440.45        57.81 o                         
 -16   0   4        559.78        590.02        58.31 o                         
 -15   0   4       1615.00       1666.51        99.16 o                         
 -14   0   4         67.00         60.29        34.66 o                         
 -13   0   4        356.09        354.36        39.89 o                         
 -12   0   4         27.69         35.73        24.04 o                         
 -11   0   4        164.85        132.73        24.64 o                         
 -10   0   4       2598.19       2800.17        57.78 o                         
  -9   0   4         31.28         67.25        17.32 o                         
  -8   0   4       1565.18       1801.08        44.75 o                         
  -7   0   4        331.58        423.55        23.23 o                         
  -6   0   4       4582.58       5037.01        71.89 o                         
  -5   0   4       5398.72       5401.54        71.25 o                         
  -4   0   4       1797.47       1970.62        39.07 o                         
  -3   0   4       2586.03       2677.63        42.25 o                         
  -2   0   4       5420.18       5403.45        65.44 o                         
  -1   0   4         88.90        136.29        17.73 o                         
   0   0   4      18387.32      18944.98       182.20 o                         
   1   0   4       1233.16       1325.32        34.20 o                         
   2   0   4         13.44          3.52        11.84 o                         
   3   0   4      24599.20      24954.92       233.17 o                         
   4   0   4      72394.08      75341.20       675.32 o                         
   5   0   4       3466.09       3566.68        64.27 o                         
   6   0   4        638.86        636.52        28.66 o                         
   7   0   4        252.51        313.50        18.74 o                         
   8   0   4       3489.03       3886.85        65.31 o                         
   9   0   4        987.51       1064.19        36.41 o                         
  10   0   4        131.71        180.92        21.72 o                         
  11   0   4       3530.85       3540.82        66.83 o                         
  12   0   4       5582.55       5634.74       108.30 o                         
  13   0   4       1634.21       1660.37        67.42 o                         
  14   0   4        166.34        146.96        37.17 o                         
  15   0   4          6.99          5.75        36.82 o                         
  16   0   4          0.39        -28.11        28.11 o                         
  17   0   4         18.14         44.47        33.04 o                         
  18   0   4         87.46        103.39        37.60 o                         
  19   0   4       1337.69       1212.79        75.11 o                         
  20   0   4       1933.51       2026.33       143.77 o                         
  21   0   4       4876.95       5259.47       151.46 o                         
  22   0   4        890.04        818.59        77.52 o                         
  23   0   4          1.29        -48.48        48.48 o                         
  24   0   4        224.41        208.73        74.33 o                         
 -25   1   4       1454.29       1478.85        88.42 o                         
 -24   1   4         88.29        151.41        43.99 o                         
 -23   1   4        124.20        127.40        40.18 o                         
 -22   1   4          0.24        -21.16        32.73 o                         
 -21   1   4       1456.40       1605.23        74.93 o                         
 -20   1   4          0.66          8.65        30.66 o                         
 -19   1   4       1679.00       1581.77        67.00 o                         
 -18   1   4        132.29        126.34        32.62 o                         
 -17   1   4        823.65        812.97        47.83 o                         
 -16   1   4        518.05        478.01        38.66 o                         
 -15   1   4       5113.70       4659.09        90.05 o                         
 -14   1   4        196.29        195.61        29.54 o                         
 -13   1   4       2240.90       2268.50        82.68 o                         
 -12   1   4        721.35        661.25        34.42 o                         
 -11   1   4        686.39        694.27        28.34 o                         
 -10   1   4          6.95         -3.10        10.06 o                         
  -9   1   4         82.52        124.93        13.01 o                         
  -8   1   4        869.26        929.57        24.07 o                         
  -7   1   4       3735.65       3438.20        40.39 o                         
  -6   1   4        594.41        581.11        17.89 o                         
  -5   1   4      12982.98      13196.47        99.38 o                         
  -4   1   4       1952.97       2023.10        28.13 o                         
  -3   1   4         75.77         82.75         8.66 o                         
  -2   1   4       1410.50       1397.61        21.80 o                         
  -1   1   4        969.66        861.95        17.84 o                         
   0   1   4          2.55         13.12         8.41 o                         
   1   1   4      10367.81      10415.66        81.06 o                         
   2   1   4       4593.95       4632.43        42.54 o                         
   3   1   4      17273.98      17288.40       120.88 o                         
   4   1   4       4603.63       4674.35        47.49 o                         
   5   1   4      11284.60      11641.97        93.71 o                         
   6   1   4       1780.52       1870.24        29.48 o                         
   7   1   4       3404.33       3489.55        37.12 o                         
   8   1   4        606.10        634.77        22.54 o                         
   9   1   4       1642.83       1611.66        31.74 o                         
  10   1   4        646.32        702.58        25.14 o                         
  11   1   4         57.82         38.67        15.25 o                         
  12   1   4         70.11         92.59        17.14 o                         
  13   1   4       2998.19       3077.35        57.87 o                         
  14   1   4       1396.83       1464.11        46.78 o                         
  15   1   4        354.39        367.19        28.74 o                         
  16   1   4          5.69        -19.30        19.30 o                         
  17   1   4          0.20         17.89        22.75 o                         
  18   1   4         26.56        -21.82        21.82 o                         
  19   1   4          4.44        -21.17        29.94 o                         
  20   1   4         66.56          9.57        29.76 o                         
  21   1   4         26.31         45.65        32.49 o                         
  22   1   4         23.32         46.21        34.77 o                         
  23   1   4        479.71        541.80        60.88 o                         
  24   1   4        118.25        135.44        50.24 o                         
 -25   2   4       1366.59       1508.68       100.78 o                         
 -24   2   4         45.92         70.85        43.48 o                         
 -23   2   4        130.72         26.38        37.02 o                         
 -22   2   4       1595.87       1707.69        74.20 o                         
 -21   2   4         64.65         42.60        32.09 o                         
 -20   2   4       1690.13       1700.01        75.30 o                         
 -19   2   4        901.24        746.92        51.78 o                         
 -18   2   4         61.70         46.77        28.58 o                         
 -17   2   4       1499.42       1527.89        62.50 o                         
 -16   2   4        581.94        579.19        41.70 o                         
 -15   2   4          2.63         10.97        24.78 o                         
 -14   2   4       2853.80       2686.21        72.65 o                         
 -13   2   4         67.42         47.22        21.12 o                         
 -12   2   4       3374.88       3509.09        66.43 o                         
 -11   2   4        275.95        337.70        21.25 o                         
 -10   2   4        402.37        416.48        18.82 o                         
  -9   2   4         69.50         57.18        11.20 o                         
  -8   2   4       5738.49       5420.20        54.37 o                         
  -7   2   4       3066.14       3103.05        38.07 o                         
  -6   2   4       1916.14       1755.71        29.33 o                         
  -5   2   4         11.87         -7.66         7.98 o                         
  -4   2   4       2573.21       2558.08        31.83 o                         
  -3   2   4        372.02        372.49        17.30 o                         
  -2   2   4         19.96          5.36        10.03 o                         
  -1   2   4       2699.69       2514.00        36.35 o                         
   0   2   4       1156.72       1012.19        20.10 o                         
   1   2   4       2770.56       2879.52        33.26 o                         
   2   2   4       1184.99       1166.18        22.64 o                         
   3   2   4       2915.27       3216.00        35.42 o                         
   4   2   4      10824.07      11084.36        83.05 o                         
   5   2   4          0.82         -5.09         7.49 o                         
   6   2   4       1638.11       1648.56        23.65 o                         
   7   2   4        903.23        842.41        23.42 o                         
   8   2   4       6096.79       6128.32        64.70 o                         
   9   2   4         27.70         -4.90        12.22 o                         
  10   2   4          8.06          3.49        12.26 o                         
  11   2   4         62.87         80.83        16.20 o                         
  12   2   4          4.70         13.78        15.89 o                         
  13   2   4         30.57         17.11        18.70 o                         
  14   2   4         64.68         72.63        22.00 o                         
  15   2   4         52.27         70.03        24.22 o                         
  16   2   4        181.62        221.15        27.20 o                         
  17   2   4         77.48         30.88        23.93 o                         
  18   2   4        134.42        171.58        28.46 o                         
  19   2   4         20.86         15.39        25.78 o                         
  20   2   4          9.46          8.86        30.98 o                         
  21   2   4         23.17         31.45        32.37 o                         
  22   2   4          3.94        -21.63        34.37 o                         
  23   2   4         14.28         -8.94        37.08 o                         
 -24   3   4        129.99        214.01        49.32 o                         
 -23   3   4        685.97        672.43        57.83 o                         
 -22   3   4         52.49         35.13        37.05 o                         
 -21   3   4         64.11         92.82        36.06 o                         
 -20   3   4        157.02        212.79        37.31 o                         
 -19   3   4        776.31        741.89        49.05 o                         
 -18   3   4        311.13        231.92        35.21 o                         
 -17   3   4        966.13        773.75        47.82 o                         
 -16   3   4        490.00        422.45        37.25 o                         
 -15   3   4        457.20        479.69        34.75 o                         
 -14   3   4        132.01        111.05        24.79 o                         
 -13   3   4         10.37         11.73        19.49 o                         
 -12   3   4       2720.61       2677.50        62.25 o                         
 -11   3   4       1372.76       1219.48        40.17 o                         
 -10   3   4         14.19          5.79        12.16 o                         
  -9   3   4          9.02         -2.53        10.89 o                         
  -8   3   4        477.76        546.94        19.32 o                         
  -7   3   4        536.75        663.83        20.25 o                         
  -6   3   4        276.44        330.47        14.62 o                         
  -5   3   4         48.42         68.67         9.49 o                         
  -4   3   4       1444.88       1417.48        27.82 o                         
  -3   3   4       1879.55       1876.69        30.55 o                         
  -2   3   4        260.66        231.71        16.13 o                         
  -1   3   4        203.07        196.77        14.22 o                         
   0   3   4       1333.23       1237.18        24.19 o                         
   1   3   4       1813.47       1904.49        28.14 o                         
   2   3   4       2703.94       2662.48        31.98 o                         
   3   3   4        935.55       1054.33        22.28 o                         
   4   3   4         52.09         43.75         7.92 o                         
   5   3   4        684.20        779.06        21.97 o                         
   6   3   4        413.38        416.82        17.19 o                         
   7   3   4        726.25        750.87        25.28 o                         
   8   3   4        295.69        296.44        18.01 o                         
   9   3   4        141.66        161.82        15.93 o                         
  10   3   4          0.09        -14.10        14.10 o                         
  11   3   4         21.61         24.49        15.81 o                         
  12   3   4       1037.91       1084.02        36.22 o                         
  13   3   4        794.24        849.54        36.90 o                         
  14   3   4       1555.03       1581.10        47.51 o                         
  15   3   4        302.31        303.58        29.07 o                         
  16   3   4          1.67        -22.66        22.66 o                         
  17   3   4          6.85        -20.08        22.34 o                         
  18   3   4        178.86        134.60        28.02 o                         
  19   3   4        623.88        622.80        40.82 o                         
  20   3   4        639.13        674.96        51.25 o                         
  21   3   4        112.58        146.89        38.67 o                         
  22   3   4         72.27         23.43        37.19 o                         
  23   3   4        132.81         80.07        40.20 o                         
 -24   4   4         14.32         13.48        42.03 o                         
 -23   4   4          1.85         18.80        40.06 o                         
 -22   4   4          0.17          8.51        35.14 o                         
 -21   4   4        328.76        339.87        45.91 o                         
 -20   4   4         52.71         32.45        34.23 o                         
 -19   4   4       2413.28       2351.62        83.49 o                         
 -18   4   4         10.50        -17.37        26.96 o                         
 -17   4   4          5.94          8.88        25.81 o                         
 -16   4   4          8.13         18.38        25.76 o                         
 -15   4   4         34.98         72.53        22.99 o                         
 -14   4   4        445.20        567.52        34.79 o                         
 -13   4   4        153.58        147.58        24.31 o                         
 -12   4   4        128.77        119.12        22.20 o                         
 -11   4   4       2071.11       2078.98        46.32 o                         
 -10   4   4         10.66         12.08        13.94 o                         
  -9   4   4        623.58        629.67        24.41 o                         
  -8   4   4       1285.33       1391.31        31.18 o                         
  -7   4   4        240.25        279.10        11.68 o                         
  -6   4   4        113.86        105.33        10.21 o                         
  -5   4   4         40.47         25.34         8.83 o                         
  -4   4   4          4.69          6.74         7.36 o                         
  -3   4   4       1333.57       1210.77        24.91 o                         
  -2   4   4        693.57        711.35        25.44 o                         
  -1   4   4         44.85         37.79         6.96 o                         
   0   4   4       5811.29       5751.90        53.34 o                         
   1   4   4          1.47         -3.71         8.09 o                         
   2   4   4        202.91        326.41        13.72 o                         
   3   4   4        704.14        694.70        20.22 o                         
   4   4   4          2.97         -0.59         9.45 o                         
   5   4   4         39.27         71.47        11.30 o                         
   6   4   4       1512.74       1413.38        29.53 o                         
   7   4   4       2405.44       2371.46        35.66 o                         
   8   4   4        648.55        625.29        23.74 o                         
   9   4   4        189.76        172.97        20.17 o                         
  10   4   4       1152.18       1092.67        34.67 o                         
  11   4   4         34.03         43.51        16.66 o                         
  12   4   4          2.90        -10.63        15.92 o                         
  13   4   4         22.40          6.39        17.19 o                         
  14   4   4       2182.61       2119.53        54.49 o                         
  15   4   4        401.70        391.02        29.63 o                         
  16   4   4       1203.60       1203.33        46.97 o                         
  17   4   4         10.48         39.62        24.59 o                         
  18   4   4        189.85        168.34        30.40 o                         
  19   4   4        412.50        442.84        39.89 o                         
  20   4   4        170.82        159.23        37.02 o                         
  21   4   4         30.10         66.05        34.51 o                         
  22   4   4        447.69        446.06        49.57 o                         
  23   4   4         49.70         74.73        41.86 o                         
 -24   5   4        187.43        135.57        48.11 o                         
 -23   5   4          0.09        -38.73        38.73 o                         
 -22   5   4         89.45         72.12        40.05 o                         
 -21   5   4        361.52        291.58        66.15 o                         
 -20   5   4         15.25        -31.31        31.31 o                         
 -19   5   4        115.00         31.68        36.38 o                         
 -18   5   4        453.51        433.29        42.96 o                         
 -17   5   4          3.95         12.57        27.71 o                         
 -16   5   4         36.77         84.80        25.46 o                         
 -15   5   4         31.14         31.24        23.71 o                         
 -14   5   4        545.31        662.58        37.58 o                         
 -13   5   4       1685.97       1711.57        56.95 o                         
 -12   5   4          6.08        -17.43        17.43 o                         
 -11   5   4         38.74         40.90        15.75 o                         
 -10   5   4        362.36        380.56        19.80 o                         
  -9   5   4         28.25         14.04        15.20 o                         
  -8   5   4       2798.33       2793.95        51.95 o                         
  -7   5   4        526.91        552.14        20.51 o                         
  -6   5   4         16.77         -1.20         9.86 o                         
  -5   5   4        617.35        628.34        17.44 o                         
  -4   5   4        195.47        159.97         9.94 o                         
  -3   5   4        326.69        291.72        11.35 o                         
  -2   5   4        767.67        831.62        16.53 o                         
  -1   5   4        198.88        215.02        12.29 o                         
   0   5   4       1648.85       1657.31        33.07 o                         
   1   5   4         79.38         97.50        11.96 o                         
   2   5   4        108.50        113.17        10.41 o                         
   3   5   4        367.86        326.30        13.57 o                         
   4   5   4         23.80         29.03        10.19 o                         
   5   5   4         20.17         14.99        10.15 o                         
   6   5   4       1312.46       1379.99        28.01 o                         
   7   5   4         11.49        -10.26        11.00 o                         
   8   5   4        325.99        371.16        20.95 o                         
   9   5   4         45.91         32.52        14.72 o                         
  10   5   4        118.22        109.77        15.89 o                         
  11   5   4          4.11        -15.49        15.49 o                         
  12   5   4          0.05         -4.06        17.01 o                         
  13   5   4         35.34         45.17        18.77 o                         
  14   5   4          1.07        -17.49        17.49 o                         
  15   5   4          1.49          3.64        19.79 o                         
  16   5   4          0.47         33.22        22.55 o                         
  17   5   4         45.99          5.36        24.74 o                         
  18   5   4        627.50        575.38        41.79 o                         
  19   5   4        389.99        397.42        39.72 o                         
  20   5   4        340.11        311.58        41.88 o                         
  21   5   4        542.43        587.54        50.76 o                         
  22   5   4         30.20         31.17        35.97 o                         
  23   5   4         14.48         24.49        38.42 o                         
 -24   6   4         17.05        -41.03        41.03 o                         
 -23   6   4        155.01        210.35        48.87 o                         
 -22   6   4         21.26        139.32        43.17 o                         
 -21   6   4         69.77         96.32        46.29 o                         
 -20   6   4          1.46         -8.72        32.53 o                         
 -19   6   4       1090.57       1006.17        60.88 o                         
 -18   6   4        119.73         79.11        34.83 o                         
 -17   6   4        502.08        462.43        42.82 o                         
 -16   6   4         99.24        103.80        30.38 o                         
 -15   6   4         10.72         31.29        25.83 o                         
 -14   6   4         44.52         10.23        21.66 o                         
 -13   6   4       4228.47       4039.43        69.99 o                         
 -12   6   4         96.92        117.02        21.86 o                         
 -11   6   4       4415.44       4412.21        66.55 o                         
 -10   6   4       2499.73       2673.55        44.35 o                         
  -9   6   4       9940.70       9716.88        90.95 o                         
  -8   6   4         58.23         99.03        13.97 o                         
  -7   6   4        165.45        160.71        13.72 o                         
  -6   6   4          0.92         -0.27         9.90 o                         
  -5   6   4          6.49         16.92         8.00 o                         
  -4   6   4          9.97          0.78         8.86 o                         
  -3   6   4       7082.65       7279.66        63.31 o                         
  -2   6   4       3738.83       3992.03        43.36 o                         
  -1   6   4       6088.59       5908.87        54.62 o                         
   0   6   4         35.64         49.77         8.10 o                         
   1   6   4       1601.12       1628.31        26.49 o                         
   2   6   4         95.40        111.78        11.20 o                         
   3   6   4        153.13        137.80        11.16 o                         
   4   6   4         92.32         64.24        11.23 o                         
   5   6   4        222.38        207.58        14.60 o                         
   6   6   4          9.75          1.12        11.00 o                         
   7   6   4       5056.38       4889.50        59.22 o                         
   8   6   4       2805.60       2837.35        43.93 o                         
   9   6   4        129.25        156.54        18.46 o                         
  10   6   4          7.91         24.03        14.81 o                         
  11   6   4        242.63        283.20        24.86 o                         
  12   6   4         91.59         90.81        19.37 o                         
  13   6   4        404.02        358.22        26.04 o                         
  14   6   4        921.20        938.09        39.63 o                         
  15   6   4       1078.42       1049.94        43.36 o                         
  16   6   4       1786.31       1833.28        57.82 o                         
  17   6   4         50.85         73.59        26.75 o                         
  18   6   4        434.09        438.18        51.13 o                         
  19   6   4        602.24        525.05        42.47 o                         
  20   6   4        289.66        211.07        38.03 o                         
  21   6   4         17.28         -7.07        33.57 o                         
  22   6   4          2.95         23.09        37.61 o                         
  23   6   4         10.11         13.32        40.53 o                         
 -23   7   4          1.84        -14.19        38.64 o                         
 -22   7   4        707.24        650.25        59.49 o                         
 -21   7   4          0.30        -32.39        34.27 o                         
 -20   7   4         73.74         66.98        36.23 o                         
 -19   7   4        111.72         44.71        33.92 o                         
 -18   7   4        207.67        233.42        38.65 o                         
 -17   7   4         29.12         54.65        28.27 o                         
 -16   7   4         49.15         26.89        25.41 o                         
 -15   7   4          0.44         12.39        23.38 o                         
 -14   7   4        243.56        197.08        37.34 o                         
 -13   7   4        184.59        125.11        24.56 o                         
 -12   7   4       2349.04       2485.36        62.62 o                         
 -11   7   4          1.75          8.88        16.04 o                         
 -10   7   4       2375.50       2445.43        45.46 o                         
  -9   7   4       1160.63       1172.93        33.72 o                         
  -8   7   4       2448.94       2500.29        44.48 o                         
  -7   7   4        344.00        329.56        17.48 o                         
  -6   7   4         91.45         71.15        11.59 o                         
  -5   7   4         13.07          7.65        11.36 o                         
  -4   7   4          5.39          0.82         9.35 o                         
  -3   7   4         64.49         77.10        10.99 o                         
  -2   7   4       3763.42       4055.28        43.79 o                         
  -1   7   4       1976.10       2060.11        31.03 o                         
   0   7   4        646.83        673.18        20.13 o                         
   1   7   4         41.98         15.25        10.08 o                         
   2   7   4        273.88        301.35        14.55 o                         
   3   7   4          0.39         -1.77         9.75 o                         
   4   7   4         18.07         21.46        10.66 o                         
   5   7   4         10.74         22.77        11.13 o                         
   6   7   4        233.05        219.48        16.13 o                         
   7   7   4          3.87         -1.79        11.54 o                         
   8   7   4       2358.65       2365.08        43.36 o                         
   9   7   4       2845.63       2876.61        50.27 o                         
  10   7   4       1018.98       1084.52        35.69 o                         
  11   7   4        319.85        357.86        25.17 o                         
  12   7   4         33.50         36.04        19.05 o                         
  13   7   4         97.09        104.21        21.39 o                         
  14   7   4        165.29        156.31        23.68 o                         
  15   7   4        667.99        631.05        35.44 o                         
  16   7   4       3073.50       2948.08        74.97 o                         
  17   7   4       3182.10       3067.25        75.58 o                         
  18   7   4        104.21         99.67        30.05 o                         
  19   7   4        279.51        215.11        35.45 o                         
  20   7   4       1001.64        960.81        57.10 o                         
  21   7   4        421.36        427.03        47.65 o                         
  22   7   4        191.13        213.48        45.44 o                         
 -23   8   4        336.89        286.08        54.32 o                         
 -22   8   4         10.30        -21.34        40.59 o                         
 -21   8   4        326.73        285.33        47.77 o                         
 -20   8   4        641.35        769.88        57.81 o                         
 -19   8   4         11.02         -1.20        33.01 o                         
 -18   8   4        449.78        410.47        41.00 o                         
 -17   8   4        105.89         57.93        27.55 o                         
 -16   8   4         54.34         38.73        26.56 o                         
 -15   8   4        826.97        890.74        47.61 o                         
 -14   8   4         60.13         24.10        28.11 o                         
 -13   8   4         20.91        -20.35        20.93 o                         
 -12   8   4       5368.08       5370.12        87.32 o                         
 -11   8   4       5101.12       4951.95        77.43 o                         
 -10   8   4        387.88        420.00        26.05 o                         
  -9   8   4        438.72        454.68        23.29 o                         
  -8   8   4       2341.83       2325.31        44.77 o                         
  -7   8   4        565.07        616.77        25.29 o                         
  -6   8   4       1589.21       1698.54        36.65 o                         
  -5   8   4        574.09        644.24        24.15 o                         
  -4   8   4        933.29        903.75        23.12 o                         
  -3   8   4       1569.29       1600.33        36.91 o                         
  -2   8   4         16.66         14.08        10.19 o                         
  -1   8   4        890.67        963.23        24.00 o                         
   0   8   4       1633.08       1627.16        28.46 o                         
   1   8   4        670.48        663.47        19.18 o                         
   2   8   4        407.71        415.08        16.74 o                         
   3   8   4       1123.61       1068.75        28.55 o                         
   4   8   4        141.82        113.52        13.55 o                         
   5   8   4        339.02        354.50        18.56 o                         
   6   8   4         16.78          2.56        12.15 o                         
   7   8   4        368.11        445.38        21.63 o                         
   8   8   4        295.34        282.82        20.18 o                         
   9   8   4       2618.15       2452.42        49.52 o                         
  10   8   4         24.46         36.82        17.96 o                         
  11   8   4       2637.40       2664.89        58.02 o                         
  12   8   4          8.50         -2.99        18.31 o                         
  13   8   4        142.57        190.06        25.04 o                         
  14   8   4          0.03        -20.65        22.58 o                         
  15   8   4         61.25         11.69        22.62 o                         
  16   8   4          2.89          9.63        23.41 o                         
  17   8   4       4445.81       4503.39        89.31 o                         
  18   8   4        198.36        231.52        34.97 o                         
  19   8   4        656.34        745.87        48.15 o                         
  20   8   4          0.71         17.52        34.65 o                         
  21   8   4       1651.31       1537.02        81.90 o                         
  22   8   4        105.76         85.60        44.71 o                         
 -23   9   4         23.55        -11.22        43.08 o                         
 -22   9   4          1.61        -33.67        48.15 o                         
 -21   9   4         14.86         -9.10        37.63 o                         
 -20   9   4        161.18        132.30        37.24 o                         
 -19   9   4         74.48         44.21        32.65 o                         
 -18   9   4        645.59        629.71        48.45 o                         
 -17   9   4          1.85        -24.18        27.07 o                         
 -16   9   4       1299.31       1268.64        57.07 o                         
 -15   9   4        496.37        523.84        39.89 o                         
 -14   9   4         18.49          4.51        24.11 o                         
 -13   9   4          4.84          4.71        21.92 o                         
 -12   9   4        331.83        242.66        28.56 o                         
 -11   9   4       1037.50       1176.12        43.40 o                         
 -10   9   4       2510.09       2585.73        58.62 o                         
  -9   9   4        228.08        190.57        21.70 o                         
  -8   9   4       1257.27       1335.55        39.31 o                         
  -7   9   4        642.91        578.73        25.32 o                         
  -6   9   4         65.95         68.25        14.27 o                         
  -5   9   4          1.64         13.38        12.87 o                         
  -4   9   4       1027.25       1102.95        28.28 o                         
  -3   9   4         98.53         83.01        12.69 o                         
  -2   9   4       1716.91       1775.25        32.81 o                         
  -1   9   4         48.67          9.16        11.14 o                         
   0   9   4        846.50        907.04        23.91 o                         
   1   9   4       4261.18       4223.66        50.60 o                         
   2   9   4       1180.03       1242.30        31.33 o                         
   3   9   4          7.96         -0.16        10.22 o                         
   4   9   4        231.27        264.61        19.09 o                         
   5   9   4       2760.49       2753.14        45.61 o                         
   6   9   4          4.11        -12.87        12.87 o                         
   7   9   4       1754.75       1673.98        47.45 o                         
   8   9   4        334.79        326.93        22.91 o                         
   9   9   4         52.22         97.86        19.79 o                         
  10   9   4          9.97         -5.25        18.25 o                         
  11   9   4          4.20         18.78        20.04 o                         
  12   9   4         70.20        107.24        22.65 o                         
  13   9   4       1263.74       1274.49        46.53 o                         
  14   9   4         31.88         47.33        22.98 o                         
  15   9   4        244.64        269.39        35.07 o                         
  16   9   4        173.35        129.82        28.77 o                         
  17   9   4        221.32        176.15        31.96 o                         
  18   9   4        293.92        365.41        41.14 o                         
  19   9   4        133.81        104.52        37.44 o                         
  20   9   4        368.41        276.30        51.66 o                         
  21   9   4        101.21         43.22        41.69 o                         
  22   9   4        348.73        213.18        49.07 o                         
 -22  10   4        595.01        478.20        58.46 o                         
 -21  10   4        577.67        665.50        57.69 o                         
 -20  10   4          2.96        -35.40        35.40 o                         
 -19  10   4        342.34        287.90        43.44 o                         
 -18  10   4       1599.94       1702.82        68.76 o                         
 -17  10   4        237.84        254.48        35.26 o                         
 -16  10   4        392.04        391.46        39.13 o                         
 -15  10   4        898.97       1052.70        73.15 o                         
 -14  10   4        372.29        358.11        34.64 o                         
 -13  10   4       1829.86       1773.63        59.84 o                         
 -12  10   4          0.05         -4.92        21.78 o                         
 -11  10   4        404.75        429.76        30.00 o                         
 -10  10   4       1341.23       1407.97        53.59 o                         
  -9  10   4       1354.92       1426.47        43.14 o                         
  -8  10   4        710.71        737.91        32.13 o                         
  -7  10   4        557.02        565.26        26.40 o                         
  -6  10   4        600.27        554.24        26.20 o                         
  -5  10   4        139.10        155.87        17.90 o                         
  -4  10   4        114.66        155.42        15.60 o                         
  -3  10   4        837.12        927.71        27.00 o                         
  -2  10   4         49.92         45.28        12.50 o                         
  -1  10   4        108.66        124.12        14.05 o                         
   0  10   4        905.70        962.99        27.60 o                         
   1  10   4         52.00         39.66        13.16 o                         
   2  10   4         67.65         39.73        13.18 o                         
   3  10   4         61.52         61.56        14.84 o                         
   4  10   4       1820.89       1744.74        39.67 o                         
   5  10   4        748.81        801.00        33.68 o                         
   6  10   4        860.67        879.70        35.25 o                         
   7  10   4          4.13          6.93        16.42 o                         
   8  10   4        235.80        220.10        22.72 o                         
   9  10   4        139.99        183.84        24.15 o                         
  10  10   4         14.32         16.63        19.86 o                         
  11  10   4         38.91         34.43        21.05 o                         
  12  10   4        962.74        987.67        45.46 o                         
  13  10   4        476.68        572.04        36.95 o                         
  14  10   4        622.40        732.92        39.31 o                         
  15  10   4        200.85        271.65        31.83 o                         
  16  10   4         45.47         27.08        26.68 o                         
  17  10   4        232.57        240.34        33.01 o                         
  18  10   4          2.41         -1.13        27.70 o                         
  19  10   4        179.51        277.61        39.83 o                         
  20  10   4       1214.37       1167.97        69.96 o                         
  21  10   4        592.50        538.52        55.78 o                         
 -22  11   4         17.68         40.05        41.84 o                         
 -21  11   4       1736.24       1868.13        89.06 o                         
 -20  11   4         66.99         62.15        38.18 o                         
 -19  11   4        657.86        722.25        59.10 o                         
 -18  11   4        206.15        241.94        38.20 o                         
 -17  11   4         31.99         -7.15        28.31 o                         
 -16  11   4         47.59          4.93        27.60 o                         
 -15  11   4       1248.02       1168.24        55.89 o                         
 -14  11   4        383.08        398.17        37.29 o                         
 -13  11   4       3689.20       3855.54        78.77 o                         
 -12  11   4        508.50        423.47        33.52 o                         
 -11  11   4          0.37        -18.54        18.54 o                         
 -10  11   4        224.21        212.13        23.63 o                         
  -9  11   4         53.51         57.64        18.74 o                         
  -8  11   4         31.24         16.56        16.98 o                         
  -7  11   4       3645.26       3774.03        59.49 o                         
  -6  11   4        125.11         96.97        18.50 o                         
  -5  11   4       3154.73       3169.84        50.80 o                         
  -4  11   4        134.30         97.99        16.98 o                         
  -3  11   4        307.68        351.61        22.49 o                         
  -2  11   4          5.92         19.22        13.73 o                         
  -1  11   4          8.45         13.81        13.80 o                         
   0  11   4         13.28          2.93        13.39 o                         
   1  11   4       1773.78       1711.64        39.69 o                         
   2  11   4       1708.73       1797.81        46.33 o                         
   3  11   4       1463.15       1406.44        41.40 o                         
   4  11   4        665.94        674.53        32.37 o                         
   5  11   4          1.91         -4.31        16.21 o                         
   6  11   4        143.31        154.55        20.64 o                         
   7  11   4       1175.14       1230.90        41.75 o                         
   8  11   4       1509.31       1508.31        46.32 o                         
   9  11   4        249.26        318.46        29.30 o                         
  10  11   4        366.03        257.59        28.85 o                         
  11  11   4         91.83        104.69        27.16 o                         
  12  11   4          0.83         22.19        24.91 o                         
  13  11   4         25.99          0.62        24.69 o                         
  14  11   4        175.48        144.35        30.12 o                         
  15  11   4          2.73        -24.39        26.83 o                         
  16  11   4        150.56        120.26        33.19 o                         
  17  11   4         87.34         38.56        31.48 o                         
  18  11   4        123.42         92.75        33.49 o                         
  19  11   4          8.09         -5.25        31.48 o                         
  20  11   4        250.01        278.61        46.51 o                         
 -21  12   4         16.37        -12.18        37.64 o                         
 -20  12   4        902.68        856.09        63.09 o                         
 -19  12   4         11.56         -1.90        34.02 o                         
 -18  12   4         26.99         -6.29        30.62 o                         
 -17  12   4          4.25        -19.60        29.27 o                         
 -16  12   4        384.00        405.92        41.36 o                         
 -15  12   4         76.48         74.43        29.90 o                         
 -14  12   4        775.87        771.37        46.83 o                         
 -13  12   4          6.03        -22.65        22.65 o                         
 -12  12   4       2476.24       2396.48        87.43 o                         
 -11  12   4         74.15         34.15        21.29 o                         
 -10  12   4          3.03         15.11        19.97 o                         
  -9  12   4         34.45         26.85        19.42 o                         
  -8  12   4       1571.66       1642.88        47.70 o                         
  -7  12   4        105.95         72.64        20.61 o                         
  -6  12   4       2751.06       2700.26        64.38 o                         
  -5  12   4        274.92        289.44        24.84 o                         
  -4  12   4        440.39        398.46        26.75 o                         
  -3  12   4          0.01          5.10        17.50 o                         
  -2  12   4        324.22        347.64        23.44 o                         
  -1  12   4        114.24        133.45        17.78 o                         
   0  12   4        874.79        874.68        32.33 o                         
   1  12   4         98.18         88.90        17.18 o                         
   2  12   4       2785.59       2779.76        56.33 o                         
   3  12   4        374.76        339.31        25.02 o                         
   4  12   4         75.75         46.40        18.58 o                         
   5  12   4         55.08         39.21        18.92 o                         
   6  12   4       1306.34       1276.54        41.28 o                         
   7  12   4         42.26         39.61        18.92 o                         
   8  12   4       1448.67       1504.63        62.76 o                         
   9  12   4        282.48        304.75        29.70 o                         
  10  12   4          8.79         36.23        23.14 o                         
  11  12   4          7.27         32.63        24.18 o                         
  12  12   4        364.64        320.79        32.67 o                         
  13  12   4         46.23         46.95        27.31 o                         
  14  12   4         35.30         24.87        27.95 o                         
  15  12   4         11.80         40.51        29.57 o                         
  16  12   4         20.37        -17.54        29.98 o                         
  17  12   4         19.83         82.17        38.49 o                         
  18  12   4          1.31        -30.55        30.55 o                         
  19  12   4         24.03         21.40        33.72 o                         
  20  12   4         18.09          0.53        34.31 o                         
 -20  13   4         67.45         58.36        42.06 o                         
 -19  13   4         63.42         26.07        44.53 o                         
 -18  13   4          2.08        -32.31        32.31 o                         
 -17  13   4        141.49        119.17        35.78 o                         
 -16  13   4          9.21         12.69        29.74 o                         
 -15  13   4       1227.35       1330.63        69.52 o                         
 -14  13   4        595.90        561.14        44.48 o                         
 -13  13   4         60.08         81.03        28.31 o                         
 -12  13   4         42.46         75.55        30.35 o                         
 -11  13   4        443.99        403.55        35.02 o                         
 -10  13   4         97.80         73.14        23.98 o                         
  -9  13   4         51.65         49.23        20.79 o                         
  -8  13   4        142.49        114.40        22.24 o                         
  -7  13   4        176.21        231.50        24.92 o                         
  -6  13   4         51.72         65.37        19.41 o                         
  -5  13   4        127.32        116.57        22.19 o                         
  -4  13   4       1051.25       1073.85        42.08 o                         
  -3  13   4         24.58         24.83        19.12 o                         
  -2  13   4         76.81         52.60        19.90 o                         
  -1  13   4       1259.38       1316.29        44.82 o                         
   0  13   4        444.14        349.69        25.49 o                         
   1  13   4        397.72        366.31        25.87 o                         
   2  13   4        758.56        792.68        37.09 o                         
   3  13   4       2864.52       2816.50        69.59 o                         
   4  13   4       4434.41       4320.10        68.48 o                         
   5  13   4       1112.48       1147.03        41.38 o                         
   6  13   4         17.69         26.11        18.95 o                         
   7  13   4        102.16        105.79        25.25 o                         
   8  13   4          0.63         -5.74        20.40 o                         
   9  13   4         10.70          5.22        22.08 o                         
  10  13   4        866.11        788.40        41.97 o                         
  11  13   4        600.06        618.38        44.99 o                         
  12  13   4       1428.73       1306.11        54.78 o                         
  13  13   4        649.00        621.21        43.47 o                         
  14  13   4         26.84         44.31        28.98 o                         
  15  13   4        390.68        375.78        40.37 o                         
  16  13   4          1.15        -28.60        29.16 o                         
  17  13   4         36.18         15.61        34.32 o                         
  18  13   4        214.46        148.55        42.08 o                         
  19  13   4        330.10        260.49        43.96 o                         
 -19  14   4         58.70         90.36        38.21 o                         
 -18  14   4        126.54         91.55        37.81 o                         
 -17  14   4          0.19        -26.61        30.51 o                         
 -16  14   4        500.94        571.14        47.12 o                         
 -15  14   4         14.15        -28.79        28.79 o                         
 -14  14   4        425.57        429.65        41.84 o                         
 -13  14   4        175.71        235.20        36.68 o                         
 -12  14   4         93.39         43.86        26.27 o                         
 -11  14   4          0.41         46.67        26.23 o                         
 -10  14   4        201.10        209.69        28.39 o                         
  -9  14   4       1270.79       1250.49        45.98 o                         
  -8  14   4        259.04        250.15        27.11 o                         
  -7  14   4          1.76        -20.12        20.12 o                         
  -6  14   4        601.39        557.15        33.17 o                         
  -5  14   4       1205.85       1177.43        43.81 o                         
  -4  14   4        495.23        534.55        35.14 o                         
  -3  14   4         84.14        104.95        22.70 o                         
  -2  14   4        875.14        925.78        40.59 o                         
  -1  14   4         35.32         43.79        20.22 o                         
   0  14   4       1173.04       1153.43        43.04 o                         
   1  14   4        621.15        722.06        44.51 o                         
   2  14   4        876.56        901.56        39.52 o                         
   3  14   4       2128.20       2151.89        58.33 o                         
   4  14   4        196.13        203.27        25.17 o                         
   5  14   4        448.97        438.33        31.52 o                         
   6  14   4        705.85        691.65        36.80 o                         
   7  14   4         27.55         16.18        20.94 o                         
   8  14   4        435.76        495.45        36.20 o                         
   9  14   4        439.81        464.22        35.46 o                         
  10  14   4        273.70        256.76        32.00 o                         
  11  14   4        416.07        408.16        35.66 o                         
  12  14   4          0.10        -17.60        26.81 o                         
  13  14   4        244.71        215.95        35.48 o                         
  14  14   4        918.15        977.84        67.98 o                         
  15  14   4          0.06          6.60        30.94 o                         
  16  14   4        375.67        387.15        47.90 o                         
  17  14   4        112.56        137.39        43.21 o                         
  18  14   4          0.29         -0.84        38.63 o                         
 -19  15   4        110.01        100.23        41.51 o                         
 -18  15   4        168.59        166.18        43.87 o                         
 -17  15   4        327.89        393.94        46.37 o                         
 -16  15   4       1842.08       2190.32        82.01 o                         
 -15  15   4        505.79        532.28        47.39 o                         
 -14  15   4        260.26        232.82        39.59 o                         
 -13  15   4       2040.66       2160.79        83.49 o                         
 -12  15   4         49.65         19.21        29.64 o                         
 -11  15   4        612.45        655.31        45.73 o                         
 -10  15   4       1633.95       1544.29        55.19 o                         
  -9  15   4        336.90        328.99        31.62 o                         
  -8  15   4        367.13        409.38        33.42 o                         
  -7  15   4         45.81         32.78        21.68 o                         
  -6  15   4        611.53        596.73        35.42 o                         
  -5  15   4       1063.48       1110.15        43.56 o                         
  -4  15   4         72.12         72.46        22.85 o                         
  -3  15   4        845.16        844.26        40.74 o                         
  -2  15   4        930.06        928.12        49.09 o                         
  -1  15   4         31.22         60.67        21.31 o                         
   0  15   4        156.67        253.66        27.22 o                         
   1  15   4        369.11        351.35        31.00 o                         
   2  15   4       1425.79       1440.60        49.88 o                         
   3  15   4       3259.38       3317.16        69.05 o                         
   4  15   4        108.29        101.56        25.77 o                         
   5  15   4       5863.94       5696.42       141.79 o                         
   6  15   4       1022.19       1125.95        44.26 o                         
   7  15   4        495.83        541.86        35.46 o                         
   8  15   4         65.92         55.60        25.65 o                         
   9  15   4        964.04       1038.12        53.26 o                         
  10  15   4         28.88         -0.77        25.15 o                         
  11  15   4        907.32        916.69        52.76 o                         
  12  15   4          5.41          8.87        30.12 o                         
  13  15   4        673.38        592.75        49.87 o                         
  14  15   4         96.30         62.60        38.13 o                         
  15  15   4        681.77        680.48        63.90 o                         
  16  15   4          1.08        -36.95        36.95 o                         
  17  15   4        123.02        121.44        47.37 o                         
 -18  16   4         11.68         -4.03        37.63 o                         
 -17  16   4        992.34        915.53        82.47 o                         
 -16  16   4          8.95        -21.69        33.94 o                         
 -15  16   4        264.06        271.09        40.66 o                         
 -14  16   4        125.39         91.90        34.44 o                         
 -13  16   4         58.24         69.59        33.41 o                         
 -12  16   4         21.98         19.17        32.37 o                         
 -11  16   4       2742.05       2777.96        85.75 o                         
 -10  16   4        128.50        155.30        31.67 o                         
  -9  16   4       1646.61       1738.73        61.15 o                         
  -8  16   4          8.03          7.50        22.80 o                         
  -7  16   4         91.10         76.73        24.24 o                         
  -6  16   4          7.80          6.35        22.39 o                         
  -5  16   4        103.61        123.21        25.48 o                         
  -4  16   4         69.96         87.23        25.13 o                         
  -3  16   4       4295.58       4176.82        79.22 o                         
  -2  16   4        253.14        278.87        30.65 o                         
  -1  16   4       1744.27       1805.25        59.16 o                         
   0  16   4         47.19         22.21        23.66 o                         
   1  16   4       1673.14       1640.89        57.20 o                         
   2  16   4         85.76        105.47        26.53 o                         
   3  16   4        485.22        430.24        33.14 o                         
   4  16   4        220.54        187.64        28.76 o                         
   5  16   4       1041.40       1104.06        48.49 o                         
   6  16   4        263.91        268.52        30.91 o                         
   7  16   4        856.98        945.06        47.18 o                         
   8  16   4        141.63        121.57        29.92 o                         
   9  16   4        900.03        872.45        55.67 o                         
  10  16   4          5.11         -2.56        29.81 o                         
  11  16   4        447.80        510.81        47.84 o                         
  12  16   4        419.27        423.29        45.53 o                         
  13  16   4        740.59        666.09        56.40 o                         
  14  16   4        120.27        119.56        40.87 o                         
  15  16   4         45.22         18.48        37.97 o                         
  16  16   4          0.60          9.74        41.61 o                         
 -16  17   4        546.00        665.06        61.16 o                         
 -15  17   4         22.03        -35.69        35.69 o                         
 -14  17   4        591.61        629.48        53.23 o                         
 -13  17   4          0.02        -19.47        32.11 o                         
 -12  17   4         16.73         55.63        33.16 o                         
 -11  17   4         61.69         52.19        31.97 o                         
 -10  17   4         19.91         65.58        30.84 o                         
  -9  17   4        146.48        112.45        30.31 o                         
  -8  17   4        212.33        139.35        30.02 o                         
  -7  17   4          6.29         -7.99        24.86 o                         
  -6  17   4        187.19        130.43        26.37 o                         
  -5  17   4        121.73         76.59        24.79 o                         
  -4  17   4         26.01        -16.24        22.21 o                         
  -3  17   4        112.34        194.97        29.46 o                         
  -2  17   4        157.54        134.11        28.00 o                         
  -1  17   4        106.35         98.62        27.36 o                         
   0  17   4        291.07        319.25        33.93 o                         
   1  17   4         13.63         46.21        26.20 o                         
   2  17   4         64.39         36.19        25.65 o                         
   3  17   4         39.05        102.91        27.51 o                         
   4  17   4        250.72        273.93        32.54 o                         
   5  17   4        233.25        225.07        30.57 o                         
   6  17   4        584.65        611.42        41.47 o                         
   7  17   4         33.14         13.08        27.45 o                         
   8  17   4        382.07        404.16        44.97 o                         
   9  17   4        624.46        623.34        52.67 o                         
  10  17   4        629.60        604.90        50.76 o                         
  11  17   4        445.28        368.19        47.33 o                         
  12  17   4        855.23        872.11        65.84 o                         
  13  17   4          0.05         45.46        44.45 o                         
  14  17   4         18.27        -31.41        38.07 o                         
  15  17   4        741.90        601.82        61.21 o                         
 -15  18   4        943.04       1061.54        75.79 o                         
 -14  18   4         63.43         38.35        39.67 o                         
 -13  18   4        261.63        308.53        48.96 o                         
 -12  18   4          0.07        -13.84        36.03 o                         
 -11  18   4        704.48        874.02        57.62 o                         
 -10  18   4         32.16         19.63        31.68 o                         
  -9  18   4       1700.65       1590.24        65.18 o                         
  -8  18   4          5.91         20.99        27.49 o                         
  -7  18   4        134.35        215.67        32.25 o                         
  -6  18   4        369.92        332.15        35.72 o                         
  -5  18   4        884.34        846.42        47.83 o                         
  -4  18   4        146.90        105.89        28.14 o                         
  -3  18   4        578.31        618.00        49.10 o                         
  -2  18   4          6.76        -25.91        25.91 o                         
  -1  18   4        353.73        347.45        37.95 o                         
   0  18   4        299.67        295.60        34.49 o                         
   1  18   4        132.29         80.27        29.33 o                         
   2  18   4        211.94        116.55        32.06 o                         
   3  18   4        460.49        493.36        42.83 o                         
   4  18   4          4.31         12.13        28.62 o                         
   5  18   4        131.10        116.44        31.37 o                         
   6  18   4         60.51         19.23        30.05 o                         
   7  18   4         99.12         68.61        34.27 o                         
   8  18   4         18.63         24.93        32.95 o                         
   9  18   4        168.46        238.51        43.40 o                         
  10  18   4        214.23        223.73        44.35 o                         
  11  18   4        457.02        361.37        68.63 o                         
  12  18   4         76.81         97.76        44.75 o                         
  13  18   4          6.32        -54.66        54.66 o                         
  14  18   4         15.30        -12.20        38.85 o                         
 -14  19   4       1017.42       1116.69        76.73 o                         
 -13  19   4         65.61         37.84        41.60 o                         
 -12  19   4       1136.20       1075.23        76.57 o                         
 -11  19   4        170.99        167.15        42.84 o                         
 -10  19   4       3186.28       3339.32       107.28 o                         
  -9  19   4        201.53        213.99        39.67 o                         
  -8  19   4       3124.63       3160.95       100.88 o                         
  -7  19   4        138.46        113.04        34.08 o                         
  -6  19   4         10.38         -1.53        29.90 o                         
  -5  19   4         18.57         33.31        30.12 o                         
  -4  19   4       2998.39       3185.16        98.48 o                         
  -3  19   4       1040.71       1143.87        57.75 o                         
  -2  19   4       2242.70       2238.98        84.11 o                         
  -1  19   4        430.51        480.77        42.81 o                         
   0  19   4       1191.39       1283.36        60.14 o                         
   1  19   4         99.42         74.17        30.70 o                         
   2  19   4        443.89        510.44        50.27 o                         
   3  19   4        110.14        113.15        33.10 o                         
   4  19   4       1409.06       1565.53        71.77 o                         
   5  19   4        967.46       1010.11        59.44 o                         
   6  19   4        664.34        710.84        55.96 o                         
   7  19   4        347.69        406.90        46.02 o                         
   8  19   4        297.48        236.14        43.31 o                         
   9  19   4        116.82         61.27        38.27 o                         
  10  19   4        581.91        744.20        72.51 o                         
  11  19   4        317.88        281.84        47.99 o                         
  12  19   4        274.68        389.55        55.89 o                         
  13  19   4        353.55        800.04       197.84 o                         
 -12  20   4        178.78        240.24        48.30 o                         
 -11  20   4         27.57         -9.06        38.14 o                         
 -10  20   4        107.57         17.72        38.01 o                         
  -9  20   4         65.19         16.77        36.19 o                         
  -8  20   4        341.89        276.01        43.19 o                         
  -7  20   4         67.00         54.81        35.21 o                         
  -6  20   4          1.22         -9.14        31.26 o                         
  -5  20   4        241.98        315.93        42.38 o                         
  -4  20   4         72.61         33.16        33.71 o                         
  -3  20   4         98.39         39.71        45.27 o                         
  -2  20   4          2.99        -12.32        32.06 o                         
  -1  20   4          0.58        -16.60        30.63 o                         
   0  20   4        367.48        357.44        41.93 o                         
   1  20   4        191.95        136.27        42.09 o                         
   2  20   4         42.77         14.45        33.53 o                         
   3  20   4        242.25        288.71        44.83 o                         
   4  20   4        312.67        356.21        46.38 o                         
   5  20   4        182.82        213.87        43.11 o                         
   6  20   4          1.10        -22.96        34.61 o                         
   7  20   4        280.65        202.18        52.92 o                         
   8  20   4        411.35        483.59        56.49 o                         
   9  20   4        425.02        520.59        55.57 o                         
  10  20   4        848.80        921.86        66.98 o                         
  11  20   4        407.75        444.21        56.73 o                         
 -10  21   4          7.92        -21.54        72.31 o                         
  -9  21   4         17.61        -39.76        39.76 o                         
  -8  21   4         23.96         90.91        41.25 o                         
  -7  21   4        100.94        112.16        39.54 o                         
  -6  21   4        145.76        250.95        45.28 o                         
  -5  21   4         20.25         -8.66        36.83 o                         
  -4  21   4        527.80        491.77        52.40 o                         
  -3  21   4        759.17        850.21        64.96 o                         
  -2  21   4         46.80         25.41        37.55 o                         
  -1  21   4          0.04         37.24        40.56 o                         
   0  21   4        199.22        177.00        42.77 o                         
   1  21   4        220.58        230.20        45.75 o                         
   2  21   4        602.95        553.41        57.49 o                         
   3  21   4          3.42        -13.03        34.52 o                         
   4  21   4        511.68        539.31        54.40 o                         
   5  21   4          7.37         21.06        38.11 o                         
   6  21   4         52.55         19.09        37.98 o                         
   7  21   4        365.92        474.03        53.08 o                         
   8  21   4        457.06        562.97        58.92 o                         
  -6  22   4         16.95         31.46        39.06 o                         
  -5  22   4         99.98         -6.04        39.01 o                         
  -4  22   4          0.09        -36.68        36.68 o                         
  -3  22   4       1177.19       1070.04        85.38 o                         
  -2  22   4         80.46         60.79        41.59 o                         
  -1  22   4       1950.70       2094.51        98.38 o                         
   0  22   4        146.67        100.28        42.88 o                         
   1  22   4          8.24         32.89        38.38 o                         
   2  22   4         11.74         53.81        39.54 o                         
   3  22   4       1027.73        951.94        77.14 o                         
   4  22   4         28.12         29.49        42.51 o                         
   5  22   4        494.73        439.51        53.99 o                         
 -23   1   5        222.28        275.72        48.36 o                         
 -22   1   5          0.25        -35.71        35.71 o                         
 -21   1   5         50.15         13.15        34.55 o                         
 -20   1   5        201.23        207.74        40.64 o                         
 -19   1   5         62.03         74.94        33.06 o                         
 -18   1   5        455.38        421.00        43.41 o                         
 -17   1   5          3.65         26.28        28.80 o                         
 -16   1   5        838.72        753.58        58.88 o                         
 -15   1   5       3735.69       3851.49        85.19 o                         
 -14   1   5         22.08         30.75        24.81 o                         
 -13   1   5          4.31         12.26        22.34 o                         
 -12   1   5        969.48        879.00        41.25 o                         
 -11   1   5       2976.83       2927.15        63.97 o                         
 -10   1   5       1553.33       1640.96        39.76 o                         
  -9   1   5        244.50        280.18        18.02 o                         
  -8   1   5         49.42         32.88        12.99 o                         
  -7   1   5          0.24          6.98        10.66 o                         
  -6   1   5         12.09         22.26        10.16 o                         
  -5   1   5       1577.15       1587.65        27.22 o                         
  -4   1   5        542.12        502.73        17.15 o                         
  -3   1   5        562.10        506.63        15.23 o                         
  -2   1   5        247.23        241.53        11.03 o                         
  -1   1   5       1370.25       1359.50        31.92 o                         
   0   1   5        327.47        295.60        13.76 o                         
   1   1   5          0.23         19.72        10.63 o                         
   2   1   5        799.81        857.26        21.93 o                         
   3   1   5       2260.42       2378.81        39.18 o                         
   4   1   5         28.58         10.46        11.75 o                         
   5   1   5         32.50         31.45        11.50 o                         
   6   1   5       1559.84       1644.92        33.30 o                         
   7   1   5        987.95       1028.58        31.06 o                         
   8   1   5       1061.74       1085.31        34.50 o                         
   9   1   5       1160.56       1102.07        36.63 o                         
  10   1   5         70.30         81.30        20.50 o                         
  11   1   5       1387.35       1491.26        56.87 o                         
  12   1   5         48.73         17.10        22.40 o                         
  13   1   5        375.89        305.91        30.33 o                         
  14   1   5        794.27        816.31        39.26 o                         
  15   1   5       1240.44       1205.61        46.86 o                         
  16   1   5        116.63         87.27        26.87 o                         
  17   1   5          3.27          0.88        25.31 o                         
  18   1   5         21.39          3.53        26.74 o                         
  19   1   5         46.47         31.93        31.18 o                         
  20   1   5         64.14        -19.60        32.06 o                         
  21   1   5        149.28        181.53        41.45 o                         
  22   1   5          0.15        -36.76        36.76 o                         
 -23   2   5         23.30          1.46        39.45 o                         
 -22   2   5         32.89         -5.20        36.87 o                         
 -21   2   5        109.01         20.72        35.31 o                         
 -20   2   5        165.81        202.56        39.02 o                         
 -19   2   5         30.05         40.81        31.56 o                         
 -18   2   5        613.61        693.67        50.39 o                         
 -17   2   5         15.21        -27.59        27.59 o                         
 -16   2   5        380.34        393.21        51.92 o                         
 -15   2   5        562.97        550.65        41.70 o                         
 -14   2   5        154.18        169.95        29.02 o                         
 -13   2   5          0.28         -3.62        22.77 o                         
 -12   2   5       1398.21       1344.98        48.68 o                         
 -11   2   5         70.16         68.01        19.18 o                         
 -10   2   5        192.91        199.26        21.97 o                         
  -9   2   5          8.92         15.25        13.20 o                         
  -8   2   5          6.88         -1.73        11.64 o                         
  -7   2   5        872.52        874.58        23.32 o                         
  -6   2   5         45.64         56.61        10.70 o                         
  -5   2   5        667.14        699.39        18.77 o                         
  -4   2   5        754.76        815.51        24.21 o                         
  -3   2   5         77.42         78.49        12.64 o                         
  -2   2   5        160.65        153.72        14.20 o                         
  -1   2   5        207.61        210.47        15.48 o                         
   0   2   5          5.90          3.91         8.65 o                         
   1   2   5        862.26        958.11        23.55 o                         
   2   2   5        285.64        340.43        15.26 o                         
   3   2   5       1051.28       1108.12        30.69 o                         
   4   2   5        436.79        458.29        17.82 o                         
   5   2   5        129.49        138.38        15.51 o                         
   6   2   5       1920.64       1994.73        35.98 o                         
   7   2   5        118.60        116.60        15.89 o                         
   8   2   5        121.49        111.00        17.41 o                         
   9   2   5       1589.23       1634.27        41.87 o                         
  10   2   5          0.81        -17.32        17.32 o                         
  11   2   5          4.57        -18.28        18.28 o                         
  12   2   5        322.55        334.97        31.06 o                         
  13   2   5         49.79         35.65        24.23 o                         
  14   2   5        279.61        245.44        29.30 o                         
  15   2   5         17.50         10.75        23.05 o                         
  16   2   5        183.08        224.97        30.54 o                         
  17   2   5        456.80        454.66        37.16 o                         
  18   2   5          7.75        -11.52        27.45 o                         
  19   2   5         98.50         74.29        32.16 o                         
  20   2   5          1.17        -30.27        30.27 o                         
  21   2   5          7.50        -23.62        37.71 o                         
  22   2   5         60.71         62.08        39.91 o                         
 -23   3   5        357.05        324.75        50.14 o                         
 -22   3   5        459.23        495.20        53.09 o                         
 -21   3   5         41.55         19.00        35.12 o                         
 -20   3   5        234.05        325.92        45.73 o                         
 -19   3   5          1.90         31.67        32.85 o                         
 -18   3   5        267.39        322.15        47.98 o                         
 -17   3   5        712.03        682.11        54.62 o                         
 -16   3   5        887.52        875.61        50.11 o                         
 -15   3   5        887.61        937.28        49.54 o                         
 -14   3   5         76.14         70.40        27.00 o                         
 -13   3   5         13.71         18.14        21.71 o                         
 -12   3   5        321.34        292.30        28.55 o                         
 -11   3   5        719.50        756.43        34.48 o                         
 -10   3   5        871.25        865.43        33.42 o                         
  -9   3   5        101.80        102.41        15.49 o                         
  -8   3   5         81.13         77.11        14.04 o                         
  -7   3   5       1666.45       1747.11        34.68 o                         
  -6   3   5        344.15        387.44        15.44 o                         
  -5   3   5        698.63        687.75        21.61 o                         
  -4   3   5          1.79         -5.81        10.81 o                         
  -3   3   5        652.49        665.36        22.27 o                         
  -2   3   5        539.46        582.32        22.10 o                         
  -1   3   5        631.39        614.46        21.64 o                         
   0   3   5        971.08        935.45        27.04 o                         
   1   3   5        630.81        630.66        18.75 o                         
   2   3   5          7.17         -1.25         9.86 o                         
   3   3   5        258.39        293.07        14.87 o                         
   4   3   5        101.75        122.44        13.28 o                         
   5   3   5        203.71        170.75        15.46 o                         
   6   3   5         17.66         16.19        12.84 o                         
   7   3   5        257.05        275.43        20.01 o                         
   8   3   5       1940.47       1918.88        44.47 o                         
   9   3   5         25.09         25.13        17.36 o                         
  10   3   5        587.09        625.50        31.40 o                         
  11   3   5        367.56        365.67        28.71 o                         
  12   3   5         22.38         44.92        22.88 o                         
  13   3   5          3.75         15.90        23.55 o                         
  14   3   5        686.67        669.99        38.95 o                         
  15   3   5        234.28        204.49        28.86 o                         
  16   3   5       1290.77       1303.89        51.38 o                         
  17   3   5         74.56         10.19        26.85 o                         
  18   3   5          0.16        -17.22        29.50 o                         
  19   3   5        163.06        165.87        36.21 o                         
  20   3   5         49.63         56.20        34.75 o                         
  21   3   5        307.49        222.05        42.84 o                         
  22   3   5        357.52        249.55        48.95 o                         
 -23   4   5        902.08        968.27        68.40 o                         
 -22   4   5         16.53          8.99        39.87 o                         
 -21   4   5        220.94        143.29        42.03 o                         
 -20   4   5        373.59        375.78        47.28 o                         
 -19   4   5        447.95        399.05        46.94 o                         
 -18   4   5        965.90        988.53        59.90 o                         
 -17   4   5       2277.61       2237.04        80.21 o                         
 -16   4   5         13.95         20.63        32.49 o                         
 -15   4   5        962.24        896.14        47.21 o                         
 -14   4   5        101.75         97.35        25.15 o                         
 -13   4   5        170.13        167.50        25.40 o                         
 -12   4   5        256.23        305.36        28.23 o                         
 -11   4   5       3577.20       3391.54        60.26 o                         
 -10   4   5        173.69        157.19        19.41 o                         
  -9   4   5       1052.75       1070.39        35.59 o                         
  -8   4   5        151.25        174.62        18.77 o                         
  -7   4   5          1.00          2.65        11.96 o                         
  -6   4   5         18.11         18.87        10.32 o                         
  -5   4   5        811.07        759.80        17.19 o                         
  -4   4   5        109.42        145.57        13.28 o                         
  -3   4   5       2545.95       2428.07        37.79 o                         
  -2   4   5         13.68         14.52        11.51 o                         
  -1   4   5        298.04        310.36        19.83 o                         
   0   4   5         44.32         50.94        12.03 o                         
   1   4   5        443.59        417.98        15.98 o                         
   2   4   5        167.06        193.76        13.84 o                         
   3   4   5        826.45        800.68        22.04 o                         
   4   4   5         24.48         16.41        11.41 o                         
   5   4   5         13.24          6.43        12.27 o                         
   6   4   5         11.90          7.96        13.10 o                         
   7   4   5        327.75        360.35        21.77 o                         
   8   4   5        954.19        995.29        33.63 o                         
   9   4   5         42.41         -1.04        17.34 o                         
  10   4   5        333.51        358.48        26.35 o                         
  11   4   5        297.77        333.32        27.18 o                         
  12   4   5          2.51          2.33        20.36 o                         
  13   4   5          0.16         21.25        23.83 o                         
  14   4   5        110.33        110.00        28.01 o                         
  15   4   5        127.84         76.83        25.17 o                         
  16   4   5        583.73        621.34        41.21 o                         
  17   4   5         78.36         39.48        31.32 o                         
  18   4   5         98.26         56.03        31.99 o                         
  19   4   5        145.59        118.32        36.95 o                         
  20   4   5         14.77         -1.80        32.71 o                         
  21   4   5        160.65        139.02        40.51 o                         
  22   4   5        333.63        481.66       135.64 o                         
 -23   5   5        280.14        272.19        49.52 o                         
 -22   5   5         29.90         16.61        45.58 o                         
 -21   5   5        216.46        230.24        45.11 o                         
 -20   5   5       1401.20       1381.31        99.19 o                         
 -19   5   5          8.43         -0.61        32.82 o                         
 -18   5   5        437.94        392.96        45.23 o                         
 -17   5   5        347.80        310.80        40.51 o                         
 -16   5   5         31.12         16.93        27.68 o                         
 -15   5   5        173.00        319.19        36.08 o                         
 -14   5   5        502.56        567.30        36.84 o                         
 -13   5   5        104.32        106.80        22.96 o                         
 -12   5   5       7103.99       6946.94        97.42 o                         
 -11   5   5        102.12         62.04        22.55 o                         
 -10   5   5       2108.18       2127.92        51.41 o                         
  -9   5   5         43.78         45.49        15.84 o                         
  -8   5   5        610.46        670.09        26.43 o                         
  -7   5   5        362.84        336.21        18.35 o                         
  -6   5   5       5851.57       5744.11        58.29 o                         
  -5   5   5       1677.17       1652.26        28.30 o                         
  -4   5   5       5892.16       5602.40        59.37 o                         
  -3   5   5        539.11        553.91        19.16 o                         
  -2   5   5        152.72        153.95        14.35 o                         
  -1   5   5         41.05         38.82        12.09 o                         
   0   5   5       1551.44       1570.57        30.35 o                         
   1   5   5        486.11        463.60        17.64 o                         
   2   5   5       6905.64       6827.93        66.84 o                         
   3   5   5       1645.62       1706.88        32.66 o                         
   4   5   5        769.83        755.28        24.65 o                         
   5   5   5        396.02        448.36        20.91 o                         
   6   5   5        140.77        125.45        16.94 o                         
   7   5   5         42.21         40.26        14.90 o                         
   8   5   5        264.97        258.01        26.86 o                         
   9   5   5       1176.18       1116.21        38.61 o                         
  10   5   5       2034.84       1951.18        51.53 o                         
  11   5   5       1643.06       1801.00        51.35 o                         
  12   5   5        246.63        233.06        28.00 o                         
  13   5   5          4.26        -22.06        22.06 o                         
  14   5   5         55.64         63.36        27.13 o                         
  15   5   5         22.89         -1.39        24.95 o                         
  16   5   5        210.11        301.60        34.79 o                         
  17   5   5        337.53        410.25        38.91 o                         
  18   5   5        630.51        625.51        45.63 o                         
  19   5   5        119.98        106.12        36.17 o                         
  20   5   5         44.60         37.60        34.18 o                         
  21   5   5          0.77        -16.42        35.32 o                         
 -22   6   5        151.08        152.24        45.00 o                         
 -21   6   5        171.06        177.31        43.37 o                         
 -20   6   5         36.88         51.24        36.74 o                         
 -19   6   5        648.48        578.78        52.01 o                         
 -18   6   5          0.29         -4.09        31.27 o                         
 -17   6   5        956.26        921.01        57.64 o                         
 -16   6   5        270.86        308.65        39.69 o                         
 -15   6   5       1773.75       1759.01        66.09 o                         
 -14   6   5        314.54        212.30        30.39 o                         
 -13   6   5        505.96        581.67        45.71 o                         
 -12   6   5          3.73        -12.95        20.51 o                         
 -11   6   5       3432.07       3676.86        63.99 o                         
 -10   6   5        407.39        387.25        25.69 o                         
  -9   6   5          4.66          8.39        15.25 o                         
  -8   6   5         14.23          8.95        14.13 o                         
  -7   6   5          7.94          4.47        13.63 o                         
  -6   6   5         80.58         50.48        16.51 o                         
  -5   6   5       2029.65       2119.98        36.50 o                         
  -4   6   5        296.89        308.82        14.37 o                         
  -3   6   5        352.46        390.43        20.61 o                         
  -2   6   5         47.82         40.24        13.47 o                         
  -1   6   5       1076.42       1129.00        23.23 o                         
   0   6   5        379.45        451.31        16.69 o                         
   1   6   5        369.62        408.60        17.06 o                         
   2   6   5        114.54        134.12        14.73 o                         
   3   6   5        237.14        248.54        17.43 o                         
   4   6   5        194.60        157.81        16.31 o                         
   5   6   5         20.66         -3.58        12.88 o                         
   6   6   5         23.25         12.80        14.70 o                         
   7   6   5        606.59        647.49        31.91 o                         
   8   6   5        129.00         88.81        21.44 o                         
   9   6   5       2411.19       2471.60        76.43 o                         
  10   6   5        862.01        889.12        40.67 o                         
  11   6   5          1.34         -7.92        19.81 o                         
  12   6   5         91.74         86.52        23.08 o                         
  13   6   5       1135.78       1106.75        48.67 o                         
  14   6   5        521.18        582.39        41.54 o                         
  15   6   5        370.52        357.80        42.95 o                         
  16   6   5        784.12        800.62        48.92 o                         
  17   6   5        417.88        402.44        39.88 o                         
  18   6   5        352.50        307.80        40.08 o                         
  19   6   5        184.32        227.22        38.82 o                         
  20   6   5       1858.08       1763.36        74.01 o                         
  21   6   5        788.06        720.77        57.52 o                         
 -22   7   5        414.08        489.47        72.05 o                         
 -21   7   5        144.75        179.77        42.71 o                         
 -20   7   5         11.27         59.56        38.42 o                         
 -19   7   5         36.51        101.68        43.81 o                         
 -18   7   5        421.35        523.99        50.36 o                         
 -17   7   5          0.58        -19.54        30.58 o                         
 -16   7   5        486.99        438.53        48.79 o                         
 -15   7   5         67.86         63.26        27.93 o                         
 -14   7   5         73.08         95.99        27.25 o                         
 -13   7   5        927.41        876.92        45.91 o                         
 -12   7   5       1341.64       1386.56        54.13 o                         
 -11   7   5       3678.58       3408.36        68.51 o                         
 -10   7   5         68.91         93.04        19.33 o                         
  -9   7   5        735.70        668.72        36.45 o                         
  -8   7   5         21.94         31.38        15.40 o                         
  -7   7   5        434.53        408.59        22.78 o                         
  -6   7   5         69.68         79.10        15.86 o                         
  -5   7   5       1182.93       1188.84        33.41 o                         
  -4   7   5        169.34        164.39        15.39 o                         
  -3   7   5       1415.40       1594.23        32.51 o                         
  -2   7   5        815.10        970.14        26.07 o                         
  -1   7   5         43.82         32.29        12.41 o                         
   0   7   5        492.05        448.42        19.48 o                         
   1   7   5       1047.35       1054.84        29.34 o                         
   2   7   5         48.24         30.01        16.25 o                         
   3   7   5        152.33        128.93        16.05 o                         
   4   7   5          2.45          6.60        12.93 o                         
   5   7   5        184.84        179.04        17.40 o                         
   6   7   5         42.05         28.60        17.31 o                         
   7   7   5       1987.47       1985.64        52.06 o                         
   8   7   5       2987.43       3037.32        55.04 o                         
   9   7   5          0.09         25.08        19.13 o                         
  10   7   5        567.04        523.17        30.95 o                         
  11   7   5       1353.88       1385.29        64.25 o                         
  12   7   5        396.91        389.21        32.98 o                         
  13   7   5       1273.13       1214.28        48.77 o                         
  14   7   5        960.48        950.33        49.60 o                         
  15   7   5       1026.25        951.03        53.08 o                         
  16   7   5        942.81       1015.98        57.13 o                         
  17   7   5        202.88        165.30        34.84 o                         
  18   7   5         17.82         56.29        32.73 o                         
  19   7   5       3120.82       3220.86       102.55 o                         
  20   7   5        497.67        368.05        47.83 o                         
  21   7   5         35.78         35.30        42.53 o                         
 -22   8   5        200.72        121.77        47.69 o                         
 -21   8   5         14.51          8.17        38.36 o                         
 -20   8   5        262.56        205.69        45.50 o                         
 -19   8   5        677.15        722.45        57.07 o                         
 -18   8   5         65.85         59.34        34.40 o                         
 -17   8   5        294.13        268.20        39.96 o                         
 -16   8   5          7.03         -3.80        27.97 o                         
 -15   8   5        638.96        633.88        44.83 o                         
 -14   8   5        769.17        706.77        44.11 o                         
 -13   8   5         28.74         20.89        24.82 o                         
 -12   8   5        200.60        264.77        30.98 o                         
 -11   8   5       4334.57       4268.90        82.96 o                         
 -10   8   5       1395.56       1459.44        51.81 o                         
  -9   8   5       2413.07       2408.39        56.39 o                         
  -8   8   5        124.42         89.10        19.41 o                         
  -7   8   5       2385.07       2430.99        58.49 o                         
  -6   8   5       2212.11       2229.60        55.68 o                         
  -5   8   5       2664.06       2596.76        43.63 o                         
  -4   8   5       1587.94       1633.02        35.82 o                         
  -3   8   5       4108.15       4170.10        55.04 o                         
  -2   8   5       1026.91       1089.57        28.57 o                         
  -1   8   5        474.16        478.00        21.45 o                         
   0   8   5       1766.38       1770.09        42.95 o                         
   1   8   5       5340.56       5447.90        64.84 o                         
   2   8   5       1721.03       1721.39        44.06 o                         
   3   8   5       2271.60       2104.41        47.58 o                         
   4   8   5        551.93        563.82        25.56 o                         
   5   8   5        605.00        615.29        27.19 o                         
   6   8   5         62.54         65.15        18.45 o                         
   7   8   5          9.41         24.71        17.93 o                         
   8   8   5          0.12         12.61        18.16 o                         
   9   8   5        737.52        623.87        36.81 o                         
  10   8   5       1767.59       1788.04        57.57 o                         
  11   8   5       2305.84       2374.14        66.44 o                         
  12   8   5        387.29        414.24        34.74 o                         
  13   8   5        381.14        366.16        36.28 o                         
  14   8   5        134.03        107.05        31.17 o                         
  15   8   5         99.65         60.49        33.59 o                         
  16   8   5         61.49          7.91        34.17 o                         
  17   8   5        556.99        601.01        52.26 o                         
  18   8   5       1208.96       1366.84        71.40 o                         
  19   8   5       1406.85       1491.59        77.72 o                         
  20   8   5         26.50          6.58        36.78 o                         
 -21   9   5        358.78        402.90        52.00 o                         
 -20   9   5        115.03         51.50        40.39 o                         
 -19   9   5        419.62        342.29        47.28 o                         
 -18   9   5        796.60        766.17        57.14 o                         
 -17   9   5       1174.48       1121.83        63.85 o                         
 -16   9   5        217.98        152.72        34.91 o                         
 -15   9   5       1113.38       1127.81        62.87 o                         
 -14   9   5        410.67        402.90        37.83 o                         
 -13   9   5        222.46        252.83        32.12 o                         
 -12   9   5         78.99        111.67        25.95 o                         
 -11   9   5       2284.34       2263.56        65.26 o                         
 -10   9   5         91.17        100.75        23.51 o                         
  -9   9   5       1423.01       1479.80        48.85 o                         
  -8   9   5       1501.68       1585.22        43.18 o                         
  -7   9   5       1208.35       1130.78        38.08 o                         
  -6   9   5          0.13         -8.94        14.51 o                         
  -5   9   5          7.91         27.91        13.68 o                         
  -4   9   5        573.61        550.69        22.96 o                         
  -3   9   5       1830.33       1857.66        40.41 o                         
  -2   9   5       1536.10       1653.05        39.66 o                         
  -1   9   5       1450.52       1447.39        35.50 o                         
   0   9   5       1569.35       1593.93        35.85 o                         
   1   9   5        324.83        342.12        20.74 o                         
   2   9   5       1199.44       1197.09        35.44 o                         
   3   9   5          3.16         -1.08        13.96 o                         
   4   9   5       1339.04       1369.26        39.46 o                         
   5   9   5        658.87        670.94        30.21 o                         
   6   9   5          7.72         20.75        18.86 o                         
   7   9   5       1820.12       1949.31        54.76 o                         
   8   9   5         10.52         10.01        19.82 o                         
   9   9   5        296.76        314.35        29.80 o                         
  10   9   5         90.02         58.96        26.51 o                         
  11   9   5        387.06        346.32        40.93 o                         
  12   9   5        686.22        743.47        52.14 o                         
  13   9   5        792.62        819.70        58.98 o                         
  14   9   5         34.12          4.39        31.69 o                         
  15   9   5        211.41        188.68        42.98 o                         
  16   9   5         35.59         65.47        35.15 o                         
  17   9   5        195.34        181.60        42.61 o                         
  18   9   5        133.88         94.44        41.88 o                         
  19   9   5        151.77        180.74        44.91 o                         
  20   9   5        215.38        235.24        47.50 o                         
 -21  10   5        338.50        323.70        52.12 o                         
 -20  10   5         95.25         49.11        45.73 o                         
 -19  10   5        103.09        120.43        41.59 o                         
 -18  10   5        370.35        414.04        51.63 o                         
 -17  10   5        503.41        520.14        47.10 o                         
 -16  10   5          4.58          9.57        30.44 o                         
 -15  10   5        233.12        211.34        34.44 o                         
 -14  10   5         16.67        -24.32        24.32 o                         
 -13  10   5        394.59        368.19        34.57 o                         
 -12  10   5        495.25        547.96        38.66 o                         
 -11  10   5          9.87         10.79        22.86 o                         
 -10  10   5        735.92        718.61        36.59 o                         
  -9  10   5        130.68        175.86        24.50 o                         
  -8  10   5       1724.04       1908.17        50.24 o                         
  -7  10   5        713.65        737.45        37.37 o                         
  -6  10   5          2.83          5.21        15.49 o                         
  -5  10   5          5.11          9.70        14.77 o                         
  -4  10   5         67.98         80.73        16.72 o                         
  -3  10   5         56.81         43.04        15.46 o                         
  -2  10   5         98.17        100.31        18.96 o                         
  -1  10   5         47.03         54.40        16.13 o                         
   0  10   5        376.96        366.60        23.06 o                         
   1  10   5         58.70         48.08        16.31 o                         
   2  10   5        281.06        298.77        22.04 o                         
   3  10   5        287.69        287.42        22.34 o                         
   4  10   5         42.48         49.86        18.17 o                         
   5  10   5         58.18         20.85        17.72 o                         
   6  10   5        791.78        853.25        38.65 o                         
   7  10   5          2.19         18.17        20.32 o                         
   8  10   5         14.12          6.64        20.61 o                         
   9  10   5         33.68         62.72        23.89 o                         
  10  10   5        104.29        106.05        25.87 o                         
  11  10   5         11.99         27.83        25.24 o                         
  12  10   5        174.83        266.77        32.77 o                         
  13  10   5         42.47         44.41        27.88 o                         
  14  10   5        280.18        301.61        37.63 o                         
  15  10   5         48.24         45.27        32.54 o                         
  16  10   5          1.63         37.16        36.53 o                         
  17  10   5        249.71        224.21        46.63 o                         
  18  10   5         68.67        -14.08        36.87 o                         
  19  10   5         11.08        -26.92        37.59 o                         
 -20  11   5         89.49         82.25        41.57 o                         
 -19  11   5       1620.20       1688.07        88.99 o                         
 -18  11   5         52.16         20.93        45.90 o                         
 -17  11   5        547.52        484.77        63.36 o                         
 -16  11   5        120.24        113.82        32.60 o
[truncated: 152,121 more chars]
