# Supplementary material for: Structural adaptability and hy­dro­gen bonding in a dissymmetric pyrimidine thio­ether ligand
Source: Acta Crystallogr C Struct Chem. 2025 Oct 6;81(Pt 11):598–606. doi: 10.1107/S205322962500823X (PMC12587320; doi:10.1107/S205322962500823X)
Supplement: Supplementary file 5 [file c-81-00598-l1cocl2sup5.hkl]

data_l1cocl2                                                                    
_shelx_title ' b22034_hklf4_a.res in P2(1)/c'                                   
_shelx_refln_list_code          4                                               
_shelx_F_calc_maximum      219.69                                               
_exptl_crystal_F_000       764.00                                               
_reflns_d_resolution_high  0.8095                                               
                                                                                
loop_                                                                           
 _space_group_symop_operation_xyz                                               
 'x, y, z'                                                                      
 '-x, y+1/2, -z+1/2'                                                            
 '-x, -y, -z'                                                                   
 'x, -y-1/2, z-1/2'                                                             
                                                                                
_cell_length_a     7.7630                                                       
_cell_length_b    24.5098                                                       
_cell_length_c     7.1524                                                       
_cell_angle_alpha  90.000                                                       
_cell_angle_beta   97.464                                                       
_cell_angle_gamma  90.000                                                       
                                                                                
_shelx_F_squared_multiplier     1.000                                           
                                                                                
loop_                                                                           
 _refln_index_h                                                                 
 _refln_index_k                                                                 
 _refln_index_l                                                                 
 _refln_F_squared_calc                                                          
 _refln_F_squared_meas                                                          
 _refln_F_squared_sigma                                                         
 _refln_observed_status                                                         
   2   0   0       7606.87       8803.23       102.33 o                         
   3   0   0       2989.73       3024.87        35.66 o                         
   4   0   0        195.33        185.15         9.37 o                         
   5   0   0       2590.90       2701.53        36.22 o                         
   6   0   0       7137.57       7296.01       104.01 o                         
   7   0   0       1650.76       1782.63        54.30 o                         
   8   0   0         14.49          9.73        23.99 o                         
   9   0   0        379.22        200.54        37.13 o                         
   1   1   0       1075.04        941.16        19.05 o                         
   2   1   0      11090.96      11272.89        91.53 o                         
   3   1   0       4486.86       4574.06        36.52 o                         
   4   1   0        934.34        701.86        10.49 o                         
   5   1   0       1466.98       1418.74        18.13 o                         
   6   1   0         11.79         40.49         8.96 o                         
   7   1   0       1184.35       1241.17        32.34 o                         
   8   1   0        103.85         88.68        18.18 o                         
   9   1   0          3.01          8.56        19.92 o                         
   0   2   0          4.99          0.00         2.70 o                         
   1   2   0        136.03        163.66         6.37 o                         
   2   2   0       3103.30       3184.51        29.44 o                         
   3   2   0       1335.48       1332.15        14.92 o                         
   4   2   0         27.66         88.02         6.01 o                         
   5   2   0        124.59        114.61         7.74 o                         
   6   2   0       1159.23       1125.29        21.80 o                         
   7   2   0       1698.46       1712.18        35.66 o                         
   8   2   0         89.57         81.60        17.88 o                         
   9   2   0        463.26        388.95        33.36 o                         
   1   3   0        321.09        293.60         7.03 o                         
   2   3   0      10038.01      10002.83        77.58 o                         
   3   3   0       3049.13       3010.51        27.71 o                         
   4   3   0       4132.44       4153.93        35.04 o                         
   5   3   0        876.49        706.44        13.55 o                         
   6   3   0          1.61         26.64         8.96 o                         
   7   3   0         83.35        133.40        16.20 o                         
   8   3   0          9.85         25.62        16.05 o                         
   9   3   0        390.10        406.83        34.74 o                         
   0   4   0      20658.02      20723.57       280.05 o                         
   1   4   0      16364.28      16147.93       144.20 o                         
   2   4   0       2184.11       2320.57        20.43 o                         
   3   4   0         18.96         22.16         5.70 o                         
   4   4   0       2039.74       1931.57        20.12 o                         
   5   4   0       2096.14       1983.57        23.38 o                         
   6   4   0        847.46        827.92        19.20 o                         
   7   4   0       2059.47       2141.17        41.21 o                         
   8   4   0         43.37         68.61        17.88 o                         
   9   4   0          3.50         10.75        21.14 o                         
   1   5   0       1065.03       1316.41        14.72 o                         
   2   5   0       2837.89       2637.45        22.82 o                         
   3   5   0       7268.05       7061.96        55.42 o                         
   4   5   0       4761.83       4519.76        38.66 o                         
   5   5   0         20.97         19.25         6.77 o                         
   6   5   0        234.86        236.80        13.80 o                         
   7   5   0         66.38         42.63        13.80 o                         
   8   5   0        140.57        111.35        18.69 o                         
   9   5   0        621.76        476.97        37.85 o                         
   0   6   0        407.88        522.76        14.47 o                         
   1   6   0        678.48        765.78        11.00 o                         
   2   6   0       1611.69       1622.23        16.05 o                         
   3   6   0          3.05         64.84         6.21 o                         
   4   6   0        711.07        812.54        13.29 o                         
   5   6   0       1412.23       1405.60        20.68 o                         
   6   6   0        934.16        906.67        19.76 o                         
   7   6   0        232.06        193.81        16.50 o                         
   8   6   0         36.82         58.58        17.73 o                         
   9   6   0        376.58        406.17        36.88 o                         
   1   7   0        944.31        900.71        12.12 o                         
   2   7   0       1622.61       1594.93        16.71 o                         
   3   7   0       5489.19       5242.50        41.97 o                         
   4   7   0         22.93         68.41         7.23 o                         
   5   7   0          0.42         16.40         8.35 o                         
   6   7   0        511.66        507.79        17.01 o                         
   7   7   0          5.58         15.79        12.79 o                         
   8   7   0          3.23          6.62        16.81 o                         
   9   7   0        407.72        566.11        45.28 o                         
   0   8   0       6799.23       7005.62        80.89 o                         
   1   8   0       5115.68       4897.71        42.02 o                         
   2   8   0       8114.55       8294.37        64.89 o                         
   3   8   0         51.83         76.71         6.01 o                         
   4   8   0       6038.92       6017.25        54.09 o                         
   5   8   0       1408.71       1415.38        25.77 o                         
   6   8   0         26.06         19.00        10.49 o                         
   7   8   0        694.85        718.31        26.33 o                         
   8   8   0         51.50         51.09        19.92 o                         
   9   8   0        320.59        392.57        41.21 o                         
   1   9   0        372.82        283.21         8.35 o                         
   2   9   0        926.62       1038.80        13.45 o                         
   3   9   0      23614.55      21744.60       159.28 o                         
   4   9   0       1782.98       1825.11        22.97 o                         
   5   9   0         63.62         79.36        12.02 o                         
   6   9   0          1.00          6.88        11.31 o                         
   7   9   0        794.14        744.39        27.66 o                         
   8   9   0        758.91        749.48        36.93 o                         
   9   9   0       1519.90       1406.56        60.31 o                         
   0  10   0       4780.63       4421.05        52.62 o                         
   1  10   0       3503.10       3142.13        28.12 o                         
   2  10   0          6.18         11.21         5.60 o                         
   3  10   0        579.48        647.25        12.17 o                         
   4  10   0         42.11         63.57         8.30 o                         
   5  10   0        639.66        599.17        19.30 o                         
   6  10   0        427.37        461.79        21.44 o                         
   7  10   0       1383.84       1313.76        40.90 o                         
   8  10   0          9.71         20.83        21.29 o                         
   1  11   0        103.06        152.86         7.39 o                         
   2  11   0        452.55        473.35        10.34 o                         
   3  11   0        213.66        172.27         9.07 o                         
   4  11   0       2372.45       2123.70        26.79 o                         
   5  11   0        580.24        537.64        17.98 o                         
   6  11   0        440.15        510.33        24.91 o                         
   7  11   0        149.12        187.65        23.18 o                         
   8  11   0          3.23         18.54        20.68 o                         
   0  12   0       6977.66       6856.48        77.27 o                         
   1  12   0       1440.17       1490.61        17.32 o                         
   2  12   0        262.15        224.94         9.12 o                         
   3  12   0       1451.89       1418.99        19.97 o                         
   4  12   0         30.72         48.59         9.37 o                         
   5  12   0        967.75        977.52        24.60 o                         
   6  12   0       4145.72       4084.05        78.65 o                         
   7  12   0        271.96        276.23        26.59 o                         
   8  12   0        185.22        264.06        29.34 o                         
   1  13   0       4394.60       4132.13        36.27 o                         
   2  13   0       1980.52       2002.62        23.79 o                         
   3  13   0         63.09         69.32         8.61 o                         
   4  13   0       3469.41       3194.39        43.60 o                         
   5  13   0        680.37        594.53        19.56 o                         
   6  13   0        664.74        696.46        36.01 o                         
   7  13   0        725.24        774.54        37.18 o                         
   8  13   0       1612.15       1716.06        55.42 o                         
   0  14   0       9624.50       9481.75       104.42 o                         
   1  14   0        213.23        248.57         9.17 o                         
   2  14   0        188.70        180.01         9.88 o                         
   3  14   0         34.93         43.19         9.02 o                         
   4  14   0         29.56         59.80        11.92 o                         
   5  14   0          7.44         34.38        13.75 o                         
   6  14   0       1468.79       1477.77        48.39 o                         
   7  14   0        398.37        389.46        35.25 o                         
   8  14   0          0.54         40.09        24.19 o                         
   1  15   0       1366.13       1321.65        18.18 o                         
   2  15   0         67.93         63.37         8.81 o                         
   3  15   0          1.93         12.17         9.53 o                         
   4  15   0        233.37        273.22        15.43 o                         
   5  15   0        378.43        360.94        20.37 o                         
   6  15   0         44.08        102.38        26.64 o                         
   7  15   0         15.66         27.66        24.55 o                         
   8  15   0          1.42         20.83        24.14 o                         
   0  16   0       1188.70       1189.68        24.40 o                         
   1  16   0        363.60        348.51        12.22 o                         
   2  16   0        225.96        218.93        12.07 o                         
   3  16   0        230.58        206.80        14.87 o                         
   4  16   0        338.94        314.79        17.93 o                         
   5  16   0        493.02        491.13        22.77 o                         
   6  16   0       1205.63       1258.19        51.19 o                         
   7  16   0        118.22         98.41        30.00 o                         
   8  16   0        126.64        123.93        33.41 o                         
   1  17   0       2913.25       2916.33        33.62 o                         
   2  17   0       2501.70       2462.68        36.47 o                         
   3  17   0        759.58        844.58        24.35 o                         
   4  17   0       1574.64       1642.71        34.08 o                         
   5  17   0        445.53        386.86        21.60 o                         
   6  17   0         54.66         40.09        25.77 o                         
   7  17   0        964.35        980.53        50.99 o                         
   0  18   0       3909.73       3959.81        57.35 o                         
   1  18   0          5.03         21.44         9.12 o                         
   2  18   0         14.71         22.00         9.68 o                         
   3  18   0        592.66        508.81        21.34 o                         
   4  18   0        372.29        360.94        21.44 o                         
   5  18   0        372.90        383.40        21.95 o                         
   6  18   0        782.31        724.73        38.76 o                         
   7  18   0          3.29         40.19        28.83 o                         
   1  19   0       1054.45       1021.94        22.67 o                         
   2  19   0        651.05        593.21        20.93 o                         
   3  19   0          0.54          8.51        12.58 o                         
   4  19   0        361.85        370.31        23.33 o                         
   5  19   0          5.74         12.89        16.55 o                         
   6  19   0        170.91        145.27        27.66 o                         
   7  19   0         51.27         55.98        32.19 o                         
   0  20   0       2204.87       2229.55        48.85 o                         
   1  20   0        787.82        832.25        23.69 o                         
   2  20   0          3.61         26.18        12.12 o                         
   3  20   0        458.39        414.68        20.99 o                         
   4  20   0          4.17         39.99        17.37 o                         
   5  20   0         23.17         16.10        17.62 o                         
   6  20   0         30.39         24.14        24.81 o                         
   7  20   0        121.00        168.29        34.23 o                         
   1  21   0        300.80        300.78        18.85 o                         
   2  21   0        508.43        544.05        23.33 o                         
   3  21   0       8220.89       8107.02       108.60 o                         
   4  21   0        285.87        250.25        23.74 o                         
   5  21   0          5.81         26.44        20.27 o                         
   6  21   0          6.05         10.24        25.21 o                         
   0  22   0          9.26          9.83        17.37 o                         
   1  22   0        381.96        398.73        21.55 o                         
   2  22   0        395.38        432.66        24.14 o                         
   3  22   0       1013.70       1182.04        36.62 o                         
   4  22   0        503.75        700.99        33.62 o                         
   5  22   0        686.24        725.44        38.10 o                         
   6  22   0        298.71        269.35        36.01 o                         
   1  23   0         11.83         24.65        14.26 o                         
   2  23   0        216.69        187.24        20.73 o                         
   3  23   0        507.24        602.89        30.41 o                         
   4  23   0         97.94        130.55        22.82 o                         
   5  23   0         93.54         92.70        28.42 o                         
   6  23   0          0.25         44.93        40.65 o                         
   0  24   0        253.60        272.97        30.61 o                         
   1  24   0         10.69         11.72        15.38 o                         
   2  24   0         41.60         91.13        19.25 o                         
   3  24   0         38.91         67.03        19.81 o                         
   4  24   0        136.26        138.45        22.77 o                         
   5  24   0         35.24         81.65        30.82 o                         
   1  25   0        180.64        145.63        19.56 o                         
   2  25   0        325.29        306.94        25.32 o                         
   3  25   0        260.85        264.92        25.42 o                         
   4  25   0        202.87        191.73        24.70 o                         
   5  25   0        158.34        115.93        30.97 o                         
   0  26   0        328.77        287.89        32.55 o                         
   1  26   0        538.17        613.99        29.19 o                         
   2  26   0        274.37        229.06        23.79 o                         
   3  26   0         13.01         17.17        18.80 o                         
   4  26   0        160.45        138.55        29.14 o                         
   1  27   0        367.09        395.88        27.96 o                         
   2  27   0          6.24         17.98        18.95 o                         
   3  27   0         92.02        110.58        23.94 o                         
   4  27   0         51.20         37.03        25.77 o                         
   0  28   0        297.75        387.78        41.97 o                         
   1  28   0         13.99         23.74        20.58 o                         
   2  28   0         43.42         44.88        20.07 o                         
   3  28   0        154.54        171.50        28.88 o                         
   1  29   0        355.00        286.98        28.68 o                         
   2  29   0         61.66         42.68        22.21 o                         
   0  30   0        974.85       1155.65        65.91 o                         
   1  30   0        128.78         98.51        26.74 o                         
  -9   1   1        177.97        225.50        35.30 o                         
  -8   1   1          0.01         27.91        19.61 o                         
  -7   1   1        970.14       1017.87        28.02 o                         
  -6   1   1        471.05        500.35        15.89 o                         
  -5   1   1       1012.52        933.77        14.47 o                         
  -4   1   1        923.21        924.60        12.53 o                         
  -3   1   1       1590.60       1713.41        17.52 o                         
  -2   1   1       3307.44       3670.44        32.75 o                         
  -1   1   1         28.40         82.11         3.92 o                         
   0   1   1       2443.77       2472.92        33.72 o                         
   1   1   1       1417.70       1409.42        14.52 o                         
   2   1   1        220.14        295.23         7.39 o                         
   3   1   1       2190.77       2165.57        22.51 o                         
   4   1   1        588.52        619.95        11.61 o                         
   5   1   1        301.95        368.37        12.89 o                         
   6   1   1       2591.78       2640.91        40.60 o                         
   7   1   1       3160.29       3188.53        48.85 o                         
   8   1   1         91.43         92.50        18.85 o                         
   9   1   1          4.16         35.60        27.66 o                         
  -9   2   1        622.88        582.26        39.12 o                         
  -8   2   1        926.71        827.21        33.31 o                         
  -7   2   1       1989.60       1906.46        39.27 o                         
  -6   2   1        400.31        388.34        15.54 o                         
  -5   2   1       2831.26       2912.00        29.29 o                         
  -4   2   1        148.00        218.26         7.54 o                         
  -3   2   1       3944.32       3853.56        31.38 o                         
  -2   2   1       4127.04       4131.06        35.35 o                         
  -1   2   1       8998.99       9445.28        69.53 o                         
   0   2   1       3291.33       3480.60        32.55 o                         
   1   2   1       1027.92       1024.23        11.66 o                         
   2   2   1       2277.75       2438.85        23.84 o                         
   3   2   1        162.97        161.11         7.33 o                         
   4   2   1        794.76        747.85        13.45 o                         
   5   2   1      11884.25      11507.04       108.14 o                         
   6   2   1        427.59        459.04        18.39 o                         
   7   2   1         94.92        134.78        15.28 o                         
   8   2   1        154.55        157.09        21.04 o                         
   9   2   1        562.45        572.88        36.17 o                         
  -9   3   1         23.88         58.63        24.70 o                         
  -8   3   1        129.47        179.30        23.23 o                         
  -7   3   1        327.04        331.34        19.66 o                         
  -6   3   1        770.77        875.91        19.05 o                         
  -5   3   1       9657.45       9410.54        75.23 o                         
  -4   3   1       1988.70       1787.98        18.59 o                         
  -3   3   1       1829.36       1913.94        19.20 o                         
  -2   3   1       3197.48       3250.78        29.14 o                         
  -1   3   1          1.96         17.17         4.18 o                         
   0   3   1       9237.10       9738.17        74.27 o                         
   1   3   1      30078.62      31453.68       238.84 o                         
   2   3   1        799.97        706.85         9.42 o                         
   3   3   1       1651.01       1707.55        20.07 o                         
   4   3   1        295.71        295.79         9.37 o                         
   5   3   1       1391.49       1439.52        22.87 o                         
   6   3   1       2000.50       2030.59        32.09 o                         
   7   3   1       2496.49       2575.92        42.94 o                         
   8   3   1         84.20         96.58        20.73 o                         
   9   3   1        175.75        182.61        27.15 o                         
  -9   4   1         70.62        117.82        27.35 o                         
  -8   4   1       1461.21       1288.90        43.19 o                         
  -7   4   1        547.31        500.96        23.79 o                         
  -6   4   1       5053.38       4872.96        56.79 o                         
  -5   4   1         34.31         98.66         7.59 o                         
  -4   4   1       1545.16       1416.24        15.94 o                         
  -3   4   1        625.16        420.94         9.22 o                         
  -2   4   1      10100.29      10233.27        77.78 o                         
  -1   4   1          1.17         10.54         4.07 o                         
   0   4   1       1107.70       1176.23        12.73 o                         
   1   4   1        100.73        228.76         6.01 o                         
   2   4   1       1080.92       1031.93        13.09 o                         
   3   4   1       6499.94       6253.59        50.89 o                         
   4   4   1       3234.73       3196.27        30.46 o                         
   5   4   1        128.80        159.33        10.44 o                         
   6   4   1        183.84        194.17        13.45 o                         
   7   4   1        104.42        128.21        15.03 o                         
   8   4   1          6.26         19.20        17.68 o                         
   9   4   1         12.72         29.03        21.60 o                         
  -9   5   1       1383.73       1412.88        49.66 o                         
  -8   5   1        473.71        475.49        31.02 o                         
  -7   5   1        304.74        293.09        19.56 o                         
  -6   5   1        145.77        206.29        13.91 o                         
  -5   5   1          9.97         13.85         5.81 o                         
  -4   5   1        214.65        217.55         8.61 o                         
  -3   5   1        861.95        844.33        11.97 o                         
  -2   5   1        432.91        545.53         9.47 o                         
  -1   5   1       3791.53       4011.72        34.99 o                         
   0   5   1       7960.93       7960.58        61.74 o                         
   1   5   1      48263.25      50931.54       392.36 o                         
   2   5   1       1881.11       1631.60        17.73 o                         
   3   5   1       2132.90       2188.80        22.16 o                         
   4   5   1       3707.34       3657.61        33.41 o                         
   5   5   1         74.48         94.54         8.81 o                         
   6   5   1        746.46        780.20        19.51 o                         
   7   5   1        247.07        236.50        18.03 o                         
   8   5   1        455.37        444.17        28.12 o                         
   9   5   1          9.66         22.67        22.06 o                         
  -9   6   1        364.39        342.24        34.38 o                         
  -8   6   1       1523.08       1531.72        44.47 o                         
  -7   6   1        792.54        813.92        29.03 o                         
  -6   6   1          2.49         29.85        10.19 o                         
  -5   6   1        929.18        881.10        15.69 o                         
  -4   6   1       1038.32        916.66        13.65 o                         
  -3   6   1       4121.29       4094.59        34.59 o                         
  -2   6   1      18241.79      17826.86       137.73 o                         
  -1   6   1       1353.39       1460.81        16.20 o                         
   0   6   1       6227.39       6551.11        52.16 o                         
   1   6   1      45773.88      47712.70       371.07 o                         
   2   6   1        899.99        730.64        11.00 o                         
   3   6   1       6721.45       6819.04        58.22 o                         
   4   6   1      11193.23      11033.28        94.59 o                         
   5   6   1         33.02         46.05         8.00 o                         
   6   6   1        580.62        569.47        17.62 o                         
   7   6   1        960.32        949.20        28.27 o                         
   8   6   1          4.98         68.87        17.62 o                         
   9   6   1        666.29        622.85        39.73 o                         
  -9   7   1         20.33         86.75        26.18 o                         
  -8   7   1         87.27        119.75        21.50 o                         
  -7   7   1        149.97        148.23        18.44 o                         
  -6   7   1       3930.29       3821.62        50.07 o                         
  -5   7   1        756.84        788.60        16.35 o                         
  -4   7   1       6142.64       6145.25        52.06 o                         
  -3   7   1       2040.40       1704.29        19.15 o                         
  -2   7   1      16846.94      16763.60       130.30 o                         
  -1   7   1          4.05         14.11         4.48 o                         
   0   7   1       7029.07       6705.35        57.05 o                         
   1   7   1      10262.06      10740.14        87.71 o                         
   2   7   1       8408.76       8096.33        64.59 o                         
   3   7   1        670.25        680.31        12.33 o                         
   4   7   1        796.03        815.50        15.38 o                         
   5   7   1       1470.74       1417.21        23.23 o                         
   6   7   1        148.64        157.14        12.94 o                         
   7   7   1         18.75         28.22        13.70 o                         
   8   7   1       3114.39       3207.53        65.91 o                         
   9   7   1        124.95         89.09        28.07 o                         
  -9   8   1         25.49         12.84        26.74 o                         
  -8   8   1       1153.69       1171.14        41.82 o                         
  -7   8   1        579.95        555.67        25.77 o                         
  -6   8   1        276.50        287.03        16.76 o                         
  -5   8   1       1378.44       1298.73        22.51 o                         
  -4   8   1       1455.15       1366.78        19.66 o                         
  -3   8   1        729.62        814.88        12.38 o                         
  -2   8   1       1530.57       1355.47        16.61 o                         
  -1   8   1       1213.63       1032.08        12.73 o                         
   0   8   1       3646.55       3627.55        32.40 o                         
   1   8   1        703.87        673.23        11.10 o                         
   2   8   1        698.94        686.63        10.75 o                         
   3   8   1       1466.11       1423.42        16.91 o                         
   4   8   1       2963.97       2952.24        31.73 o                         
   5   8   1        620.72        591.78        16.71 o                         
   6   8   1         44.17         38.25        11.00 o                         
   7   8   1         38.40         25.88        13.24 o                         
   8   8   1          1.17         89.50        19.36 o                         
  -9   9   1         78.82         73.30        34.18 o                         
  -8   9   1          2.67         56.08        20.63 o                         
  -7   9   1         56.31         43.96        15.08 o                         
  -6   9   1         35.18         58.58        12.99 o                         
  -5   9   1       1544.52       1577.30        26.33 o                         
  -4   9   1          5.93         35.60         7.49 o                         
  -3   9   1       4853.08       4880.85        42.07 o                         
  -2   9   1         89.28        133.76         7.18 o                         
  -1   9   1       1278.82       1320.74        15.23 o                         
   0   9   1       1700.70       1722.98        18.29 o                         
   1   9   1        812.62        795.73        12.17 o                         
   2   9   1        137.00        134.47         7.18 o                         
   3   9   1         84.84         79.10         5.60 o                         
   4   9   1        358.43        431.43        13.04 o                         
   5   9   1        819.03        851.15        20.88 o                         
   6   9   1          0.35          9.93        10.95 o                         
   7   9   1         99.78        122.30        16.40 o                         
   8   9   1         36.03         15.84        17.98 o                         
  -9  10   1        249.62        238.89        41.67 o                         
  -8  10   1        334.60        288.20        29.24 o                         
  -7  10   1        345.70        374.23        24.86 o                         
  -6  10   1       1454.44       1484.96        31.02 o                         
  -5  10   1        592.91        600.85        18.34 o                         
  -4  10   1       2164.44       1953.32        25.06 o                         
  -3  10   1       5207.05       5379.16        46.10 o                         
  -2  10   1       1690.21       1734.29        19.36 o                         
  -1  10   1       2139.60       2206.73        22.36 o                         
   0  10   1        381.86        329.51         8.46 o                         
   1  10   1        449.03        386.00        10.03 o                         
   2  10   1          1.39         16.35         6.06 o                         
   3  10   1       6113.26       6077.76        57.61 o                         
   4  10   1       3331.90       3387.03        37.59 o                         
   5  10   1        152.19        157.14        14.11 o                         
   6  10   1        292.80        255.09        17.27 o                         
   7  10   1         95.78         89.09        16.25 o                         
   8  10   1         51.22         39.02        20.37 o                         
  -8  11   1         82.36        107.37        25.16 o                         
  -7  11   1          1.94         24.96        17.11 o                         
  -6  11   1       2373.74       2524.62        49.31 o                         
  -5  11   1        346.54        378.56        17.32 o                         
  -4  11   1        135.18        102.28         9.32 o                         
  -3  11   1       3953.47       3789.38        35.15 o                         
  -2  11   1         20.07         21.04         6.11 o                         
  -1  11   1       1401.24       1369.33        15.84 o                         
   0  11   1       2083.54       1963.45        20.43 o                         
   1  11   1       7439.39       7466.14        63.26 o                         
   2  11   1       7952.69       8019.97        69.27 o                         
   3  11   1        649.42        648.68        15.23 o                         
   4  11   1        377.24        382.43        15.54 o                         
   5  11   1          9.85          8.35        11.87 o                         
   6  11   1        700.09        768.33        26.69 o                         
   7  11   1        423.18        406.42        23.23 o                         
   8  11   1        539.97        588.42        36.06 o                         
  -8  12   1       1766.41       1734.60        58.02 o                         
  -7  12   1         16.56         15.89        18.95 o                         
  -6  12   1       1153.86       1141.49        35.10 o                         
  -5  12   1        385.15        397.66        18.49 o                         
  -4  12   1          1.24         13.91         8.00 o                         
  -3  12   1        360.26        403.21        12.17 o                         
  -2  12   1       5444.90       5193.40        45.44 o                         
  -1  12   1       1831.48       1654.83        17.98 o                         
   0  12   1       1119.46       1128.40        14.67 o                         
   1  12   1        486.56        502.90        11.92 o                         
   2  12   1        650.18        625.30        13.55 o                         
   3  12   1        134.25        161.93        11.00 o                         
   4  12   1        727.23        757.58        20.99 o                         
   5  12   1         88.00        100.91        17.57 o                         
   6  12   1        258.86        252.34        19.87 o                         
   7  12   1         20.07         18.49        15.59 o                         
   8  12   1         55.67         89.44        24.40 o                         
  -8  13   1         95.93        162.03        35.76 o                         
  -7  13   1         50.46         46.20        22.21 o                         
  -6  13   1         79.79        126.99        21.90 o                         
  -5  13   1        857.91        867.55        23.58 o                         
  -4  13   1          8.49         15.74         9.07 o                         
  -3  13   1       2175.36       2227.05        28.83 o                         
  -2  13   1         14.78         31.78         6.52 o                         
  -1  13   1        175.86        229.42         8.76 o                         
   0  13   1       4450.71       4334.55        35.50 o                         
   1  13   1       3251.37       3151.50        33.82 o                         
   2  13   1        511.10        546.24        13.50 o                         
   3  13   1       1096.70       1157.08        22.26 o                         
   4  13   1        292.47        290.14        17.11 o                         
   5  13   1        545.11        544.92        27.30 o                         
   6  13   1          7.29         22.62        16.10 o                         
   7  13   1         26.12         25.21        17.37 o                         
   8  13   1        104.20         91.99        27.81 o                         
  -8  14   1        209.00        195.24        39.88 o                         
  -7  14   1         33.06         52.46        27.00 o                         
  -6  14   1        933.42        920.48        34.84 o                         
  -5  14   1         45.55         50.38        14.47 o                         
  -4  14   1        582.96        584.19        17.42 o                         
  -3  14   1       1149.18       1197.37        21.29 o                         
  -2  14   1         90.55         76.91         8.30 o                         
  -1  14   1       8266.06       7968.83        65.40 o                         
   0  14   1         88.81        119.34         7.44 o                         
   1  14   1       7032.83       6969.81        65.30 o                         
   2  14   1         11.44         17.27         7.33 o                         
   3  14   1       1623.98       1623.30        27.35 o                         
   4  14   1        674.68        673.94        20.88 o                         
   5  14   1       1178.06       1195.69        36.62 o                         
   6  14   1        126.96        109.62        20.27 o                         
   7  14   1        442.23        402.04        30.87 o                         
   8  14   1        936.88        900.66        54.55 o                         
  -8  15   1        177.24        214.04        39.58 o                         
  -7  15   1        378.97        395.78        37.23 o                         
  -6  15   1       1048.49       1109.91        37.90 o                         
  -5  15   1       1292.53       1170.98        31.12 o                         
  -4  15   1         56.17         53.13        12.89 o                         
  -3  15   1       1078.26       1084.14        21.65 o                         
  -2  15   1       2487.80       2450.46        29.65 o                         
  -1  15   1        861.22        863.83        15.43 o                         
   0  15   1       3513.26       3711.04        35.55 o                         
   1  15   1      12945.05      12689.59       114.25 o                         
   2  15   1        468.54        455.68        14.67 o                         
   3  15   1        574.66        616.69        18.44 o                         
   4  15   1       6683.39       6784.96        84.61 o                         
   5  15   1         84.30         90.26        19.76 o                         
   6  15   1       1421.92       1479.15        43.70 o                         
   7  15   1        798.08        900.36        40.09 o                         
   8  15   1         56.04         75.28        31.07 o                         
  -8  16   1         16.40         43.35        38.56 o                         
  -7  16   1        360.05        424.30        38.25 o                         
  -6  16   1        547.62        613.89        35.35 o                         
  -5  16   1        288.85        266.60        20.02 o                         
  -4  16   1         26.73         36.78        13.14 o                         
  -3  16   1       1397.68       1413.59        27.86 o                         
  -2  16   1        149.37        171.20        11.00 o                         
  -1  16   1       1692.28       1615.15        22.77 o                         
   0  16   1        835.26        839.79        17.52 o                         
   1  16   1        424.85        464.34        13.60 o                         
   2  16   1       1745.98       1762.61        26.33 o                         
   3  16   1       1243.76       1233.53        25.06 o                         
   4  16   1        700.66        700.43        24.35 o                         
   5  16   1       1830.51       1858.47        52.52 o                         
   6  16   1        220.59        215.97        28.37 o                         
   7  16   1        200.54        192.54        27.61 o                         
  -7  17   1          0.12         11.21        31.02 o                         
  -6  17   1        260.13        247.20        29.85 o                         
  -5  17   1       3376.97       3249.20        54.20 o                         
  -4  17   1        198.04        191.42        17.62 o                         
  -3  17   1       2018.86       2137.25        36.11 o                         
  -2  17   1        968.28        954.15        19.97 o                         
  -1  17   1         99.44        128.31         9.37 o                         
   0  17   1         29.55         34.03         8.91 o                         
   1  17   1        480.47        451.81        14.67 o                         
   2  17   1          1.95         21.24         8.61 o                         
   3  17   1        101.48         72.38        12.02 o                         
   4  17   1        649.39        710.72        24.76 o                         
   5  17   1         59.53         79.36        22.56 o                         
   6  17   1        159.93        203.19        32.65 o                         
   7  17   1        600.67        604.01        40.95 o                         
  -7  18   1         40.74         10.34        32.04 o                         
  -6  18   1        208.57        203.29        29.65 o                         
  -5  18   1        128.53        258.91        21.39 o                         
  -4  18   1          6.46         24.86        15.38 o                         
  -3  18   1         59.43         42.02        13.65 o                         
  -2  18   1       2062.70       2037.16        32.55 o                         
  -1  18   1        991.89       1055.15        21.29 o                         
   0  18   1         66.60         60.51         9.98 o                         
   1  18   1          0.42         19.76         8.56 o                         
   2  18   1          5.56         21.95         9.53 o                         
   3  18   1        358.72        364.30        17.62 o                         
   4  18   1       1192.46       1275.05        34.08 o                         
   5  18   1          0.85         23.74        20.88 o                         
   6  18   1        292.96        248.62        35.15 o                         
   7  18   1        114.17         58.22        30.15 o                         
  -7  19   1         43.44         98.31        43.04 o                         
  -6  19   1         85.52         89.70        27.86 o                         
  -5  19   1       1074.07       1038.19        32.50 o                         
  -4  19   1       1680.50       1836.37        42.53 o                         
  -3  19   1        178.99        167.94        18.13 o                         
  -2  19   1          1.27         23.28        11.51 o                         
  -1  19   1        524.34        561.58        17.88 o                         
   0  19   1       2488.24       2542.45        34.38 o                         
   1  19   1        109.70        127.14        11.51 o                         
   2  19   1        881.06        958.17        21.80 o                         
   3  19   1        355.00        294.82        18.34 o                         
   4  19   1         42.81         53.79        16.96 o                         
   5  19   1        115.23         61.58        24.19 o                         
   6  19   1        203.35        236.80        36.17 o                         
   7  19   1         45.15         35.55        29.80 o                         
  -7  20   1        365.25        361.96        53.64 o                         
  -6  20   1        321.07        434.54        48.34 o                         
  -5  20   1          3.12         28.42        22.72 o                         
  -4  20   1         49.72         61.94        18.54 o                         
  -3  20   1       1017.89       1023.57        31.07 o                         
  -2  20   1       1080.29       1110.42        27.76 o                         
  -1  20   1         24.02         40.55        11.21 o                         
   0  20   1       1714.19       1801.58        30.41 o                         
   1  20   1        543.22        532.14        19.66 o                         
   2  20   1       1139.70       1196.45        26.59 o                         
   3  20   1        973.42       1004.62        26.64 o                         
   4  20   1       1142.03       1188.56        34.94 o                         
   5  20   1         75.45         54.55        26.23 o                         
   6  20   1         22.37         33.52        28.47 o                         
  -6  21   1          1.82         20.32        44.57 o                         
  -5  21   1        346.21        453.69        35.76 o                         
  -4  21   1        391.57        434.80        26.69 o                         
  -3  21   1        177.05        181.49        18.90 o                         
  -2  21   1          5.26         23.89        13.35 o                         
  -1  21   1        117.21        107.43        13.50 o                         
   0  21   1          1.23         24.60        12.28 o                         
   1  21   1        118.94        121.18        14.42 o                         
   2  21   1         36.81         54.45        13.35 o                         
   3  21   1         60.60         77.53        14.47 o                         
   4  21   1         19.59         28.93        19.05 o                         
   5  21   1        112.52         61.48        23.43 o                         
   6  21   1          5.47         23.48        29.08 o                         
  -6  22   1         29.70          5.86        41.26 o                         
  -5  22   1         23.40         55.11        29.24 o                         
  -4  22   1         53.68         60.56        18.85 o                         
  -3  22   1        101.27         76.86        17.01 o                         
  -2  22   1        227.11        195.14        18.80 o                         
  -1  22   1         38.15         31.17        13.09 o                         
   0  22   1         32.51         40.65        13.35 o                         
   1  22   1         93.63         65.76        14.16 o                         
   2  22   1        126.28         93.16        14.87 o                         
   3  22   1         12.90         21.19        14.31 o                         
   4  22   1         12.13         27.40        19.20 o                         
   5  22   1         14.81         13.85        22.41 o                         
   6  22   1         14.87         35.60        30.56 o                         
  -6  23   1         22.28         24.91        43.75 o                         
  -5  23   1        499.55        538.25        38.71 o                         
  -4  23   1        663.15        729.97        33.82 o                         
  -3  23   1        200.88        166.56        19.92 o                         
  -2  23   1         50.12         56.03        17.68 o                         
  -1  23   1         62.25         49.26        15.48 o                         
   0  23   1         67.42         76.20        16.40 o                         
   1  23   1          2.70         13.91        14.31 o                         
   2  23   1       2498.89       2720.07        46.76 o                         
   3  23   1        206.67        217.55        21.50 o                         
   4  23   1       1192.82       1314.98        40.14 o                         
   5  23   1        252.70        176.44        29.03 o                         
  -5  24   1        203.22        235.84        34.59 o                         
  -4  24   1         92.35        119.45        22.72 o                         
  -3  24   1       1418.82       1397.09        43.50 o                         
  -2  24   1       2261.41       2381.39        54.71 o                         
  -1  24   1         14.47         24.65        16.86 o                         
   0  24   1        159.65        140.79        20.63 o                         
   1  24   1        240.53        218.21        20.48 o                         
   2  24   1        314.86        387.12        22.82 o                         
   3  24   1        450.49        360.43        25.32 o                         
   4  24   1       1352.06       1457.35        40.80 o                         
   5  24   1         33.92         81.19        27.20 o                         
  -5  25   1        324.13        243.22        41.16 o                         
  -4  25   1         47.14         65.05        21.80 o                         
  -3  25   1        241.31        267.11        26.28 o                         
  -2  25   1          2.36         20.63        19.05 o                         
  -1  25   1         47.43         62.40        18.90 o                         
   0  25   1        304.58        272.77        24.96 o                         
   1  25   1        265.65        244.60        24.86 o                         
   2  25   1         97.07        114.81        19.71 o                         
   3  25   1          3.60         31.38        18.29 o                         
   4  25   1          3.39         12.17        19.00 o                         
   5  25   1         10.97          4.38        22.87 o                         
  -4  26   1         29.25         53.89        25.21 o                         
  -3  26   1        109.86        140.33        23.99 o                         
  -2  26   1        928.36        999.53        39.83 o                         
  -1  26   1         48.39         46.10        21.80 o                         
   0  26   1        369.01        358.54        27.96 o                         
   1  26   1         52.74         55.57        20.53 o                         
   2  26   1        251.73        188.11        24.81 o                         
   3  26   1         17.95         19.05        19.87 o                         
   4  26   1        331.43        369.19        30.05 o                         
  -4  27   1         67.60        111.19        29.39 o                         
  -3  27   1          6.93          6.62        20.88 o                         
  -2  27   1        818.18        996.12        40.24 o                         
  -1  27   1        104.87        144.76        25.37 o                         
   0  27   1        201.94        176.55        24.70 o                         
   1  27   1        335.10        314.38        28.07 o                         
   2  27   1         78.97         32.24        21.85 o                         
   3  27   1         12.30         18.64        22.67 o                         
   4  27   1          2.32         21.55        22.31 o                         
  -3  28   1        335.21        276.03        32.65 o                         
  -2  28   1        276.01        264.56        28.27 o                         
  -1  28   1        471.32        514.56        38.61 o                         
   0  28   1        115.01        106.87        24.96 o                         
   1  28   1        247.87        212.25        25.57 o                         
   2  28   1         25.10         57.91        25.88 o                         
   3  28   1         14.13         33.77        25.72 o                         
  -2  29   1         15.83         22.41        25.32 o                         
  -1  29   1         80.03         58.93        26.39 o                         
   0  29   1        118.69        118.94        26.95 o                         
   1  29   1        411.45        481.25        34.84 o                         
   2  29   1          4.87         13.96        23.74 o                         
   0  30   1          0.91         19.51        25.01 o                         
  -9   0   2       2135.95       2067.82        81.29 o                         
  -8   0   2        197.12        215.05        34.13 o                         
  -7   0   2       1716.18       1599.46        46.25 o                         
  -6   0   2        126.86        121.74        15.23 o                         
  -5   0   2       3899.81       3907.09        57.00 o                         
  -4   0   2       4730.70       4507.84        54.30 o                         
  -3   0   2       9771.65       9789.51       102.94 o                         
  -2   0   2       3572.00       3722.60        40.75 o                         
  -1   0   2          1.77          8.51         4.64 o                         
   0   0   2      12845.94      13618.32       134.27 o                         
   1   0   2        538.19        563.56        11.26 o                         
   2   0   2       8915.91       8535.09        82.01 o                         
   3   0   2       1209.74       1327.00        23.07 o                         
   4   0   2       3020.56       3259.33        48.24 o                         
   5   0   2       3829.16       3753.16        64.94 o                         
   6   0   2       2133.22       2189.41        48.85 o                         
   7   0   2        495.53        436.27        30.97 o                         
   8   0   2         22.44          4.84        21.95 o                         
  -9   1   2         88.62        154.80        26.28 o                         
  -8   1   2        239.46        257.99        25.06 o                         
  -7   1   2          5.31         44.52        13.29 o                         
  -6   1   2         29.37         23.23         9.12 o                         
  -5   1   2       4390.34       4094.13        42.48 o                         
  -4   1   2        378.50        324.77         9.07 o                         
  -3   1   2        436.24        441.32         8.96 o                         
  -2   1   2       2963.04       2984.63        24.65 o                         
  -1   1   2       1442.60       1309.48        11.97 o                         
   0   1   2       7258.86       7580.64        57.51 o                         
   1   1   2        199.82        180.47         5.30 o                         
   2   1   2       9819.16       9686.88        66.57 o                         
   3   1   2         77.97         50.68         5.55 o                         
   4   1   2       2068.04       1998.80        25.06 o                         
   5   1   2        789.04        858.18        18.95 o                         
   6   1   2       1627.90       1690.49        29.80 o                         
   7   1   2         41.20         48.08        13.40 o                         
   8   1   2         70.04         96.07        18.29 o                         
  -9   2   2         64.62         70.14        23.84 o                         
  -8   2   2          0.04         42.23        18.80 o                         
  -7   2   2       1503.43       1502.33        35.20 o                         
  -6   2   2        575.76        536.77        16.91 o                         
  -5   2   2        886.90        958.07        17.32 o                         
  -4   2   2       2361.23       2331.83        24.04 o                         
  -3   2   2        158.13        227.13         7.54 o                         
  -2   2   2       4287.39       4112.83        31.02 o                         
  -1   2   2      19111.49      19636.99       123.83 o                         
   0   2   2        252.90        369.55         6.98 o                         
   1   2   2       1257.12       1430.10        12.33 o                         
   2   2   2       2193.93       2498.75        22.46 o                         
   3   2   2        831.00        857.52        12.79 o                         
   4   2   2        126.73        133.50         8.25 o                         
   5   2   2       1756.78       1770.71        26.23 o                         
   6   2   2          1.72         13.85         9.53 o                         
   7   2   2        355.42        332.67        19.97 o                         
   8   2   2        612.98        578.44        27.91 o                         
  -9   3   2         12.16         74.98        24.30 o                         
  -8   3   2        652.98        646.84        30.21 o                         
  -7   3   2       1620.97       1600.53        36.67 o                         
  -6   3   2        288.27        295.28        14.42 o                         
  -5   3   2         20.04         58.27         7.84 o                         
  -4   3   2      11648.05      11345.42        87.41 o                         
  -3   3   2       3121.31       3120.38        26.95 o                         
  -2   3   2      12921.27      12928.58        87.31 o                         
  -1   3   2       4762.73       5012.27        33.67 o                         
   0   3   2        182.69        257.79         5.09 o                         
   1   3   2       1638.92       1522.29        12.68 o                         
   2   3   2       1832.13       1662.37        16.71 o                         
   3   3   2        114.75         94.23         5.91 o                         
   4   3   2       1524.35       1520.56        20.93 o                         
   5   3   2       4949.57       4900.82        53.99 o                         
   6   3   2         17.00         27.86        10.39 o                         
   7   3   2         21.10         48.95        13.75 o                         
   8   3   2         71.69        115.68        19.56 o                         
  -9   4   2        445.55        436.12        35.35 o                         
  -8   4   2        465.50        396.08        26.23 o                         
  -7   4   2        155.48        167.58        17.88 o                         
  -6   4   2          7.67         23.48         9.17 o                         
  -5   4   2       3252.48       3234.12        36.01 o                         
  -4   4   2       3381.01       3474.39        33.31 o                         
  -3   4   2       5773.07       6069.05        47.07 o                         
  -2   4   2       9941.14       9949.60        70.19 o                         
  -1   4   2        261.62        233.24         4.89 o                         
   0   4   2       6204.84       6304.02        43.91 o                         
   1   4   2      11521.14      11817.96        78.03 o                         
   2   4   2       6583.90       6741.21        48.39 o                         
   3   4   2       5958.92       5958.26        47.12 o                         
   4   4   2        459.44        467.60        12.17 o                         
   5   4   2         11.75         16.05         7.69 o                         
   6   4   2          2.65          9.88         9.47 o                         
   7   4   2        754.30        741.84        24.09 o                         
   8   4   2        166.91        154.19        20.43 o                         
  -9   5   2          9.50         32.75        24.35 o                         
  -8   5   2        202.69        208.13        22.11 o                         
  -7   5   2        394.08        417.27        23.33 o                         
  -6   5   2       1439.34       1388.07        27.10 o                         
  -5   5   2        706.50        683.21        14.87 o                         
  -4   5   2       2056.23       2143.21        23.13 o                         
  -3   5   2       2064.58       2112.39        19.71 o                         
  -1   5   2       2227.86       2141.68        17.78 o                         
   0   5   2       1715.46       1643.88        14.67 o                         
   1   5   2       1796.19       1754.72        15.59 o                         
   2   5   2         87.89        161.32         5.60 o                         
   3   5   2       2641.30       2562.93        23.99 o                         
   4   5   2        520.11        527.55        12.84 o                         
   5   5   2         15.76         17.22         7.84 o                         
   6   5   2        559.58        506.51        18.08 o                         
   7   5   2        923.31        885.48        25.62 o                         
   8   5   2        160.93        179.04        22.00 o                         
  -9   6   2         94.06         70.24        23.63 o                         
  -8   6   2         87.66        111.81        19.81 o                         
  -7   6   2        321.65        407.19        22.77 o                         
  -6   6   2       1433.93       1480.37        28.02 o                         
  -5   6   2        558.47        511.25        14.16 o                         
  -4   6   2        870.75        834.09        13.55 o                         
  -3   6   2       2203.28       2427.39        22.21 o                         
  -2   6   2        597.82        647.96        10.03 o                         
  -1   6   2       2908.74       2856.63        22.26 o                         
   0   6   2       1124.38       1128.81        10.90 o                         
   1   6   2       8739.54       9306.28        63.16 o                         
   2   6   2       1361.65       1322.77        13.45 o                         
   3   6   2        336.06        368.98         8.81 o                         
   4   6   2        219.86        246.79        11.46 o                         
   5   6   2         71.89         51.96         8.66 o                         
   6   6   2        315.27        281.22        15.13 o                         
   7   6   2        205.58        224.12        19.00 o                         
   8   6   2        720.93        727.48        32.80 o                         
  -9   7   2         60.81         88.32        25.16 o                         
  -8   7   2         36.76         86.59        19.71 o                         
  -7   7   2       1028.18       1046.39        31.02 o                         
  -6   7   2         35.82         66.32        11.10 o                         
  -5   7   2        201.65        229.67        12.17 o                         
  -4   7   2       3105.96       3208.45        30.87 o                         
  -3   7   2       1618.40       1629.77        17.88 o                         
  -2   7   2       2811.24       3008.42        27.10 o                         
  -1   7   2       1197.17       1229.36        13.09 o                         
   0   7   2        528.92        480.43         7.49 o                         
   1   7   2       1853.22       2160.89        18.34 o                         
   2   7   2         12.75         35.55         3.97 o                         
   3   7   2        291.36        286.21         8.76 o                         
   4   7   2       1431.83       1476.35        22.87 o                         
   5   7   2        435.05        476.00        15.18 o                         
   6   7   2        519.20        495.16        18.13 o                         
   7   7   2        248.10        219.74        18.74 o                         
   8   7   2         59.74        100.60        21.19 o                         
  -9   8   2          3.19          7.28        23.74 o                         
  -8   8   2       1305.84       1219.17        38.76 o                         
  -7   8   2         69.30         80.17        15.89 o                         
  -6   8   2        246.81        313.87        16.71 o                         
  -5   8   2       2683.57       2679.83        33.26 o                         
  -4   8   2       1268.06       1264.40        18.24 o                         
  -3   8   2       2731.10       2750.78        26.69 o                         
  -2   8   2       5652.59       5758.69        45.94 o                         
  -1   8   2        629.97        552.15         8.76 o                         
   0   8   2        107.76        151.79         5.76 o                         
   1   8   2      10802.99      10997.42        76.51 o                         
   2   8   2       4581.61       4714.95        35.81 o                         
   3   8   2       1480.68       1483.07        18.64 o                         
   4   8   2        498.93        454.05        14.16 o                         
   5   8   2        177.78        166.00        11.82 o                         
   6   8   2         17.46         19.92        11.16 o                         
   7   8   2        205.74        212.15        18.80 o                         
   8   8   2        828.30        789.57        36.32 o                         
  -9   9   2         28.71         51.04        27.45 o                         
  -8   9   2        294.87        371.79        27.05 o                         
  -7   9   2       1093.42       1165.23        31.33 o                         
  -6   9   2       3601.68       3451.16        47.98 o                         
  -5   9   2          1.31         39.32         9.27 o                         
  -4   9   2         98.06        109.82         9.47 o                         
  -3   9   2        699.28        748.87        14.11 o                         
  -2   9   2       1907.92       1939.31        19.81 o                         
  -1   9   2       8306.85       7963.59        59.39 o                         
   0   9   2         62.96         53.48         4.79 o                         
   1   9   2       6765.33       7187.97        55.16 o                         
   2   9   2       8169.30       8182.41        59.65 o                         
   3   9   2       8757.61       8679.30        74.27 o                         
   4   9   2         82.66        119.40        10.49 o                         
   5   9   2        108.43        138.14        11.97 o                         
   6   9   2        938.15        862.05        23.07 o                         
   7   9   2        745.42        679.44        26.39 o                         
   8   9   2        150.34        159.64        22.67 o                         
  -8  10   2        393.26        498.72        32.29 o                         
  -7  10   2       2730.90       2670.81        50.48 o                         
  -6  10   2        440.64        569.47        20.58 o                         
  -5  10   2        379.61        426.34        16.05 o                         
  -4  10   2        275.74        291.26        13.35 o                         
  -3  10   2       2325.48       2186.00        26.64 o                         
  -2  10   2        486.56        408.46         9.02 o                         
  -1  10   2       2256.00       2100.63        19.56 o                         
   0  10   2       1789.13       2089.42        21.04 o                         
   1  10   2       3297.07       3191.18        28.17 o                         
   2  10   2       4573.15       4846.47        40.70 o                         
   3  10   2       5265.16       5235.78        49.51 o                         
   4  10   2       2085.72       2075.46        31.43 o                         
   5  10   2       7391.53       7209.93        81.29 o                         
   6  10   2        287.71        273.68        17.06 o                         
   7  10   2         76.69         81.35        16.81 o                         
   8  10   2        106.10         95.71        22.16 o                         
  -8  11   2        745.13        745.15        35.60 o                         
  -7  11   2         91.13        137.94        17.68 o                         
  -6  11   2       1169.73       1086.68        27.66 o                         
  -5  11   2       1131.57       1201.54        26.28 o                         
  -4  11   2       5233.17       5057.65        56.28 o                         
  -3  11   2        154.82        180.77        10.75 o                         
  -2  11   2        362.97        370.05         9.37 o                         
  -1  11   2        278.36        247.65         7.59 o                         
   0  11   2       7404.89       7363.55        58.32 o                         
   1  11   2        349.90        328.29         9.02 o                         
   2  11   2      12519.46      12398.54        98.82 o                         
   3  11   2        999.64       1085.36        19.41 o                         
   4  11   2        233.13        269.51        15.23 o                         
   5  11   2       1289.93       1301.28        28.83 o                         
   6  11   2        348.90        286.16        18.39 o                         
   7  11   2        243.38        199.77        20.02 o                         
   8  11   2        487.97        401.48        29.85 o                         
  -8  12   2         38.00         30.00        20.37 o                         
  -7  12   2         11.30         41.26        16.55 o                         
  -6  12   2        501.89        502.29        23.79 o                         
  -5  12   2        101.20        145.78        16.71 o                         
  -4  12   2       5195.27       5362.35        64.18 o                         
  -3  12   2        473.93        443.91        13.65 o                         
  -2  12   2        508.50        469.43        10.75 o                         
  -1  12   2       7103.92       6917.70        52.82 o                         
   0  12   2       1573.53       1569.05        19.66 o                         
   1  12   2        826.75        758.70        13.29 o                         
   2  12   2         14.82         88.38         8.25 o                         
   3  12   2         20.54         12.48         7.74 o                         
   4  12   2        990.69        944.98        25.47 o                         
   5  12   2        183.03        141.65        15.28 o                         
   6  12   2        426.76        407.03        23.58 o                         
   7  12   2         51.70         35.25        15.69 o                         
   8  12   2        750.19        780.25        37.95 o                         
  -8  13   2        733.55        814.99        38.71 o                         
  -7  13   2         61.50         29.90        18.44 o                         
  -6  13   2       1049.36       1147.09        33.11 o                         
  -5  13   2       1773.52       1865.91        43.40 o                         
  -4  13   2          7.60         51.80        11.92 o                         
  -3  13   2        379.16        374.03        13.65 o                         
  -2  13   2       8398.76       8393.34        70.29 o                         
  -1  13   2       6592.84       6431.97        53.99 o                         
   0  13   2       1255.84       1301.53        18.03 o                         
   1  13   2       4985.11       5039.37        47.22 o                         
   2  13   2         16.20         28.52         7.28 o                         
   3  13   2        728.88        776.38        17.37 o                         
   4  13   2       1216.07       1203.07        28.17 o                         
   5  13   2       1221.87       1230.22        31.89 o                         
   6  13   2       2302.93       2423.06        57.71 o                         
   7  13   2         16.79         37.23        15.99 o                         
   8  13   2         69.12         81.29        23.43 o                         
  -8  14   2         82.03         89.44        25.16 o                         
  -7  14   2         60.99         19.25        21.50 o                         
  -6  14   2        641.88        676.13        33.72 o                         
  -5  14   2        415.44        457.41        25.88 o                         
  -4  14   2        294.05        316.67        20.32 o                         
  -3  14   2        329.38        311.53        14.52 o                         
  -2  14   2          6.51         57.71         8.00 o                         
  -1  14   2          0.37         28.42         6.93 o                         
   0  14   2        546.43        509.11        12.79 o                         
   1  14   2        152.64        170.89         9.63 o                         
   2  14   2        424.53        402.09        12.79 o                         
   3  14   2        606.86        606.20        16.05 o                         
   4  14   2       1041.15       1120.91        27.15 o                         
   5  14   2         81.39         47.27        14.87 o                         
   6  14   2        710.04        809.33        34.23 o                         
   7  14   2        400.35        330.32        26.74 o                         
  -8  15   2        129.19        110.63        27.81 o                         
  -7  15   2         47.71         17.47        27.51 o                         
  -6  15   2        585.74        476.56        28.98 o                         
  -5  15   2          0.76         22.41        17.37 o                         
  -4  15   2        136.53        149.40        17.52 o                         
  -3  15   2         41.20         41.00        10.80 o                         
  -2  15   2        133.71        111.55        10.19 o                         
  -1  15   2        265.02        273.33        11.46 o                         
   0  15   2        156.38        141.71         9.42 o                         
   1  15   2         40.37         44.21         7.74 o                         
   2  15   2         29.79         29.49         8.05 o                         
   3  15   2        223.66        223.00        12.38 o                         
   4  15   2         51.00         63.62        13.85 o                         
   5  15   2          0.10         23.23        14.47 o                         
   6  15   2         95.69         86.34        19.92 o                         
   7  15   2          9.86         19.15        17.83 o                         
  -8  16   2         14.67         44.42        30.26 o                         
  -7  16   2        209.79        220.40        37.39 o                         
  -6  16   2         53.78         89.14        24.96 o                         
  -5  16   2        104.10        155.41        26.08 o                         
  -4  16   2        521.12        504.83        25.67 o                         
  -3  16   2       2227.01       2316.95        35.25 o                         
  -2  16   2         11.52         22.72         8.81 o                         
  -1  16   2          0.82         10.03         7.79 o                         
   0  16   2        233.40        225.45        11.00 o                         
   1  16   2        386.92        364.86        13.14 o                         
   2  16   2          1.90         10.39         7.95 o                         
   3  16   2          9.71         11.36         9.07 o                         
   4  16   2        371.57        386.30        22.72 o                         
   5  16   2         24.67         70.95        17.47 o                         
   6  16   2        622.23        595.35        33.36 o                         
   7  16   2        122.75         61.07        22.97 o                         
  -7  17   2        271.97        332.92        49.00 o                         
  -6  17   2         61.20         56.34        32.14 o                         
  -5  17   2       1528.16       1516.64        55.52 o                         
  -4  17   2          0.00          7.44        15.64 o                         
  -3  17   2        609.36        645.62        21.09 o                         
  -2  17   2       1451.59       1460.71        26.79 o                         
  -1  17   2       1927.74       2029.77        28.52 o                         
   0  17   2       1711.38       1751.91        26.74 o                         
   1  17   2        314.66        283.62        13.96 o                         
   2  17   2          4.21         18.95         8.81 o                         
   3  17   2        213.49        174.66        12.99 o                         
   4  17   2       1346.25       1391.39        34.59 o                         
   5  17   2       2143.08       2186.35        55.98 o                         
   6  17   2        544.54        468.36        30.77 o                         
   7  17   2          2.59         17.68        23.89 o                         
  -7  18   2        602.67        617.15        58.98 o                         
  -6  18   2         71.57         32.19        34.99 o                         
  -5  18   2       1600.73       1677.95        59.34 o                         
  -4  18   2        227.03        236.86        23.79 o                         
  -3  18   2          5.73         11.92        12.73 o                         
  -2  18   2        136.99        143.23        13.29 o                         
  -1  18   2       1136.45       1138.03        21.65 o                         
   0  18   2        252.33        197.69        12.58 o                         
   1  18   2        486.42        477.17        16.86 o                         
   2  18   2       3912.01       3954.92        46.00 o                         
   3  18   2        377.34        359.71        15.99 o                         
   4  18   2         11.18         15.74        13.45 o                         
   5  18   2       1102.88       1090.40        44.47 o                         
   6  18   2          1.44         27.20        20.22 o                         
   7  18   2        395.95        368.12        39.48 o                         
  -7  19   2         27.34          0.00        57.30 o                         
  -6  19   2         76.27         25.16        40.29 o                         
  -5  19   2        253.69        274.34        27.96 o                         
  -4  19   2       1534.78       1504.52        41.46 o                         
  -3  19   2        507.79        525.77        23.63 o                         
  -2  19   2        381.26        343.92        17.98 o                         
  -1  19   2        984.49        958.73        21.09 o                         
   0  19   2       1965.34       1948.28        31.07 o                         
   1  19   2        688.39        630.44        19.15 o                         
   2  19   2       2704.34       2656.14        37.23 o                         
   3  19   2         39.83         37.23        11.16 o                         
   4  19   2         26.12         49.26        14.16 o                         
   5  19   2         33.76         32.70        20.48 o                         
   6  19   2        305.58        291.71        32.75 o                         
  -7  20   2        236.03        183.68        55.01 o                         
  -6  20   2         51.57         79.16        44.57 o                         
  -5  20   2          8.21         31.89        21.75 o                         
  -4  20   2          1.47         50.38        18.18 o                         
  -3  20   2        376.31        344.54        22.31 o                         
  -2  20   2        545.96        548.94        21.34 o                         
  -1  20   2       1504.77       1503.70        29.34 o                         
   0  20   2         46.52         79.16        12.48 o                         
   1  20   2          7.23         17.06        10.95 o                         
   2  20   2         17.93         48.39        11.16 o                         
   3  20   2       1433.09       1496.06        28.02 o                         
   4  20   2          0.93          5.96        14.16 o                         
   5  20   2        716.33        822.02        37.08 o                         
   6  20   2          0.63         29.95        27.86 o                         
  -6  21   2        396.94        522.51        70.45 o                         
  -5  21   2          0.58         18.69        23.13 o                         
  -4  21   2        636.27        668.85        32.19 o                         
  -3  21   2        755.40        753.15        30.46 o                         
  -2  21   2        160.82        170.48        17.68 o                         
  -1  21   2        355.77        349.53        18.80 o                         
   0  21   2       1359.23       1376.87        29.54 o                         
   1  21   2        277.52        209.91        16.45 o                         
   2  21   2        153.95        156.94        13.75 o                         
   3  21   2        153.35        131.98        14.67 o                         
   4  21   2        287.62        275.11        21.90 o                         
   5  21   2        646.15        713.67        38.46 o                         
   6  21   2         32.33         57.30        28.73 o                         
  -6  22   2          0.79         33.92        41.82 o                         
  -5  22   2        917.61        933.87        41.41 o                         
  -4  22   2          4.95         26.69        19.71 o                         
  -3  22   2         31.10         29.19        15.74 o                         
  -2  22   2        794.37        907.84        28.02 o                         
  -1  22   2        396.04        381.57        20.37 o                         
   0  22   2          1.00         14.16        13.09 o                         
   1  22   2        361.71        329.36        19.46 o                         
   2  22   2       1278.67       1410.84        30.36 o                         
   3  22   2        631.42        640.27        23.23 o                         
   4  22   2          2.29         16.55        14.98 o                         
   5  22   2         12.14         26.89        24.09 o                         
  -6  23   2         24.61         24.35        43.81 o                         
  -5  23   2         18.01         29.44        24.86 o                         
  -4  23   2        388.90        311.68        27.81 o                         
  -3  23   2        334.21        261.20        22.41 o                         
  -2  23   2        211.68        222.49        19.00 o                         
  -1  23   2        298.43        271.44        20.48 o                         
   0  23   2         25.44         32.09        14.47 o                         
   1  23   2          2.93         15.74        15.08 o                         
   2  23   2        461.33        435.30        24.40 o                         
   3  23   2        143.48        150.72        16.50 o                         
   4  23   2        424.41        362.01        23.63 o                         
   5  23   2        155.19        190.20        29.24 o                         
  -5  24   2        364.50        314.64        35.86 o                         
  -4  24   2         54.35         79.61        21.34 o                         
  -3  24   2        253.95        218.93        22.36 o                         
  -2  24   2         13.61         21.55        15.23 o                         
  -1  24   2        165.66        184.54        19.15 o                         
   0  24   2         23.12         23.58        16.96 o                         
   1  24   2         45.11         40.90        16.96 o                         
   2  24   2        887.54        878.45        29.44 o                         
   3  24   2         14.02         40.90        14.87 o                         
   4  24   2        174.04        134.42        21.24 o                         
   5  24   2         35.66         49.71        26.64 o                         
  -5  25   2          1.86         65.35        28.58 o                         
  -4  25   2         62.23         94.44        25.77 o                         
  -3  25   2         10.32         19.51        18.08 o                         
  -2  25   2        166.77        137.53        20.22 o                         
  -1  25   2         10.07         39.68        18.59 o                         
   0  25   2        969.04        975.08        35.40 o                         
   1  25   2        372.02        322.02        24.19 o                         
   2  25   2         44.25         79.92        17.68 o                         
   3  25   2         53.42         25.06        17.68 o                         
   4  25   2        335.56        254.89        26.18 o                         
  -4  26   2        270.31        274.85        33.16 o                         
  -3  26   2          2.46         11.56        21.14 o                         
  -2  26   2        169.27        202.42        24.04 o                         
  -1  26   2         18.46         34.54        19.15 o                         
   0  26   2        290.23        272.05        25.11 o                         
   1  26   2         16.00         22.72        17.57 o                         
   2  26   2        117.38        120.77        19.15 o                         
   3  26   2        270.94        237.21        24.65 o                         
   4  26   2        232.27        165.54        25.52 o                         
  -4  27   2        205.93        226.11        44.16 o                         
  -3  27   2          0.11         26.33        23.28 o                         
  -2  27   2        763.61        822.02        38.30 o                         
  -1  27   2        365.23        385.74        31.89 o                         
   0  27   2          1.54         15.89        20.73 o                         
   1  27   2          0.08         23.48        18.03 o                         
   2  27   2        176.35        151.69        22.87 o                         
   3  27   2         49.67         67.24        21.65 o                         
  -3  28   2        120.37        160.35        30.51 o                         
  -2  28   2         80.28         49.15        25.37 o                         
  -1  28   2        195.23        138.80        26.23 o                         
   0  28   2          8.65         23.94        22.56 o                         
   1  28   2        109.88         42.43        24.55 o                         
   2  28   2        250.53        200.03        26.74 o                         
  -1  29   2          1.23          1.94        23.94 o                         
   0  29   2        113.25         76.00        25.42 o                         
   1  29   2         22.45         55.78        26.33 o                         
  -9   1   3        482.68        455.68        36.32 o                         
  -8   1   3        112.53        144.81        20.78 o                         
  -7   1   3         98.20        110.02        13.45 o                         
  -6   1   3        181.34        190.55        12.63 o                         
  -5   1   3       2368.81       2307.53        28.63 o                         
  -4   1   3        558.36        603.65        12.53 o                         
  -3   1   3       4758.18       4854.72        36.83 o                         
  -2   1   3      12899.48      13628.66        92.14 o                         
  -1   1   3       1512.60       1572.31        15.18 o                         
   0   1   3        148.99        143.59         5.55 o                         
   1   1   3         68.77        118.89         5.35 o                         
   2   1   3       5957.54       6167.97        47.27 o                         
   3   1   3       2543.83       2453.26        24.45 o                         
   4   1   3        787.31        796.90        15.89 o                         
   5   1   3        609.38        579.40        16.61 o                         
   6   1   3        597.89        584.45        19.51 o                         
   7   1   3       1311.20       1281.51        32.04 o                         
   8   1   3          8.75         11.00        16.25 o                         
  -9   2   3         17.92         50.58        24.86 o                         
  -8   2   3        931.43        889.56        35.91 o                         
  -7   2   3        118.82        147.61        15.18 o                         
  -6   2   3        346.58        325.89        14.98 o                         
  -5   2   3       3558.78       3479.07        39.17 o                         
  -4   2   3       7638.06       7265.65        59.95 o                         
  -3   2   3       7377.70       7248.03        51.04 o                         
  -2   2   3         95.38        206.85         6.16 o                         
  -1   2   3        420.96        578.79         8.51 o                         
   0   2   3       4187.64       3930.02        31.38 o                         
   1   2   3       3717.77       3816.33        30.56 o                         
   2   2   3      13106.56      13455.73        91.64 o                         
   3   2   3        397.22        441.11         9.22 o                         
   4   2   3       1088.27       1049.65        18.13 o                         
   5   2   3       1060.92       1037.43        20.78 o                         
   6   2   3        161.71        163.66        13.70 o                         
   7   2   3        615.14        608.90        24.70 o                         
   8   2   3        186.88        169.47        19.92 o                         
  -9   3   3        228.20        249.90        31.63 o                         
  -8   3   3        384.72        382.38        26.59 o                         
  -7   3   3        166.06        186.63        17.06 o                         
  -6   3   3        802.82        805.36        19.46 o                         
  -5   3   3       1393.36       1422.61        22.67 o                         
  -4   3   3       2683.84       2541.43        26.64 o                         
  -3   3   3       2001.53       1960.65        19.05 o                         
  -2   3   3       3574.57       3437.56        27.10 o                         
  -1   3   3        782.62        809.89        10.19 o                         
   0   3   3       6630.29       6703.01        51.14 o                         
   1   3   3       9694.50      10020.10        70.39 o                         
   2   3   3       2132.26       2021.52        18.95 o                         
   3   3   3        550.74        567.33        10.29 o                         
   4   3   3       1548.58       1605.01        22.36 o                         
   5   3   3         73.44         85.27        10.24 o                         
   6   3   3        373.97        420.07        17.57 o                         
   7   3   3        383.86        415.64        20.93 o                         
   8   3   3        613.08        564.43        28.83 o                         
  -9   4   3        237.55        286.77        32.85 o                         
  -8   4   3         31.74         20.32        17.47 o                         
  -7   4   3         59.91         67.49        13.80 o                         
  -6   4   3       2372.45       2324.80        33.21 o                         
  -5   4   3        759.91        759.26        16.45 o                         
  -4   4   3        228.07        264.46        10.19 o                         
  -3   4   3        928.01        872.85        11.26 o                         
  -2   4   3       1027.59       1011.55        11.00 o                         
  -1   4   3         16.92         64.59         3.97 o                         
   0   4   3       2356.35       2121.15        18.59 o                         
   1   4   3       5003.11       5327.26        38.20 o                         
   2   4   3        259.95        288.81         6.98 o                         
   3   4   3      10811.68      10876.75        82.62 o                         
   4   4   3       4473.02       4360.84        44.21 o                         
   5   4   3         31.80         27.81         8.86 o                         
   6   4   3       3365.06       3436.39        44.21 o                         
   7   4   3        583.04        586.28        23.84 o                         
   8   4   3         76.16         66.12        19.05 o                         
  -9   5   3        243.97        209.15        26.49 o                         
  -8   5   3         55.79         69.63        18.74 o                         
  -7   5   3        144.79        218.16        16.25 o                         
  -6   5   3       3935.97       3891.97        46.45 o                         
  -5   5   3        191.80        215.16        11.05 o                         
  -4   5   3        843.76        779.08        14.16 o                         
  -3   5   3       4510.06       4389.31        35.25 o                         
  -2   5   3       2041.56       2094.11        17.06 o                         
  -1   5   3         14.37         25.47         3.72 o                         
   0   5   3       1258.26       1087.60        11.36 o                         
   1   5   3       1500.54       1383.64        13.85 o                         
   2   5   3       2028.19       1996.87        18.59 o                         
   3   5   3       1803.81       1823.28        20.22 o                         
   4   5   3       3177.44       3181.81        37.64 o                         
   5   5   3        345.05        359.56        14.87 o                         
   6   5   3       3691.28       3779.96        50.17 o                         
   7   5   3          6.35         24.09        13.35 o                         
   8   5   3         26.85         31.58        19.05 o                         
  -9   6   3        672.92        561.42        37.90 o                         
  -8   6   3         12.53         28.68        17.06 o                         
  -7   6   3       2661.20       2837.53        45.18 o                         
  -6   6   3       1998.21       1970.23        31.48 o                         
  -5   6   3       1176.81       1124.94        19.36 o                         
  -4   6   3         81.59         50.38         6.93 o                         
  -3   6   3       6439.64       6361.73        47.12 o                         
  -2   6   3        158.38        166.21         5.40 o                         
  -1   6   3       6308.62       6281.15        44.57 o                         
   0   6   3       4727.44       4688.92        35.30 o                         
   1   6   3       1948.39       1803.97        16.40 o                         
   2   6   3        416.44        512.73         8.81 o                         
   3   6   3       1148.20       1035.34        14.87 o                         
   4   6   3       1565.02       1550.87        22.77 o                         
   5   6   3          8.15         18.29         8.71 o                         
   6   6   3       1159.57       1119.69        25.11 o                         
   7   6   3        633.22        644.25        24.30 o                         
   8   6   3         16.62         17.47        20.78 o                         
  -9   7   3        368.90        372.45        36.83 o                         
  -8   7   3       1268.97       1224.41        33.62 o                         
  -7   7   3       1034.84       1121.62        29.75 o                         
  -6   7   3        775.23        818.35        20.83 o                         
  -5   7   3        530.65        579.81        15.48 o                         
  -4   7   3        754.54        658.97        13.75 o                         
  -3   7   3          9.52         43.60         5.30 o                         
  -2   7   3       1294.91       1216.77        12.99 o                         
  -1   7   3      14168.99      13960.61        93.21 o                         
   0   7   3       1839.89       1667.26        16.25 o                         
   1   7   3       2080.07       2269.07        19.71 o                         
   2   7   3       2338.40       2399.17        22.36 o                         
   3   7   3       2991.23       2859.33        29.65 o                         
   4   7   3       3449.54       3476.43        38.36 o                         
   5   7   3        678.83        712.45        18.80 o                         
   6   7   3         73.58         56.18        12.53 o                         
   7   7   3         29.50         37.85        14.77 o                         
   8   7   3        783.73        820.59        37.03 o                         
  -9   8   3         25.28         24.86        28.27 o                         
  -8   8   3         29.81         72.64        18.08 o                         
  -7   8   3        240.73        317.79        20.48 o                         
  -6   8   3        213.71        239.15        13.96 o                         
  -5   8   3         10.55         21.65         8.00 o                         
  -4   8   3          0.79          5.40         6.37 o                         
  -3   8   3       2712.84       2440.53        24.50 o                         
  -2   8   3       3087.14       3085.54        27.20 o                         
  -1   8   3       1896.51       1760.06        17.83 o                         
   0   8   3        249.68        260.59         6.98 o                         
   1   8   3          4.63          8.86         3.97 o                         
   2   8   3         72.38         76.86         4.74 o                         
   3   8   3        142.85        167.43         9.47 o                         
   4   8   3         20.58         16.10         8.25 o                         
   5   8   3          1.12         16.55         9.73 o                         
   6   8   3        241.55        233.29        16.35 o                         
   7   8   3         22.04         39.27        14.87 o                         
   8   8   3        360.40        346.88        29.24 o                         
  -8   9   3         47.33         45.28        17.52 o                         
  -7   9   3         38.37         58.73        14.57 o                         
  -6   9   3         37.60         76.71        11.46 o                         
  -5   9   3        753.91        767.51        17.17 o                         
  -4   9   3         52.76         45.69         7.74 o                         
  -3   9   3        909.56        966.12        15.69 o                         
  -2   9   3         44.90         50.58         5.09 o                         
  -1   9   3        784.74        920.48        12.73 o                         
   0   9   3        811.16        763.95        10.90 o                         
   1   9   3        635.32        607.57        10.49 o                         
   2   9   3        256.64        200.18         7.54 o                         
   3   9   3        131.83        148.12         9.78 o                         
   4   9   3        131.41        154.24        11.51 o                         
   5   9   3        308.11        307.61        15.08 o                         
   6   9   3        305.59        272.26        18.03 o                         
   7   9   3        105.77        117.05        17.68 o                         
   8   9   3         62.80         45.69        20.68 o                         
  -8  10   3          0.64         17.42        16.76 o                         
  -7  10   3       1139.60       1218.40        31.78 o                         
  -6  10   3       2733.96       2619.67        37.39 o                         
  -5  10   3         41.65         52.72         9.58 o                         
  -4  10   3         36.03         43.96         8.00 o                         
  -3  10   3       1252.82       1348.29        18.85 o                         
  -2  10   3          0.56          9.07         4.99 o                         
  -1  10   3       2672.86       2732.29        24.30 o                         
   0  10   3       3492.81       3390.14        28.52 o                         
   1  10   3       5469.55       5336.38        43.60 o                         
   2  10   3        631.58        616.49        12.12 o                         
   3  10   3        562.53        554.14        14.98 o                         
   4  10   3         68.49         60.31        10.34 o                         
   5  10   3        528.35        499.43        18.18 o                         
   6  10   3       1550.40       1543.28        33.47 o                         
   7  10   3        715.50        655.25        28.73 o                         
  -8  11   3        952.61        936.83        33.36 o                         
  -7  11   3        630.17        575.58        24.35 o                         
  -6  11   3          4.92         45.13        12.63 o                         
  -5  11   3          2.11          8.56         8.81 o                         
  -4  11   3       1694.28       1691.45        24.19 o                         
  -3  11   3       3366.48       3263.71        33.52 o                         
  -2  11   3        564.58        531.57        12.73 o                         
  -1  11   3       2070.98       2026.21        20.78 o                         
   0  11   3        133.55        120.06         6.21 o                         
   1  11   3       2419.10       2415.87        23.74 o                         
   2  11   3        449.71        445.03        11.16 o                         
   3  11   3       2558.45       2576.27        34.48 o                         
   4  11   3       2996.81       2886.53        37.85 o                         
   5  11   3        198.83        201.76        14.77 o                         
   6  11   3         13.35         10.90        12.22 o                         
   7  11   3          2.81         22.62        16.66 o                         
  -8  12   3        149.36        153.62        21.39 o                         
  -7  12   3         19.26         34.33        14.67 o                         
  -6  12   3          2.24         10.80        12.63 o                         
  -5  12   3        897.40        899.74        21.85 o                         
  -4  12   3        197.10        215.21        11.66 o                         
  -3  12   3        388.16        435.41        13.85 o                         
  -2  12   3       1844.19       1623.76        22.36 o                         
  -1  12   3       2016.02       1931.67        21.19 o                         
   0  12   3        312.46        325.69         9.02 o                         
   1  12   3         18.02         22.41         5.50 o                         
   2  12   3       1305.50       1288.59        20.07 o                         
   3  12   3        860.67        815.14        19.10 o                         
   4  12   3       1157.43       1159.42        23.23 o                         
   5  12   3        604.13        580.78        22.82 o                         
   6  12   3          2.96         15.99        11.97 o                         
   7  12   3          2.34         15.03        16.71 o                         
  -8  13   3         66.34        113.33        24.30 o                         
  -7  13   3         24.69         29.70        16.05 o                         
  -6  13   3        263.55        273.28        21.19 o                         
  -5  13   3          9.78         25.72        11.36 o                         
  -4  13   3        354.87        357.07        15.89 o                         
  -3  13   3       1507.83       1495.86        22.62 o                         
  -2  13   3        769.64        741.38        16.15 o                         
  -1  13   3        411.82        413.55        12.22 o                         
   0  13   3       2116.29       2008.33        22.82 o                         
   1  13   3       1301.78       1271.94        18.59 o                         
   2  13   3         67.82         71.36         8.05 o                         
   3  13   3          3.81          9.78         8.15 o                         
   4  13   3         84.44         77.53        11.21 o                         
   5  13   3          5.01         12.79        11.36 o                         
   6  13   3        647.46        588.27        23.02 o                         
   7  13   3        206.70        207.62        22.82 o                         
  -8  14   3        260.88        270.73        32.91 o                         
  -7  14   3        123.36        132.59        20.68 o                         
  -6  14   3        708.09        785.54        30.26 o                         
  -5  14   3        382.68        397.46        19.56 o                         
  -4  14   3       1280.75       1185.65        24.76 o                         
  -3  14   3        423.51        450.13        15.13 o                         
  -2  14   3        863.43        855.94        18.34 o                         
  -1  14   3        231.86        239.10        11.36 o                         
   0  14   3        475.33        512.52        13.80 o                         
   1  14   3       3274.22       3326.06        36.67 o                         
   2  14   3        440.41        392.93        13.04 o                         
   3  14   3       1578.06       1587.80        25.93 o                         
   4  14   3        178.47        198.50        15.13 o                         
   5  14   3       1492.39       1498.30        32.34 o                         
   6  14   3        971.55       1018.73        29.39 o                         
   7  14   3         75.54         60.16        19.56 o                         
  -8  15   3        221.49        236.70        32.70 o                         
  -7  15   3         63.58        107.78        25.01 o                         
  -6  15   3       1928.31       1966.31        50.48 o                         
  -5  15   3        161.50        165.75        17.52 o                         
  -4  15   3       2765.11       2857.04        39.02 o                         
  -3  15   3       1621.68       1662.52        27.00 o                         
  -2  15   3       1148.42       1179.74        21.95 o                         
  -1  15   3          4.70         10.03         7.23 o                         
   0  15   3        672.48        632.63        15.54 o                         
   1  15   3         36.40         34.59         8.05 o                         
   2  15   3         38.73         45.08         8.86 o                         
   3  15   3       2452.09       2523.45        34.33 o                         
   4  15   3        463.42        474.53        19.97 o                         
   5  15   3         23.46         20.73        12.79 o                         
   6  15   3        577.05        587.20        27.86 o                         
   7  15   3        191.64        203.80        25.01 o                         
  -7  16   3          1.99         52.77        29.39 o                         
  -6  16   3        380.35        410.24        33.11 o                         
  -5  16   3        882.04        905.50        33.21 o                         
  -4  16   3       1208.90       1302.65        28.02 o                         
  -3  16   3       3215.64       3127.92        42.74 o                         
  -2  16   3        463.50        425.68        15.59 o                         
  -1  16   3        382.64        356.35        14.62 o                         
   0  16   3       1935.44       1994.73        29.75 o                         
   1  16   3       1773.16       1782.37        27.30 o                         
   2  16   3        742.81        756.87        17.88 o                         
   3  16   3       1190.03       1281.06        25.06 o                         
   4  16   3         62.90         48.39        12.22 o                         
   5  16   3        472.30        437.80        22.11 o                         
   6  16   3        330.64        288.96        23.38 o                         
  -7  17   3        101.81        118.58        34.89 o                         
  -6  17   3         99.45        151.08        31.28 o                         
  -5  17   3       1099.39       1110.93        44.67 o                         
  -4  17   3         31.10         65.76        14.92 o                         
  -3  17   3         57.77         92.60        12.68 o                         
  -2  17   3        285.95        300.53        15.03 o                         
  -1  17   3          0.50         19.05         9.07 o                         
   0  17   3       2265.24       2292.45        32.29 o                         
   1  17   3       1557.62       1634.30        27.81 o                         
   2  17   3         73.88         84.61        10.34 o                         
   3  17   3       2372.80       2379.96        36.62 o                         
   4  17   3        224.01        192.90        16.10 o                         
   5  17   3        398.27        397.51        21.85 o                         
   6  17   3        266.17        253.10        23.79 o                         
  -7  18   3          0.33         26.89        28.32 o                         
  -6  18   3        212.33        172.73        35.71 o                         
  -5  18   3        232.70        231.76        27.91 o                         
  -4  18   3        168.12        158.72        18.24 o                         
  -3  18   3        983.03        914.87        24.09 o                         
  -2  18   3       3048.89       2982.29        42.33 o                         
  -1  18   3        438.42        451.09        17.57 o                         
   0  18   3         27.15         33.62        10.70 o                         
   1  18   3        427.89        420.84        17.52 o                         
   2  18   3          5.91         15.08         9.53 o                         
   3  18   3        246.14        224.53        14.98 o                         
   4  18   3        360.90        370.67        19.36 o                         
   5  18   3        884.34        870.81        28.22 o                         
   6  18   3         51.34         46.96        19.71 o                         
  -7  19   3        242.67        239.66        36.17 o                         
  -6  19   3        178.03        104.57        33.21 o                         
  -5  19   3          1.85          0.00        19.76 o                         
  -4  19   3         66.67         37.54        15.03 o                         
  -3  19   3        220.35        229.52        18.13 o                         
  -2  19   3        845.12        924.50        24.91 o                         
  -1  19   3       1418.20       1472.48        27.81 o                         
   0  19   3         88.02        107.12        13.29 o                         
   1  19   3          9.93         12.53        11.05 o                         
   2  19   3         34.67         42.63        11.21 o                         
   3  19   3        254.28        260.85        16.10 o                         
   4  19   3        379.76        377.54        19.97 o                         
   5  19   3        400.12        358.75        25.01 o                         
   6  19   3          0.06          1.02        20.53 o                         
  -6  20   3        228.75        167.68        36.73 o                         
  -5  20   3        830.95        910.44        38.10 o                         
  -4  20   3        190.32        187.50        22.06 o                         
  -3  20   3        173.37        136.76        17.11 o                         
  -2  20   3        383.27        319.78        18.69 o                         
  -1  20   3        595.72        633.30        20.83 o                         
   0  20   3       3066.04       2977.76        43.65 o                         
   1  20   3        724.92        657.13        22.56 o                         
   2  20   3          7.12         12.07        10.95 o                         
   3  20   3         10.78         10.95        12.02 o                         
   4  20   3        177.64        177.82        16.81 o                         
   5  20   3         13.24         38.41        17.62 o                         
  -6  21   3         19.06          3.21        27.00 o                         
  -5  21   3        671.91        759.57        38.10 o                         
  -4  21   3          3.64          2.65        17.17 o                         
  -3  21   3        139.77        102.64        17.42 o                         
  -2  21   3        418.21        421.76        20.53 o                         
  -1  21   3         39.31         63.93        13.29 o                         
   0  21   3        113.16        131.06        15.13 o                         
   1  21   3          6.15         33.01        12.63 o                         
   2  21   3        440.34        393.99        19.87 o                         
   3  21   3         51.81         65.10        14.26 o                         
   4  21   3         17.67         39.78        14.31 o                         
   5  21   3        238.81        243.68        24.76 o                         
  -6  22   3         86.15         68.87        31.84 o                         
  -5  22   3         25.60         25.98        26.44 o                         
  -4  22   3        115.82        126.88        21.65 o                         
  -3  22   3        161.35        116.29        20.22 o                         
  -2  22   3          8.06         30.21        13.96 o                         
  -1  22   3        338.54        325.13        20.32 o                         
   0  22   3         45.49         37.59        14.26 o                         
   1  22   3         85.55         47.07        14.06 o                         
   2  22   3          4.40          9.07        12.28 o                         
   3  22   3         46.29         56.64        14.62 o                         
   4  22   3        295.07        244.39        20.48 o                         
   5  22   3        184.27        112.52        23.89 o                         
  -5  23   3        565.96        660.14        43.19 o                         
  -4  23   3         26.69         43.55        19.05 o                         
  -3  23   3        178.14        149.70        22.11 o                         
  -2  23   3       1369.34       1388.43        34.38 o                         
  -1  23   3        634.74        715.71        26.33 o                         
   0  23   3        312.95        295.33        21.50 o                         
   1  23   3         21.53         37.69        14.16 o                         
   2  23   3        375.21        409.22        21.70 o                         
   3  23   3          4.09         28.27        14.11 o                         
   4  23   3          7.84         12.07        17.17 o                         
  -5  24   3        164.31        213.12        33.21 o                         
  -4  24   3         16.48         10.90        20.17 o                         
  -3  24   3        237.81        238.33        24.25 o                         
  -2  24   3          5.94         41.36        16.96 o                         
  -1  24   3        361.83        332.82        21.85 o                         
   0  24   3        901.79        907.69        32.14 o                         
   1  24   3         94.83         94.08        17.22 o                         
   2  24   3          4.69         31.89        15.64 o                         
   3  24   3        660.37        613.68        31.28 o                         
   4  24   3        257.24        294.06        28.52 o                         
  -4  25   3         77.18         28.37        23.28 o                         
  -3  25   3        474.38        425.47        28.88 o                         
  -2  25   3         24.28         46.25        17.83 o                         
  -1  25   3          0.22         19.36        16.76 o                         
   0  25   3        598.93        694.16        30.61 o                         
   1  25   3         37.32         44.62        18.29 o                         
   2  25   3          0.42         23.53        16.76 o                         
   3  25   3        430.69        404.18        28.68 o                         
  -4  26   3         20.77         25.32        24.14 o                         
  -3  26   3        827.44        930.51        42.99 o                         
  -2  26   3        424.04        305.26        24.96 o                         
  -1  26   3         39.09         23.38        17.68 o                         
   0  26   3        786.85        865.06        36.06 o                         
   1  26   3          0.07         23.13        19.41 o                         
   2  26   3        118.14         97.54        19.56 o                         
   3  26   3         74.58         96.58        22.77 o                         
  -3  27   3        440.51        346.11        29.80 o                         
  -2  27   3        223.41        210.47        25.32 o                         
  -1  27   3         17.29         34.48        19.76 o                         
   0  27   3        456.92        445.49        31.89 o                         
   1  27   3        113.46        127.14        24.50 o                         
   2  27   3        398.34        350.55        26.89 o                         
  -2  28   3         59.78         83.13        24.86 o                         
  -1  28   3        212.14        212.05        26.44 o                         
   0  28   3          5.89         24.04        21.09 o                         
   1  28   3        106.62        104.88        25.93 o                         
  -9   0   4        907.30        833.37        54.40 o                         
  -8   0   4        101.85        111.25        23.53 o                         
  -7   0   4       1094.72       1155.80        36.52 o                         
  -6   0   4       2798.20       2709.73        49.71 o                         
  -5   0   4       6600.82       6416.44        92.70 o                         
  -4   0   4        973.37        975.23        24.30 o                         
  -3   0   4      13922.15      12942.08       129.74 o                         
  -2   0   4        345.61        389.67        11.87 o                         
  -1   0   4        168.77        133.76         7.64 o                         
   0   0   4       4079.14       4231.66        51.75 o                         
   1   0   4       3041.92       2999.30        40.70 o                         
   2   0   4       5367.89       5417.57        63.01 o                         
   3   0   4       2444.64       2433.70        42.38 o                         
   4   0   4       1634.45       1648.05        34.18 o                         
   5   0   4        498.09        515.02        27.56 o                         
   6   0   4        132.92        127.65        19.92 o                         
   7   0   4       1585.77       1593.65        47.47 o                         
  -9   1   4         53.17         88.83        24.96 o                         
  -8   1   4        329.11        366.79        20.99 o                         
  -7   1   4        148.42        188.41        15.13 o                         
  -6   1   4          1.80         67.85        10.70 o                         
  -5   1   4       6368.42       6176.42        60.00 o                         
  -4   1   4       1191.43       1159.98        18.08 o                         
  -3   1   4         38.73         81.55         5.91 o                         
  -2   1   4       3125.84       3085.79        26.13 o                         
  -1   1   4          6.57         20.88         3.62 o                         
   0   1   4          4.58         35.71         4.48 o                         
   1   1   4       3463.41       3195.41        28.78 o                         
   2   1   4       3528.34       3634.23        32.45 o                         
   3   1   4        892.11        819.01        15.43 o                         
   4   1   4       1225.50       1242.19        18.69 o                         
   5   1   4       1377.56       1397.34        25.57 o                         
   6   1   4        291.79        317.79        18.13 o                         
   7   1   4       2269.90       2368.91        39.78 o                         
  -9   2   4        316.18        287.69        31.17 o                         
  -8   2   4          8.88         42.02        14.47 o                         
  -7   2   4         24.24         54.96        13.14 o                         
  -6   2   4        142.06        141.71        12.28 o                         
  -5   2   4         16.81        182.15        11.77 o                         
  -4   2   4          3.33         38.20         6.72 o                         
  -3   2   4         81.77        105.95         6.37 o                         
  -2   2   4         93.00        221.63         7.28 o                         
  -1   2   4       3500.90       3419.68        29.70 o                         
   0   2   4        318.70        336.89         7.74 o                         
   1   2   4          3.31         12.73         3.72 o                         
   2   2   4       2356.02       2363.31        23.69 o                         
   3   2   4         44.71         68.15         7.23 o                         
   4   2   4        726.98        717.14        17.06 o                         
   5   2   4        277.66        316.52        16.91 o                         
   6   2   4          4.35         28.52        11.61 o                         
   7   2   4         62.20         47.42        13.70 o                         
  -8   3   4         20.60         19.81        14.16 o                         
  -7   3   4          2.76         88.12        13.96 o                         
  -6   3   4        451.25        513.54        17.37 o                         
  -5   3   4       2586.17       2448.07        30.36 o                         
  -4   3   4       1439.70       1336.12        18.74 o                         
  -3   3   4        218.33        213.58         8.05 o                         
  -2   3   4       1159.77       1127.13        13.70 o                         
  -1   3   4       2642.67       2732.29        25.21 o                         
   0   3   4       1797.88       1779.11        18.44 o                         
   1   3   4        170.87        172.78         6.77 o                         
   2   3   4       3870.23       3627.96        31.73 o                         
   3   3   4         25.28         11.05         6.06 o                         
   4   3   4        634.57        680.56        17.01 o                         
   5   3   4        415.33        419.57        16.10 o                         
   6   3   4         14.91         21.24        11.46 o                         
   7   3   4        151.35        125.41        17.42 o                         
  -8   4   4        472.50        423.13        24.14 o                         
  -7   4   4       2596.82       2528.95        40.80 o                         
  -6   4   4       1106.95       1023.78        22.62 o                         
  -5   4   4        433.54        432.76        14.11 o                         
  -4   4   4         39.64         46.25         7.13 o                         
  -3   4   4       1851.42       1734.44        19.51 o                         
  -2   4   4       7583.66       7239.22        55.57 o                         
  -1   4   4         63.34        106.51         5.30 o                         
   0   4   4       1342.44       1268.37        15.33 o                         
   1   4   4        112.65        140.08         6.57 o                         
   2   4   4        662.52        673.23        11.26 o                         
   3   4   4         34.54         43.25         6.01 o                         
   4   4   4       2827.57       2860.45        36.37 o                         
   5   4   4       2349.39       2336.77        33.47 o                         
   6   4   4         22.83         25.16        11.82 o                         
   7   4   4          0.77         20.73        14.77 o                         
  -8   5   4         85.32         65.00        16.76 o                         
  -7   5   4        711.39        830.62        25.01 o                         
  -6   5   4        168.72        209.50        14.06 o                         
  -5   5   4         38.53         52.92         9.07 o                         
  -4   5   4       2456.12       2419.13        27.91 o                         
  -3   5   4       1286.62       1186.93        16.10 o                         
  -2   5   4        176.72        212.20         6.67 o                         
  -1   5   4         52.08         72.84         5.09 o                         
   0   5   4       2677.90       2468.19        24.04 o                         
   1   5   4       2352.13       2292.81        23.33 o                         
   2   5   4        904.06        972.69        14.31 o                         
   3   5   4        839.64        829.15        15.69 o                         
   4   5   4        631.81        556.02        16.50 o                         
   5   5   4         10.60         18.03         9.93 o                         
   6   5   4        445.30        441.32        19.71 o                         
   7   5   4        786.89        695.34        27.51 o                         
  -8   6   4        647.66        676.64        28.68 o                         
  -7   6   4         47.57         73.91        14.26 o                         
  -6   6   4          1.64         22.82         9.98 o                         
  -5   6   4        174.52        144.61        11.00 o                         
  -4   6   4       1302.81       1354.25        20.17 o                         
  -3   6   4        103.68        101.21         7.59 o                         
  -2   6   4        766.32        815.95        11.77 o                         
  -1   6   4       9279.79       9363.58        69.48 o                         
   0   6   4        120.20        160.25         6.01 o                         
   1   6   4        651.96        699.56        11.87 o                         
   2   6   4         22.90         42.18         4.94 o                         
   3   6   4        281.84        296.86        12.33 o                         
   4   6   4          4.90         17.73         8.96 o                         
   5   6   4        200.87        213.88        14.31 o                         
   6   6   4        231.64        265.79        16.91 o                         
   7   6   4        197.27        235.53        20.48 o                         
  -8   7   4          8.27        198.96        20.99 o                         
  -7   7   4         62.12         84.61        14.57 o                         
  -6   7   4        210.35        190.96        13.80 o                         
  -5   7   4        923.62        955.83        19.05 o                         
  -4   7   4        776.03        803.63        16.10 o                         
  -3   7   4         52.59         66.73         7.44 o                         
  -2   7   4       1878.05       1951.59        21.04 o                         
  -1   7   4       1202.52       1197.98        14.42 o                         
   0   7   4       4146.37       4050.94        34.13 o                         
   1   7   4        132.91        122.66         5.86 o                         
   2   7   4        288.90        293.09         9.02 o                         
   3   7   4        163.78        143.03        10.03 o                         
   4   7   4         51.32         36.27         9.73 o                         
   5   7   4        346.71        339.70        16.35 o                         
   6   7   4        148.34        148.73        14.67 o                         
   7   7   4        200.74        184.08        19.97 o                         
  -8   8   4       1928.26       1990.20        44.88 o                         
  -7   8   4       1205.25       1185.50        30.26 o                         
  -6   8   4          3.91         46.86        10.85 o                         
  -5   8   4       1842.33       1884.20        26.28 o                         
  -4   8   4          0.83         15.28         7.39 o                         
  -3   8   4        231.71        203.29         6.83 o                         
  -2   8   4       9837.58       9497.19        75.49 o                         
  -1   8   4       5533.92       5577.05        45.94 o                         
   0   8   4          3.92         20.02         4.53 o                         
   1   8   4       3329.65       3240.03        30.10 o                         
   2   8   4        343.26        336.03        11.10 o                         
   3   8   4          5.53          9.73         8.30 o                         
   4   8   4       1476.82       1503.14        27.25 o                         
   5   8   4       1284.25       1281.01        26.49 o                         
   6   8   4        923.86        916.35        25.06 o                         
   7   8   4        372.12        341.94        23.63 o                         
  -8   9   4        757.34        881.51        33.92 o                         
  -7   9   4        153.68        155.76        17.22 o                         
  -6   9   4       2475.10       2501.50        35.76 o                         
  -5   9   4        577.79        571.05        16.15 o                         
  -4   9   4       1485.00       1474.31        22.72 o                         
  -3   9   4       1899.43       1838.66        22.62 o                         
  -2   9   4        610.59        651.73        13.85 o                         
  -1   9   4        810.41        766.95        13.04 o                         
   0   9   4       2860.37       2685.74        25.72 o                         
   1   9   4        641.06        648.88        12.22 o                         
   2   9   4        584.22        581.24        14.01 o                         
   3   9   4        389.53        395.57        15.74 o                         
   4   9   4       2024.97       1999.67        32.14 o                         
   5   9   4       1590.70       1652.08        29.70 o                         
   6   9   4        423.71        398.27        19.81 o                         
   7   9   4         11.61         20.12        16.05 o                         
  -8  10   4        465.61        547.52        31.17 o                         
  -7  10   4          4.18         19.51        14.06 o                         
  -6  10   4        799.84        898.06        22.72 o                         
  -5  10   4        666.01        662.99        17.73 o                         
  -4  10   4       1177.66       1241.07        21.19 o                         
  -3  10   4          5.48         21.95         6.37 o                         
  -2  10   4       5215.88       4969.89        48.08 o                         
  -1  10   4        868.38        854.16        14.06 o                         
   0  10   4        886.63        941.82        15.59 o                         
   1  10   4          3.03         15.03         5.60 o                         
   2  10   4        274.02        273.94        11.51 o                         
   3  10   4       1323.55       1357.41        24.86 o                         
   4  10   4       2603.46       2750.27        39.22 o                         
   5  10   4        166.20        164.58        13.70 o                         
   6  10   4         59.67        100.45        15.28 o                         
   7  10   4         22.65         25.82        16.40 o                         
  -8  11   4          7.01         34.99        20.88 o                         
  -7  11   4        195.45        156.68        18.59 o                         
  -6  11   4         39.25         48.24        11.77 o                         
  -5  11   4        773.51        779.02        19.05 o                         
  -4  11   4         27.98         60.05         9.27 o                         
  -3  11   4       1085.29       1009.56        18.34 o                         
  -2  11   4        829.39        917.88        17.01 o                         
  -1  11   4        225.50        259.57        11.00 o                         
   0  11   4        278.72        291.05        10.34 o                         
   1  11   4       2142.68       2083.77        24.86 o                         
   2  11   4        257.19        286.88        12.22 o                         
   3  11   4         22.63         38.30         9.98 o                         
   4  11   4        139.59        111.40         9.47 o                         
   5  11   4        397.09        443.96        18.03 o                         
   6  11   4        785.86        762.67        26.33 o                         
   7  11   4        530.03        579.25        28.37 o                         
  -8  12   4          7.14         16.35        20.48 o                         
  -7  12   4         14.63         29.54        15.28 o                         
  -6  12   4        148.86        160.91        14.62 o                         
  -5  12   4        696.26        660.19        19.10 o                         
  -4  12   4       1019.16        980.73        19.81 o                         
  -3  12   4        374.07        392.87        13.60 o                         
  -2  12   4          7.08         27.10         8.35 o                         
  -1  12   4       5016.83       5023.17        52.16 o                         
   0  12   4        168.41        183.83         9.47 o                         
   1  12   4        520.56        520.88        13.35 o                         
   2  12   4        376.17        405.86        14.98 o                         
   3  12   4        500.96        512.63        17.93 o                         
   4  12   4          8.10         17.32         8.35 o                         
   5  12   4        163.56        195.80        14.16 o                         
   6  12   4        344.66        340.61        20.83 o                         
   7  12   4         85.40         77.58        18.85 o                         
  -7  13   4         28.51         20.93        14.98 o                         
  -6  13   4        192.72        181.44        15.13 o                         
  -5  13   4       2003.38       2095.99        33.77 o                         
  -4  13   4       1876.00       1902.53        28.37 o                         
  -3  13   4        370.49        309.49        13.60 o                         
  -2  13   4       4282.73       4175.84        48.54 o                         
  -1  13   4         73.91        101.67         9.68 o                         
   0  13   4         57.03         49.26         7.54 o                         
   1  13   4       5356.76       5278.31        54.20 o                         
   2  13   4       2380.48       2365.70        33.82 o                         
   3  13   4        446.38        444.27        17.93 o                         
   4  13   4        392.72        324.77        14.87 o                         
   5  13   4         52.73         49.51        12.48 o                         
   6  13   4         51.57         54.91        14.77 o                         
  -7  14   4        105.88         61.43        17.32 o                         
  -6  14   4        127.84        113.33        14.67 o                         
  -5  14   4        227.12        255.70        15.48 o                         
  -4  14   4        586.37        599.68        18.24 o                         
  -3  14   4        779.75        799.86        19.05 o                         
  -2  14   4        429.76        551.95        14.16 o                         
  -1  14   4        762.61        729.92        18.18 o                         
   0  14   4        312.66        286.06        12.43 o                         
   1  14   4       1165.64       1237.81        23.23 o                         
   2  14   4        697.07        714.64        18.74 o                         
   3  14   4       1842.13       1892.40        31.99 o                         
   4  14   4        480.83        495.31        17.73 o                         
   5  14   4        173.11        157.50        15.79 o                         
   6  14   4          1.04         14.77        14.21 o                         
  -7  15   4          3.23         17.73        17.37 o                         
  -6  15   4         86.36         76.97        16.30 o                         
  -5  15   4        116.19        134.32        14.67 o                         
  -4  15   4         33.87         67.90        12.28 o                         
  -3  15   4        191.58        201.20        13.60 o                         
  -2  15   4        563.79        545.43        16.30 o                         
  -1  15   4        495.96        538.81        17.06 o                         
   0  15   4        322.29        317.44        14.52 o                         
   1  15   4        350.04        356.71        15.13 o                         
   2  15   4          9.67         20.58        10.09 o                         
   3  15   4        418.00        459.50        19.10 o                         
   4  15   4         35.28         40.65        10.80 o                         
   5  15   4         63.19         68.71        13.80 o                         
   6  15   4         25.10         23.69        14.77 o                         
  -7  16   4         40.76         20.17        19.92 o                         
  -6  16   4        479.15        486.55        25.88 o                         
  -5  16   4        367.09        510.59        22.31 o                         
  -4  16   4       1496.74       1519.34        31.68 o                         
  -3  16   4        691.71        709.04        19.76 o                         
  -2  16   4        107.42        111.60        12.53 o                         
  -1  16   4       1045.74        997.19        17.52 o                         
   0  16   4        107.41        107.37        12.02 o                         
   1  16   4        376.96        412.18        16.25 o                         
   2  16   4        425.54        377.39        17.52 o                         
   3  16   4       1184.35       1282.84        24.30 o                         
   4  16   4        194.87        155.56        14.57 o                         
   5  16   4          2.09         14.31        12.33 o                         
   6  16   4        215.95        238.03        21.09 o                         
  -7  17   4          3.06         56.39        23.79 o                         
  -6  17   4          6.46         19.61        14.98 o                         
  -5  17   4       1428.17       1508.28        32.65 o                         
  -4  17   4       1379.12       1422.35        31.43 o                         
  -3  17   4        435.46        447.63        18.29 o                         
  -2  17   4        297.50        268.28        14.36 o                         
  -1  17   4          6.63         11.31         8.40 o                         
   0  17   4         35.30         25.52        11.05 o                         
   1  17   4       4048.43       4105.80        51.55 o                         
   2  17   4       1547.66       1674.75        30.82 o                         
   3  17   4        148.63        140.48        12.99 o                         
   4  17   4        282.85        294.62        17.57 o                         
   5  17   4         65.21         52.01        14.26 o                         
   6  17   4          2.17         19.71        17.52 o                         
  -6  18   4          9.31         18.80        18.03 o                         
  -5  18   4          0.93         34.18        15.48 o                         
  -4  18   4         45.88         57.41        14.52 o                         
  -3  18   4        922.27        936.78        24.91 o                         
  -2  18   4         57.23         39.17        11.51 o                         
  -1  18   4         33.33         41.97        10.24 o                         
   0  18   4        274.27        269.25        14.11 o                         
   1  18   4        227.39        220.66        12.22 o                         
   2  18   4       1216.08       1273.06        24.86 o                         
   3  18   4         84.28         78.19        12.79 o                         
   4  18   4         45.61         40.75        13.09 o                         
   5  18   4       1022.42       1094.37        30.46 o                         
  -6  19   4         57.99         69.17        27.45 o                         
  -5  19   4        279.09        299.10        22.62 o                         
  -4  19   4          9.34         21.95        13.75 o                         
  -3  19   4        158.06        156.38        15.33 o                         
  -2  19   4        192.44        206.70        14.92 o                         
  -1  19   4         37.38         28.12        10.70 o                         
   0  19   4        458.29        426.49        17.83 o                         
   1  19   4        231.91        201.61        14.26 o                         
   2  19   4         24.19         29.14        11.16 o                         
   3  19   4         14.61         25.37        12.43 o                         
   4  19   4        124.70        127.14        16.10 o                         
   5  19   4        630.73        691.92        27.56 o                         
  -6  20   4         15.12          5.09        22.87 o                         
  -5  20   4        154.44        160.40        21.39 o                         
  -4  20   4         23.74         42.99        15.64 o                         
  -3  20   4         81.99         54.81        13.60 o                         
  -2  20   4       1591.36       1623.96        32.14 o                         
  -1  20   4          0.69         13.96        11.10 o                         
   0  20   4         16.99         41.16        11.77 o                         
   1  20   4          3.19          8.10        11.00 o                         
   2  20   4          8.28         24.55        11.56 o                         
   3  20   4        595.31        524.55        23.18 o                         
   4  20   4        320.86        290.95        20.07 o                         
   5  20   4         30.13         26.64        16.91 o                         
  -5  21   4          1.30          7.18        18.64 o                         
  -4  21   4         33.74         45.23        17.52 o                         
  -3  21   4        361.36        297.06        20.93 o                         
  -2  21   4       2772.55       2896.61        47.83 o                         
  -1  21   4        435.09        413.20        19.15 o                         
   0  21   4       1796.59       1927.29        35.04 o                         
   1  21   4         15.38         30.71        12.94 o                         
   2  21   4         95.14        109.16        14.26 o                         
   3  21   4        142.64        123.88        16.81 o                         
   4  21   4        236.86        203.54        20.32 o                         
  -5  22   4        140.08        153.57        27.25 o                         
  -4  22   4        149.13        115.58        23.13 o                         
  -3  22   4          1.05         23.33        15.99 o                         
  -2  22   4        705.18        823.70        27.66 o                         
  -1  22   4        596.19        518.64        21.95 o                         
   0  22   4        437.91        436.17        21.19 o                         
   1  22   4       1064.15       1046.24        28.58 o                         
   2  22   4         45.63         28.63        13.29 o                         
   3  22   4         27.63         28.52        16.15 o                         
   4  22   4       1251.56       1347.38        36.88 o                         
  -5  23   4          2.16          0.00        37.59 o                         
  -4  23   4        186.87        151.18        24.70 o                         
  -3  23   4         28.49         36.27        17.17 o                         
  -2  23   4          0.39         23.84        15.59 o                         
  -1  23   4        562.30        466.53        22.92 o                         
   0  23   4          0.54         16.30        14.21 o                         
   1  23   4         42.93         60.26        15.69 o                         
   2  23   4        683.22        718.41        26.39 o                         
   3  23   4         92.49         74.32        18.85 o                         
  -4  24   4         11.64         15.99        22.21 o                         
  -3  24   4         83.78         73.86        18.44 o                         
  -2  24   4         58.17         38.05        16.86 o                         
  -1  24   4         81.85         73.91        16.15 o                         
   0  24   4          0.04         12.38        14.42 o                         
   1  24   4          1.07          7.49        15.08 o                         
   2  24   4        448.81        359.97        22.82 o                         
   3  24   4         59.66         30.51        18.13 o                         
  -3  25   4        147.60        101.92        20.99 o                         
  -2  25   4        139.23        118.63        20.58 o                         
  -1  25   4         43.75         57.00        16.15 o                         
   0  25   4        223.56        202.07        21.34 o                         
   1  25   4         27.35         43.55        17.27 o                         
   2  25   4         47.90         48.85        18.24 o                         
  -2  26   4        242.97        207.92        23.07 o                         
  -1  26   4        405.19        332.67        23.43 o                         
   0  26   4        225.04        219.54        22.62 o                         
   1  26   4          1.01         20.99        16.86 o                         
  -8   1   5         11.19         49.26        16.05 o                         
  -7   1   5        826.45        821.71        22.77 o                         
  -6   1   5        228.23        200.44        13.60 o                         
  -5   1   5         68.16         77.68         9.53 o                         
  -4   1   5          2.18         93.32         9.83 o                         
  -3   1   5       1685.71       1533.40        21.70 o                         
  -2   1   5        192.47        246.69         8.81 o                         
  -1   1   5         29.31         38.76         4.84 o                         
   0   1   5       8327.71       8163.10        64.18 o                         
   1   1   5       1392.93       1399.13        17.27 o                         
   2   1   5        222.94        273.12         9.47 o                         
   3   1   5        418.84        456.04        13.96 o                         
   4   1   5        607.80        617.61        18.29 o                         
   5   1   5          4.00         19.66        11.31 o                         
   6   1   5         41.19         58.22        14.98 o                         
   7   1   5        276.04        346.67        24.55 o                         
  -8   2   5         35.72        127.80        17.78 o                         
  -7   2   5        650.44        670.12        22.11 o                         
  -6   2   5        163.15        123.47        12.58 o                         
  -5   2   5        887.64        957.41        19.00 o                         
  -4   2   5       2854.62       2750.83        32.70 o                         
  -3   2   5        253.72        288.91        10.44 o                         
  -2   2   5        783.35        736.03        12.38 o                         
  -1   2   5         29.20         32.34         5.25 o                         
   0   2   5         84.64        117.15         6.06 o                         
   1   2   5        590.80        552.20        11.05 o                         
   2   2   5      10355.92      10068.70        84.35 o                         
   3   2   5        767.20        775.00        17.01 o                         
   4   2   5         32.04         37.79        11.16 o                         
   5   2   5        119.42        137.12        15.28 o                         
   6   2   5        321.03        225.95        20.27 o                         
   7   2   5        291.21        274.96        21.90 o                         
  -8   3   5       1435.43       1535.23        37.23 o                         
  -7   3   5          3.98         75.28        13.35 o                         
  -6   3   5        591.28        592.39        19.41 o                         
  -5   3   5        939.91       1096.16        21.34 o                         
  -4   3   5         52.47         77.73         8.96 o                         
  -3   3   5        255.66        252.14        10.14 o                         
  -2   3   5       2997.86       2703.00        27.71 o                         
  -1   3   5        582.16        666.30        12.28 o                         
   0   3   5       3764.51       3639.07        32.91 o                         
   1   3   5        819.17        811.88        13.75 o                         
   2   3   5          0.93         25.32         6.42 o                         
   3   3   5       1006.41       1015.07        20.43 o                         
   4   3   5        872.89        871.47        23.28 o                         
   5   3   5        656.35        645.16        23.99 o                         
   6   3   5        870.25        961.53        27.45 o                         
   7   3   5          9.06         20.37        18.95 o                         
  -8   4   5          3.84         42.43        18.90 o                         
  -7   4   5        701.68        744.24        23.69 o                         
  -6   4   5        354.23        406.32        17.27 o                         
  -5   4   5       2166.24       2173.72        30.66 o                         
  -4   4   5       2198.41       2062.93        28.73 o                         
  -3   4   5        906.31        882.12        16.81 o                         
  -2   4   5          4.75         24.25         5.81 o                         
  -1   4   5        214.93        324.67         9.98 o                         
   0   4   5         35.90         68.66         6.42 o                         
   1   4   5        416.43        408.77        10.59 o                         
   2   4   5         12.89          6.16         6.06 o                         
   3   4   5          1.42         17.93         8.30 o                         
   4   4   5        597.95        607.88        20.73 o                         
   5   4   5          1.77         13.50        12.48 o                         
   6   4   5        274.81        282.85        18.69 o                         
   7   4   5         36.96         33.57        17.62 o                         
  -8   5   5        282.11        323.09        24.76 o                         
  -7   5   5       1762.06       1785.79        33.87 o                         
  -6   5   5        141.12        146.95        13.19 o                         
  -5   5   5         59.08         63.82        10.09 o                         
  -4   5   5        177.56        162.49        12.07 o                         
  -3   5   5        366.01        420.07        13.70 o                         
  -2   5   5        220.67        223.46         9.58 o                         
  -1   5   5       7272.74       6931.66        58.22 o                         
   0   5   5       2414.26       2480.51        25.82 o                         
   1   5   5        426.15        463.01        11.77 o                         
   2   5   5         60.15         51.65         7.33 o                         
   3   5   5        171.05        194.93        13.09 o                         
   4   5   5        147.59        206.34        15.64 o                         
   5   5   5        458.20        499.69        19.46 o                         
   6   5   5         28.83         55.93        14.47 o                         
  -8   6   5         99.14        103.15        19.92 o                         
  -7   6   5         57.59         82.87        14.01 o                         
  -6   6   5        134.16        151.38        13.40 o                         
  -5   6   5        119.47        163.20        12.38 o                         
  -4   6   5        833.06        787.63        18.29 o                         
  -3   6   5       3974.93       3793.20        43.25 o                         
  -2   6   5       1215.12       1148.93        17.83 o                         
  -1   6   5          8.52         77.88         7.69 o                         
   0   6   5        793.90        776.43        14.21 o                         
   1   6   5        752.25        678.68        13.91 o                         
   2   6   5          3.68          5.96         6.62 o                         
   3   6   5       2452.16       2461.05        34.33 o                         
   4   6   5        454.00        456.85        19.87 o                         
   5   6   5         14.42         33.01        11.41 o                         
   6   6   5       1381.99       1374.22        33.16 o                         
  -8   7   5        275.40        252.24        26.54 o                         
  -7   7   5       1443.00       1459.64        32.29 o                         
  -6   7   5        508.17        459.96        18.74 o                         
  -5   7   5        353.99        307.50        14.77 o                         
  -4   7   5        281.62        298.28        14.01 o                         
  -3   7   5        297.62        325.38        12.22 o                         
  -2   7   5       3376.91       3421.31        36.98 o                         
  -1   7   5      14685.21      14290.63       110.74 o                         
   0   7   5         53.81         62.75         7.90 o                         
   1   7   5          6.02         16.96         6.98 o                         
   2   7   5         95.62        103.20         9.63 o                         
   3   7   5        295.10        322.89        14.67 o                         
   4   7   5       1060.29        994.59        25.57 o                         
   5   7   5       4462.81       4572.53        67.39 o                         
   6   7   5        147.56        143.54        17.47 o                         
  -8   8   5        201.31        210.67        26.23 o                         
  -7   8   5        139.36        184.08        17.83 o                         
  -6   8   5        278.21        279.34        16.35 o                         
  -5   8   5         96.65        103.81        11.61 o                         
  -4   8   5        321.25        309.19        14.16 o                         
  -3   8   5        396.48        388.49        13.29 o                         
  -2   8   5        166.55        193.36        10.90 o                         
  -1   8   5       2941.30       3136.53        31.53 o                         
   0   8   5         64.56         81.91         8.76 o                         
   1   8   5       1260.93       1208.98        18.69 o                         
   2   8   5        534.32        509.37        15.23 o                         
   3   8   5       1188.17       1163.75        23.84 o                         
   4   8   5        289.61        280.30        15.13 o                         
   5   8   5          2.03         34.74        12.53 o                         
   6   8   5          8.22         19.41        14.31 o                         
  -8   9   5        345.40        397.87        30.26 o                         
  -7   9   5          0.22         26.59        14.42 o                         
  -6   9   5        248.06        257.38        17.06 o                         
  -5   9   5         71.18         67.69        10.95 o                         
  -4   9   5       1179.70       1187.54        23.13 o                         
  -3   9   5        161.61        181.39        11.97 o                         
  -2   9   5        129.07        149.30         8.91 o                         
  -1   9   5        212.73        320.54        11.31 o                         
   0   9   5       2056.73       1967.48        24.70 o                         
   1   9   5        147.86        188.41        10.29 o                         
   2   9   5        559.01        545.74        18.13 o                         
   3   9   5        164.83        198.14        11.46 o                         
   4   9   5       1037.75       1044.46        25.77 o                         
   5   9   5        156.95        139.36        15.48 o                         
   6   9   5         77.17         54.15        16.35 o                         
  -7  10   5        242.72        237.72        19.71 o                         
  -6  10   5         21.82         68.15        13.14 o                         
  -5  10   5          2.38         12.73         9.88 o                         
  -4  10   5       1771.64       1676.38        27.81 o                         
  -3  10   5       1847.91       1843.14        28.47 o                         
  -2  10   5        457.18        403.06        14.36 o                         
  -1  10   5         13.32         68.05         6.42 o                         
   0  10   5        363.50        354.77        11.82 o                         
   1  10   5       1848.78       1877.93        27.81 o                         
   2  10   5        251.40        251.83        11.10 o                         
   3  10   5        141.83        151.08        12.38 o                         
   4  10   5        695.99        745.97        21.65 o                         
   5  10   5         20.32         23.79        12.99 o                         
   6  10   5        281.63        240.52        21.24 o                         
  -7  11   5        175.52        183.63        18.95 o                         
  -6  11   5       2120.40       2115.45        35.45 o                         
  -5  11   5         18.50         27.10        10.19 o                         
  -4  11   5         73.37        131.37        12.53 o                         
  -3  11   5       1017.41        969.38        21.60 o                         
  -2  11   5        935.72        854.87        19.81 o                         
  -1  11   5       3149.36       3225.10        35.86 o                         
   0  11   5        214.53        202.07         9.98 o                         
   1  11   5        856.60        870.86        18.08 o                         
   2  11   5        345.78        356.96        16.20 o                         
   3  11   5        720.15        727.27        20.83 o                         
   4  11   5        164.70        140.84        13.91 o                         
   5  11   5        907.15       1011.09        27.20 o                         
   6  11   5        486.47        403.83        24.60 o                         
  -7  12   5         50.47         77.58        19.81 o                         
  -6  12   5        113.54        130.75        14.87 o                         
  -5  12   5       1177.81       1169.30        23.38 o                         
  -4  12   5       1245.37       1192.58        24.65 o                         
  -3  12   5        145.87        179.76        14.52 o                         
  -2  12   5         91.07         99.48        11.31 o                         
  -1  12   5       1217.50       1168.64        20.43 o                         
   0  12   5         14.26         17.73         7.64 o                         
   1  12   5       1709.74       1683.35        25.26 o                         
   2  12   5         54.90         42.23        11.46 o                         
   3  12   5       1017.82        997.59        24.86 o                         
   4  12   5         22.82         22.26        11.77 o                         
   5  12   5          1.30         16.96        12.73 o                         
   6  12   5         55.06         59.04        18.34 o                         
  -7  13   5        334.63        391.14        30.46 o                         
  -6  13   5         87.47         71.06        14.36 o                         
  -5  13   5         17.64         33.36        11.21 o                         
  -4  13   5        536.12        805.36        23.02 o                         
  -3  13   5        260.05        250.96        16.25 o                         
  -2  13   5       1049.75       1029.02        23.43 o                         
  -1  13   5        214.51        241.54        12.84 o                         
   0  13   5        255.98        270.22        13.14 o                         
   1  13   5          0.23         33.36         9.02 o                         
   2  13   5        350.28        339.95        17.88 o                         
   3  13   5        267.27        264.82        18.44 o                         
   4  13   5         39.76         32.04        12.63 o                         
   5  13   5         49.14         37.54        14.11 o                         
  -7  14   5          2.62         43.45        20.73 o                         
  -6  14   5        106.05        135.08        15.79 o                         
  -5  14   5         67.79         36.67        12.63 o                         
  -4  14   5       5625.12       5703.68        69.12 o                         
  -3  14   5        216.45        198.81        15.84 o                         
  -2  14   5          8.75         35.66        11.00 o                         
  -1  14   5       1061.47       1076.34        23.07 o                         
   0  14   5          0.11         26.18        10.09 o                         
   1  14   5       1639.30       1547.51        27.86 o                         
   2  14   5       2587.43       2581.21        42.33 o                         
   3  14   5        152.33        128.11        16.20 o                         
   4  14   5         60.81         60.36        13.96 o                         
   5  14   5        212.73        177.41        17.52 o                         
  -6  15   5       1171.64       1185.45        30.15 o                         
  -5  15   5        346.34        333.58        19.05 o                         
  -4  15   5        129.96        182.00        16.15 o                         
  -3  15   5        248.69        203.19        16.45 o                         
  -2  15   5         48.70         34.28        11.66 o                         
  -1  15   5       1058.13       1074.15        23.43 o                         
   0  15   5       1884.89       1980.67        32.19 o                         
   1  15   5       1078.04       1181.02        25.37 o                         
   2  15   5         71.80         73.45        13.55 o                         
   3  15   5       1073.34       1134.97        29.80 o                         
   4  15   5         26.98         35.66        14.31 o                         
   5  15   5         31.56         42.94        15.23 o                         
  -6  16   5         37.71         54.91        16.86 o                         
  -5  16   5        159.91        149.65        16.20 o                         
  -4  16   5       2266.93       2455.25        41.77 o                         
  -3  16   5        368.14        357.32        20.99 o                         
  -2  16   5        110.79        105.24        13.55 o                         
  -1  16   5        525.14        510.84        19.00 o                         
   0  16   5         13.24         15.28        10.95 o                         
   1  16   5          3.46          9.17        10.70 o                         
   2  16   5       3544.02       3641.36        52.26 o                         
   3  16   5        154.32        106.61        15.43 o                         
   4  16   5          8.17         20.32        13.55 o                         
   5  16   5        113.42         92.14        18.39 o                         
  -6  17   5         81.82        108.75        19.76 o                         
  -5  17   5          0.08         31.33        13.80 o                         
  -4  17   5         95.03        123.11        16.66 o                         
  -3  17   5        127.99        114.20        15.43 o                         
  -2  17   5        317.23        298.13        16.96 o                         
  -1  17   5         38.28         34.64        12.02 o                         
   0  17   5        352.18        298.39        18.90 o                         
   1  17   5        164.18        165.39        14.77 o                         
   2  17   5        173.54        164.17        16.15 o                         
   3  17   5        152.37        131.82        16.55 o                         
   4  17   5         93.62        104.67        18.80 o                         
   5  17   5         13.54         19.66        19.76 o                         
  -6  18   5        130.38        131.62        20.83 o                         
  -5  18   5        773.02        776.27        26.28 o                         
  -4  18   5          3.11         21.14        13.91 o                         
  -3  18   5        190.09        185.36        18.44 o                         
  -2  18   5         53.79         77.17        13.70 o                         
  -1  18   5        277.56        260.85        16.86 o                         
   0  18   5         38.83         29.75        12.73 o                         
   1  18   5        336.78        317.49        19.30 o                         
   2  18   5        138.49         81.65        15.23 o                         
   3  18   5        569.52        550.47        25.16 o                         
   4  18   5         12.42         30.21        17.68 o                         
  -5  19   5        299.21        246.84        20.48 o                         
  -4  19   5          4.63         12.02        13.75 o                         
  -3  19   5         92.95         84.20        17.93 o                         
  -2  19   5         96.60         71.16        14.52 o                         
  -1  19   5        861.43        946.61        26.74 o                         
   0  19   5        498.76        423.79        21.04 o                         
   1  19   5         71.48         67.34        14.82 o                         
   2  19   5         35.06         24.96        14.72 o                         
   3  19   5        133.49         92.25        17.62 o                         
   4  19   5         67.73         54.50        20.37 o                         
  -5  20   5        152.07        176.80        22.46 o                         
  -4  20   5         44.48         87.56        15.89 o                         
  -3  20   5        854.05        838.52        31.33 o                         
  -2  20   5        233.03        208.99        18.44 o                         
  -1  20   5        340.93        272.26        19.76 o                         
   0  20   5        295.98        220.91        18.34 o                         
   1  20   5          2.24         10.19        14.82 o                         
   2  20   5        524.54        518.74        27.91 o                         
   3  20   5        579.44        575.69        32.55 o                         
  -4  21   5        109.41        110.13        17.37 o                         
  -3  21   5         73.34         71.01        18.54 o                         
  -2  21   5        341.81        320.24        23.79 o                         
  -1  21   5         25.53         39.48        15.43 o                         
   0  21   5         23.47         30.92        14.62 o                         
   1  21   5         35.99         25.11        16.25 o                         
   2  21   5         15.74         26.33        18.85 o                         
   3  21   5        290.88        291.20        27.45 o                         
  -4  22   5          5.50         25.21        17.68 o                         
  -3  22   5         72.95         95.05        21.85 o                         
  -2  22   5         90.68         88.73        18.69 o                         
  -1  22   5         96.65        139.36        18.13 o                         
   0  22   5         95.74         84.20        17.42 o                         
   1  22   5          2.72         13.85        17.68 o                         
   2  22   5         63.31         61.79        22.51 o                         
   3  22   5         55.89          2.75        59.39 o                         
  -3  23   5         60.44         73.45        23.94 o                         
  -2  23   5         92.56         82.16        19.61 o                         
  -1  23   5       1084.97       1172.71        35.66 o                         
   0  23   5        269.20        217.40        21.80 o                         
   1  23   5         41.46         32.14        19.46 o                         
   2  23   5         87.26         90.26        26.08 o                         
  -2  24   5        359.21        323.70        27.81 o                         
  -1  24   5        153.82         97.70        21.29 o                         
   0  24   5        251.24        223.00        22.77 o                         
   1  24   5        176.99        147.21        22.77 o                         
  -7   0   6       2413.21       2553.45        62.86 o                         
  -6   0   6        232.88        203.39        24.50 o                         
  -5   0   6       1849.16       1800.15        44.11 o                         
  -4   0   6          3.23         23.33        14.06 o                         
  -3   0   6       1268.51       1234.76        28.52 o                         
  -2   0   6        320.34        314.64        13.60 o                         
  -1   0   6       2343.03       2274.02        38.92 o                         
   0   0   6       1025.44       1105.32        25.67 o                         
   1   0   6       1203.06       1198.34        29.90 o                         
   2   0   6         26.05         35.20        15.03 o                         
   3   0   6        215.82        272.05        18.59 o                         
   4   0   6        262.74        229.27        24.19 o                         
   5   0   6        543.32        508.70        33.97 o                         
   6   0   6        599.72        541.25        56.95 o                         
  -7   1   6        131.36        155.20        15.84 o                         
  -6   1   6         85.89        107.63        12.53 o                         
  -5   1   6        318.28        395.88        17.98 o                         
  -4   1   6          4.74         20.12         9.83 o                         
  -3   1   6       3789.48       3537.40        38.76 o                         
  -2   1   6        189.64        243.73        11.05 o                         
  -1   1   6        481.47        475.34        14.36 o                         
   0   1   6       2757.22       2726.18        30.26 o                         
   1   1   6          9.10         14.98         7.49 o                         
   2   1   6        548.12        549.30        15.43 o                         
   3   1   6       1370.94       1332.35        23.38 o                         
   4   1   6         14.61         18.03        12.38 o                         
   5   1   6        337.53        331.85        22.00 o                         
   6   1   6        367.42        355.74        34.99 o                         
  -7   2   6         20.92         98.56        15.28 o                         
  -6   2   6        442.12        438.51        18.54 o                         
  -5   2   6         37.70         93.67        12.63 o                         
  -4   2   6        639.35        627.44        19.05 o                         
  -3   2   6         14.48         96.93         9.17 o                         
  -2   2   6       1063.38       1035.08        18.74 o                         
  -1   2   6        387.50        405.10        13.60 o                         
   0   2   6       3453.14       3421.52        36.06 o                         
   1   2   6        595.96        577.57        15.03 o                         
   2   2   6        951.59       1002.84        19.92 o                         
   3   2   6         70.21        101.16        10.85 o                         
   4   2   6         61.97         34.54        13.60 o                         
   5   2   6          8.02         22.16        14.62 o                         
   6   2   6         37.82         24.91        20.88 o                         
  -7   3   6       2190.99       2289.09        41.77 o                         
  -6   3   6        435.54        454.00        19.56 o                         
  -5   3   6       1776.67       1721.40        31.89 o                         
  -4   3   6         13.89         26.89        10.75 o                         
  -3   3   6          2.23         31.22         8.20 o                         
  -2   3   6       1305.36       1274.23        21.75 o                         
  -1   3   6        216.38        290.49        10.09 o                         
   0   3   6       1436.62       1467.48        21.65 o                         
   1   3   6          1.41         19.81         6.32 o                         
   2   3   6       1900.17       1828.37        27.71 o                         
   3   3   6        302.25        303.84        14.87 o                         
   4   3   6        123.01        145.53        15.43 o                         
   5   3   6        826.83        763.23        26.74 o                         
   6   3   6        153.28        115.01        25.21 o                         
  -7   4   6        361.23        592.85        26.08 o                         
  -6   4   6        471.72        522.76        20.48 o                         
  -5   4   6       1131.95       1211.94        28.07 o                         
  -4   4   6        131.50        121.48        13.04 o                         
  -3   4   6          0.46         43.55         9.12 o                         
  -2   4   6         35.54         48.39         8.71 o                         
  -1   4   6       1799.69       1729.45        22.51 o                         
   0   4   6       2474.55       2434.82        27.56 o                         
   1   4   6          5.25         17.57         7.39 o                         
   2   4   6        796.28        808.42        19.30 o                         
   3   4   6         58.63         85.42        10.90 o                         
   4   4   6        420.29        463.47        20.99 o                         
   5   4   6        384.42        363.08        21.34 o                         
   6   4   6        781.02        823.19        45.79 o                         
  -7   5   6         61.07         62.30        15.84 o                         
  -6   5   6        145.50        153.98        15.33 o                         
  -5   5   6        126.62        120.41        14.72 o                         
  -4   5   6       1573.97       1562.28        29.80 o                         
  -3   5   6       2004.70       1951.43        28.78 o                         
  -2   5   6        219.16        231.86        12.28 o                         
  -1   5   6        149.50        160.14         9.93 o                         
   0   5   6          0.54         57.97         7.49 o                         
   1   5   6        102.79        141.40        11.00 o                         
   2   5   6          5.37         12.79         8.61 o                         
   3   5   6       1380.23       1318.95        25.82 o                         
   4   5   6       2110.57       2008.18        37.95 o                         
   5   5   6         23.06         25.21        15.03 o                         
  -7   6   6          0.47         32.09        15.33 o                         
  -6   6   6        220.91        188.31        16.45 o                         
  -5   6   6         16.04         17.98        10.03 o                         
  -4   6   6        641.46        749.58        22.26 o                         
  -3   6   6        396.64        450.59        15.74 o                         
  -2   6   6       2273.59       2163.43        29.59 o                         
  -1   6   6        562.03        581.39        14.98 o                         
   0   6   6        402.69        451.45        13.40 o                         
   1   6   6       2126.59       2105.77        31.17 o                         
   2   6   6        402.96        413.45        19.92 o                         
   3   6   6        105.54        126.73        12.33 o                         
   4   6   6         35.89         49.66        13.75 o                         
   5   6   6        227.30        251.42        20.93 o                         
  -7   7   6        587.96        557.30        25.57 o                         
  -6   7   6         64.51        193.36        16.55 o                         
  -5   7   6        454.27        421.50        18.13 o                         
  -4   7   6        446.98        452.52        19.66 o                         
  -3   7   6        249.67        256.87        13.40 o                         
  -2   7   6        652.51        756.26        19.71 o                         
  -1   7   6         26.36         38.66         8.51 o                         
   0   7   6         41.00         59.65         8.66 o                         
   1   7   6         31.94         44.06         9.68 o                         
   2   7   6        531.41        569.47        22.06 o                         
   3   7   6         70.73         77.78        12.12 o                         
   4   7   6        620.19        635.03        24.09 o                         
   5   7   6        155.18        172.73        19.51 o                         
  -7   8   6          6.97         22.06        15.79 o                         
  -6   8   6        910.22        965.20        26.59 o                         
  -5   8   6        209.59        197.23        15.79 o                         
  -4   8   6        309.28        300.42        18.29 o                         
  -3   8   6        747.00        751.21        18.95 o                         
  -2   8   6        916.10        827.21        16.91 o                         
  -1   8   6        304.77        319.17        15.64 o                         
   0   8   6        564.40        578.84        16.71 o                         
   1   8   6        142.32        155.46        14.62 o                         
   2   8   6       1054.73       1033.35        27.10 o                         
   3   8   6        781.25        791.86        22.97 o                         
   4   8   6          7.96         35.25        14.11 o                         
   5   8   6        697.09        737.36        30.26 o                         
  -7   9   6          6.85          6.57        17.57 o                         
  -6   9   6          0.07         33.41        13.65 o                         
  -5   9   6        398.78        332.46        18.29 o                         
  -4   9   6       1525.93       1546.23        28.27 o                         
  -3   9   6        128.73        124.49        12.22 o                         
  -2   9   6        809.43        756.46        17.73 o                         
  -1   9   6        238.36        266.25        15.08 o                         
   0   9   6        835.83        848.66        21.60 o                         
   1   9   6         34.00         42.89        12.33 o                         
   2   9   6        125.30        121.79        15.08 o                         
   3   9   6        819.45        820.03        24.14 o                         
   4   9   6       2026.78       2129.97        40.70 o                         
   5   9   6         22.65         26.64        15.23 o                         
  -7  10   6          9.89         43.81        19.87 o                         
  -6  10   6       2438.77       2464.06        44.06 o                         
  -5  10   6        135.37        133.10        15.08 o                         
  -4  10   6        294.79        283.72        15.38 o                         
  -3  10   6        452.10        541.56        21.09 o                         
  -2  10   6         60.61         66.17         9.88 o                         
  -1  10   6        410.63        383.91        17.68 o                         
   0  10   6       6273.97       6213.40        66.52 o                         
   1  10   6        301.15        294.21        18.95 o                         
   2  10   6         36.50         52.97         9.37 o                         
   3  10   6         30.56         34.64        13.55 o                         
   4  10   6        106.80         79.26        16.20 o                         
   5  10   6         99.25         65.45        18.24 o                         
  -6  11   6        360.80        475.95        23.43 o                         
  -5  11   6        168.93        176.24        15.99 o                         
  -4  11   6        109.12         91.43        13.14 o                         
  -3  11   6       3046.44       3003.58        45.74 o                         
  -2  11   6          7.67         15.13         9.07 o                         
  -1  11   6        209.25        187.85        14.47 o                         
   0  11   6          5.33         59.04        11.72 o                         
   1  11   6        173.05        158.26        16.40 o                         
   2  11   6        111.87        104.88        11.82 o                         
   3  11   6       1603.73       1589.68        35.66 o                         
   4  11   6         47.05         33.62        15.33 o                         
   5  11   6         30.19         26.95        17.88 o                         
  -6  12   6         79.32        106.76        18.08 o                         
  -5  12   6        274.43        206.96        18.34 o                         
  -4  12   6        104.08        107.83        14.01 o                         
  -3  12   6         89.74        113.33        12.38 o                         
  -2  12   6        289.60        254.33        15.18 o                         
  -1  12   6        345.36        356.10        13.70 o                         
   0  12   6         25.04         36.57        12.68 o                         
   1  12   6       1921.32       1964.88        31.78 o                         
   2  12   6        233.91        239.61        15.84 o                         
   3  12   6          2.25         36.88        13.45 o                         
   4  12   6          0.41          5.35        15.54 o                         
   5  12   6        136.46        145.42        22.26 o                         
  -6  13   6        109.23         78.65        21.50 o                         
  -5  13   6         22.31         24.91        14.47 o                         
  -4  13   6        100.33         71.06        13.91 o                         
  -3  13   6        538.19        533.26        20.07 o                         
  -2  13   6        134.69        158.72        13.70 o                         
  -1  13   6       1312.86       1270.31        25.42 o                         
   0  13   6         45.44         65.91         9.88 o                         
   1  13   6        486.85        516.34        18.03 o                         
   2  13   6        827.64        756.46        23.84 o                         
   3  13   6       1343.97       1441.35        33.77 o                         
   4  13   6         40.29         18.29        15.84 o                         
  -6  14   6        260.12        209.25        26.39 o                         
  -5  14   6        254.37        232.12        19.46 o                         
  -4  14   6          5.32         29.19        13.19 o                         
  -3  14   6         67.88         52.52        13.09 o                         
  -2  14   6          0.63         17.27        10.95 o                         
  -1  14   6        402.03        380.34        17.17 o                         
   0  14   6        505.91        488.02        17.52 o                         
   1  14   6       1016.51       1045.78        25.93 o                         
   2  14   6          1.85         20.78        14.36 o                         
   3  14   6         33.96         58.98        15.84 o                         
   4  14   6          6.49         31.89        16.96 o                         
  -5  15   6         15.69         11.77        15.89 o                         
  -4  15   6         23.84         40.19        13.96 o                         
  -3  15   6        234.09        200.08        17.88 o                         
  -2  15   6          1.65         14.92        11.41 o                         
  -1  15   6          0.36         17.27        10.65 o                         
   0  15   6        111.59         82.06        11.16 o                         
   1  15   6          1.24         17.68        13.80 o                         
   2  15   6        212.06        211.69        19.20 o                         
   3  15   6          0.99         20.12        15.23 o                         
   4  15   6        119.21        115.63        23.23 o                         
  -5  16   6        147.32        128.16        21.09 o                         
  -4  16   6         97.13         79.66        15.18 o                         
  -3  16   6         96.22        121.33        15.84 o                         
  -2  16   6        179.02        151.94        15.74 o                         
  -1  16   6         29.99         30.46        12.33 o                         
   0  16   6        414.36        369.70        17.68 o                         
   1  16   6       1713.58       1777.54        40.44 o                         
   2  16   6          0.32         11.21        12.79 o                         
   3  16   6        143.04        135.34        16.50 o                         
  -5  17   6        235.09        243.88        24.91 o                         
  -4  17   6        573.64        516.24        24.60 o                         
  -3  17   6        141.79        169.16        17.57 o                         
  -2  17   6        191.50        161.37        16.61 o                         
  -1  17   6        428.47        363.79        19.66 o                         
   0  17   6         41.15         33.77        12.68 o                         
   1  17   6        340.67        352.43        20.48 o                         
   2  17   6        661.47        630.95        26.39 o                         
   3  17   6        579.48        562.09        27.00 o                         
  -4  18   6        892.40        952.06        34.99 o                         
  -3  18   6          1.72         34.74        14.98 o                         
  -2  18   6          6.42         24.19        14.06 o                         
  -1  18   6        518.25        561.07        23.33 o                         
   0  18   6         22.02         37.54        13.85 o                         
   1  18   6         88.35         89.09        17.06 o                         
   2  18   6        407.97        395.32        25.77 o                         
   3  18   6         49.01         45.18        21.44 o                         
  -4  19   6         16.80         49.10        20.73 o                         
  -3  19   6       2466.54       2507.00        45.84 o                         
  -2  19   6         32.34         17.47        14.98 o                         
  -1  19   6        608.12        630.14        26.18 o                         
   0  19   6        436.24        449.36        24.09 o                         
   1  19   6        196.81        117.21        19.66 o                         
   2  19   6         12.93         10.44        17.52 o                         
  -3  20   6        285.99        289.42        24.60 o                         
  -2  20   6          2.26         27.30        16.20 o                         
  -1  20   6          5.05         14.98        17.32 o                         
   0  20   6       1003.79       1165.48        33.97 o                         
   1  20   6         12.78         30.82        18.95 o                         
   2  20   6          2.64         28.37        19.71 o                         
  -3  21   6        164.85        121.89        23.99 o                         
  -2  21   6        702.26        681.28        30.87 o                         
  -1  21   6         22.62         24.65        18.03 o                         
   0  21   6         53.80         56.34        19.10 o                         
   1  21   6          0.71         17.37        21.55 o                         
  -1  22   6         81.34         89.80        23.99 o                         
   0  22   6        718.47        911.36        37.79 o                         
  -6   1   7        194.36        194.17        21.80 o                         
  -5   1   7        653.89        671.80        23.94 o                         
  -4   1   7          3.33         17.22        10.95 o                         
  -3   1   7       1104.85       1017.41        18.54 o                         
  -2   1   7        986.37       1007.48        24.91 o                         
  -1   1   7       1060.70       1011.81        23.43 o                         
   0   1   7        981.40       1060.40        22.67 o                         
   1   1   7        126.49        137.12        14.67 o                         
   2   1   7       1478.04       1525.20        34.38 o                         
   3   1   7         27.91         31.22         9.73 o                         
   4   1   7          0.28         13.35        13.50 o                         
  -6   2   7        374.45        347.29        24.86 o                         
  -5   2   7        184.82        216.28        18.18 o                         
  -4   2   7        312.26        290.80        17.57 o                         
  -3   2   7        516.24        568.86        18.74 o                         
  -2   2   7        975.13       1061.67        26.33 o                         
  -1   2   7        373.59        363.18        18.18 o                         
   0   2   7        892.18        871.12        21.70 o                         
   1   2   7        249.83        219.13        15.03 o                         
   2   2   7        908.45        952.01        29.19 o                         
   3   2   7         34.52         42.38        11.51 o                         
   4   2   7        894.74        855.79        27.45 o                         
  -6   3   7        139.45        110.43        20.63 o                         
  -5   3   7        376.08        369.80        21.24 o                         
  -4   3   7       1058.97       1055.66        25.57 o                         
  -3   3   7        430.63        475.70        18.74 o                         
  -2   3   7        181.78        224.63        15.84 o                         
  -1   3   7        262.29        276.03        17.06 o                         
   0   3   7       1339.71       1334.59        26.23 o                         
   1   3   7         34.17         92.55        12.89 o                         
   2   3   7       1150.35       1124.58        31.53 o                         
   3   3   7        367.70        395.83        20.22 o                         
   4   3   7        271.07        307.45        21.09 o                         
  -6   4   7        213.28        187.40        22.46 o                         
  -5   4   7       1155.61       1200.58        29.70 o                         
  -4   4   7        490.45        502.03        20.43 o                         
  -3   4   7        138.53        125.30        14.31 o                         
  -2   4   7        195.96        249.39        12.73 o                         
  -1   4   7        542.25        535.19        20.07 o                         
   0   4   7        109.65        136.46        12.58 o                         
   1   4   7       5158.60       5089.33        63.62 o                         
   2   4   7         29.43         44.82        10.14 o                         
   3   4   7        577.98        573.04        27.00 o                         
   4   4   7        131.37        151.89        16.10 o                         
  -6   5   7          1.21         59.34        18.39 o                         
  -5   5   7        875.19        904.13        27.05 o                         
  -4   5   7          3.04         21.39        12.07 o                         
  -3   5   7          3.61         54.66        12.89 o                         
  -2   5   7       3130.74       3045.71        40.09 o                         
  -1   5   7         96.20        106.66         9.22 o                         
   0   5   7        448.96        517.77        19.56 o                         
   1   5   7        576.86        613.28        15.69 o                         
   2   5   7          0.63         10.65        10.29 o                         
   3   5   7        147.20        125.30        18.80 o                         
   4   5   7        468.24        474.58        21.70 o                         
  -6   6   7       1340.46       1302.50        40.49 o                         
  -5   6   7          2.79         27.25        14.57 o                         
  -4   6   7         14.59         30.46        11.82 o                         
  -3   6   7       1979.42       1840.75        36.93 o                         
  -2   6   7        303.76        308.98        15.74 o                         
  -1   6   7        430.46        452.83        16.30 o                         
   0   6   7        767.20        815.29        18.74 o                         
   1   6   7         21.06         57.10        10.03 o                         
   2   6   7        148.91        127.39        14.47 o                         
   3   6   7       1314.99       1239.03        33.52 o                         
   4   6   7        195.44        183.52        16.55 o                         
  -6   7   7         97.93        123.22        22.16 o                         
  -5   7   7        932.63        887.72        30.46 o                         
  -4   7   7        735.59        780.96        23.94 o                         
  -3   7   7         26.22         43.30        14.06 o                         
  -2   7   7         37.86         50.94        12.43 o                         
  -1   7   7        100.85        102.48        11.31 o                         
   0   7   7          6.55         14.26         9.17 o                         
   1   7   7       1501.25       1510.98        28.42 o                         
   2   7   7        181.33        212.30        17.68 o                         
   3   7   7        152.83        162.74        19.00 o                         
   4   7   7         93.12         96.07        16.91 o                         
  -6   8   7        566.62        508.50        34.08 o                         
  -5   8   7        119.07        173.90        20.58 o                         
  -4   8   7        272.04        259.11        18.18 o                         
  -3   8   7         11.49         21.09        13.50 o                         
  -2   8   7          0.95         13.09        11.26 o                         
  -1   8   7        861.91        818.40        23.43 o                         
   0   8   7         71.83         80.58        13.04 o                         
   1   8   7         13.39         21.80        11.41 o                         
   2   8   7        283.43        275.52        19.81 o                         
   3   8   7         65.01         77.37        17.32 o                         
   4   8   7          4.15          9.93        18.29 o                         
  -6   9   7         66.50        156.12        25.11 o                         
  -5   9   7        180.52        164.02        21.14 o                         
  -4   9   7        377.26        377.54        22.72 o                         
  -3   9   7         16.77         29.03         9.07 o                         
  -2   9   7        142.37        160.04        15.74 o                         
  -1   9   7          5.23         48.29        12.43 o                         
   0   9   7         24.95         27.91        12.99 o                         
   1   9   7          3.37         28.22        12.43 o                         
   2   9   7        400.81        403.67        22.82 o                         
   3   9   7          2.99         33.77        17.68 o                         
   4   9   7         31.76         41.62        21.19 o                         
  -5  10   7        134.96         98.31        21.85 o                         
  -4  10   7        847.75        848.91        29.34 o                         
  -3  10   7        385.99        350.60        15.79 o                         
  -2  10   7        536.31        502.13        21.95 o                         
  -1  10   7        432.43        404.39        20.78 o                         
   0  10   7        222.25        175.43        17.93 o                         
   1  10   7        360.00        346.42        21.04 o                         
   2  10   7          0.98         10.90        14.67 o                         
   3  10   7       1339.76       1438.60        41.97 o                         
  -5  11   7          2.58         34.69        20.02 o                         
  -4  11   7       1135.33       1158.91        36.32 o                         
  -3  11   7        455.26        430.21        18.18 o                         
  -2  11   7          0.24         16.05        12.58 o                         
  -1  11   7          2.24         15.13        12.89 o                         
   0  11   7        469.00        451.25        24.45 o                         
   1  11   7       1117.72       1136.09        31.12 o                         
   2  11   7         15.55         29.29        15.54 o                         
   3  11   7        119.13         95.56        20.58 o                         
  -5  12   7        417.56        476.97        34.48 o                         
  -4  12   7          7.72         75.84        18.24 o                         
  -3  12   7         79.16         88.17        12.99 o                         
  -2  12   7        229.06        230.28        18.08 o                         
  -1  12   7        902.25        866.89        27.25 o                         
   0  12   7        251.24        235.94        21.34 o                         
   1  12   7         74.72         83.18        16.86 o                         
   2  12   7          0.78         11.77        16.30 o                         
   3  12   7          1.15          9.73        18.69 o                         
  -5  13   7        155.37        179.45        27.51 o                         
  -4  13   7        364.32        296.15        24.65 o                         
  -3  13   7        516.52        498.62        24.30 o                         
  -2  13   7        916.32       1011.35        30.10 o                         
  -1  13   7        112.09        140.08        17.98 o                         
   0  13   7        160.19        119.40        19.15 o                         
   1  13   7          9.56         31.58        15.79 o                         
   2  13   7        179.99        182.86        23.02 o                         
   3  13   7          8.24         25.52        20.68 o                         
  -4  14   7        541.96        461.69        28.42 o                         
  -3  14   7          0.66         23.23        14.92 o                         
  -2  14   7        826.49        818.30        20.83 o                         
  -1  14   7        634.82        563.21        27.66 o                         
   0  14   7         16.51         31.53        17.78 o                         
   1  14   7        305.90        306.43        26.49 o                         
   2  14   7         45.81         38.92        19.36 o                         
  -4  15   7         22.72         32.60        20.17 o                         
  -3  15   7        961.04       1041.04        31.68 o                         
  -2  15   7          1.76         19.05        11.00 o                         
  -1  15   7         23.17         34.48        17.83 o                         
   0  15   7       1108.01       1155.60        39.48 o                         
   1  15   7        115.39        105.39        22.41 o                         
   2  15   7        138.99        155.25        25.98 o                         
  -3  16   7        121.78        102.28        21.34 o                         
  -2  16   7        713.78        673.48        26.59 o                         
  -1  16   7          1.14         12.48        17.68 o                         
   0  16   7        256.80        203.24        25.42 o                         
   1  16   7        592.24        549.66        36.57 o                         
  -3  17   7        197.10        122.81        22.36 o                         
  -2  17   7        357.98        338.83        26.84 o                         
  -1  17   7          3.08         13.60        11.51 o                         
   0  17   7          0.04         11.41        21.70 o                         
   1  17   7        245.21        261.81        31.89 o                         
  -2  18   7        183.09        136.26        22.56 o                         
  -1  18   7       1011.36        969.02        39.27 o                         
   0  18   7          1.09         20.17        25.93 o                         
  -5   0   8         91.43         40.65        30.51 o                         
  -4   0   8          2.97         21.19        14.16 o                         
  -3   0   8       1058.82       1079.19        42.58 o                         
  -2   0   8       3354.72       3443.27        73.81 o                         
  -1   0   8       1210.04       1194.01        45.38 o                         
   0   0   8        702.53        695.64        40.75 o                         
   1   0   8         27.82         40.75        22.56 o                         
   2   0   8        156.07        230.95        33.82 o                         
  -5   1   8          5.72         41.67        20.68 o                         
  -4   1   8       1005.01        993.93        24.04 o                         
  -3   1   8        287.54        322.79        22.06 o                         
  -2   1   8        217.34        339.19        21.19 o                         
  -1   1   8         66.06         55.98        14.72 o                         
   0   1   8        148.76        171.40        20.02 o                         
   1   1   8        176.12        161.98        19.51 o                         
   2   1   8        820.04        827.62        32.40 o                         
  -5   2   8         22.59         39.88        21.19 o                         
  -4   2   8        330.71        380.85        23.74 o                         
  -3   2   8          6.61         33.57        15.08 o                         
  -2   2   8         36.90         47.47        14.67 o                         
  -1   2   8         35.18         51.70        14.67 o                         
   0   2   8        227.57        228.86        21.50 o                         
   1   2   8        343.57        348.66        24.65 o                         
   2   2   8        233.59        283.87        24.70 o                         
  -5   3   8        357.70        357.73        31.43 o                         
  -4   3   8         41.32         65.10        17.11 o                         
  -3   3   8         64.31         69.73        18.24 o                         
  -2   3   8        165.72        187.65        19.66 o                         
  -1   3   8        477.66        493.68        23.38 o                         
   0   3   8        907.21        892.10        31.89 o                         
   1   3   8         36.96         45.23        16.86 o                         
   2   3   8          7.46         38.15        17.93 o                         
  -4   4   8         98.80        133.00        19.56 o                         
  -3   4   8        527.34        554.95        20.17 o                         
  -2   4   8        287.16        297.52        21.80 o                         
  -1   4   8          4.60          9.63        13.55 o                         
   0   4   8         88.52        101.26        18.85 o                         
   1   4   8        288.24        332.26        25.67 o                         
   2   4   8        794.88        784.37        34.59 o                         
  -4   5   8         30.51         63.11        19.61 o                         
  -3   5   8          1.56         21.85        11.97 o                         
  -2   5   8          3.49         12.07        14.67 o                         
  -1   5   8         19.57         34.08        14.36 o                         
   0   5   8        596.47        647.56        29.75 o                         
   1   5   8        742.95        761.40        33.62 o                         
   2   5   8          5.96         32.55        18.24 o                         
  -4   6   8       1187.03       1174.45        43.09 o                         
  -3   6   8         56.14         45.94        16.05 o                         
  -2   6   8         31.67         40.55        16.40 o                         
  -1   6   8        122.50        105.85        17.78 o                         
   0   6   8         39.73         57.86        17.57 o                         
   1   6   8         63.20         91.79        20.53 o                         
   2   6   8        109.38         93.52        21.50 o                         
  -4   7   8        175.91        224.48        28.52 o                         
  -3   7   8        119.46        116.14        18.18 o                         
  -2   7   8        229.64        208.99        15.08 o                         
  -1   7   8        135.56        160.91        18.64 o                         
   0   7   8        498.11        543.60        31.12 o                         
   1   7   8         14.07         49.10        17.78 o                         
   2   7   8         21.90         40.65        14.67 o                         
  -4   8   8        554.27        414.47        34.33 o                         
  -3   8   8         35.47         57.46        17.11 o                         
  -2   8   8         24.02         42.12        14.36 o                         
  -1   8   8        649.64        686.37        20.68 o                         
   0   8   8          0.33         34.38        10.03 o                         
   1   8   8        373.63        373.06        20.78 o                         
   2   8   8       1209.95       1242.34        47.68 o                         
  -3   9   8         65.25         52.52        18.74 o                         
  -2   9   8        121.77        104.42        18.03 o                         
  -1   9   8        222.69        265.53        20.83 o                         
   0   9   8        706.42        653.16        28.68 o                         
   1   9   8        971.03       1103.29        34.74 o                         
  -3  10   8        116.50        176.95        26.08 o                         
  -2  10   8          1.33         16.25        15.94 o                         
  -1  10   8        575.13        537.64        28.37 o                         
   0  10   8        675.63        787.38        32.14 o                         
   1  10   8          0.57         15.89        18.85 o                         
  -3  11   8        140.06        123.62        25.82 o                         
  -2  11   8        226.76        163.46        23.28 o                         
  -1  11   8         64.12         86.80        21.85 o                         
   0  11   8          0.10         18.44        19.76 o                         
  -2  12   8         18.90         54.45        21.65 o                         
  -1  12   8          1.42         54.81        20.83 o                         
   0  12   8         46.30         57.35        23.48 o                         
                                                                                
